# Supplementary material for: Whole transcriptome analysis of HCT-8 cells infected by Cryptosporidium parvum
Source: Parasit Vectors. 2022 Nov 24;15:441. doi: 10.1186/s13071-022-05565-4 (PMC9700907; doi:10.1186/s13071-022-05565-4)
Supplement: Supplementary file 2 — Additional file 2: Table S2. The differentially expressed mRNAs, lncRNAs, miRNAs and circRNA at 3 hpi and 12 hpi. [file 13071_2022_5565_MOESM2_ESM.xlsx]

## Sheet: 3h-dif-mRNA
The differentially expressed mRNAs, lncRNAs, miRNAs and circRNA at 3 hpi and 12 hpi.
Summary of dif-mRNAs in HCT-8 cell at 3hpi identified in this study
Gene ID	Gene Symbol	Type	log2 (p1_Inf_3h / p1_Ct_3h)	Qvalue (p1_Inf_3h / p1_Ct_3h)	Pvalue(p1_Inf_3h / p1_Ct_3h)	p1_Ct_3h_1 FPKM	p1_Ct_3h_2 FPKM	p1_Ct_3h_3 FPKM	p1_Ct_3h Average FPKM	p1_Inf_3h_1 FPKM	p1_Inf_3h_2 FPKM	p1_Inf_3h_3 FPKM	p1_Inf_3h Average FPKM
10002	NR2E3	mRNA	1.02516	0.0485159	0.00436899	0.14	0.18	0.12	0.146667	0.41	0.26	0.25	0.306667
100271715	ARHGEF33	mRNA	2.37879	0.00979196	0.000488	0.01	0.01	0.02	0.0133333	0.15	0.08	0.04	0.09
100271849	MEF2B	mRNA	-4.87293	0.00210763	7.23e-05	0.45	0	0	0.15	0	0	0	0
100287036	LOC100287036	mRNA	5.05957	0.00101382	3.01e-05	0	0	0	0	0.42	0.15	0.14	0.236667
100526760	ABHD14A-ACY1	mRNA	-1.15027	0.0127239	0.000679	0	0.61	0.61	0.406667	0.14	0.43	0	0.19
100526767	RNF103-CHMP3	mRNA	-2.48746	9.51e-06	1.51e-07	0.15	0	0.37	0.173333	0.1	0	0	0.0333333
100529097	RPL36A-HNRNPH2	mRNA	-1.4463	2.71e-57	2.91e-60	7.61	3.55	2.65	4.60333	1.26	2.6	1.3	1.72
100533105	C8orf44-SGK3	mRNA	-3.40078	8.19e-26	2.37e-28	0.66	0.29	0.26	0.403333	0	0.12	0	0.04
100533467	BIVM-ERCC5	mRNA	2.01308	2.93e-19	1.15e-21	0.35	0	0	0.116667	0	0	1.27	0.423333
100533496	TVP23C-CDRT4	mRNA	-2.75254	5.71e-57	6.3e-60	2.96	0.78	2.3	2.01333	0.35	0.71	0.19	0.416667
100996574	LOC100996574	mRNA	2.96375	0.0126516	0.000674	0	0.06	0.07	0.0433333	0.8	0.15	0.12	0.356667
101929627	LOC101929627	mRNA	2.30479	0.0150702	0.000851	0.08	0	0	0.0266667	0	0.41	0	0.136667
101929937	LOC101929937	mRNA	-1.04289	0.0119352	0.000624	0.54	0.24	1.02	0.6	0.55	0.19	0.14	0.293333
10261	IGSF6	mRNA	3.5163	0.0251672	0.00169547	0.01	0	0	0.00333333	0.09	0.08	0	0.0566667
102724485	LOC102724485	mRNA	2.37879	0.0334667	0.00252744	0.01	0.01	0.01	0.01	0.17	0.01	0.02	0.0666667
10391	CORO2B	mRNA	-1.72074	0.0322287	0.00239215	0.11	0.08	0.08	0.09	0.01	0.05	0.02	0.0266667
105370705	LOC105370705	mRNA	1.31818	0.0401969	0.00334305	0.1	0.12	0.52	0.246667	0.47	0.6	0.71	0.593333
105378161	LOC105378161	mRNA	2.64183	0.04685	0.00415404	0	0	0.03	0.01	0.1	0.01	0.05	0.0533333
107984153	LOC107984153	mRNA	-1.09116	0.0280318	0.0019695	0.35	0.32	0	0.223333	0.08	0.17	0.08	0.11
107985692	LOC107985692	mRNA	3.37879	0.0393006	0.00322751	0	0	0.01	0.00333333	0.03	0.01	0.02	0.02
107987464	LOC107987464	mRNA	1.82206	0.000137	3.01e-06	0	0.09	0.11	0.0666667	0.38	0.26	0.11	0.25
107987477	LOC107987477	mRNA	-1.05865	0.0145122	0.000809	0.28	0.17	0.41	0.286667	0.09	0	0.29	0.126667
11126	CD160	mRNA	1.98286	0.0323905	0.00240995	0.16	0.04	0	0.0666667	0.41	0.27	0	0.226667
114118903	ARHGAP11A-SCG5	mRNA	-1.40685	0.0136898	0.000748	0.25	0.07	0.18	0.166667	0.04	0	0.13	0.0566667
116362	RBP7	mRNA	-2.19106	0.0231091	0.00151859	0.51	0.59	0.47	0.523333	0.1	0.3	0	0.133333
126069	ZNF491	mRNA	-1.05503	0.00969967	0.000481	0.34	0.4	0.21	0.316667	0.07	0.44	0.14	0.216667
126961	H3C14	mRNA	-1.01734	9.51e-30	2.07e-32	33	37.22	24.6	31.6067	25.85	16.78	7.59	16.74
127608	OR2AJ1	mRNA	4.22679	0.0335942	0.00254758	0	0	0	0	0.36	0.05	0.04	0.15
1300	COL10A1	mRNA	1.36784	6.62e-05	1.31e-06	0.07	0.04	0.08	0.0633333	0.29	0.16	0.08	0.176667
131578	LRRC15	mRNA	-2.08064	0.0163772	0.000957	0.07	0.02	0.05	0.0466667	0.01	0.01	0.01	0.01
1325	CORT	mRNA	-1.05257	0.0166677	0.000979	1.17	1.34	0.51	1.00667	0.36	0.34	0.75	0.483333
134391	GPR151	mRNA	3.5163	0.0251672	0.00169547	0	0	0.01	0.00333333	0.1	0.05	0	0.05
1379	CR1L	mRNA	-4.40911	0.0159944	0.000921	0.36	0.2	0.21	0.256667	0	0	0	0
140701	ABHD16B	mRNA	-1.56879	1.39e-18	5.79e-21	0.03	0.6	2.83	1.15333	1.19	0	0.08	0.423333
1427	CRYGS	mRNA	-1.28959	0.000109	2.33e-06	1.17	2.23	1.62	1.67333	0.44	0.82	0.81	0.69
1463	NCAN	mRNA	3.37879	0.0393006	0.00322751	0	0	0.01	0.00333333	0.01	0.02	0.03	0.02
147658	ZNF534	mRNA	2.64183	0.04685	0.00415404	0	0.03	0.01	0.0133333	0.02	0.12	0.03	0.0566667
150771	ITPRIPL1	mRNA	3.7573	0.00954355	0.00047	0.01	0	0	0.00333333	0.12	0	0.02	0.0466667
151516	ASPRV1	mRNA	-1.27424	0.00752319	0.000347	0.34	0.28	0.33	0.316667	0.18	0.19	0.04	0.136667
154197	PNLDC1	mRNA	-1.86914	0.0474184	0.00423128	0.11	0.11	0.15	0.123333	0.05	0.05	0.02	0.04
160428	ALDH1L2	mRNA	1.05999	0.0376414	0.00301495	0.06	0.12	0.03	0.07	0.1	0.05	0.09	0.08
161436	EML5	mRNA	1.75138	0.0178976	0.00107129	0.01	0.08	0.04	0.0433333	0.1	0.04	0.03	0.0566667
2022	ENG	mRNA	1.49412	0.000261	6.26e-06	0.26	0.05	0.19	0.166667	0.65	0.09	0.53	0.423333
221191	PRSS54	mRNA	1.70072	0.0253827	0.00171831	0.03	0.1	0.08	0.07	0.46	0.14	0.1	0.233333
2217	FCGRT	mRNA	-2.40257	0.00686749	0.00031	0.24	0.19	0.23	0.22	0.04	0.09	0	0.0433333
23089	PEG10	mRNA	1.83447	0.0196464	0.00120641	0.03	0	0.01	0.0133333	0.01	0.04	0.08	0.0433333
2312	FLG	mRNA	2.37879	0.000692	1.95e-05	0.01	0.01	0.01	0.01	0.05	0.03	0.01	0.03
259	AMBP	mRNA	1.90486	0.0458198	0.00402854	0.07	0.03	0.07	0.0566667	0.15	0.11	0.35	0.203333
26045	LRRTM2	mRNA	1.01734	0.00739572	0.00034	0.12	0.06	0.27	0.15	0.27	0.28	0.04	0.196667
27121	DKK4	mRNA	4.22197	0.034046	0.00259808	0	0	0	0	0	0.13	0.06	0.0633333
27128	CYTH4	mRNA	-2.94314	0.0115974	0.000601	0.08	0.08	0.04	0.0666667	0.01	0.01	0	0.00666667
27296	TP53TG5	mRNA	4.64183	0.00790742	0.000369	0	0	0	0	0.08	0.12	0.03	0.0766667
284254	DYNAP	mRNA	-1.50918	0.0206588	0.0012889	0.32	0.23	0.13	0.226667	0.14	0.05	0.06	0.0833333
285051	STPG4	mRNA	1.04537	0.00610882	0.000269	0.3	0.11	0.3	0.236667	0.68	0.37	0.35	0.466667
285242	HTR3E	mRNA	2.1929	0.00171697	5.61e-05	0	0.07	0.39	0.153333	0.59	0.81	0.64	0.68
285973	ATG9B	mRNA	-1.86509	2.21e-08	2.16e-10	1.05	0.43	0.28	0.586667	0.81	0.55	0.08	0.48
29965	CDIP1	mRNA	1.27926	0.0348284	0.00268581	0.08	0.08	0.08	0.08	0.3	0.14	0.16	0.2
316	AOX1	mRNA	1.79383	0.0425178	0.00361149	0.02	0.02	0.01	0.0166667	0.06	0.02	0.08	0.0533333
3263	HPX	mRNA	-1.3906	0.0429398	0.00366973	0.24	0.5	0.3	0.346667	0.12	0.34	0	0.153333
340562	SATL1	mRNA	1.46613	3.22e-84	2.11e-87	0.64	2.16	1.47	1.42333	3.93	2.96	2.46	3.11667
347442	DCAF8L2	mRNA	-1.70817	0.0382923	0.00309562	0.33	0.06	0.1	0.163333	0.04	0.07	0.04	0.05
349136	WDR86	mRNA	1.42623	0.015852	0.000912	0.08	0.1	0.02	0.0666667	0.21	0.22	0.14	0.19
374768	SPEM1	mRNA	-2.11306	0.0336007	0.00255158	0.35	0.34	0.09	0.26	0	0.1	0.08	0.06
3766	KCNJ10	mRNA	2.64183	0.04685	0.00415404	0.01	0	0	0.00333333	0.08	0.01	0.03	0.04
3769	KCNJ13	mRNA	1.02772	0.0364608	0.00287963	0.09	0.12	0.12	0.11	0.4	0.19	0.08	0.223333
386618	KCTD4	mRNA	1.58738	0.0318191	0.0023404	0.13	0	0.04	0.0566667	0.35	0.12	0.05	0.173333
387707	CC2D2B	mRNA	1.8832	0.000907	2.65e-05	0.05	0.03	0.02	0.0333333	0.13	0.09	0.08	0.1
387911	C1QTNF9B	mRNA	2.04528	0.0235711	0.00155632	0	0.07	0.11	0.06	0.48	0.16	0.13	0.256667
388112	NANOGP8	mRNA	-1.00625	0.0396182	0.00326894	0.34	0.39	0.37	0.366667	0.17	0.19	0.19	0.183333
389332	SMIM32	mRNA	1.58043	0.0482148	0.00432822	0.07	0.01	0.01	0.03	0.13	0.06	0.09	0.0933333
400713	ZNF880	mRNA	-1.28295	0.0187581	0.00113733	0.16	0.11	0.09	0.12	0.08	0.06	0.08	0.0733333
407977	TNFSF12-TNFSF13	mRNA	-1.07182	0.0003	7.34e-06	0	1.28	1.04	0.773333	1.18	0	0	0.393333
4163	MCC	mRNA	1.20887	0.0042431	0.00017	0.04	0.03	0.05	0.04	0.14	0.15	0.06	0.116667
474383	F8A2	mRNA	2.52979	2.95e-40	4.58e-43	0	0	2.18	0.726667	6.27	0	5.54	3.93667
4969	OGN	mRNA	1.13487	0.0490621	0.00444304	0.23	0.13	0.34	0.233333	0.72	0.28	0.11	0.37
4974	OMG	mRNA	1.65926	0.0104787	0.000529	0.38	0.06	0.33	0.256667	1.88	0.17	0.06	0.703333
50509	COL5A3	mRNA	1.48982	0.0380938	0.0030739	0.01	0.02	0.04	0.0233333	0.08	0.05	0.1	0.0766667
5105	PCK1	mRNA	-4.11306	0.0400207	0.00332005	0.03	0.03	0.05	0.0366667	0	0	0	0
51151	SLC45A2	mRNA	-4.26506	0.0259671	0.00177064	0	0.16	0.07	0.0766667	0	0	0	0
51450	PRRX2	mRNA	-2.21976	0.000484	1.27e-05	0.47	0.05	0.14	0.22	0.02	0.08	0.04	0.0466667
53822	FXYD7	mRNA	1.90486	0.0458198	0.00402854	0.21	0.07	0.08	0.12	0.73	0.24	0.41	0.46
53828	FXYD4	mRNA	-2.00203	0.0115109	0.000594	0.75	0.55	0.27	0.523333	0.07	0.35	0	0.14
5450	POU2AF1	mRNA	-1.13574	0.000413	1.07e-05	0.58	0.21	0.24	0.343333	0.18	0.14	0.16	0.16
54754	NUTM2F	mRNA	-3.44284	9.05e-06	1.43e-07	3.51	8.66	7.54	6.57	0	1.59	0.05	0.546667
55024	BANK1	mRNA	-1.4379	0.0328028	0.0024553	0.11	0.15	0.12	0.126667	0.03	0.1	0.02	0.05
552	AVPR1A	mRNA	-4.40126	0.0163751	0.000956	0.03	0.01	0.02	0.02	0	0	0	0
5555	PRH2	mRNA	1.20876	0.015799	0.000908	0.08	0.1	0.08	0.0866667	0.22	0.2	0.17	0.196667
56	ACRV1	mRNA	2.05686	0.00967558	0.000478	0.06	0.04	0.02	0.04	0.24	0.18	0.14	0.186667
56107	PCDHGA9	mRNA	-1.68699	0.000965	2.84e-05	0.17	0.21	0.25	0.21	0.09	0.07	0.07	0.0766667
56108	PCDHGA7	mRNA	1.35071	0.0253835	0.00171761	0.07	0.03	0.04	0.0466667	0.09	0.16	0.04	0.0966667
56127	PCDHB9	mRNA	1.09639	0.020672	0.00128726	0.07	0.09	0.05	0.07	0.18	0.25	0.13	0.186667
57477	SHROOM4	mRNA	-1.192	0.0415457	0.00350105	0.29	0.27	0.31	0.29	0.15	0.18	0.17	0.166667
57520	HECW2	mRNA	1.25203	0.0238961	0.00158776	0.05	0.36	0.06	0.156667	0.84	0.39	0.37	0.533333
6367	CCL22	mRNA	-1.94163	0.039175	0.00319734	0.16	0.06	0.03	0.0833333	0.03	0.03	0.01	0.0233333
645191	LINGO3	mRNA	-2.06188	0.0225982	0.00147323	0.11	0.1	0.1	0.103333	0.02	0.02	0.03	0.0233333
646817	SETSIP	mRNA	-3.44521	0.0278422	0.00194622	0.09	0.26	0.14	0.163333	0	0.05	0	0.0166667
6539	SLC6A12	mRNA	-1.5281	0.0121113	0.000638	0.29	0.3	0.12	0.236667	0.05	0.07	0.1	0.0733333
6898	TAT	mRNA	-1.94913	0.00154784	4.96e-05	0.32	0.35	0.49	0.386667	0.13	0.12	0.2	0.15
6913	TBX15	mRNA	-1.94314	0.0340491	0.00259527	0.09	0.05	0.04	0.06	0.03	0.02	0.01	0.02
723790	H2AC19	mRNA	1.56819	4.43e-124	2.11e-127	32.69	0	33.05	21.9133	35.06	66.56	91.06	64.2267
728194	RSPH10B2	mRNA	-1.36413	0.00467098	0.000191	1.56	0.56	0.97	1.03	0.11	0.71	0.32	0.38
728635	DHRS4L1	mRNA	1.98262	0.0121406	0.000641	0.04	0	0.2	0.08	0.52	0.44	0.17	0.376667
728819	C1GALT1C1L	mRNA	3.37879	0.0393006	0.00322751	0	0.03	0	0.01	0.07	0.15	0.13	0.116667
7652	ZNF99	mRNA	-1.47459	0.0356108	0.00278225	0.08	0.02	0.04	0.0466667	0.01	0.01	0.03	0.0166667
79891	ZNF671	mRNA	1.59939	4.72e-05	9.02e-07	0.17	0	0.16	0.11	0.46	0.24	0.22	0.306667
79927	FAM110D	mRNA	-1.02061	0.00531462	0.000225	0.31	0.34	0.44	0.363333	0.18	0.18	0.18	0.18
80199	FUZ	mRNA	-2.20617	0.00747833	0.000345	0.6	0.05	0.39	0.346667	0.26	0	0.17	0.143333
80206	FHOD3	mRNA	-1.52056	2.15e-06	2.99e-08	1.07	0.07	0.2	0.446667	0.04	0.12	0.12	0.0933333
81793	TLR10	mRNA	-1.44977	0.0439516	0.00380075	0.16	0.11	0.02	0.0966667	0.05	0.04	0.02	0.0366667
8214	DGCR6	mRNA	-1.04562	0.0359784	0.00282812	0.27	0.76	0.79	0.606667	0.33	0.31	0.26	0.3
84210	ANKRD20A1	mRNA	1.09034	0.00123278	3.79e-05	0.05	0.15	0.2	0.133333	0.19	0.44	0.24	0.29
91151	TIGD7	mRNA	1.32695	0.0148223	0.000832	0.11	0.09	0.03	0.0766667	0.83	0.34	0.02	0.396667
9194	SLC16A7	mRNA	1.24531	0.0150565	0.000851	0.02	0.02	0.02	0.02	0.08	0.03	0.03	0.0466667
9228	DLGAP2	mRNA	1.84691	0.0270073	0.00186452	0.03	0.02	0	0.0166667	0.08	0.05	0.29	0.14
972	CD74	mRNA	1.77307	0.0279878	0.00196224	0.06	0.01	0.04	0.0366667	0.24	0.15	0.06	0.15

## Sheet: 3h-dif-lncRNA
The differentially expressed mRNAs, lncRNAs, miRNAs and circRNA at 3 hpi and 12 hpi.
Summary of dif-lncRNAs in HCT-8 cell at 3hpi identified in this study
Gene ID	Gene Symbol	Type	log2 (p1_Inf_3h / p1_Ct_3h)	Qvalue (p1_Inf_3h / p1_Ct_3h)	Pvalue(p1_Inf_3h / p1_Ct_3h)	p1_Ct_3h_1 FPKM	p1_Ct_3h_2 FPKM	p1_Ct_3h_3 FPKM	p1_Ct_3h Average FPKM	p1_Inf_3h_1 FPKM	p1_Inf_3h_2 FPKM	p1_Inf_3h_3 FPKM	p1_Inf_3h Average FPKM
100113386	UCKL1-AS1	lncRNA	-2.28728	1.22e-10	8.78e-13	0.14	0.53	0.28	0.316667	0	0	0.18	0.06
100128338	FAM83H-AS1	lncRNA	1.52721	2.41e-56	2.73e-59	0.53	3.29	0	1.27333	5.57	4.43	1.87	3.95667
100128511	NEBL-AS1	lncRNA	4.42493	0.0411736	0.0034525	0.05	0	0	0.0166667	0.7	0.43	0	0.376667
100128788	SRRM2-AS1	lncRNA	1.65431	0.0227752	0.00149155	0.19	0.12	0	0.103333	0.27	0.34	0.23	0.28
100129029	PKP4-AS1	lncRNA	2.05686	6.22e-06	9.55e-08	0.94	0.8	1.11	0.95	0.42	1.84	2.18	1.48
100129196	MATN1-AS1	lncRNA	3.51853	0.00102727	3.07e-05	0	0	0.29	0.0966667	0.1	0.16	0.13	0.13
100129215	LOC100129215	lncRNA	7.50527	7.65e-19	3.17e-21	0	0	0	0	0.3	0.57	0.46	0.443333
100129387	GABPB1-AS1	lncRNA	5.6833	1.1e-05	1.77e-07	0	0	0	0	0	0.15	0.09	0.08
100131998	RRN3P3	lncRNA	2.09962	1.57e-10	1.15e-12	0	0.43	0.12	0.183333	2.14	0.28	0.11	0.843333
100132618	ZRANB2-AS1	lncRNA	3.54358	0.0226713	0.00148137	0.02	0	0	0.00666667	0.09	0.08	0.12	0.0966667
100133205	LINC00240	lncRNA	2.17324	0.0387134	0.00314812	0.04	0	0.31	0.116667	0	0.84	0.14	0.326667
100270680	CASC11	lncRNA	-3.82871	0.00547591	0.000233	0.08	0.16	0.13	0.123333	0.09	0	0	0.03
100286925	PPM1F-AS1	lncRNA	-2.8679	1.1e-07	1.2e-09	0	0.25	0.27	0.173333	0	0	0.07	0.0233333
100287592	LINC02106	lncRNA	-1.7263	0.0361772	0.0028513	0.05	0.11	0.02	0.06	0.01	0.01	0.02	0.0133333
100288152	SLC9A3-AS1	lncRNA	-1.67003	0.0030542	0.000113	0.61	0	0.33	0.313333	0	0.11	0.17	0.0933333
100303749	LOC100303749	lncRNA	2.27926	0.049118	0.00445249	0	0	0.21	0.07	0.5	0.29	0.18	0.323333
100379251	NPPA-AS1	lncRNA	-1.33343	0.0208556	0.0013161	0.44	0.17	0.37	0.326667	0	0.08	0.28	0.12
100499177	THAP9-AS1	lncRNA	1.0365	4.48e-13	2.54e-15	0.95	1.17	0.93	1.01667	2.48	2.74	1.11	2.11
100505555	LOC100505555	lncRNA	-1.7385	0.00899379	0.000434	0.17	0.12	0.08	0.123333	0.04	0.03	0.02	0.03
100505839	SH3PXD2A-AS1	lncRNA	-4.88236	0.00200477	6.81e-05	0	0.24	0.06	0.1	0	0	0	0
100506325	SP2-AS1	lncRNA	1.94986	5.39e-07	6.5e-09	0.3	0	0.11	0.136667	0.38	1.71	0.25	0.78
100506686	IQCH-AS1	lncRNA	-1.36331	2.82e-09	2.44e-11	2.06	2.01	4.28	2.78333	0.89	1.14	0.97	1
100507086	DLG1-AS1	lncRNA	-4.57074	0.00864607	0.000412	0	0.28	0	0.0933333	0	0	0	0
100507091	PITPNM2-AS1	lncRNA	4.096	0.0475946	0.00425339	0	0	0	0	0.14	0.02	0	0.0533333
100507419	MMP25-AS1	lncRNA	1.07977	0.00594338	0.000258	0	0.05	0.53	0.193333	0.9	0.35	0	0.416667
100507463	PSMB8-AS1	lncRNA	4.37446	0.0211718	0.0013553	0	0	0	0	0.19	0.18	0	0.123333
100507495	SDCBP2-AS1	lncRNA	1.65072	0.00428662	0.000173	0	0	0.23	0.0766667	0	0.31	0.3	0.203333
100507547	LOC100507547	lncRNA	-5.31121	0.000139	3.06e-06	0.85	0	0	0.283333	0	0	0	0
100507564	LOC100507564	lncRNA	-1.24678	0.00153038	4.88e-05	1.03	0.92	0.36	0.77	0.07	0.15	0.73	0.316667
100527950	GJA9-MYCBP	lncRNA	1.5704	0.0019279	6.47e-05	0	0.07	0.04	0.0366667	0.19	0.16	0	0.116667
100527964	LHX4-AS1	lncRNA	1.40286	0.0033349	0.000126	0	0.11	0.18	0.0966667	0	0.79	0	0.263333
100529211	TMEM256-PLSCR3	lncRNA	-2.455	0.0382861	0.00309626	0.09	0.05	0.15	0.0966667	0	0	0.05	0.0166667
100534612	C1QTNF3-AMACR	lncRNA	-1.55608	0.00261306	9.46e-05	0.39	0	0.1	0.163333	0.03	0.14	0	0.0566667
100861519	GDNF-AS1	lncRNA	-3.30911	0.0428345	0.00365434	0.04	0.03	0	0.0233333	0	0	0.01	0.00333333
100874309	EPN2-IT1	lncRNA	-1.11761	0.0464014	0.00409281	1.48	0.5	0.41	0.796667	0	0.38	0.69	0.356667
100996246	LINC02361	lncRNA	4.82664	0.00346673	0.000132	0	0	0	0	0	0.42	0	0.14
100996712	SRGAP2D	lncRNA	-2.04601	0.0194175	0.00118946	0.11	0.15	0	0.0866667	0	0.07	0	0.0233333
101060195	FCF1P2	lncRNA	1.48446	0.00187393	6.26e-05	0.11	0.2	0.25	0.186667	0.09	0	1.34	0.476667
101410541	LINC00678	lncRNA	-1.53326	0.0335231	0.00253519	0.55	0.65	0.1	0.433333	0.18	0.16	0.13	0.156667
101927241	LOC101927241	lncRNA	-1.38477	0.0488025	0.00440207	1.01	0.88	0.64	0.843333	0.5	0.18	0.32	0.333333
101927503	LINC02688	lncRNA	2.76727	0.0199057	0.00122649	0.09	0	0	0.03	0	0.07	0.49	0.186667
101927566	LOC101927566	lncRNA	1.29167	0.00655996	0.000293	0.21	0.14	0.04	0.13	0.37	0.09	0.6	0.353333
101927668	LOC101927668	lncRNA	-2.14191	3.03e-58	3.07e-61	77.62	0.94	1.16	26.5733	1.57	0.78	1.07	1.14
101927740	LINC02202	lncRNA	-1.39153	0.00967005	0.000479	0.29	0.02	0.29	0.2	0.05	0.11	0.07	0.0766667
101927857	LOC101927857	lncRNA	1.18007	0.0197475	0.0012138	0.17	0.05	0.09	0.103333	0.39	0.22	0.04	0.216667
101927864	LOC101927864	lncRNA	1.86589	1.9e-06	2.62e-08	0.03	0.06	0.07	0.0533333	0.35	0.14	0.1	0.196667
101927971	LOC101927971	lncRNA	1.90486	0.0458198	0.00402854	0.01	0	0	0.00333333	0.02	0.01	0.03	0.02
101928020	KANSL1L-AS1	lncRNA	-1.71138	3.54e-05	6.46e-07	1.04	0.34	0.36	0.58	0.16	0	0.35	0.17
101928036	HRAT17	lncRNA	1.10045	0.0439367	0.00380208	0.43	0.06	0.05	0.18	0.38	0.21	0.14	0.243333
101928118	LOC101928118	lncRNA	2.0228	0.0121156	0.000639	0.06	0.03	0.09	0.06	0.07	0.42	0	0.163333
101928232	LINC01280	lncRNA	1.35642	0.0347602	0.00267538	0.39	0.2	0.76	0.45	1.93	1.04	0.39	1.12
101928238	ZNF426-DT	lncRNA	1.42518	0.0242958	0.00162155	0.35	0.26	0	0.203333	0.57	0.87	0.33	0.59
101928266	LOC101928266	lncRNA	-5.0306	0.000877	2.55e-05	0	0	0.12	0.04	0	0	0	0
101928931	SEMA3B-AS1	lncRNA	1.3989	0.0341085	0.00260387	0.35	0.15	0.32	0.273333	1.01	1.02	0.46	0.83
101929048	LOC101929048	lncRNA	4.12037	0.0446318	0.0038782	0	0	0	0	0	0.07	0	0.0233333
101929145	PPP3CB-AS1	lncRNA	-1.28403	0.0393189	0.00323604	0	0.3	0.15	0.15	0.12	0.07	0	0.0633333
101929162	LOC101929162	lncRNA	-4.10502	0.0409964	0.00342666	0.09	0.02	0.1	0.07	0	0	0	0
101929194	LNCPRESS2	lncRNA	1.57825	0.00108929	3.28e-05	0.24	0.18	0.37	0.263333	1.38	0.76	0.12	0.753333
101929347	LOC101929347	lncRNA	1.64183	0.0352428	0.00273773	0.08	0.07	0.15	0.1	0.48	0.32	0.44	0.413333
101929367	LOC101929367	lncRNA	-1.78593	0.00388895	0.000153	0.27	0.09	0.1	0.153333	0.03	0.03	0.02	0.0266667
101929526	DTD1-AS1	lncRNA	4.22679	0.0335942	0.00254758	0	0	0	0	0.16	0.05	0.02	0.0766667
101929691	LOC101929691	lncRNA	-4.55902	0.00905537	0.000438	0.13	0	0.29	0.14	0	0	0	0
102723678	LOC102723678	lncRNA	1.15366	0.0345989	0.00265471	0.16	0.03	0.15	0.113333	0.37	0.2	0.2	0.256667
102723733	LOC102723733	lncRNA	2.41207	0.0290198	0.00207006	0	0.01	0.03	0.0133333	0.14	0.04	0.04	0.0733333
102723814	LOC102723814	lncRNA	1.17212	0.0255436	0.00173148	0.09	0	0.25	0.113333	0.34	0.09	0.32	0.25
102724378	LOC102724378	lncRNA	1.60926	3.45e-05	6.26e-07	0.77	0	0.43	0.4	1.47	1.15	1.11	1.24333
102724715	LOC102724715	lncRNA	2.0608	0.030659	0.00221807	0.05	0	0.07	0.04	0.44	0.03	0.13	0.2
102724992	LOC102724992	lncRNA	1.28708	0.0155535	0.000888	0.15	0.07	0.11	0.11	0.58	0.14	0.11	0.276667
103021295	LOC103021295	lncRNA	-4.85866	0.00227736	7.91e-05	1.02	1.07	0	0.696667	0	0	0	0
103344931	LOC103344931	lncRNA	-1.00486	0.000274	6.66e-06	0.52	0.3	0.25	0.356667	0.07	0.23	0.22	0.173333
103611081	LOC103611081	lncRNA	1.35434	0.0186358	0.00112714	0.15	0	0	0.05	0.39	0	0	0.13
104472717	LINC01224	lncRNA	-1.23709	0.000106	2.25e-06	0.31	0.69	0.5	0.5	0.44	0	0.18	0.206667
105369325	LOC105369325	lncRNA	-1.29668	0.041757	0.00352882	0.47	0.15	0.19	0.27	0.04	0.08	0.07	0.0633333
105369486	LINC02732	lncRNA	-4.70016	0.00489481	0.000203	0	0.15	0.26	0.136667	0	0	0	0
105369597	LINC02455	lncRNA	-1.01121	0.0026132	9.46e-05	0.16	0.1	0.12	0.126667	0.04	0.09	0.07	0.0666667
105369667	LOC105369667	lncRNA	1.23128	0.00287467	0.000106	0.11	0.02	0.09	0.0733333	0.31	0.15	0.11	0.19
105369975	LOC105369975	lncRNA	-2.19106	0.0231091	0.00151859	0.42	0.29	0.45	0.386667	0	0.14	0.12	0.0866667
105370047	LOC105370047	lncRNA	3.69494	0.0125798	0.000669	0	0.03	0	0.01	0.12	0.19	0.03	0.113333
105370170	LOC105370170	lncRNA	2.90076	0.000376	9.5e-06	0.02	0	0.02	0.0133333	0.19	0.09	0.06	0.113333
105370508	LOC105370508	lncRNA	-1.35817	0.0392195	0.00320798	0.24	0.26	0.47	0.323333	0.03	0.14	0.2	0.123333
105370647	LOC105370647	lncRNA	1.59743	0.0129192	0.000695	0.15	0	0.05	0.0666667	0.38	0.25	0.04	0.223333
105370819	LOC105370819	lncRNA	3.5163	0.0251672	0.00169547	0.06	0	0	0.02	0.51	0.15	0	0.22
105371064	LOC105371064	lncRNA	1.0044	0.00423429	0.00017	0.09	0.05	0.17	0.103333	0.38	0.16	0.07	0.203333
105371143	LOC105371143	lncRNA	-1.11715	0.00784351	0.000365	0.14	0.1	0.12	0.12	0.04	0.06	0.07	0.0566667
105371254	LOC105371254	lncRNA	2.98706	0.00737163	0.000339	0	0.27	0	0.09	0.02	0.2	0.08	0.1
105371403	LOC105371403	lncRNA	-1.69835	0.0452898	0.00395967	0.25	0.36	0.31	0.306667	0.07	0	0.2	0.09
105371709	LOC105371709	lncRNA	1.03549	0.00930089	0.000454	0.62	0.42	0.19	0.41	0.9	0.93	0.77	0.866667
105371734	LOC105371734	lncRNA	-1.41392	0.00039	9.99e-06	0.87	0.96	0.64	0.823333	0.14	0	0.73	0.29
105372003	LOC105372003	lncRNA	1.10172	0.0330294	0.00248309	0.11	0.12	0.11	0.113333	0.24	0.19	0.3	0.243333
105372141	LOC105372141	lncRNA	-3.95984	1.54e-11	1.02e-13	0.66	0.36	0.57	0.53	0	0	0.09	0.03
105372424	LOC105372424	lncRNA	2.05686	0.0483783	0.00434867	0	0	0.56	0.186667	0.55	0.13	0.02	0.233333
105372586	LOC105372586	lncRNA	1.0299	0.0273996	0.00190303	0.05	0.16	0.21	0.14	0.58	0.17	0.2	0.316667
105372654	LOC105372654	lncRNA	-1.12263	0.0315108	0.00230693	0.23	0.03	0.18	0.146667	0.09	0.06	0.05	0.0666667
105372773	LOC105372773	lncRNA	-1.39937	0.00568877	0.000245	0.13	0.05	0.03	0.07	0.02	0.03	0.03	0.0266667
105372793	LOC105372793	lncRNA	-1.12954	0.000521	1.39e-05	0.5	0.25	0.09	0.28	0.2	0.21	0.06	0.156667
105372876	DYRK3-AS1	lncRNA	-1.97133	0.0039029	0.000153	0.6	0.68	0.15	0.476667	0.17	0	0.22	0.13
105373032	LOC105373032	lncRNA	-3.64358	0.0129285	0.000696	0.15	0.3	0.15	0.2	0.03	0	0	0.01
105373033	LOC105373033	lncRNA	-4.26506	0.0259671	0.00177064	0.01	0.05	0.02	0.0266667	0	0	0	0
105373041	LOC105373041	lncRNA	2.96375	0.0126516	0.000674	0.14	0	0.16	0.1	1.36	0.35	0.71	0.806667
105373171	LOC105373171	lncRNA	-1.11306	0.0358452	0.00280483	0.16	0.14	0.15	0.15	0.08	0.11	0.03	0.0733333
105373269	LOC105373269	lncRNA	1.72589	0.0216812	0.00139664	0.01	0.01	0.02	0.0133333	0.13	0.06	0.01	0.0666667
105373534	LOC105373534	lncRNA	3.5163	0.0251672	0.00169547	0	0	0.04	0.0133333	0.18	0.22	0.07	0.156667
105373557	SOCAR	lncRNA	1.09586	0.0382081	0.0030854	0.25	0.15	0.34	0.246667	1.13	0.44	0.08	0.55
105373724	LOC105373724	lncRNA	-1.19721	0.00115781	3.53e-05	0.75	0.36	0.32	0.476667	0.27	0.32	0.07	0.22
105373771	LOC105373771	lncRNA	-1.38499	0.00985322	0.000492	0.13	1.27	0.72	0.706667	0.15	0.23	0.42	0.266667
105373910	LOC105373910	lncRNA	-1.47613	0.0352275	0.00273339	0.45	0.88	0.29	0.54	0.06	0.67	0.04	0.256667
105373943	LOC105373943	lncRNA	1.0192	0.034203	0.00261516	0.07	0.05	0.04	0.0533333	0.17	0.12	0.04	0.11
105373953	LOC105373953	lncRNA	-2.26506	0.00493969	0.000205	0.02	1.32	0.19	0.51	0.02	0.02	0.03	0.0233333
105374071	LOC105374071	lncRNA	1.18239	0.016343	0.000953	0.05	0.02	0.09	0.0533333	0.26	0.09	0.07	0.14
105374114	LOC105374114	lncRNA	1.13086	0.042506	0.00360858	0.29	0.24	0.27	0.266667	0.84	0.37	0.56	0.59
105374764	LOC105374764	lncRNA	-1.28756	0.0363988	0.00287311	0.43	0.37	0.33	0.376667	0.21	0.1	0.15	0.153333
105374894	LOC105374894	lncRNA	-1.36801	0.0226637	0.00148155	0.42	0.2	0.24	0.286667	0.15	0.02	0.14	0.103333
105374989	LOC105374989	lncRNA	1.8224	0.00332052	0.000125	0.03	0.05	0.02	0.0333333	0.13	0.16	0.1	0.13
105375018	LOC105375018	lncRNA	2.30479	0.0150702	0.000851	0.06	0.11	0.06	0.0766667	0.47	0.33	0.39	0.396667
105375019	LOC105375019	lncRNA	3.11055	0.0003	7.36e-06	0.05	0	0.02	0.0233333	0.18	0.31	0.16	0.216667
105375130	LOC105375130	lncRNA	1.70349	0.00915409	0.000444	0.2	0.11	0.48	0.263333	0.76	0.7	0.47	0.643333
105375244	LOC105375244	lncRNA	4.5163	0.012966	0.000698	0	0	0	0	0.08	0.01	0.06	0.05
105375350	LOC105375350	lncRNA	-1.03428	0.0399308	0.00330902	0.69	0.72	1.26	0.89	0.36	0.48	0.46	0.433333
105375508	LOC105375508	lncRNA	-1.23264	0.0211295	0.00134913	0.28	0.5	0.42	0.4	0.08	0.11	0.28	0.156667
105375551	LOC105375551	lncRNA	1.13115	3.73e-05	6.87e-07	0.2	0.09	0.14	0.143333	0.32	0.24	0.37	0.31
105375652	LOC105375652	lncRNA	1.44389	0.0192253	0.00117368	0.09	0.03	0.02	0.0466667	0.17	0.13	0.1	0.133333
105375800	LOC105375800	lncRNA	1.50761	0.0110196	0.000564	0.34	0	0.04	0.126667	0.54	0.25	0.3	0.363333
105375835	LOC105375835	lncRNA	2.09441	0.00159362	5.13e-05	0.03	0	0.03	0.02	1.07	0.03	0.32	0.473333
105376644	LOC105376644	lncRNA	2.64183	0.00920049	0.000447	0.02	0.02	0.02	0.02	0.23	0.09	0.08	0.133333
105377105	FLNB-AS1	lncRNA	1.46978	0.000106	2.24e-06	0.09	0.05	0.13	0.09	0.29	0.27	0.2	0.253333
105377265	LOC105377265	lncRNA	2.3811	0.00261465	9.45e-05	0.19	0.43	0	0.206667	1.48	0.51	1.65	1.21333
105377289	SHROOM3-AS1	lncRNA	2.61216	9.12e-06	1.44e-07	0.09	0.03	0	0.04	0.8	0.11	0.1	0.336667
105377295	LOC105377295	lncRNA	1.7338	0.0464236	0.00409755	0.01	0	0.01	0.00666667	0.02	0.01	0.02	0.0166667
105377327	LOC105377327	lncRNA	-1.32742	0.0359816	0.00282087	0.51	0.16	0.39	0.353333	0	0.09	0.34	0.143333
105377348	UBE2D3-AS1	lncRNA	5.51761	4.43e-05	8.37e-07	0	0	0	0	0.37	0.11	0.66	0.38
105377572	LOC105377572	lncRNA	1.01101	0.00597861	0.000261	0.23	0.11	0.26	0.2	0.68	0.39	0.15	0.406667
105377945	LOC105377945	lncRNA	1.90486	0.0458198	0.00402854	0.01	0.01	0.03	0.0166667	0.11	0.02	0.05	0.06
105378067	LOC105378067	lncRNA	-1.58699	0.0410555	0.00344016	0.36	0.17	0.08	0.203333	0.05	0.07	0.01	0.0433333
105378383	LOC105378383	lncRNA	3.37879	0.0393006	0.00322751	0	0.05	0	0.0166667	0.07	0.04	0.02	0.0433333
105378593	LOC105378593	lncRNA	-1.45756	0.049364	0.00448656	0.21	0.54	0.42	0.39	0.15	0	0.26	0.136667
105378649	LOC105378649	lncRNA	-1.65169	0.00937528	0.000459	0.27	0.25	0.28	0.266667	0.14	0.07	0.15	0.12
105378673	LOC105378673	lncRNA	1.34637	0.00943929	0.000463	0.28	0.2	0.83	0.436667	2.44	0.96	0.07	1.15667
105378685	LOC105378685	lncRNA	-3.75049	0.00803282	0.000376	0.1	0.29	0.11	0.166667	0	0.02	0	0.00666667
105378721	LOC105378721	lncRNA	-4.37074	0.0183146	0.00110279	0.82	0	0.31	0.376667	0	0	0	0
105378737	LOC105378737	lncRNA	-1.24714	0.000975	2.87e-05	0.04	0.03	0.05	0.04	0.02	0.02	0.01	0.0166667
105378828	CLCA4-AS1	lncRNA	4.2459	0.0318996	0.00235536	0	0	0	0	0.18	0.16	0.07	0.136667
105379109	LOC105379109	lncRNA	1.30963	0.0393024	0.00323351	0.42	0.26	0.29	0.323333	0.44	0.54	1.92	0.966667
105379574	LOC105379574	lncRNA	1.22818	0.00379153	0.000147	0.53	0.11	0.37	0.336667	0.9	0.82	0.66	0.793333
105379576	LOC105379576	lncRNA	2.44019	0.00550553	0.000235	0	0.02	0.02	0.0133333	0.09	0.27	0.07	0.143333
10737	RFPL3S	lncRNA	-1.52212	0.031187	0.00227392	0.37	0.3	0.32	0.33	0	0.19	0.19	0.126667
107984247	LOC107984247	lncRNA	1.21914	0.0145218	0.000809	0.1	0.03	0.13	0.0866667	0.33	0.13	0.15	0.203333
107984260	LOC107984260	lncRNA	-1.33906	0.0362275	0.00285635	1.87	0.19	0.41	0.823333	0.31	0.39	0.31	0.336667
107984293	LOC107984293	lncRNA	-2.93282	0.0144186	0.0008	0.07	0	0.06	0.0433333	0	0.02	0	0.00666667
107984328	LOC107984328	lncRNA	1.19724	0.000132	2.89e-06	0.14	0.07	0.08	0.0966667	0.35	0.2	0.12	0.223333
107984442	LOC107984442	lncRNA	-1.81761	0.0334531	0.0025284	0.3	0.46	0.19	0.316667	0.05	0.05	0.17	0.09
107984649	LOC107984649	lncRNA	-7.51875	9.21e-20	3.49e-22	0	0.43	0.42	0.283333	0	0	0	0
107984821	LOC107984821	lncRNA	-1.08513	0.0104847	0.00053	0.48	0.26	0.47	0.403333	0.26	0.1	0.2	0.186667
107984837	LOC107984837	lncRNA	1.58043	0.0482148	0.00432822	0.13	0.19	0.21	0.176667	0.65	0.51	0.43	0.53
107984948	LOC107984948	lncRNA	-1.30463	0.0319616	0.00236375	0.78	0.33	0.19	0.433333	0.04	0.06	0.32	0.14
107985402	LOC107985402	lncRNA	-4.40257	0.0163157	0.00095	0.06	0.09	0.06	0.07	0	0	0	0
107985541	LOC107985541	lncRNA	4.75952	0.00472165	0.000194	0	0	0	0	0.05	0.01	0.02	0.0266667
107986065	LOC107986065	lncRNA	2.05686	0.0483783	0.00434867	0.02	0.01	0.01	0.0133333	0.15	0.01	0.01	0.0566667
107986079	LOC107986079	lncRNA	1.02031	0.0160677	0.000931	0.07	0.05	0.08	0.0666667	0.3	0.09	0.1	0.163333
107986252	LOC107986252	lncRNA	1.42502	0.000429	1.11e-05	0.51	0.87	2.54	1.30667	3.16	4.44	3.02	3.54
107986290	LOC107986290	lncRNA	1.60118	0.00809406	0.000381	0.13	0.03	0.06	0.0733333	0.39	0.14	0.16	0.23
107986556	LOC107986556	lncRNA	1.95126	0.00161784	5.21e-05	0.18	0.16	0.13	0.156667	0.39	0.45	0.66	0.5
107986655	LOC107986655	lncRNA	1.66931	0.00974712	0.000484	0.01	0.01	0	0.00666667	0	0.3	0.05	0.116667
107986714	LOC107986714	lncRNA	1.20573	0.0106975	0.000543	0.33	0.28	0.23	0.28	0.61	0.72	0.62	0.65
107986756	LOC107986756	lncRNA	-1.65934	0.0436743	0.00376375	0.59	0.32	0.79	0.566667	0.17	0.17	0.04	0.126667
107986926	LOC107986926	lncRNA	1.26776	0.0133649	0.000726	0.06	0.07	0.05	0.06	0.15	0.15	0.14	0.146667
107986981	LOC107986981	lncRNA	1.0824	0.0143998	0.000798	0.08	0.03	0.07	0.06	0.23	0.09	0.06	0.126667
107986985	LOC107986985	lncRNA	1.10021	0.00797097	0.000373	0.42	0.33	0.26	0.336667	0.75	0.91	0.56	0.74
107987228	LOC107987228	lncRNA	-2.10607	0.0205579	0.00127771	0.44	0	0.08	0.173333	0.07	0.01	0.04	0.04
107987261	LOC107987261	lncRNA	1.49484	0.00184837	6.14e-05	0.09	0.04	0	0.0433333	0.24	0.08	0.07	0.13
107987304	LOC107987304	lncRNA	2.64183	0.04685	0.00415404	0.05	0	0.05	0.0333333	0.46	0.05	0.09	0.2
107987427	LOC107987427	lncRNA	-2.88424	0.015388	0.000873	0.09	0.02	0.04	0.05	0	0	0.02	0.00666667
10866	HCP5	lncRNA	1.06047	7.38e-10	5.94e-12	0.37	0.27	1.48	0.706667	1.48	1.1	1.38	1.32
110437700	FLICR	lncRNA	2.73956	0.0259234	0.00176573	0	0.04	0.1	0.0466667	0.28	0.05	0.45	0.26
112267873	LINC02814	lncRNA	2.30479	0.0150702	0.000851	0.01	0.04	0.01	0.02	0.05	0.39	0.11	0.183333
112268152	LOC112268152	lncRNA	-1.63139	0.0401901	0.00334369	1.11	0.01	0	0.373333	0.03	0	0.22	0.0833333
112268163	LOC112268163	lncRNA	2.00491	0.0108374	0.000551	0.03	0.02	0.04	0.03	0.05	0.2	0.13	0.126667
112268166	LOC112268166	lncRNA	1.20573	0.0106975	0.000543	0.06	0.04	0.03	0.0433333	0.17	0.09	0.06	0.106667
112268172	LOC112268172	lncRNA	5.57917	2.71e-05	4.78e-07	0	0	0	0	0	0.27	0.39	0.22
112268218	LOC112268218	lncRNA	1.4719	0.0217637	0.0014039	0.12	0.06	0.06	0.08	0.39	0.21	0.07	0.223333
112268333	LOC112268333	lncRNA	-2.11686	0.000179	4.09e-06	0.04	0.34	0.86	0.413333	0.26	0	0.16	0.14
112268418	LOC112268418	lncRNA	-2.75049	0.00375848	0.000146	0.17	0.03	0.13	0.11	0.02	0	0.03	0.0166667
112577518	MUC5B-AS1	lncRNA	-4.26506	0.0259671	0.00177064	0.31	0.96	0.36	0.543333	0	0	0	0
114004396	LNCRNA-ATB	lncRNA	2.96824	0.00101174	3e-05	0.01	0.02	0.01	0.0133333	0.2	0.02	0.06	0.0933333
115110	TNFRSF14-AS1	lncRNA	4.00369	5.51e-06	8.29e-08	0	0	0.02	0.00666667	0.13	0	0.12	0.0833333
154089	LINC01312	lncRNA	-3.0361	0.0240148	0.00159708	0.14	0.31	0.35	0.266667	0	0	0.03	0.01
193629	LINC00189	lncRNA	1.63448	0.0386157	0.00313443	0	0.07	0.14	0.07	0.18	0.18	0.2	0.186667
22973	LAMB2P1	lncRNA	1.32535	0.00378739	0.000147	0.16	0.33	0.08	0.19	0.42	0.74	0.36	0.506667
27160	INGX	lncRNA	1.01019	0.0385103	0.00312242	0.5	0.52	0.64	0.553333	0.78	1.29	1.28	1.11667
283120	H19	lncRNA	1.24014	0	0	14.01	20.78	8.45	14.4133	25.2	30.1	46.9	34.0667
283460	HNF1A-AS1	lncRNA	1.53913	0.00304116	0.000113	0.16	0	0.09	0.0833333	0.11	0.33	0.28	0.24
284648	LINC01686	lncRNA	-4.11306	0.0400207	0.00332005	0.11	0.05	0.09	0.0833333	0	0	0	0
284889	MIF-AS1	lncRNA	1.07096	0.000141	3.13e-06	0.52	0.46	0	0.326667	1.25	0	0.85	0.7
285033	STARD7-AS1	lncRNA	1.50246	1.42e-12	8.53e-15	2.82	2	7.79	4.20333	3.72	0.87	12.06	5.55
286297	LOC286297	lncRNA	-1.66015	0.000163	3.69e-06	0.2	0.44	0.51	0.383333	0	0	0.33	0.11
339005	WHAMMP3	lncRNA	-1.14821	2.08e-05	3.57e-07	0.65	0.34	0.49	0.493333	0.19	0.23	0.22	0.213333
339789	LINC00299	lncRNA	-1.55591	0.016011	0.000923	0.39	0.45	0.09	0.31	0.12	0.16	0.09	0.123333
348120	LINC01193	lncRNA	2.64183	0.00920049	0.000447	0.05	0.03	0	0.0266667	0.27	0.22	0.03	0.173333
399716	LINC02656	lncRNA	-1.06867	0.0359818	0.00282518	0.19	0.18	0.18	0.183333	0.07	0.08	0.09	0.08
399744	LINC00999	lncRNA	1.87548	3.85e-26	1.08e-28	0.23	0	0.33	0.186667	0.78	0.79	0.48	0.683333
400123	LINC00548	lncRNA	1.50308	0.0393972	0.00324366	0.07	0.07	0.02	0.0533333	0.17	0.28	0.06	0.17
400627	LOC400627	lncRNA	1.99546	0.0144258	0.000801	0.01	0.04	0.03	0.0266667	0.15	0.11	0.05	0.103333
401471	LOC401471	lncRNA	-1.23701	0.000428	1.11e-05	0.16	0.09	0.11	0.12	0.06	0.03	0.06	0.05
404665	CACTIN-AS1	lncRNA	1.26494	0.0333158	0.00250958	0.09	0.13	0.11	0.11	0.47	0.1	0.24	0.27
414777	HCG18	lncRNA	1.16355	6.33e-08	6.53e-10	0.22	0.3	0.27	0.263333	0.64	0.45	0.13	0.406667
440359	YBX3P1	lncRNA	1.09249	0.0468641	0.00416157	0.14	0.18	0.15	0.156667	0.26	0.18	0.52	0.32
440446	LINC02072	lncRNA	-3.3382	0.0392098	0.00320953	0.05	0.07	0.03	0.05	0.02	0	0	0.00666667
440910	LOC440910	lncRNA	4.09425	0.047854	0.00428157	0	0	0	0	0.13	0	0.17	0.1
441295	OR2A9P	lncRNA	2.55034	0.0013321	4.15e-05	0	0	0.22	0.0733333	0.96	0.33	0.02	0.436667
441307	HRAT92	lncRNA	2.59988	0.039386	0.00324391	0.02	0	0	0.00666667	0.13	0	0.02	0.05
442523	DPY19L2P4	lncRNA	2.14433	0.0335533	0.00254148	0.02	0.02	0.04	0.0266667	0.2	0.07	0.27	0.18
619423	FAM85A	lncRNA	2.1845	0.000254	6.06e-06	0	0.12	0.1	0.0733333	0.34	0.27	0.32	0.31
642757	TBC1D22A-AS1	lncRNA	1.29434	0.0395779	0.00326443	0.06	0.1	0.13	0.0966667	0.3	0.22	0.19	0.236667
724087	LINC01545	lncRNA	4.36283	0.0220458	0.00142735	0	0	0	0	0.83	0.57	0.43	0.61
727956	SDHAP2	lncRNA	-1.95892	0.000733	2.08e-05	0.2	0.8	0.18	0.393333	0	0.31	0.08	0.13
80069	LINC00574	lncRNA	5.24114	0.000329	8.16e-06	0	0	0	0	0.14	0.1	0.05	0.0966667
94145	CDRT3	lncRNA	2.12066	6.43e-19	2.65e-21	1.1	1.34	0.82	1.08667	2.54	1.06	1.91	1.83667
BGIG9606_100051	BGIG9606_100051	lncRNA	-1.24894	0.000659	1.84e-05	0.56	0.48	0.38	0.473333	0.14	0.2	0.25	0.196667
BGIG9606_100079	BGIG9606_100079	lncRNA	-2.42959	2.58e-07	2.99e-09	0.18	0.59	0.08	0.283333	0.15	0.03	0.09	0.09
BGIG9606_100173	BGIG9606_100173	lncRNA	1.81223	0.0141169	0.000777	0.08	0.72	0.12	0.306667	1.41	1.18	0.86	1.15
BGIG9606_100191	BGIG9606_100191	lncRNA	-1.23449	5.94e-06	8.99e-08	0.43	0.15	0.59	0.39	0.34	0	0.15	0.163333
BGIG9606_100222	BGIG9606_100222	lncRNA	9.44143	9.05e-06	1.43e-07	0	0	0	0	0.57	0	1	0.523333
BGIG9606_100325	BGIG9606_100325	lncRNA	4.37446	0.0211718	0.0013553	0	0	0	0	0.19	0.18	0	0.123333
BGIG9606_100334	BGIG9606_100334	lncRNA	-1.38708	2.16e-17	9.39e-20	0	6.48	1.48	2.65333	0	3.32	0	1.10667
BGIG9606_100363	BGIG9606_100363	lncRNA	-1.02982	0.00366145	0.000141	5.86	4.42	5.09	5.12333	2.56	3.12	2.3	2.66
BGIG9606_100375	BGIG9606_100375	lncRNA	-2.14477	0.0111977	0.000576	0.37	0.34	0.37	0.36	0.26	0	0	0.0866667
BGIG9606_100405	BGIG9606_100405	lncRNA	-1.76438	4.89e-09	4.45e-11	1.82	0.68	1.57	1.35667	0.43	0	0.64	0.356667
BGIG9606_100408	BGIG9606_100408	lncRNA	-1.52382	0.0391988	0.0032098	0.61	0.47	0.81	0.63	0.16	0.23	0.26	0.216667
BGIG9606_100431	BGIG9606_100431	lncRNA	-1.17776	3.72e-09	3.3e-11	4.85	4.89	4.77	4.83667	2.47	1.64	2.35	2.15333
BGIG9606_100498	BGIG9606_100498	lncRNA	-4.45003	0.0104231	0.000525	0.51	0.2	0.49	0.4	0	0.04	0	0.0133333
BGIG9606_100501	BGIG9606_100501	lncRNA	-3.44564	0.00379516	0.000147	2.37	0.18	0.11	0.886667	0.12	0	0.05	0.0566667
BGIG9606_100589	BGIG9606_100589	lncRNA	1.79886	3.41e-05	6.18e-07	1.3	0.04	0	0.446667	1.22	1.44	2.13	1.59667
BGIG9606_100727	BGIG9606_100727	lncRNA	-1.09427	1.95e-08	1.9e-10	3.29	5.06	4.03	4.12667	2.12	2.39	1.47	1.99333
BGIG9606_100747	BGIG9606_100747	lncRNA	4.95701	0.00178971	5.91e-05	0	0	0	0	0.35	0	0.14	0.163333
BGIG9606_100760	BGIG9606_100760	lncRNA	-3.92888	4.69e-06	6.94e-08	0.16	0.95	0.33	0.48	0	0.1	0	0.0333333
BGIG9606_100787	BGIG9606_100787	lncRNA	-4.27942	0.0248002	0.00166335	0.28	0.24	0.3	0.273333	0	0	0	0
BGIG9606_100939	BGIG9606_100939	lncRNA	4.13068	0.0434083	0.00372788	0	0	0	0	0	0.58	0.4	0.326667
BGIG9606_100999	BGIG9606_100999	lncRNA	-2.26026	0.0462822	0.00407954	0.16	0.06	0.09	0.103333	0.02	0.04	0	0.02
BGIG9606_101034	BGIG9606_101034	lncRNA	-1.33318	0.0118447	0.000616	0.78	1.93	0.96	1.22333	0.52	0.36	0.6	0.493333
BGIG9606_101041	BGIG9606_101041	lncRNA	1.22918	9.48e-05	1.98e-06	0	0.14	0.21	0.116667	0.28	0.24	0.31	0.276667
BGIG9606_101205	BGIG9606_101205	lncRNA	5.19519	0.00044	1.15e-05	0	0	0	0	0.02	0.05	0.06	0.0433333
BGIG9606_101344	BGIG9606_101344	lncRNA	8.23588	2.29e-29	5.06e-32	0	0	0	0	4.57	0	0	1.52333
BGIG9606_101464	BGIG9606_101464	lncRNA	1.58738	0.0318191	0.0023404	0.05	0.01	0.05	0.0366667	0.2	0.1	0.01	0.103333
BGIG9606_101545	BGIG9606_101545	lncRNA	-1.81761	0.0334531	0.0025284	0.59	0.37	0.23	0.396667	0.06	0.12	0.16	0.113333
BGIG9606_101738	BGIG9606_101738	lncRNA	3.07521	3.75e-05	6.9e-07	0	0.3	0.24	0.18	1.41	1.18	0.55	1.04667
BGIG9606_101975	BGIG9606_101975	lncRNA	-2.16374	0.0255516	0.00173431	0.48	0.84	0.07	0.463333	0	0	0.29	0.0966667
BGIG9606_102339	BGIG9606_102339	lncRNA	-2.23344	0.0258908	0.00176274	0.97	0	0.89	0.62	0	0.43	0	0.143333
BGIG9606_102485	BGIG9606_102485	lncRNA	4.05686	0.00204517	6.97e-05	0	0	0.03	0.01	0.24	0.07	0	0.103333
BGIG9606_102721	BGIG9606_102721	lncRNA	-1.08528	0.0251894	0.00170147	0.4	0.4	0.41	0.403333	0.32	0.1	0.16	0.193333
BGIG9606_102784	BGIG9606_102784	lncRNA	-4.6408	5.53e-11	3.84e-13	0.64	0.22	2.79	1.21667	0.07	0.08	0	0.05
BGIG9606_102882	BGIG9606_102882	lncRNA	-2.10192	0.00463897	0.00019	0.69	0.73	1.43	0.95	0.43	0.29	0	0.24
BGIG9606_102891	BGIG9606_102891	lncRNA	1.2939	0.0397049	0.00327728	0.43	0.21	0.39	0.343333	1.63	0.82	0.21	0.886667
BGIG9606_103051	BGIG9606_103051	lncRNA	1.46801	6.29e-05	1.24e-06	1.09	0.27	0.12	0.493333	1.58	1.39	1.24	1.40333
BGIG9606_103182	BGIG9606_103182	lncRNA	-6.57889	8.47e-11	5.99e-13	0.75	0	0.12	0.29	0	0	0	0
BGIG9606_103193	BGIG9606_103193	lncRNA	1.40082	0.0260367	0.0017781	0.15	0.3	0.59	0.346667	1.15	1.16	0.52	0.943333
BGIG9606_103402	BGIG9606_103402	lncRNA	-1.71985	0.0132556	0.000717	0.69	0	1.28	0.656667	0	0.62	0	0.206667
BGIG9606_103414	BGIG9606_103414	lncRNA	1.39416	0.028131	0.00197899	0.62	0.7	0.12	0.48	1.66	0.66	1.6	1.30667
BGIG9606_103577	BGIG9606_103577	lncRNA	-1.02292	0.0173814	0.00103262	1.48	0.6	0.8	0.96	0	1.06	0.39	0.483333
BGIG9606_103724	BGIG9606_103724	lncRNA	1.73967	3.56e-05	6.51e-07	0.61	0.11	0.27	0.33	1.67	0.75	1.11	1.17667
BGIG9606_103734	BGIG9606_103734	lncRNA	3.7573	0.00954355	0.00047	0.06	0	0	0.02	0.63	0.14	0.12	0.296667
BGIG9606_103786	BGIG9606_103786	lncRNA	3.17767	0.0148598	0.000835	0	0	0.11	0.0366667	0.25	0.74	0	0.33
BGIG9606_103952	BGIG9606_103952	lncRNA	1.04637	2.43e-05	4.25e-07	0.41	0.29	0.3	0.333333	1.49	1.02	0.22	0.91
BGIG9606_103972	BGIG9606_103972	lncRNA	1.69703	0.0352061	0.00273069	0.53	0	0	0.176667	1.91	0	0	0.636667
BGIG9606_103990	BGIG9606_103990	lncRNA	1.31202	0.00259566	9.37e-05	0.49	0.64	0.35	0.493333	1.1	1.03	1.57	1.23333
BGIG9606_104075	BGIG9606_104075	lncRNA	-1.63577	0.0435213	0.00374537	1.75	2.84	2.95	2.51333	0	0	2.18	0.726667
BGIG9606_104261	BGIG9606_104261	lncRNA	4.37879	0.0209255	0.00132925	0	0	0	0	0.42	0.21	0.06	0.23
BGIG9606_104310	BGIG9606_104310	lncRNA	1.84487	0.0294729	0.00210853	0	0.39	0.48	0.29	0.66	0.88	1.51	1.01667
BGIG9606_104311	BGIG9606_104311	lncRNA	4.1679	0.0393208	0.00322565	0	0	0	0	0.43	0	0	0.143333
BGIG9606_104455	BGIG9606_104455	lncRNA	1.95805	0.0216253	0.00138981	0	0.55	0	0.183333	0.27	0	1.78	0.683333
BGIG9606_104721	BGIG9606_104721	lncRNA	-2.11306	0.0336007	0.00255158	1.1	0.88	0.28	0.753333	0.29	0	0.24	0.176667
BGIG9606_104999	BGIG9606_104999	lncRNA	-3.17262	0.017606	0.00104858	0.16	0.52	0.29	0.323333	0	0	0.1	0.0333333
BGIG9606_105144	BGIG9606_105144	lncRNA	4.54358	0.011746	0.000611	0	0	0	0	0.96	0	0	0.32
BGIG9606_105185	BGIG9606_105185	lncRNA	-4.11306	0.0400207	0.00332005	0.94	1.04	0.29	0.756667	0	0	0	0
BGIG9606_105242	BGIG9606_105242	lncRNA	1.37879	0.000283	6.89e-06	0.12	0.16	0.12	0.133333	0.51	0.3	0.26	0.356667
BGIG9606_69238	BGIG9606_69238	lncRNA	-2.35547	0.0321631	0.0023844	1.11	0.38	0.56	0.683333	0.29	0	0.12	0.136667
BGIG9606_69292	BGIG9606_69292	lncRNA	-1.50262	0.044686	0.00388689	0.57	0.18	0.23	0.326667	0.12	0.12	0.1	0.113333
BGIG9606_69521	BGIG9606_69521	lncRNA	-1.01994	0.00241864	8.54e-05	0.9	0.85	0.83	0.86	0.45	0.3	0.52	0.423333
BGIG9606_69715	BGIG9606_69715	lncRNA	1.99546	0.0144258	0.000801	0.02	0.02	0.02	0.02	0.23	0.02	0.01	0.0866667
BGIG9606_70255	BGIG9606_70255	lncRNA	3.5163	0.0251672	0.00169547	0.11	0	0	0.0366667	0.94	0.27	0.23	0.48
BGIG9606_70693	BGIG9606_70693	lncRNA	-1.65934	0.0436743	0.00376375	0.41	0.52	0.1	0.343333	0.05	0.05	0.22	0.106667
BGIG9606_71103	BGIG9606_71103	lncRNA	1.31062	0.0455567	0.00399658	0.23	0.45	0.33	0.336667	1.39	0.61	0.59	0.863333
BGIG9606_71183	BGIG9606_71183	lncRNA	-2.04805	0.0157434	0.000903	0.19	0.25	0.21	0.216667	0.04	0.03	0.08	0.05
BGIG9606_71184	BGIG9606_71184	lncRNA	-3.94314	0.0029948	0.000111	0.15	0.06	0.05	0.0866667	0	0	0.02	0.00666667
BGIG9606_71426	BGIG9606_71426	lncRNA	1.22158	0.0336337	0.00255659	0.11	0.13	0.15	0.13	0.37	0.35	0.19	0.303333
BGIG9606_71972	BGIG9606_71972	lncRNA	-2.36768	0.0208075	0.00130873	0.11	0.05	0.21	0.123333	0.02	0.02	0.02	0.02
BGIG9606_72074	BGIG9606_72074	lncRNA	1.60499	0.00161498	5.2e-05	0.06	0	0.02	0.0266667	0.08	0.1	0.08	0.0866667
BGIG9606_72175	BGIG9606_72175	lncRNA	-1.88732	0.0369386	0.00293443	0.5	0.2	0.62	0.44	0.27	0	0.09	0.12
BGIG9606_72373	BGIG9606_72373	lncRNA	-6.77197	2.9e-12	1.8e-14	0	0.65	0.44	0.363333	0	0	0	0
BGIG9606_72513	BGIG9606_72513	lncRNA	4.87039	0.00276392	0.000101	0	0	0	0	0	3.06	0.93	1.33
BGIG9606_72672	BGIG9606_72672	lncRNA	1.77933	0.00486165	0.000201	0.01	0	0.09	0.0333333	0.33	0.06	0.04	0.143333
BGIG9606_72706	BGIG9606_72706	lncRNA	2.33697	0.00028	6.82e-06	0.02	0.02	0.02	0.02	0.2	0.08	0.02	0.1
BGIG9606_72795	BGIG9606_72795	lncRNA	1.2769	0.0438873	0.00378733	0.09	0.04	0.06	0.0633333	0.26	0.13	0.07	0.153333
BGIG9606_74338	BGIG9606_74338	lncRNA	4.09425	0.047854	0.00428157	0	0	0	0	0	0.05	0.13	0.06
BGIG9606_74368	BGIG9606_74368	lncRNA	1.08472	0.0421616	0.0035718	0.05	0.02	0.04	0.0366667	0.11	0.04	0.08	0.0766667
BGIG9606_74600	BGIG9606_74600	lncRNA	-1.5281	0.0121113	0.000638	0.6	0.25	0.18	0.343333	0.16	0.06	0.14	0.12
BGIG9606_74868	BGIG9606_74868	lncRNA	1.44765	1.25e-07	1.38e-09	1.56	0.37	2.44	1.45667	7.28	4.56	0.72	4.18667
BGIG9606_75172	BGIG9606_75172	lncRNA	1.01106	0.00158864	5.1e-05	0.06	0.02	0.08	0.0533333	0.2	0.11	0.04	0.116667
BGIG9606_75205	BGIG9606_75205	lncRNA	1.38051	3.58e-11	2.45e-13	0.1	0.09	0.15	0.113333	0.54	0.27	0.1	0.303333
BGIG9606_75325	BGIG9606_75325	lncRNA	4.49649	0.0139876	0.000769	0	0	0	0	0.47	0.48	0.64	0.53
BGIG9606_75396	BGIG9606_75396	lncRNA	-1.21474	3.13e-05	5.62e-07	0.27	0.23	0.38	0.293333	0.18	0.16	0.17	0.17
BGIG9606_75398	BGIG9606_75398	lncRNA	1.26762	0.0461947	0.00406907	0.17	0.1	0.12	0.13	0.46	0.35	0.16	0.323333
BGIG9606_75440	BGIG9606_75440	lncRNA	1.0886	0.0286082	0.00203388	0.15	0.48	1.13	0.586667	2.27	1.23	0.63	1.37667
BGIG9606_75458	BGIG9606_75458	lncRNA	4.22679	0.0335942	0.00254758	0	0	0	0	0.03	0.05	0.03	0.0366667
BGIG9606_76046	BGIG9606_76046	lncRNA	-1.01353	0.0176623	0.00105404	0.45	0.55	0.5	0.5	0.19	0.24	0.32	0.25
BGIG9606_76344	BGIG9606_76344	lncRNA	-1.28417	0.0293787	0.00210004	0.19	0.5	0.49	0.393333	0.21	0.1	0.18	0.163333
BGIG9606_76518	BGIG9606_76518	lncRNA	5.30479	0.000215	4.99e-06	0	0	0	0	1.08	0.59	0.17	0.613333
BGIG9606_77081	BGIG9606_77081	lncRNA	-1.00203	0.0442733	0.00384176	0.97	0.27	0.33	0.523333	0.14	0.38	0.27	0.263333
BGIG9606_78088	BGIG9606_78088	lncRNA	-4.26651	0.025856	0.0017596	0.12	0.03	0	0.05	0	0	0	0
BGIG9606_78439	BGIG9606_78439	lncRNA	-2.6819	0.0358385	0.00280537	0.24	0.05	0.09	0.126667	0	0.03	0.03	0.02
BGIG9606_78683	BGIG9606_78683	lncRNA	-1.9185	0.0252724	0.00170934	1.09	0.45	1.01	0.85	0.56	0.18	0	0.246667
BGIG9606_78860	BGIG9606_78860	lncRNA	1.83484	0.0271871	0.00188098	0	0.09	0.19	0.0933333	0.44	0.48	0.12	0.346667
BGIG9606_78985	BGIG9606_78985	lncRNA	-4.30631	0.0226303	0.00147734	0.06	0.02	0.02	0.0333333	0	0	0	0
BGIG9606_79448	BGIG9606_79448	lncRNA	1.58718	2.57e-05	4.52e-07	0.13	0.1	0.04	0.09	0.42	0.31	0.13	0.286667
BGIG9606_79563	BGIG9606_79563	lncRNA	-1.5638	0.0343491	0.00263145	0.25	0.15	0.12	0.173333	0.12	0.06	0	0.06
BGIG9606_79607	BGIG9606_79607	lncRNA	2.45755	0.0226537	0.00147954	0.01	0	0.03	0.0133333	0.13	0.03	0.06	0.0733333
BGIG9606_79748	BGIG9606_79748	lncRNA	1.45541	0.0337814	0.00256983	0.15	0.3	0.11	0.186667	0.81	0.23	0.54	0.526667
BGIG9606_80235	BGIG9606_80235	lncRNA	2.0044	0.00612213	0.00027	0.01	0.02	0.04	0.0233333	0.1	0.1	0.08	0.0933333
BGIG9606_80434	BGIG9606_80434	lncRNA	1.02772	0.0364608	0.00287963	0.04	0.03	0.06	0.0433333	0.16	0.07	0.05	0.0933333
BGIG9606_80752	BGIG9606_80752	lncRNA	-2.21067	0.0208977	0.00132561	1.13	0.41	0.34	0.626667	0.36	0	0.1	0.153333
BGIG9606_81417	BGIG9606_81417	lncRNA	1.41943	0.0166608	0.000978	0.05	0.43	0.29	0.256667	1.12	0.68	0.37	0.723333
BGIG9606_82190	BGIG9606_82190	lncRNA	1.5308	0.0428622	0.00365927	0.09	0.02	0.1	0.07	0.18	0.3	0.13	0.203333
BGIG9606_82207	BGIG9606_82207	lncRNA	-1.0609	0.0451022	0.00393386	8.5	6.75	8.54	7.93	3.2	3.55	5.53	4.09333
BGIG9606_82291	BGIG9606_82291	lncRNA	-1.1776	0.0391871	0.00320183	0.89	0.34	0.79	0.673333	0.33	0.39	0.19	0.303333
BGIG9606_82320	BGIG9606_82320	lncRNA	-1.28194	0.000168	3.82e-06	0.26	0.28	0.17	0.236667	0.04	0.14	0.11	0.0966667
BGIG9606_82351	BGIG9606_82351	lncRNA	1.2585	0.0127263	0.00068	0.04	0.05	0.19	0.0933333	0.47	0.13	0.08	0.226667
BGIG9606_82593	BGIG9606_82593	lncRNA	-1.45392	0.016162	0.000937	0.74	0.76	0.99	0.83	0.33	0.33	0.27	0.31
BGIG9606_82740	BGIG9606_82740	lncRNA	-1.21349	0.0397734	0.00329123	0.23	0.15	0.12	0.166667	0.03	0.08	0.1	0.07
BGIG9606_82845	BGIG9606_82845	lncRNA	-2.2271	0.0489668	0.00442565	0.23	0.23	0.44	0.3	0	0.14	0.06	0.0666667
BGIG9606_83019	BGIG9606_83019	lncRNA	3.64183	0.0155951	0.000892	0	0.01	0	0.00333333	0.04	0.03	0.02	0.03
BGIG9606_83873	BGIG9606_83873	lncRNA	3.92871	0.00415297	0.000165	0	0.04	0	0.0133333	0.05	0.09	0.13	0.09
BGIG9606_83926	BGIG9606_83926	lncRNA	3.7573	0.00954355	0.00047	0	0	0.03	0.01	0.05	0.07	0.09	0.07
BGIG9606_84327	BGIG9606_84327	lncRNA	-3.5281	0.0206554	0.00128746	0.04	0.01	0.08	0.0433333	0	0.01	0	0.00333333
BGIG9606_84398	BGIG9606_84398	lncRNA	1.0334	0.0148894	0.000837	0.22	0.14	0.41	0.256667	1.19	0.19	0.23	0.536667
BGIG9606_84484	BGIG9606_84484	lncRNA	-1.39168	0.0412149	0.0034572	27.85	3.6	0.68	10.71	9.93	2.55	5.36	5.94667
BGIG9606_84584	BGIG9606_84584	lncRNA	2.64183	0.04685	0.00415404	0.04	0	0.05	0.03	0.4	0.05	0.13	0.193333
BGIG9606_84619	BGIG9606_84619	lncRNA	1.10809	0.0374636	0.00299177	0.03	0.37	0.44	0.28	0.71	0.36	0.32	0.463333
BGIG9606_84631	BGIG9606_84631	lncRNA	-3.5281	0.0206554	0.00128746	0.1	0.2	0.11	0.136667	0	0	0.03	0.01
BGIG9606_85000	BGIG9606_85000	lncRNA	1.05144	0.00153002	4.88e-05	0.12	0.06	0.12	0.1	0.28	0.24	0.11	0.21
BGIG9606_85362	BGIG9606_85362	lncRNA	2.64183	0.04685	0.00415404	0.05	0	0	0.0166667	0.26	0.05	0	0.103333
BGIG9606_85746	BGIG9606_85746	lncRNA	-1.97681	0.0121018	0.000637	0.32	0.48	0.25	0.35	0.09	0.1	0.08	0.09
BGIG9606_86238	BGIG9606_86238	lncRNA	-1.86914	0.0474184	0.00423128	0.84	0.15	0.5	0.496667	0.17	0.26	0	0.143333
BGIG9606_86282	BGIG9606_86282	lncRNA	3.37879	0.0393006	0.00322751	0	0.07	0	0.0233333	0.12	0.17	0.44	0.243333
BGIG9606_86666	BGIG9606_86666	lncRNA	1.27829	0.0349757	0.00270135	0.13	0.09	0.06	0.0933333	0.18	0.06	0.39	0.21
BGIG9606_86891	BGIG9606_86891	lncRNA	-2.58756	0.00940316	0.000461	0.21	0.08	0.08	0.123333	0	0	0.06	0.02
BGIG9606_86955	BGIG9606_86955	lncRNA	-1.29998	0.0120788	0.000635	0.65	0.16	0.31	0.373333	0.27	0.11	0.09	0.156667
BGIG9606_87153	BGIG9606_87153	lncRNA	-2.26506	0.015691	0.000899	0.22	0.39	0.29	0.3	0	0.1	0.09	0.0633333
BGIG9606_88054	BGIG9606_88054	lncRNA	3.08869	0.000915	2.68e-05	0.18	0.12	0.03	0.11	0.98	1.15	0.87	1
BGIG9606_88366	BGIG9606_88366	lncRNA	-1.43531	0.00609395	0.000268	0.38	0.55	0.29	0.406667	0.06	0.24	0.16	0.153333
BGIG9606_89671	BGIG9606_89671	lncRNA	-3.26506	0.0489423	0.00442636	0.15	0.36	0.24	0.25	0.08	0	0	0.0266667
BGIG9606_89848	BGIG9606_89848	lncRNA	2.37879	0.0334667	0.00252744	0	0	0.11	0.0366667	0.2	0.35	0.03	0.193333
BGIG9606_90207	BGIG9606_90207	lncRNA	2.17234	0.00420532	0.000168	0.19	0.6	0.44	0.41	1.62	0.97	2.86	1.81667
BGIG9606_90208	BGIG9606_90208	lncRNA	-2.35637	0.0320271	0.00237146	0.17	0.05	0.18	0.133333	0	0.08	0	0.0266667
BGIG9606_90851	BGIG9606_90851	lncRNA	-1.12147	0.0397793	0.00329291	0.21	0.16	0.19	0.186667	0.1	0.07	0.09	0.0866667
BGIG9606_91210	BGIG9606_91210	lncRNA	1.18481	3.97e-08	3.99e-10	0.69	0	0	0.23	0.64	0.49	0.43	0.52
BGIG9606_91274	BGIG9606_91274	lncRNA	-2.23173	0.0137946	0.000755	0.16	0.03	0.14	0.11	0	0.04	0.03	0.0233333
BGIG9606_91493	BGIG9606_91493	lncRNA	-3.5281	0.0206554	0.00128746	0.09	0.04	0.04	0.0566667	0	0	0.01	0.00333333
BGIG9606_91648	BGIG9606_91648	lncRNA	3.64183	0.0155951	0.000892	0	0.33	0	0.11	0.77	0.82	2.48	1.35667
BGIG9606_91832	BGIG9606_91832	lncRNA	4.37879	0.0209255	0.00132925	0	0	0	0	0.17	0.1	0.06	0.11
BGIG9606_92354	BGIG9606_92354	lncRNA	-1.22854	0.0342039	0.0026142	0.26	0.26	0.14	0.22	0.08	0.06	0.15	0.0966667
BGIG9606_92402	BGIG9606_92402	lncRNA	-3.83844	0.00519816	0.00022	0.03	0.09	0.02	0.0466667	0.02	0	0	0.00666667
BGIG9606_92470	BGIG9606_92470	lncRNA	-2.75049	0.0276401	0.00192633	1.03	0.73	0.81	0.856667	0.21	0	0.18	0.13
BGIG9606_92627	BGIG9606_92627	lncRNA	-1.18197	0.0155008	0.000884	0.11	0.04	0.03	0.06	0.03	0.04	0.01	0.0266667
BGIG9606_93124	BGIG9606_93124	lncRNA	2.15362	0.010696	0.000543	0.06	0	0	0.02	0.13	0.05	0.09	0.09
BGIG9606_93220	BGIG9606_93220	lncRNA	4.37879	0.0209255	0.00132925	0	0	0	0	0.1	0	0.06	0.0533333
BGIG9606_93326	BGIG9606_93326	lncRNA	-2.19106	0.000299	7.3e-06	0.03	0.12	0	0.05	0.01	0.02	0	0.01
BGIG9606_93583	BGIG9606_93583	lncRNA	-4.26506	0.0259671	0.00177064	0.53	0.43	0.12	0.36	0	0	0	0
BGIG9606_93596	BGIG9606_93596	lncRNA	3.64183	0.0155951	0.000892	0	0.11	0	0.0366667	0.5	0.64	0.32	0.486667
BGIG9606_93794	BGIG9606_93794	lncRNA	2.96375	0.0126516	0.000674	0	0.04	0.04	0.0266667	0.18	0.23	0.24	0.216667
BGIG9606_93813	BGIG9606_93813	lncRNA	-2.85003	0.0179812	0.00107736	0.83	0.72	0.64	0.73	0	0.17	0.14	0.103333
BGIG9606_94158	BGIG9606_94158	lncRNA	1.4261	0.029822	0.00214062	0.37	0.06	0.33	0.253333	1.34	0.56	0.24	0.713333
BGIG9606_94213	BGIG9606_94213	lncRNA	1.12221	0.00555221	0.000238	0.36	0.31	0.23	0.3	0.56	0.87	0.57	0.666667
BGIG9606_94232	BGIG9606_94232	lncRNA	-4.40911	0.0159944	0.000921	2.89	0.83	0.47	1.39667	0	0	0	0
BGIG9606_94252	BGIG9606_94252	lncRNA	-4.6656	0.00572455	0.000247	0.2	0.05	0.05	0.1	0	0	0	0
BGIG9606_94349	BGIG9606_94349	lncRNA	-1.2437	0.026954	0.00186003	0.14	0.15	0.13	0.14	0.06	0.07	0.05	0.06
BGIG9606_94554	BGIG9606_94554	lncRNA	3.22679	0.00290405	0.000107	0.03	0	0.04	0.0233333	0.23	0.27	0.16	0.22
BGIG9606_95999	BGIG9606_95999	lncRNA	-3.08872	0.0139914	0.000767	0	3.61	4.44	2.68333	1	0	0	0.333333
BGIG9606_96156	BGIG9606_96156	lncRNA	1.79383	0.0425178	0.00361149	0.11	0.07	0.04	0.0733333	0.37	0.25	0.18	0.266667
BGIG9606_96342	BGIG9606_96342	lncRNA	1.42356	0.016337	0.000954	0.45	0.05	0.22	0.24	1.38	0.35	0.25	0.66
BGIG9606_96634	BGIG9606_96634	lncRNA	2.05686	0.00967558	0.000478	0.1	0	0.05	0.05	0.23	0.29	0.21	0.243333
BGIG9606_96827	BGIG9606_96827	lncRNA	-1.97364	0.0118305	0.000615	0	0.06	0.31	0.123333	0	0	0.08	0.0266667
BGIG9606_96840	BGIG9606_96840	lncRNA	-1.32165	0.0222329	0.00144212	0.47	0.55	0.85	0.623333	0.32	0.32	0.14	0.26
BGIG9606_97066	BGIG9606_97066	lncRNA	2.05441	0.0354994	0.00276402	0.1	0.22	0.1	0.14	0.64	0.87	0.35	0.62
BGIG9606_97232	BGIG9606_97232	lncRNA	-1.83721	0.027192	0.00188051	0.18	0.43	2.06	0.89	0	0.13	0.48	0.203333
BGIG9606_97398	BGIG9606_97398	lncRNA	-1.65934	0.0436743	0.00376375	0.64	1.08	0.84	0.853333	0.25	0.38	0.21	0.28
BGIG9606_97926	BGIG9606_97926	lncRNA	2.27926	0.00175613	5.76e-05	0.02	0.07	0.02	0.0366667	0.17	0.28	0.13	0.193333
BGIG9606_98380	BGIG9606_98380	lncRNA	-1.16008	0.0285737	0.00202717	0.38	0.58	0.54	0.5	0.21	0.25	0.32	0.26
BGIG9606_98389	BGIG9606_98389	lncRNA	-3.47794	0.0247279	0.00165777	0.04	0.01	0.02	0.0233333	0.01	0	0	0.00333333
BGIG9606_98499	BGIG9606_98499	lncRNA	1.18726	0.000604	1.66e-05	0.44	0.13	0.29	0.286667	0.91	0.78	0.3	0.663333
BGIG9606_98513	BGIG9606_98513	lncRNA	1.0074	2.8e-06	3.96e-08	1.64	1.2	2.52	1.78667	6.1	3.39	1.63	3.70667
BGIG9606_98838	BGIG9606_98838	lncRNA	-1.57349	0.0435092	0.00374174	0.07	0.02	0.09	0.06	0.02	0.01	0.02	0.0166667
BGIG9606_98875	BGIG9606_98875	lncRNA	-1.41984	0.0361116	0.00284397	0.29	0.14	0.1	0.176667	0.04	0.09	0.06	0.0633333
BGIG9606_99678	BGIG9606_99678	lncRNA	-2.3223	0.00832	0.000394	1.18	0	1.49	0.89	0	0.58	0	0.193333
BGIG9606_99864	BGIG9606_99864	lncRNA	-3.58916	0.00353967	0.000135	0.23	0.44	0.07	0.246667	0	0.05	0.01	0.02
BGIG9606_99896	BGIG9606_99896	lncRNA	3.31186	0.00960749	0.000474	0.09	0	0.05	0.0466667	0.41	0.62	0.37	0.466667

## Sheet: 3h-dif-miRNA
The differentially expressed mRNAs, lncRNAs, miRNAs and circRNA at 3 hpi and 12 hpi.
Summary of dif-miRNAs in HCT-8 cell at 3hpi identified in this study
Gene ID	Type	log2 (p2_Inf_3h / p2_Ct_3h)	Qvalue (p2_Inf_3h / p2_Ct_3h)	Pvalue(p2_Inf_3h / p2_Ct_3h)	p2_Ct_3h_1 TPM	p2_Ct_3h_2 TPM	p2_Ct_3h_3 TPM	p2_Ct_3h Average TPM	p2_Inf_3h_1 TPM	p2_Inf_3h_2 TPM	p2_Inf_3h_3 TPM	p2_Inf_3h Average TPM
hsa-miR-132-3p	miRNA	-1.05277	3.18e-05	3.06e-06	2.029	3.577	1.912	2.506	1.601	1.186	0.837	1.208
hsa-miR-145-5p	miRNA	-2.49643	0.0467303	0.00898983	0	0.455	0.255	0.237	0.064	0.062	0	0.042
hsa-miR-186-3p	miRNA	1.58195	0.000684	7.64e-05	0	0.26	0.701	0.32	0.705	0.687	1.482	0.958
hsa-miR-1915-3p	miRNA	-1.82038	0.0182699	0.00297188	0.492	0.715	0.127	0.445	0.192	0.187	0	0.126
hsa-miR-196a-3p	miRNA	2.82685	0.0105648	0.00155999	0.061	0.065	0	0.042	0.448	0.187	0.258	0.298
hsa-miR-199a-3p	miRNA	4.25514	0.000136	1.39e-05	0	0	0.064	0.021	0.705	0.5	0	0.401
hsa-miR-301b-5p	miRNA	-1.03173	7.29e-07	5.73e-08	2.336	6.893	1.529	3.586	1.73	2.373	1.159	1.754
hsa-miR-33b-3p	miRNA	-2.71425	0.0015207	0.000187	0.492	0.13	0.637	0.42	0.192	0	0	0.064
hsa-miR-3614-5p	miRNA	-3.20014	0.0385527	0.00709268	0.061	0.39	0.127	0.193	0	0	0.064	0.021
hsa-miR-365a-3p	miRNA	-8.15559	1.71e-299	1.23e-301	89.565	0.195	0.064	29.941	0	0.25	0.064	0.105
hsa-miR-3688-5p	miRNA	-3.17754	0.0385527	0.00709268	0.184	0.195	0.191	0.19	0	0.062	0	0.021
hsa-miR-371a-5p	miRNA	-1.01236	0.00115064	0.000136	1.721	2.536	1.02	1.759	0.769	0.687	1.159	0.872
hsa-miR-374c-3p	miRNA	1.95374	0	0	1.107	69.519	50.787	40.471	90.127	145.991	234.21	156.776
hsa-miR-3934-3p	miRNA	-1.9785	0.00119099	0.000142	0.246	1.496	0.255	0.666	0.192	0.187	0.129	0.169
hsa-miR-4436b-5p	miRNA	3.22837	0.000691	7.8e-05	0	0.065	0.064	0.043	0.384	0.437	0.386	0.403
hsa-miR-4455	miRNA	1.31601	0.000634	7.01e-05	1.291	0.13	0.191	0.537	2.883	0.937	0.193	1.337
hsa-miR-4467	miRNA	-2.32643	0.0194478	0.00318099	0.184	0.715	0.064	0.321	0.128	0.062	0	0.064
hsa-miR-451a	miRNA	-1.49786	8.13e-49	2e-50	30.613	5.398	5.735	13.915	4.228	4.433	6.119	4.927
hsa-miR-4644	miRNA	-3.46566	0.0130015	0.00200564	0.307	0.26	0.127	0.232	0	0	0.064	0.021
hsa-miR-4645-3p	miRNA	-3.92961	0.00133932	0.000163	0.061	0.325	0.574	0.32	0	0.062	0	0.021
hsa-miR-4676-5p	miRNA	-1.57491	0.013595	0.00213799	0.492	0.65	0.574	0.572	0.128	0.125	0.322	0.192
hsa-miR-4722-5p	miRNA	-2.55842	0.00443864	0.000589	0.615	0.325	0.191	0.377	0.064	0	0.129	0.064
hsa-miR-4749-3p	miRNA	2.48012	0.000269	2.82e-05	0	0.13	0.191	0.107	1.089	0.25	0.451	0.597
hsa-miR-490-5p	miRNA	-1.93411	0.047524	0.00922811	0	0.325	0.637	0.321	0	0.187	0.064	0.084
hsa-miR-5092	miRNA	-1.4584	0.0096398	0.00140026	0.676	0.78	0.637	0.698	0.32	0.25	0.193	0.254
hsa-miR-5194	miRNA	-1.89439	0.047524	0.00922811	0.369	0.26	0.319	0.316	0.128	0.062	0.064	0.085
hsa-miR-548ad-5p	miRNA	-4.9251	1.31e-07	9.95e-09	1.66	0	0.255	0.638	0.064	0	0	0.021
hsa-miR-548ai	miRNA	3.81957	3.99e-06	3.35e-07	0	0	0.127	0.042	0.384	0.687	0.709	0.593
hsa-miR-548ap-3p	miRNA	1.01445	5.18e-05	5.1e-06	0	1.561	2.167	1.242	3.203	1.811	2.512	2.509
hsa-miR-548o-3p	miRNA	-1.10035	0.000842	9.6e-05	4.426	0	0.127	1.518	0.064	2.061	0	0.708
hsa-miR-550a-3-5p	miRNA	-1.28839	0.00153334	0.00019	0.922	1.821	0.701	1.148	0.064	0.25	1.095	0.47
hsa-miR-550b-2-5p	miRNA	-5.65553	7.01e-37	2.15e-38	5.471	0.065	4.142	3.226	0.192	0	0	0.064
hsa-miR-550b-3p	miRNA	1.37991	0.00640885	0.000904	0.307	0.325	0.319	0.317	1.025	0.999	0.451	0.825
hsa-miR-570-5p	miRNA	-8.46761	0.000197	2.05e-05	0.738	0.325	0	0.354	0	0	0	0
hsa-miR-572	miRNA	2.03176	0.00197374	0.000248	0.246	0	0.191	0.146	0.577	0.312	0.902	0.597
hsa-miR-616-3p	miRNA	-1.67269	0.000193	2e-05	0.984	1.431	0.637	1.017	0.192	0.25	0.515	0.319
hsa-miR-642a-3p	miRNA	-2.36026	0.00117866	0.00014	0.061	0.52	1.02	0.534	0	0.312	0	0.104
hsa-miR-6732-5p	miRNA	1.47738	0.0471643	0.00925733	0.246	0	0.255	0.167	0.448	0.624	0.322	0.465
hsa-miR-6734-5p	miRNA	-1.94251	0.0077815	0.00111631	0.184	0.78	0.51	0.492	0.32	0.062	0	0.128
hsa-miR-6740-5p	miRNA	2.67177	0.0175198	0.00281831	0	0.13	0	0.043	0.256	0.437	0.129	0.274
hsa-miR-6751-5p	miRNA	-1.24224	0.0129573	0.00197548	0.553	1.626	0.382	0.854	0.256	0.312	0.515	0.361
hsa-miR-6762-3p	miRNA	-2.23362	0.0311703	0.00551934	0.061	0.715	0.127	0.301	0.064	0.062	0.064	0.064
hsa-miR-6779-3p	miRNA	-2.79774	0.0104926	0.00153989	0.123	0.455	0.319	0.299	0.064	0	0.064	0.043
hsa-miR-6789-5p	miRNA	-1.21685	0.00498239	0.000679	0.984	1.496	0.637	1.039	0.384	0.312	0.644	0.447
hsa-miR-6801-5p	miRNA	-1.70987	0.0276471	0.00479592	0.43	0.39	0.446	0.422	0.064	0	0.322	0.129
hsa-miR-6827-5p	miRNA	-1.99149	0.0310258	0.0055217	0.307	0.325	0.382	0.338	0	0.125	0.129	0.085
hsa-miR-6886-3p	miRNA	-1.06281	0.0271227	0.00467239	0.738	1.301	0.637	0.892	0.448	0.125	0.709	0.427
hsa-miR-6890-5p	miRNA	-2.08989	0.00795104	0.00115018	0.246	0.52	0.574	0.447	0.128	0.187	0	0.105
hsa-miR-7703	miRNA	-2.11894	0.0478659	0.00950998	0.123	0.455	0.255	0.278	0.064	0.062	0.064	0.064
novel-hsa-miR100-5p	miRNA	-1.19362	1.07e-06	8.52e-08	0.984	5.203	2.103	2.763	1.409	1.249	0.966	1.208
novel-hsa-miR145-3p	miRNA	-1.04244	0.0420589	0.00787657	0.246	0.39	1.848	0.828	0.32	0.5	0.386	0.402
novel-hsa-miR146-3p	miRNA	1.33914	0.0106264	0.00157546	0.123	0.585	0.191	0.3	0.512	1.249	0.515	0.759
novel-hsa-miR156-5p	miRNA	-2.82685	0.0104926	0.00153989	0.246	0.585	0.064	0.298	0	0.125	0	0.042
novel-hsa-miR157-5p	miRNA	-1.76289	0.00270058	0.000347	0.861	0.975	0.127	0.655	0.32	0	0.258	0.193
novel-hsa-miR162-3p	miRNA	-2.01687	0.0310258	0.0055217	0.123	0.845	0.064	0.344	0.128	0.062	0.064	0.085
novel-hsa-miR187-5p	miRNA	-2.36322	0.0194478	0.00318099	0.246	0.455	0.255	0.319	0	0.187	0	0.062
novel-hsa-miR20-3p	miRNA	-1.57199	0.036996	0.00677298	0.43	0.26	0.637	0.443	0.064	0.125	0.258	0.149
novel-hsa-miR246-5p	miRNA	1.7849	0.0115011	0.00172586	0.123	0.13	0.191	0.148	0.705	0.375	0.451	0.51
novel-hsa-miR26-3p	miRNA	-4.32929	0	0	48.317	2.016	38.68	29.671	0.512	0.437	3.478	1.476
novel-hsa-miR26-5p	miRNA	1.56693	1.56e-166	1.78e-168	0.492	44.091	2.103	15.562	44.327	50.641	43.351	46.106
novel-hsa-miR274-3p	miRNA	-2.60204	0.0286127	0.00501496	0.061	0.195	0.51	0.255	0.064	0.062	0	0.042
novel-hsa-miR283-5p	miRNA	2.04016	0.00505378	0.000692	0.307	0	0.064	0.124	0.256	0.5	0.773	0.51
novel-hsa-miR296-3p	miRNA	-9.03892	2.4e-06	1.96e-07	0.615	0.39	0.574	0.526	0	0	0	0
novel-hsa-miR296-5p	miRNA	1.1987	0.0209784	0.00350059	0.123	0.52	0.382	0.342	1.217	0.687	0.451	0.785
novel-hsa-miR315-3p	miRNA	-2.46566	0.0467303	0.00898983	0.246	0.26	0.191	0.232	0	0.125	0	0.042
novel-hsa-miR33-5p	miRNA	-3.32193	0.0225108	0.00376982	0.307	0.13	0.191	0.21	0.064	0	0	0.021
novel-hsa-miR56-3p	miRNA	2.29052	0.0195377	0.00322501	0	0.195	0	0.065	0.256	0.312	0.386	0.318
novel-hsa-miR66-5p	miRNA	1.96438	0.0472122	0.00935176	0.246	0	0	0.082	0.256	0.125	0.58	0.32
novel-hsa-miR99-3p	miRNA	1.25498	2.12e-08	1.54e-09	0.922	0.715	2.358	1.332	3.459	3.372	2.705	3.179

## Sheet: 12h-dif-mRNA
The differentially expressed mRNAs, lncRNAs, miRNAs and circRNA at 3 hpi and 12 hpi.
Summary of dif-mRNAs in HCT-8 cell at 12hpi identified in this study
Gene ID	Gene Symbol	Type	log2 (p1_Inf_12h / p1_Ct_12h)	Qvalue (p1_Inf_12h / p1_Ct_12h)	Pvalue(p1_Inf_12h / p1_Ct_12h)	p1_Ct_12h_1 FPKM	p1_Ct_12h_2 FPKM	p1_Ct_12h_3 FPKM	p1_Ct_12h Average FPKM	p1_Inf_12h_1 FPKM	p1_Inf_12h_2 FPKM	p1_Inf_12h_3 FPKM	p1_Inf_12h Average FPKM
100129543	ZNF730	mRNA	2.6113	0.0358281	0.00456164	0.05	0	0.06	0.0366667	0.3	0.15	0.17	0.206667
100271849	MEF2B	mRNA	-4.5454	0.00622881	0.000495	0	0	0.38	0.126667	0	0	0	0
100288520	USP17L15	mRNA	-2.31489	6.75e-05	2.39e-06	0.39	0	0.57	0.32	0	0.18	0	0.06
100526760	ABHD14A-ACY1	mRNA	-2.45019	5.25e-05	1.78e-06	0.43	0.25	0.13	0.27	0	0.14	0	0.0466667
100528032	KLRC4-KLRK1	mRNA	4.87853	0.00153203	9.04e-05	0	0	0	0	0	0.19	0.1	0.0966667
101928268	LOC101928268	mRNA	-4.42589	0.0100916	0.000893	0.13	0.13	0.25	0.17	0	0	0	0
101929372	LOC101929372	mRNA	1.39744	0.02829	0.00332853	0.07	0.08	0.09	0.08	0.19	0.12	0.36	0.223333
10335	IRAG1	mRNA	1.07101	0.04474	0.00616475	0.07	0.03	0.01	0.0366667	0.07	0.1	0.18	0.116667
10391	CORO2B	mRNA	1.67739	0.0189579	0.00198917	0.01	0.04	0.03	0.0266667	0.06	0.06	0.2	0.106667
105378862	LOC105378862	mRNA	1.36878	0.0340293	0.00425367	0.06	0.18	0.09	0.11	0.53	0.2	0.14	0.29
105379198	LOC105379198	mRNA	3.30513	0.00855262	0.000727	0.02	0	0	0.00666667	0.29	0.05	0	0.113333
107984126	LOC107984126	mRNA	-4.26659	0.0178219	0.00183725	0	0.25	0	0.0833333	0	0	0	0
107984153	LOC107984153	mRNA	-2.06828	1.14e-05	3.31e-07	0.23	0.35	0.14	0.24	0.17	0	0	0.0566667
107987477	LOC107987477	mRNA	1.67346	2.93e-05	9.32e-07	0.18	0	0.1	0.0933333	0.15	0.38	0.36	0.296667
110384692	LOC110384692	mRNA	1.43272	9.28e-09	1.5e-10	0.02	0.11	0.22	0.116667	0.33	0.3	0.3	0.31
11131	CAPN11	mRNA	2.41038	0.00118704	6.66e-05	0.1	0	0.02	0.04	0.27	0.16	0.22	0.216667
11185	INMT	mRNA	1.04827	0.0081829	0.00069	0.13	0.16	0.18	0.156667	0.23	0.46	0.26	0.316667
11202	KLK8	mRNA	4.03354	0.0394538	0.00517507	0	0	0	0	0.05	0.13	0.46	0.213333
112268444	LOC112268444	mRNA	-2.55143	0.0419473	0.00564073	0.04	0.14	0.05	0.0766667	0	0.01	0.01	0.00666667
11272	PRR4	mRNA	1.38382	0.000331	1.51e-05	0.02	1.62	1	0.88	1.52	2.15	3.12	2.26333
114118903	ARHGAP11A-SCG5	mRNA	2.13004	1.32e-05	3.9e-07	0.13	0	0	0.0433333	0.26	0.25	0.09	0.2
114788	CSMD3	mRNA	1.21501	0.000443	2.11e-05	0.14	0.49	0.31	0.313333	0.58	0.53	0.91	0.673333
116931	MED12L	mRNA	2.76199	0.00226405	0.000145	0.02	0.02	0.03	0.0233333	0.24	0.13	0.06	0.143333
124857	WFIKKN2	mRNA	-2.18886	0.0453947	0.0063103	0.08	0.03	0.04	0.05	0.03	0	0	0.01
131034	CPNE4	mRNA	-3.38756	0.0204252	0.00218901	0.14	0.25	0.15	0.18	0	0.07	0	0.0233333
140701	ABHD16B	mRNA	-3.17658	7.98e-88	8.44e-91	0.71	1.69	4.31	2.23667	0.14	0.06	0.65	0.283333
150221	RIMBP3C	mRNA	1.527	1.2e-05	3.5e-07	0	0.14	0.03	0.0566667	1.18	0.61	0	0.596667
1582	CYP8B1	mRNA	1.54138	0.0053102	0.000404	0.04	0.05	0.04	0.0433333	0.22	0.13	0.15	0.166667
162333	MARCHF10	mRNA	-2.55143	0.00826415	0.000699	0.31	0.21	0.11	0.21	0	0	0.04	0.0133333
163782	KANK4	mRNA	-4.13639	0.027005	0.00314799	0	0.05	0.02	0.0233333	0	0	0	0
2022	ENG	mRNA	1.4665	0.00226574	0.000145	0.1	0.39	0.52	0.336667	0.41	0.39	0.46	0.42
2212	FCGR2A	mRNA	-1.65391	0.041569	0.00555384	0.11	0.12	0.1	0.11	0.06	0.02	0.03	0.0366667
2217	FCGRT	mRNA	1.27058	0.0317564	0.00388608	0.2	0.12	0.06	0.126667	0.35	0.35	0.3	0.333333
23209	MLC1	mRNA	2.03354	0.000485	2.35e-05	0.03	0.05	0.03	0.0366667	0.19	0.2	0.1	0.163333
23532	PRAME	mRNA	-3.96646	0.0436742	0.0059698	0.04	0.06	0.07	0.0566667	0	0	0	0
23562	CLDN14	mRNA	1.46594	0.0127053	0.00118814	0.08	0.13	0.02	0.0766667	0.23	0.21	0.18	0.206667
23619	ZIM2	mRNA	2.47484	0.0115151	0.00105215	0.03	0.04	0.03	0.0333333	0.25	0	0.2	0.15
26150	RIBC2	mRNA	1.50747	0.0337572	0.0042142	0.14	0.08	0.11	0.11	0.24	0.25	0.32	0.27
26212	OR2B6	mRNA	3.20346	0.0465028	0.00653605	0.05	0	0	0.0166667	0.05	0.19	0.21	0.15
27330	RPS6KA6	mRNA	3.18572	0.0488982	0.00701275	0	0	0	0	0.01	0	0.03	0.0133333
283518	KCNRG	mRNA	1.00192	2.09e-06	5.18e-08	1.19	0.93	0.61	0.91	1.62	1.73	2.12	1.82333
283948	NHLRC4	mRNA	3.35547	0.0290564	0.00344814	0	0	0.02	0.00666667	0.2	0.2	0.24	0.213333
284067	CFAP97D1	mRNA	1.61671	0.000568	2.82e-05	0.08	0.06	0.02	0.0533333	0.22	0.13	0.15	0.166667
284111	SLC13A5	mRNA	1.24864	0.0178088	0.00183486	0.15	0.05	0.08	0.0933333	0.28	0.16	0.25	0.23
284417	TMEM150B	mRNA	-1.64453	0.0077994	0.000651	0.43	0.28	0.44	0.383333	0.03	0.19	0.1	0.106667
285313	IGSF10	mRNA	1.71037	0.0153145	0.0015104	0.17	0.17	0.2	0.18	0.93	0.46	0.17	0.52
285848	PNPLA1	mRNA	-1.15911	0.0141627	0.00136852	0.12	0.24	0.17	0.176667	0.18	0.08	0.04	0.1
2864	FFAR1	mRNA	-1.89246	0.0310935	0.00378075	0.28	0.21	0.3	0.263333	0.18	0	0.03	0.07
29760	BLNK	mRNA	-1.72275	0.0449937	0.00622813	0.09	0.03	0.04	0.0533333	0.03	0.04	0	0.0233333
3010	H1-6	mRNA	1.7705	0.00562621	0.000435	0.2	0.2	0.23	0.21	1.16	0.27	0.68	0.703333
3229	HOXC13	mRNA	-1.85955	0.00936253	0.000815	0.05	0.16	0.23	0.146667	0.03	0.07	0.02	0.04
338442	HCAR2	mRNA	-3.28839	0.0334137	0.00415414	0	0.04	0.16	0.0666667	0	0	0.02	0.00666667
339327	ZNF546	mRNA	1.6633	0.00099	5.38e-05	0.02	0.03	0.02	0.0233333	0.08	0.08	0.04	0.0666667
339453	TMEM240	mRNA	2.03354	0.0373802	0.0048147	0	0.06	0.07	0.0433333	0.09	0.18	0.23	0.166667
3426	CFI	mRNA	1.2625	0.0282202	0.00331783	0.1	0.2	0.12	0.14	0.75	0.46	0.3	0.503333
342667	STAC2	mRNA	2.09933	0.0202656	0.00216715	0.02	0.02	0.01	0.0166667	0.12	0.06	0.03	0.07
342897	NCCRP1	mRNA	1.55773	0.0380495	0.00491823	0.09	0.09	0.1	0.0933333	0.18	0.14	0.19	0.17
345051	REELD1	mRNA	3.20346	0.0465028	0.00653605	0.02	0	0	0.00666667	0.03	0.05	0.11	0.0633333
3483	IGFALS	mRNA	2.6185	0.0355238	0.00450099	0.02	0.02	0	0.0133333	0.11	0.06	0.06	0.0766667
349149	GJC3	mRNA	1.42525	4.33e-05	1.44e-06	0.5	0	0.23	0.243333	0.5	0.14	0.59	0.41
359	AQP2	mRNA	3.20346	0.0465028	0.00653605	0	0	0.12	0.04	0.63	0.01	0.13	0.256667
3738	KCNA3	mRNA	2.32837	0.0457012	0.00636632	0	0.02	0	0.00666667	0.01	0.05	0.05	0.0366667
375307	CATIP	mRNA	1.72959	0.00476521	0.000353	0.09	0.45	0.22	0.253333	0.52	0.4	0.66	0.526667
3781	KCNN2	mRNA	-1.4924	0.0311666	0.00379148	0.16	0.2	0.14	0.166667	0.18	0.06	0.06	0.1
3853	KRT6A	mRNA	-2.18886	0.0453947	0.0063103	0.08	0.05	0.11	0.08	0.03	0	0.02	0.0166667
388284	C16orf86	mRNA	-1.25658	0.024353	0.00273656	0.23	0.23	0.48	0.313333	0.2	0.04	0.04	0.0933333
389090	OR6B2	mRNA	1.56965	0.000741	3.83e-05	0.1	0.02	0.09	0.07	0.09	0.36	0.16	0.203333
404037	HAPLN4	mRNA	1.07343	0.00784704	0.000656	0.02	0.15	0.08	0.0833333	0.16	0.2	0.16	0.173333
414332	LCN10	mRNA	-1.00041	0.0499002	0.00718869	0.19	0.28	0.43	0.3	0.14	0.19	0.1	0.143333
4322	MMP13	mRNA	2.25593	0.0378123	0.00487923	0.01	0.01	0.02	0.0133333	0.15	0.01	0.03	0.0633333
433	ASGR2	mRNA	3.35547	0.0290564	0.00344814	0.03	0	0	0.01	0.14	0	0.19	0.11
440279	UNC13C	mRNA	1.88892	0.034782	0.00437737	0.01	0.01	0	0.00666667	0.02	0.02	0.02	0.02
440435	GPR179	mRNA	1.07101	0.04474	0.00616475	0.03	0	0.05	0.0266667	0.05	0.04	0.06	0.05
440822	PIWIL3	mRNA	1.52364	0.0235002	0.00261589	0.03	0.03	0.04	0.0333333	0.09	0.12	0.08	0.0966667
441054	C4orf47	mRNA	1.23179	0.000193	8.06e-06	0.22	0.22	0.14	0.193333	0.5	0.44	0.39	0.443333
441308	OR4F21	mRNA	1.29095	0.00141299	8.19e-05	0.57	0.62	0	0.396667	1.1	1.04	0.81	0.983333
441476	STPG3	mRNA	-5.05393	0.000484	2.34e-05	0.1	0	0.35	0.15	0	0	0	0
445329	SULT1A4	mRNA	1.73248	3.82e-88	3.93e-91	1.22	7.93	0.37	3.17333	8.93	11.12	12.41	10.82
474383	F8A2	mRNA	-4.39373	3.08e-74	4.07e-77	2.82	0.29	11.16	4.75667	0.62	0	0	0.206667
474384	F8A3	mRNA	-2.04463	0.0214337	0.00233361	0.11	0.33	0	0.146667	0	0.1	0	0.0333333
4852	NPY	mRNA	1.54547	0.0108952	0.000981	0.02	0.02	0.01	0.0166667	0.05	0.09	0.05	0.0633333
4992	OR1F1	mRNA	1.27306	0.0322746	0.00396797	0.09	0.12	0.09	0.1	0.24	0.33	0.22	0.263333
5069	PAPPA	mRNA	2.25593	0.0378123	0.00487923	0	0	0.08	0.0266667	0.01	0.04	0.17	0.0733333
5314	PKHD1	mRNA	2.03354	0.0161897	0.00162192	0.01	0	0.01	0.00666667	0.03	0.07	0.03	0.0433333
53632	PRKAG3	mRNA	-1.70343	0.00157146	9.3e-05	0.13	0.14	0.16	0.143333	0.03	0.05	0.04	0.04
54753	ZNF853	mRNA	-1.59449	0.00718481	0.000588	0.08	0.11	0.15	0.113333	0.02	0.04	0.05	0.0366667
54885	TBC1D8B	mRNA	2.84089	0.00148973	8.75e-05	0.02	0	0	0.00666667	0.09	0.09	0.11	0.0966667
55889	GOLGA6B	mRNA	1.63372	0.0469361	0.00663623	0.06	0.01	0	0.0233333	0.07	0.11	0.06	0.08
56113	PCDHGA2	mRNA	1.31654	0.042762	0.00579488	0.03	0.01	0.05	0.03	0.1	0.07	0.05	0.0733333
5645	PRSS2	mRNA	-1.70343	0.0423394	0.0057202	0.23	0.21	0.89	0.443333	0.34	0	0	0.113333
6262	RYR2	mRNA	1.29134	0.00245771	0.00016	0.01	0.02	0.02	0.0166667	0.04	0.05	0.03	0.04
642515	PRRT1B	mRNA	-1.2483	0.00577402	0.00045	0.26	0.19	0.4	0.283333	0.09	0.06	0.18	0.11
645836	USP17L3	mRNA	-3.32537	0.0256508	0.00293137	0	0.07	0.14	0.07	0	0.02	0	0.00666667
651	BMP3	mRNA	-3.96104	0.044269	0.00608621	0.02	0.01	0.02	0.0166667	0	0	0	0
653075	GOLGA8T	mRNA	1.09943	0.00586939	0.00046	0.03	0.12	0.09	0.08	0.14	0.27	0.14	0.183333
6569	SLC34A1	mRNA	-1.74774	0.0302091	0.0036253	0.31	0.76	0.21	0.426667	0.18	0.36	0.36	0.3
6657	SOX2	mRNA	-1.55991	0.0174034	0.0017844	0.23	0.12	0.15	0.166667	0.12	0.05	0	0.0566667
6818	SULT1A3	mRNA	-1.43222	2.31e-63	3.93e-66	11.6	5.25	14.44	10.43	6.63	3.07	1.45	3.71667
720	C4A	mRNA	-3.09233	3.21e-07	6.78e-09	0.4	0.13	0	0.176667	0	0	0.04	0.0133333
728577	CNTNAP3B	mRNA	1.34655	0.00874791	0.000749	0.06	0	0.02	0.0266667	0.05	0.06	0.09	0.0666667
7499	XG	mRNA	1.83497	0.0245557	0.00276583	0.04	0.03	0.03	0.0333333	0.14	0.14	0.12	0.133333
7594	ZNF43	mRNA	1.05611	0.00739582	0.000609	0.03	0.03	0.06	0.04	0.07	0.1	0.06	0.0766667
79012	CAMKV	mRNA	-3.87335	0.00279554	0.000187	0.04	0.05	0.11	0.0666667	0	0	0.1	0.0333333
80086	TUBA4B	mRNA	2.18543	1.16e-11	1.23e-13	0.41	0.39	0.64	0.48	1.11	4.33	1.21	2.21667
80128	TRIM46	mRNA	-1.5528	0.0124799	0.00116192	0.62	0.45	0.18	0.416667	0.22	0.06	0.01	0.0966667
80183	RUBCNL	mRNA	1.0067	0.0170349	0.00173461	0.66	0.08	0.08	0.273333	0.13	0.19	0.11	0.143333
80835	TAS1R1	mRNA	2.35547	0.0246914	0.00278765	0	0.03	0.02	0.0166667	0.06	0.08	0.09	0.0766667
8153	RND2	mRNA	1.20659	0.0255344	0.00291431	0.06	0.05	0.06	0.0566667	0.1	0.1	0.16	0.12
8288	EPX	mRNA	1.6185	0.0424582	0.00573998	0.24	0.17	0.02	0.143333	0.33	0.48	0.88	0.563333
84504	NKX6-2	mRNA	1.22116	0.0176159	0.00181033	0	0.38	0.16	0.18	0.35	0.12	0.27	0.246667
84696	ABHD1	mRNA	1.6185	0.0170382	0.00173545	0.05	0.08	0.11	0.08	0.28	0.26	0.12	0.22
8483	CILP	mRNA	3.84089	0.00384263	0.000271	0	0	0.01	0.00333333	0.04	0.02	0.04	0.0333333
89866	SEC16B	mRNA	1.22101	0.025286	0.00288151	0.03	0.03	0.06	0.04	0.06	0.15	0.12	0.11
92749	DRC1	mRNA	2.6185	0.0355238	0.00450099	0	0.02	0.02	0.0133333	0.02	0.13	0.06	0.07
94115	CGB8	mRNA	4.34823	0.0148765	0.00145759	0	0	0	0	0	0.52	0	0.173333
972	CD74	mRNA	2.03354	0.0373802	0.0048147	0.05	0.06	0	0.0366667	0.15	0.09	0.08	0.106667
9963	SLC23A1	mRNA	1.07934	0.00540946	0.000414	0.38	0.71	1.3	0.796667	0.96	1.82	1.84	1.54

## Sheet: 12h-dif-lncRNA
The differentially expressed mRNAs, lncRNAs, miRNAs and circRNA at 3 hpi and 12 hpi.
Summary of dif-lncRNAs in HCT-8 cell at 12hpi identified in this study
Gene ID	Gene Symbol	Type	log2 (p1_Inf_12h / p1_Ct_12h)	Qvalue (p1_Inf_12h / p1_Ct_12h)	Pvalue(p1_Inf_12h / p1_Ct_12h)	p1_Ct_12h_1 FPKM	p1_Ct_12h_2 FPKM	p1_Ct_12h_3 FPKM	p1_Ct_12h Average FPKM	p1_Inf_12h_1 FPKM	p1_Inf_12h_2 FPKM	p1_Inf_12h_3 FPKM	p1_Inf_12h Average FPKM
100128126	STAU2-AS1	lncRNA	-2.02301	0.0464867	0.00652354	0.08	0.09	0.12	0.0966667	0.03	0.04	0	0.0233333
100128338	FAM83H-AS1	lncRNA	-5.76219	2.56e-162	1.05e-165	3.07	3.34	3.44	3.28333	0	0.17	0	0.0566667
100129354	NRADDP	lncRNA	1.7705	0.0329568	0.00407604	0.04	0.09	0.14	0.09	0.17	0.52	0.19	0.293333
100129387	GABPB1-AS1	lncRNA	-2.8875	3.49e-12	3.48e-14	0.18	0	0.56	0.246667	0	0.09	0	0.03
100129827	IRAG1-AS1	lncRNA	-2.1681	0.00629291	0.000501	0.4	0.37	0.4	0.39	0.08	0.04	0.09	0.07
100130548	LOC100130548	lncRNA	-5.92066	3.99e-07	8.51e-09	0.21	0.11	0.26	0.193333	0	0	0	0
100130872	LOC100130872	lncRNA	1.78573	0.00105093	5.79e-05	0.02	0.03	0.03	0.0266667	0.07	0.03	0.2	0.1
100132111	C2CD4D-AS1	lncRNA	1.40512	0.00432386	0.000314	0.23	0.05	0.48	0.253333	0.78	0.48	0.17	0.476667
100132594	PGAM1P5	lncRNA	2.6185	0.0355238	0.00450099	0	0	0.04	0.0133333	0.11	0.04	0.08	0.0766667
100132686	LOC100132686	lncRNA	-1.41007	0.000214	9.08e-06	0.59	0.97	1.08	0.88	0.42	0.23	0.34	0.33
100132707	PAXIP1-AS2	lncRNA	1.11782	0.000238	1.02e-05	0.4	0.4	0.38	0.393333	1.02	1.33	0.83	1.06
100133545	MRPL23-AS1	lncRNA	1.99574	0.000734	3.78e-05	0.07	0.1	0	0.0566667	0.16	0.28	0.31	0.25
100270680	CASC11	lncRNA	2.42075	0.0109479	0.000987	0	0	0.2	0.0666667	0.09	0.05	0.09	0.0766667
100286925	PPM1F-AS1	lncRNA	1.16179	0.0174957	0.00179643	0	0.07	0.15	0.0733333	0	0.14	0.33	0.156667
100286979	ANAPC1P1	lncRNA	1.8722	0.000725	3.72e-05	0.19	0.12	0.2	0.17	0.65	0.38	0.36	0.463333
100287177	EML2-AS1	lncRNA	-1.57891	1.46e-11	1.59e-13	3.09	1.99	2.53	2.53667	0	2.47	0	0.823333
100302746	NCRUPAR	lncRNA	1.58742	0.013389	0.00127134	0.38	0.37	0.59	0.446667	0.99	1.52	1.38	1.29667
100303453	TSNAX-DISC1	lncRNA	1.31738	2.98e-31	9.45e-34	0.58	1.42	1.9	1.3	2.34	1.88	2.52	2.24667
100379251	NPPA-AS1	lncRNA	1.66502	0.0234675	0.00260949	0	0.18	0	0.06	0.06	0.36	0.17	0.196667
100419583	LOC100419583	lncRNA	1.20955	8.99e-11	1.08e-12	0.74	0.97	0.08	0.596667	2.06	0.39	1.84	1.43
100422556	LOC100422556	lncRNA	-3.96646	0.0436742	0.0059698	0.44	0.29	0.49	0.406667	0	0	0	0
100505676	RRS1-AS1	lncRNA	1.75844	0.00376599	0.000265	0	0.05	0.04	0.03	0.14	0.05	0.09	0.0933333
100505681	NAPA-AS1	lncRNA	2.00336	0.0073717	0.000607	0.15	0.22	0.13	0.166667	0.72	0.3	0.98	0.666667
100505702	LINC01094	lncRNA	2.43067	0.0175505	0.00180257	0.01	0.06	0	0.0233333	0.28	0.08	0	0.12
100506085	LINC02275	lncRNA	-1.16526	0.0457013	0.00636768	0.06	0.14	0.13	0.11	0.03	0.04	0.15	0.0733333
100506157	SRP54-AS1	lncRNA	1.70486	0.0417152	0.00559421	0.09	0.46	0	0.183333	1.07	0.59	0	0.553333
100506178	LOC100506178	lncRNA	1.81625	5.25e-05	1.78e-06	0.12	0.05	0.07	0.08	0.17	0.14	0.27	0.193333
100506237	NKX2-1-AS1	lncRNA	2.09243	0.00452625	0.000332	0.07	0.07	0	0.0466667	0.18	0.13	0.27	0.193333
100506325	SP2-AS1	lncRNA	1.33292	0.00609598	0.000483	0	0.38	0	0.126667	0.28	0.3	0.24	0.273333
100506469	TMEM147-AS1	lncRNA	-1.53441	1.03e-07	1.98e-09	1	0.21	1.6	0.936667	0	0.41	0.55	0.32
100506472	LOC100506472	lncRNA	8.99828	1.69e-46	3.33e-49	0	0	0	0	1.12	0.92	0.62	0.886667
100506994	PTPRG-AS1	lncRNA	1.74283	0.0308355	0.00374033	0.07	0.02	0	0.03	0.1	0.12	0.09	0.103333
100507308	TARID	lncRNA	-4.40076	0.0111292	0.00100578	0.12	0.06	0.11	0.0966667	0	0	0	0
100507388	PARM1-AS1	lncRNA	-4.13639	0.027005	0.00314799	0	0.03	0.11	0.0466667	0	0	0	0
100507419	MMP25-AS1	lncRNA	-1.65944	0.000112	4.33e-06	0.42	0.08	0.48	0.326667	0	0	0.32	0.106667
100507463	PSMB8-AS1	lncRNA	-4.2489	0.0189008	0.00198179	0.14	0	0.19	0.11	0	0	0	0
100507547	LOC100507547	lncRNA	1.0207	0.0436396	0.00597147	0.43	0.15	0.3	0.293333	1.21	0.57	0	0.593333
100507551	LOC100507551	lncRNA	4.58444	0.00598198	0.000472	0	0	0	0	0	0.39	0.37	0.253333
100527950	GJA9-MYCBP	lncRNA	3.09932	5.74e-07	1.26e-08	0	0	0.04	0.0133333	0.08	0.07	0.15	0.1
100873954	SNRK-AS1	lncRNA	1.06182	0.000581	2.89e-05	0.12	0.29	0.38	0.263333	0.42	0.59	0.64	0.55
100874071	USP12-AS2	lncRNA	3.35547	0.0290564	0.00344814	0	0.06	0	0.02	0.12	0.12	0.41	0.216667
100874128	LINC00333	lncRNA	4.07029	0.000556	2.76e-05	0.02	0	0	0.00666667	0.1	0.13	0.09	0.106667
100996643	LOC100996643	lncRNA	5.68085	6e-06	1.62e-07	0	0	0	0	0.15	0.27	0.12	0.18
101060195	FCF1P2	lncRNA	-3.31297	3.65e-08	6.45e-10	0.74	0.4	0.21	0.45	0.1	0.03	0	0.0433333
101927292	LINC02395	lncRNA	1.73001	0.00788849	0.00066	0.46	0.09	0.19	0.246667	0.81	0.69	1.05	0.85
101927436	LOC101927436	lncRNA	3.52411	0.0157243	0.00156283	0	0.05	0	0.0166667	0.16	0.29	0.12	0.19
101927479	LOC101927479	lncRNA	1.04435	9.21e-09	1.49e-10	0.68	1.01	0.97	0.886667	1.36	0.81	1.65	1.27333
101927610	LOC101927610	lncRNA	-1.59854	7.54e-07	1.71e-08	0.38	0.23	0.16	0.256667	0	0.25	0	0.0833333
101927621	LINC01534	lncRNA	-1.00673	0.00437623	0.000319	1.28	2.35	2	1.87667	0.36	1.09	1.07	0.84
101927688	SEPTIN4-AS1	lncRNA	1.98107	0.00436353	0.000318	0.03	0.12	0.07	0.0733333	0.2	0.4	0.45	0.35
101927905	LINC02449	lncRNA	2.13265	0.0146004	0.00142153	0.05	0.16	0.05	0.0866667	0.36	0.53	0.2	0.363333
101927994	LINC01087	lncRNA	4.02631	0.0401988	0.00531293	0	0	0	0	0.03	0.01	0.03	0.0233333
101927995	LOC101927995	lncRNA	1.02419	0.0163651	0.00164911	0.13	0.09	0.22	0.146667	0.33	0.3	0.18	0.27
101928266	LOC101928266	lncRNA	4.03354	0.0394538	0.00517507	0	0	0	0	0	0.05	0	0.0166667
101928354	LOC101928354	lncRNA	-4.02478	0.0374734	0.00482946	0.26	0.26	0.02	0.18	0	0	0	0
101928377	LOC101928377	lncRNA	4.20506	0.0239462	0.00267538	0	0	0	0	0.06	0	0.05	0.0366667
101928469	MIR325HG	lncRNA	4.03354	0.0394538	0.00517507	0	0	0	0	0.04	0.14	0.05	0.0766667
101928550	SMC2-AS1	lncRNA	2.05822	0.0132634	0.00125435	0.03	0	0.08	0.0366667	0.1	0.1	0	0.0666667
101928673	PRDX6-AS1	lncRNA	-1.02638	0.0390826	0.00510456	0.33	0.16	0.22	0.236667	0.21	0.07	0.04	0.106667
101928710	SCAT1	lncRNA	1.43188	0.000268	1.18e-05	0.06	0.05	0.12	0.0766667	0.2	0.09	0.1	0.13
101929048	LOC101929048	lncRNA	-1.81463	0.0493422	0.00708946	0.05	0	0.1	0.05	0	0	0.04	0.0133333
101929128	LOC101929128	lncRNA	-1.17613	0.00310665	0.000211	0.98	0.89	1.22	1.03	0.37	0.21	0.66	0.413333
101929145	PPP3CB-AS1	lncRNA	-1.54544	0.000559	2.78e-05	0.33	0	0.34	0.223333	0	0.07	0.19	0.0866667
101929181	LINC01647	lncRNA	1.16827	0.0469136	0.00662892	0.15	0.18	0.17	0.166667	0.36	0.47	0.28	0.37
101929340	LOC101929340	lncRNA	-6.64735	0.00107039	5.92e-05	0.46	0.18	0.35	0.33	0	0	0	0
101929457	LOC101929457	lncRNA	3.121	0.00323925	0.000221	0.01	0	0.01	0.00666667	0.03	0.08	0.07	0.06
101929693	RARA-AS1	lncRNA	-4.72242	0.00284249	0.00019	0.19	0.1	0	0.0966667	0	0	0	0
101929802	LOC101929802	lncRNA	-1.33359	0.00934055	0.000812	0.05	0.04	0.23	0.106667	0.08	0	0.04	0.04
101930496	LOC101930496	lncRNA	1.68561	0.0301013	0.00360883	0	0.08	0.07	0.05	0.18	0.1	0.18	0.153333
102503427	LOC102503427	lncRNA	1.33505	0.00394159	0.000279	0.13	0.05	0.05	0.0766667	0.14	0.1	0.15	0.13
102723458	LOC102723458	lncRNA	-4.21439	0.000351	1.61e-05	0.15	0	0.48	0.21	0	0	0.04	0.0133333
102723733	LOC102723733	lncRNA	-2.05232	0.0257585	0.0029467	0.1	0.03	0.55	0.226667	0.07	0.09	0	0.0533333
102723814	LOC102723814	lncRNA	1.01448	0.0317134	0.00387755	0.2	0.17	0.02	0.13	0.43	0.16	0.2	0.263333
102723927	LINC01238	lncRNA	1.75694	8.57e-07	1.96e-08	0	0.22	0.22	0.146667	0.61	0.52	0.28	0.47
102724370	LOC102724370	lncRNA	-1.01703	0.00537979	0.000411	0.42	0.73	1.08	0.743333	0.55	0.35	0.48	0.46
102724378	LOC102724378	lncRNA	-1.07756	0.019652	0.00208306	1.48	0.46	0.59	0.843333	0.79	0.36	0	0.383333
102724431	LOC102724431	lncRNA	1.59954	0.0176973	0.00182285	0.12	0.12	0.05	0.0966667	0.21	0.25	0.4	0.286667
102724601	RABGAP1L-DT	lncRNA	1.02494	0.00179527	0.000109	0.45	0.37	0.28	0.366667	0.65	0.53	1.02	0.733333
103021295	LOC103021295	lncRNA	5.16776	0.000291	1.3e-05	0	0	0	0	2.42	0	0	0.806667
103283057	LINC01362	lncRNA	1.89152	0.00413082	0.000297	0.04	0.04	0.08	0.0533333	0.15	0.13	0.3	0.193333
103611081	LOC103611081	lncRNA	-5.33104	7.89e-05	2.85e-06	0	0	0.21	0.07	0	0	0	0
103689844	LINC01288	lncRNA	4.35113	0.0147218	0.00143897	0	0	0	0	0.27	0.09	0.1	0.153333
103752586	BIRC6-AS2	lncRNA	-3.28839	0.0334137	0.00415414	0.18	0.09	0.72	0.33	0	0.09	0	0.03
103908605	LOC103908605	lncRNA	1.06859	0.0490062	0.00703111	0.21	0.22	0.36	0.263333	1.4	0.47	0.37	0.746667
104472519	STX18-IT1	lncRNA	2.73398	0.0224789	0.00247844	0	0.21	0	0.07	0.63	0	0.82	0.483333
105369164	LOC105369164	lncRNA	4.03173	0.0396164	0.00520919	0	0	0	0	0.14	0.04	0.14	0.106667
105369332	LOC105369332	lncRNA	2.57591	0.0342738	0.00429027	0.1	0	0.12	0.0733333	0.47	0.55	0.22	0.413333
105369486	LINC02732	lncRNA	4.63879	0.00479258	0.000356	0	0	0	0	0	0.24	0.13	0.123333
105369526	LOC105369526	lncRNA	1.30234	0.027515	0.00322038	0.03	0.02	0.02	0.0233333	0.06	0.05	0.07	0.06
105370004	LINC02463	lncRNA	2.25593	0.0378123	0.00487923	0.01	0.02	0	0.01	0.08	0.05	0.05	0.06
105370130	LOC105370130	lncRNA	2.00316	0.0113829	0.00103706	0.04	0	0.05	0.03	0.17	0.09	0.08	0.113333
105370170	LOC105370170	lncRNA	-2.62715	0.00531658	0.000405	0.07	0.02	0.14	0.0766667	0.02	0	0.01	0.01
105370299	LOC105370299	lncRNA	4.29507	0.0178232	0.00183792	0	0	0	0	0.08	0.06	0.06	0.0666667
105370360	LOC105370360	lncRNA	1.68258	0.0183515	0.00190802	0.02	0.02	0	0.0133333	0.04	0.07	0.11	0.0733333
105370447	LOC105370447	lncRNA	-3.45063	0.000549	2.72e-05	0	0.05	0.52	0.19	0.05	0	0	0.0166667
105370525	LOC105370525	lncRNA	-3.29559	0.0326191	0.00402661	0.02	0.01	0.02	0.0166667	0.02	0	0	0.00666667
105370656	LOC105370656	lncRNA	2.08752	0.0292984	0.00348675	0	0.4	0	0.133333	0.7	0.37	0.66	0.576667
105370661	LOC105370661	lncRNA	-2.55143	0.0419473	0.00564073	0.08	0.1	0.07	0.0833333	0.02	0	0.02	0.0133333
105370850	LOC105370850	lncRNA	1.07522	0.000126	4.93e-06	0.13	0.13	0.13	0.13	0.24	0.2	0.28	0.24
105370890	LOC105370890	lncRNA	-3.42589	0.0206953	0.00222768	0.12	0	0.05	0.0566667	0	0	0.01	0.00333333
105371050	LOC105371050	lncRNA	-4.28983	0.0164548	0.00166104	0.43	0.38	0.29	0.366667	0	0	0	0
105371168	LOC105371168	lncRNA	-1.03319	0.0442135	0.00607728	0.34	0.31	0.75	0.466667	0.33	0.22	0.11	0.22
105371362	LOC105371362	lncRNA	2.41592	0.0476259	0.00677293	0	0.04	0.1	0.0466667	0.45	0.05	0.19	0.23
105371592	LOC105371592	lncRNA	2.94545	0.000353	1.63e-05	0	0	0.55	0.183333	0.95	2.23	0.59	1.25667
105371632	LOC105371632	lncRNA	3.20346	0.0465028	0.00653605	0	0.05	0	0.0166667	0.12	0.12	0.13	0.123333
105371734	LOC105371734	lncRNA	2.36484	0.000159	6.47e-06	0.24	0	0	0.08	0.48	0.12	0.68	0.426667
105371841	LOC105371841	lncRNA	4.03354	0.0394538	0.00517507	0	0	0	0	0	0.13	0.09	0.0733333
105371952	LOC105371952	lncRNA	1.38048	0.0256512	0.00293066	0.08	0.13	0.31	0.173333	0.58	0.53	0.16	0.423333
105371984	LOC105371984	lncRNA	1.10754	0.0347489	0.0043681	0.22	0.27	0.06	0.183333	0.37	0.47	0.55	0.463333
105372252	LOC105372252	lncRNA	-1.373	0.046874	0.00661781	0.07	0.06	0.09	0.0733333	0.05	0.02	0.02	0.03
105372345	LOC105372345	lncRNA	3.05679	0.00469835	0.000346	0	0	0	0	0.02	0.01	0.04	0.0233333
105372427	LOC105372427	lncRNA	1.13585	0.00395766	0.000281	1.53	0.84	1.04	1.13667	2.06	2.91	1.61	2.19333
105372439	LOC105372439	lncRNA	1.64397	0.0248979	0.00282412	0.1	0.23	0.42	0.25	1.37	0.59	0.44	0.8
105372462	LOC105372462	lncRNA	1.9715	0.0022621	0.000145	0.07	0.01	0.06	0.0466667	0.32	0.17	0	0.163333
105372483	LOC105372483	lncRNA	4.23674	0.021548	0.00234985	0	0	0	0	0.43	0.19	0	0.206667
105373043	LOC105373043	lncRNA	-4.79935	0.00195237	0.000121	0	0.1	0.63	0.243333	0	0	0	0
105373153	LOC105373153	lncRNA	1.54122	0.0386149	0.00502194	0.49	0.4	0.36	0.416667	1.47	1.76	2.11	1.78
105373283	LOC105373283	lncRNA	-1.38066	0.0356448	0.0045268	0.15	0.09	0.08	0.106667	0.09	0.02	0.05	0.0533333
105373890	LOC105373890	lncRNA	3.20346	0.0465028	0.00653605	0.22	0	0	0.0733333	1.33	0.66	0.49	0.826667
105373906	LOC105373906	lncRNA	-3.29845	0.0323302	0.00397671	0.03	0.02	0.03	0.0266667	0	0.01	0	0.00333333
105373907	LOC105373907	lncRNA	1.9338	0.00133013	7.59e-05	0.18	0.11	0.26	0.183333	0.36	0.96	0.26	0.526667
105373911	LOC105373911	lncRNA	1.22984	0.000513	2.51e-05	0.39	0.15	0.27	0.27	0.4	0.65	0.87	0.64
105373915	LOC105373915	lncRNA	-2.55143	0.0419473	0.00564073	0.04	0.13	0.24	0.136667	0	0.04	0	0.0133333
105373954	LOC105373954	lncRNA	-1.36501	0.0366386	0.00469066	0.12	0.08	0.13	0.11	0.03	0.07	0.01	0.0366667
105374136	LOC105374136	lncRNA	4.20346	0.0240485	0.00269281	0	0	0	0	0.08	0.08	0.23	0.13
105374538	LOC105374538	lncRNA	1.20022	0.00185032	0.000113	0.07	0.21	0.06	0.113333	0.32	0.25	0.19	0.253333
105374651	LOC105374651	lncRNA	-3.00648	0.00543233	0.000417	0	0.15	0.24	0.13	0	0.02	0.06	0.0266667
105374786	LOC105374786	lncRNA	1.40767	0.0400379	0.0052846	0.05	0.04	0.03	0.04	0.18	0.07	0.08	0.11
105374841	LOC105374841	lncRNA	-3.28839	0.0334137	0.00415414	0.07	0.39	0.22	0.226667	0	0.07	0	0.0233333
105374929	LOC105374929	lncRNA	-1.90333	0.00745127	0.000614	0.43	0.37	0.25	0.35	0.1	0.06	0.07	0.0766667
105375172	LOC105375172	lncRNA	1.63867	0.0453996	0.00630832	0.11	0.06	0.24	0.136667	0.17	0.37	0.09	0.21
105375614	LOC105375614	lncRNA	4.6185	0.0052219	0.000396	0	0	0	0	0	0.13	0	0.0433333
105375624	LOC105375624	lncRNA	-1.16017	0.00919493	0.000797	0.16	0.48	0.3	0.313333	0.16	0.11	0.11	0.126667
105375655	LOC105375655	lncRNA	-3.55143	0.0127731	0.00119598	0.02	0.1	0.14	0.0866667	0	0.02	0	0.00666667
105376154	LOC105376154	lncRNA	-1.56036	0.000359	1.66e-05	2.17	3.81	3.07	3.01667	1.1	0.77	1.16	1.01
105376278	LOC105376278	lncRNA	-1.79654	0.00401447	0.000286	0.08	0.06	0.1	0.08	0	0.05	0.05	0.0333333
105376289	LOC105376289	lncRNA	1.35855	0.0499426	0.00720213	0	0.03	0.09	0.04	0.17	0.1	0.1	0.123333
105376413	LOC105376413	lncRNA	1.91259	0.0150101	0.00147244	0.03	0.09	0.05	0.0566667	0.23	0.18	1.48	0.63
105376864	LOC105376864	lncRNA	1.33174	0.0440323	0.00604462	0.1	0.03	0.05	0.06	0.24	0.06	0.16	0.153333
105377490	LOC105377490	lncRNA	4.03354	0.0394538	0.00517507	0	0	0	0	0	0.18	1.12	0.433333
105377682	LINC01932	lncRNA	-4.51336	5.49e-05	1.88e-06	0.22	0.24	0.5	0.32	0	0	0.03	0.01
105377732	LOC105377732	lncRNA	1.99313	0.0165131	0.00166935	0.06	0	0.03	0.03	0.1	0.17	0.07	0.113333
105377950	LOC105377950	lncRNA	1.35547	0.0173235	0.00177316	0.13	0.01	0.06	0.0666667	0.17	0.8	0.25	0.406667
105378239	LOC105378239	lncRNA	2.36982	0.0231053	0.00256176	0.03	0	0.01	0.0133333	0.05	0.13	0.05	0.0766667
105378281	LOC105378281	lncRNA	3.95954	0.0474288	0.00673514	0	0	0	0	0.06	0.06	0.03	0.05
105378329	LOC105378329	lncRNA	1.2998	0.0449605	0.00622221	0.08	0.03	0.08	0.0633333	0.07	0.21	0.18	0.153333
105378333	LOC105378333	lncRNA	1.08161	0.0464491	0.00653736	0.03	0.07	0.04	0.0466667	0.07	0.07	0.17	0.103333
105378460	LOC105378460	lncRNA	-1.55143	0.0239747	0.00267927	0.28	0.2	0.67	0.383333	0.04	0.2	0.13	0.123333
105378606	LOC105378606	lncRNA	-4.9556	0.000862	4.56e-05	0.01	0.03	0.06	0.0333333	0	0	0	0
105378721	LOC105378721	lncRNA	-4.90004	0.00116676	6.52e-05	0	0.77	0.89	0.553333	0	0	0	0
105378951	LOC105378951	lncRNA	-3.32497	0.000309	1.39e-05	0.47	0.07	0.37	0.303333	0.01	0.08	0	0.03
105378976	LOC105378976	lncRNA	1.32951	0.025259	0.00287769	0.07	0.18	0.24	0.163333	0.44	0.56	0.18	0.393333
105379219	FAM85B	lncRNA	-4.17279	0.0242295	0.00271984	0.26	0.22	0	0.16	0	0	0	0
105379576	LOC105379576	lncRNA	-2.08889	0.00207683	0.000131	0.14	0.24	0.09	0.156667	0.05	0	0.08	0.0433333
106736475	PCF11-AS1	lncRNA	1.12111	0.00288191	0.000194	0.21	0.25	0.17	0.21	0.76	0.11	0.51	0.46
10740	RFPL1S	lncRNA	3.53394	0.0145185	0.00140886	0	0	0.01	0.00333333	0.04	0.01	0.03	0.0266667
107984000	LOC107984000	lncRNA	4.49297	0.00870717	0.000745	0	0	0	0	0.14	0.34	0.38	0.286667
107984018	LOC107984018	lncRNA	1.01337	0.0387358	0.00505017	0.1	0.09	0.07	0.0866667	0.19	0.18	0.15	0.173333
107984317	LOC107984317	lncRNA	1.17104	0.0476584	0.00678174	0.01	0.05	0.05	0.0366667	0.08	0.04	0.13	0.0833333
107984428	LOC107984428	lncRNA	4.70483	0.0035748	0.000249	0	0	0	0	0.18	0	0	0.06
107984533	LOC107984533	lncRNA	3.20346	0.0465028	0.00653605	0	0.02	0	0.00666667	0.03	0.03	0.08	0.0466667
107984564	LOC107984564	lncRNA	1.3925	0.00682503	0.00055	0.03	0.02	0.02	0.0233333	0.05	0.02	0.06	0.0433333
107984781	LOC107984781	lncRNA	-1.04041	0.046045	0.00643046	0.18	0.16	0.18	0.173333	0.03	0.03	0.21	0.09
107984948	LOC107984948	lncRNA	1.33873	0.00310564	0.000211	0.39	0.19	0.08	0.22	0.59	0.87	0.59	0.683333
107985031	LOC107985031	lncRNA	1.03354	0.0425902	0.00576784	0.68	0.58	0.86	0.706667	2.03	1.27	0.86	1.38667
107985072	LOC107985072	lncRNA	4.03354	0.0394538	0.00517507	0	0	0	0	0.23	0.15	0.31	0.23
107985089	LOC107985089	lncRNA	1.66994	0.0120399	0.00111176	0.11	0.15	0.02	0.0933333	0.4	0.54	0.1	0.346667
107985221	LOC107985221	lncRNA	2.52337	0.0357917	0.00455386	0.02	0.02	0	0.0133333	0.1	0.03	0.08	0.07
107985314	LOC107985314	lncRNA	-3.37109	0.0252489	0.0028758	1.03	0.16	0.52	0.57	0.15	0	0	0.05
107985882	LOC107985882	lncRNA	-4.55143	0.00606852	0.00048	0.08	0.08	0.24	0.133333	0	0	0	0
107985888	LOC107985888	lncRNA	-2.77382	0.0172585	0.0017632	0.06	0.07	0.04	0.0566667	0	0.01	0.01	0.00666667
107985933	LOC107985933	lncRNA	3.20346	0.0465028	0.00653605	0	0.02	0	0.00666667	0.04	0.02	0.12	0.06
107986355	LOC107986355	lncRNA	-1.44132	0.00695084	0.000564	0.31	0.36	0.62	0.43	0.15	0	0.28	0.143333
107986458	LOC107986458	lncRNA	-1.46896	0.0129081	0.00121241	0.08	0.08	0.23	0.13	0.01	0.07	0.08	0.0533333
107986486	LOC107986486	lncRNA	-2.55143	0.0419473	0.00564073	0.18	0.3	0.27	0.25	0	0.06	0.07	0.0433333
107986489	LOC107986489	lncRNA	-4.42589	0.0100916	0.000893	0.19	0.02	0.14	0.116667	0	0	0	0
107986514	LOC107986514	lncRNA	-3.42589	0.0206953	0.00222768	0	0.16	0.12	0.0933333	0	0	0.03	0.01
107986613	LOC107986613	lncRNA	1.27058	0.0317564	0.00388608	0.05	0.15	0.17	0.123333	0.21	0.47	0.2	0.293333
107986631	LOC107986631	lncRNA	3.20346	0.0465028	0.00653605	0	0.03	0	0.01	0.13	0.05	0.06	0.08
107986763	LOC107986763	lncRNA	1.22767	0.0162317	0.00163089	0.76	0.89	0	0.55	1.74	1.56	0.8	1.36667
107986785	LOC107986785	lncRNA	-3.44414	0.000289	1.29e-05	0.05	0.11	0	0.0533333	0.18	0	0	0.06
107986824	LOC107986824	lncRNA	1.38271	0.0343215	0.00430027	0.02	0.01	0.03	0.02	0.05	0.08	0.04	0.0566667
107986918	LOC107986918	lncRNA	3.73398	0.00639408	0.00051	0	0	0	0	0.02	0.02	0.02	0.02
107986962	LOC107986962	lncRNA	-4.36128	0.00814488	0.000686	0.19	0	0.43	0.206667	0.03	0	0	0.01
107987012	LOC107987012	lncRNA	-1.4624	0.0213624	0.00232208	0.11	0.17	0.23	0.17	0.02	0.03	0.14	0.0633333
107987101	LOC107987101	lncRNA	1.4429	0.00435216	0.000317	0.04	0.15	0.05	0.08	0.21	0.25	0.24	0.233333
107987104	LOC107987104	lncRNA	-3.52105	0.0144095	0.00139702	0.01	0	0.13	0.0466667	0	0.01	0	0.00333333
107987109	LOC107987109	lncRNA	-1.59449	0.00718481	0.000588	0.42	0.31	0.44	0.39	0.14	0.12	0.14	0.133333
107987170	LOC107987170	lncRNA	1.26896	0.00594202	0.000468	0.1	0.13	0.1	0.11	0.28	0.24	0.3	0.273333
107987228	LOC107987228	lncRNA	3.05716	0.00334327	0.000229	0	0	0.06	0.02	0.13	0.3	0	0.143333
107987244	LOC107987244	lncRNA	-1.3815	0.0242429	0.00272206	0.33	0.43	0.86	0.54	0.1	0.1	0.43	0.21
107987299	LOC107987299	lncRNA	2.14586	0.0176264	0.00181244	0.02	0.01	0	0.01	0.01	0.07	0.05	0.0433333
108783646	DINOL	lncRNA	3.20346	0.0465028	0.00653605	0.05	0	0	0.0166667	0.19	0.14	0.1	0.143333
111064646	TPM1-AS	lncRNA	2.47332	0.00823325	0.000695	0	0	0.04	0.0133333	0.08	0.08	0.06	0.0733333
111822955	ATRIP-TREX1	lncRNA	-1.09305	8.53e-20	4.76e-22	1.3	1.19	1.68	1.39	0.77	0.42	0.76	0.65
112267983	LOC112267983	lncRNA	-4.65911	0.00384338	0.000271	0	0.12	0.16	0.0933333	0	0	0	0
112268042	LOC112268042	lncRNA	-1.71793	0.00791287	0.000662	0.23	0.16	0.2	0.196667	0.06	0.06	0.06	0.06
112268047	LOC112268047	lncRNA	-4.19759	0.0223472	0.00245736	0	0.03	0.04	0.0233333	0	0	0	0
112268062	LOC112268062	lncRNA	1.37099	0.0114516	0.001045	0.06	0.17	0	0.0766667	0.15	0.18	0.29	0.206667
112268152	LOC112268152	lncRNA	3.49769	0.0110221	0.000994	0	0	0.06	0.02	0.51	0.06	0.03	0.2
112268172	LOC112268172	lncRNA	5.73509	3.62e-06	9.36e-08	0	0	0	0	0.38	0.03	0.35	0.253333
112268241	LOC112268241	lncRNA	1.15671	0.010286	0.000915	0.33	0.28	0.3	0.303333	0.36	0.71	1.22	0.763333
112268243	LOC112268243	lncRNA	-3.96646	0.0436742	0.0059698	0	0	0.46	0.153333	0	0	0	0
116412618	PDCD6-AHRR	lncRNA	-7.82469	7.78e-24	3.52e-26	0.18	0.31	0.24	0.243333	0	0	0	0
119369	NUDT9P1	lncRNA	-2.77382	0.0172585	0.0017632	0.31	0.12	0.13	0.186667	0	0	0.09	0.03
140849	LINC00266-1	lncRNA	2.15221	0.0358128	0.0045576	0.26	0	0	0.0866667	0.63	0.06	0.49	0.393333
150291	MORC2-AS1	lncRNA	1.45243	0.0295901	0.00353016	0.04	0.05	0.1	0.0633333	0.15	0.17	0.2	0.173333
150538	SATB2-AS1	lncRNA	1.20757	0.0182575	0.00189771	1.21	0.54	0.75	0.833333	1.25	0.72	0.72	0.896667
154761	LOC154761	lncRNA	2.27495	0.0223962	0.00246603	0	0.05	0	0.0166667	0.03	0.11	0.11	0.0833333
157693	FAM87A	lncRNA	2.25593	0.0378123	0.00487923	0	0	0.04	0.0133333	0.03	0.06	0.07	0.0533333
158314	LINC00475	lncRNA	1.29704	0.000511	2.5e-05	0.14	0.05	0.19	0.126667	0.77	0.51	0.6	0.626667
200772	UICLM	lncRNA	2.86541	0.0126094	0.00117658	0.03	0	0	0.01	0.15	0.02	0.07	0.08
220429	CTAGE10P	lncRNA	-1.0006	0.00877094	0.000752	0.31	0.24	0.32	0.29	0.13	0.15	0.15	0.143333
282980	LINC00700	lncRNA	1.42608	0.0197008	0.00209055	0.08	0.09	0.04	0.07	0.18	0.17	0.22	0.19
283860	LINC00304	lncRNA	2.07421	3.29e-07	6.96e-09	0.1	0.02	0.04	0.0533333	0.07	0.36	0.26	0.23
284424	MIR7-3HG	lncRNA	1.69506	0.00577115	0.00045	0.14	0.08	0	0.0733333	0.17	0.4	0.24	0.27
284649	SMG7-AS1	lncRNA	5.32441	0.00822553	0.000694	0	0	0.01	0.00333333	0.05	0.06	0.27	0.126667
284749	LINC00494	lncRNA	1.17104	0.00600012	0.000474	0.24	0.26	0.1	0.2	0.36	0.28	0.25	0.296667
3311	HSPA7	lncRNA	-4.03341	0.0365581	0.00467713	0	0.04	0.1	0.0466667	0	0	0	0
359806	PCNAP1	lncRNA	1.91612	0.0469321	0.0066398	0	0	0.02	0.00666667	0	0.04	0.04	0.0266667
359821	MRPL42P5	lncRNA	1.19011	0.0227621	0.00251501	0.24	0.79	0.38	0.47	0.62	1.5	1.07	1.06333
399744	LINC00999	lncRNA	-5.5839	4.49e-57	8.04e-60	0	0.89	0.89	0.593333	0	0	0.04	0.0133333
400619	LINC00511	lncRNA	-1.52243	0.0010584	5.83e-05	0.49	0.49	0.19	0.39	0.03	0.22	0.07	0.106667
400892	BCRP2	lncRNA	1.11547	0.0259557	0.00297917	0.1	0.19	0.05	0.113333	0.35	0.17	0.39	0.303333
401242	LINC01623	lncRNA	-5.84911	8.43e-07	1.93e-08	0.07	0.12	0.23	0.14	0	0	0	0
401312	LOC401312	lncRNA	4.47316	0.00939851	0.00082	0	0	0	0	0.04	0.05	0	0.03
440288	UBL7-AS1	lncRNA	-1.68131	0.0235175	0.00261851	0.21	0.09	0.34	0.213333	0	0.17	0	0.0566667
54072	LINC00158	lncRNA	3.35547	0.0290564	0.00344814	0	0	0.01	0.00333333	0.07	0.1	0.08	0.0833333
554225	STRCP1	lncRNA	-1.28859	0.0248225	0.00281192	0.12	0.09	0.31	0.173333	0.18	0.09	0.07	0.113333
55449	DHRS4-AS1	lncRNA	1.02998	4.03e-08	7.21e-10	0.79	0.01	0.64	0.48	1.03	0.88	0.99	0.966667
645682	POU5F1P4	lncRNA	-3.96646	0.0436742	0.0059698	0.08	0.04	0.22	0.113333	0	0	0	0
727956	SDHAP2	lncRNA	-1.4926	0.000536	2.64e-05	0.62	0.44	0.37	0.476667	0.11	0.17	0.6	0.293333
730227	LINC01136	lncRNA	1.12782	1.15e-05	3.33e-07	0.34	0.2	0.14	0.226667	0.75	0.75	0.69	0.73
731275	LINC01347	lncRNA	-1.22101	1.41e-07	2.75e-09	0.72	0.06	0.72	0.5	0	0.08	0.59	0.223333
79015	LINC01260	lncRNA	3.49297	0.0176887	0.00182119	0	0	0.08	0.0266667	0.11	0.16	0.36	0.21
80161	ASMTL-AS1	lncRNA	6.92228	2.67e-13	2.46e-15	0	0	0	0	0	0	1.38	0.46
BGIG9606_100079	BGIG9606_100079	lncRNA	-3.014	5.18e-15	4.11e-17	0.24	0	1.02	0.42	0.01	0.03	0.31	0.116667
BGIG9606_100173	BGIG9606_100173	lncRNA	-1.1153	0.0295127	0.00351833	1.51	1.24	2.46	1.73667	1	0	1.36	0.786667
BGIG9606_100206	BGIG9606_100206	lncRNA	-1.95269	0.0028579	0.000192	0.54	0.53	0.34	0.47	0.1	0	0.27	0.123333
BGIG9606_100325	BGIG9606_100325	lncRNA	-4.67465	0.00357545	0.000249	0.14	0	0.28	0.14	0	0	0	0
BGIG9606_100328	BGIG9606_100328	lncRNA	-2.95016	0.000122	4.75e-06	0	0.46	0.41	0.29	0.11	0	0	0.0366667
BGIG9606_100334	BGIG9606_100334	lncRNA	-5.35761	1.07e-44	2.19e-47	2.71	0	2.8	1.83667	0	0	0.2	0.0666667
BGIG9606_100375	BGIG9606_100375	lncRNA	4.28146	0.0186452	0.00194787	0	0	0	0	0	0	0.48	0.16
BGIG9606_100402	BGIG9606_100402	lncRNA	1.673	0.0395304	0.00519672	0.1	0	0.16	0.0866667	0	0.03	0.33	0.12
BGIG9606_100405	BGIG9606_100405	lncRNA	2.01842	5.77e-14	4.9e-16	0.85	0.15	0.19	0.396667	1.85	1.37	1.78	1.66667
BGIG9606_100416	BGIG9606_100416	lncRNA	3.53861	0.0155045	0.00153597	0	0.4	0	0.133333	1.25	1.59	1.76	1.53333
BGIG9606_100431	BGIG9606_100431	lncRNA	1.98172	2.89e-14	2.4e-16	1.37	0.9	0.98	1.08333	2.77	2.97	4.46	3.4
BGIG9606_100442	BGIG9606_100442	lncRNA	-5.43963	7.39e-06	2.03e-07	0.23	0.66	0.85	0.58	0.05	0	0	0.0166667
BGIG9606_100498	BGIG9606_100498	lncRNA	4.61322	0.00245583	0.00016	0	0.01	0	0.00333333	1.1	0.23	0	0.443333
BGIG9606_100558	BGIG9606_100558	lncRNA	2.81135	0.0471348	0.00667124	0	0.43	0	0.143333	1.01	1.53	0.35	0.963333
BGIG9606_100609	BGIG9606_100609	lncRNA	1.11201	0.00287229	0.000193	0.28	0.51	0.33	0.373333	0.96	0.66	0.76	0.793333
BGIG9606_100760	BGIG9606_100760	lncRNA	3.36966	0.00126028	7.13e-05	0.08	0	0	0.0266667	0.1	0.36	0.42	0.293333
BGIG9606_100779	BGIG9606_100779	lncRNA	3.20346	0.0465028	0.00653605	0	0	0.1	0.0333333	0	0.27	0.59	0.286667
BGIG9606_100783	BGIG9606_100783	lncRNA	1.67496	2.32e-05	7.21e-07	0.17	0.65	0.37	0.396667	1.39	1.23	1.24	1.28667
BGIG9606_100864	BGIG9606_100864	lncRNA	1.01199	0.0181094	0.00187647	0.18	0.12	0.24	0.18	0.55	0.19	0.39	0.376667
BGIG9606_100972	BGIG9606_100972	lncRNA	2.11717	0.00724082	0.000594	0.16	0	0.38	0.18	0.25	0.72	1.29	0.753333
BGIG9606_100994	BGIG9606_100994	lncRNA	1.16282	0.0415928	0.0055613	0.61	0.52	0.29	0.473333	1.05	1.59	0.49	1.04333
BGIG9606_101037	BGIG9606_101037	lncRNA	1.08195	0.0394095	0.00516115	0.45	0.4	0.66	0.503333	0.75	1.65	0.66	1.02
BGIG9606_101083	BGIG9606_101083	lncRNA	-2.91437	0.0366791	0.004698	0.7	0.25	0.42	0.456667	0	0.17	0	0.0566667
BGIG9606_101151	BGIG9606_101151	lncRNA	4.35113	0.0147174	0.00143897	0	0	0	0	0	0.21	0.39	0.2
BGIG9606_101248	BGIG9606_101248	lncRNA	4.09358	0.0333614	0.00414079	0	0	0	0	0.08	0.55	0.27	0.3
BGIG9606_101344	BGIG9606_101344	lncRNA	-8.24964	9.51e-31	3.07e-33	0	0	4.73	1.57667	0	0	0	0
BGIG9606_101512	BGIG9606_101512	lncRNA	1.18675	5.09e-06	1.35e-07	0.32	0.16	0.52	0.333333	0.65	0.92	0.64	0.736667
BGIG9606_101527	BGIG9606_101527	lncRNA	1.24047	0.0151752	0.00149265	0.39	0.38	0.31	0.36	1.49	0.68	0.29	0.82
BGIG9606_101738	BGIG9606_101738	lncRNA	1.5681	0.0173738	0.00178035	0	0.41	0.68	0.363333	1.99	0.43	0	0.806667
BGIG9606_101805	BGIG9606_101805	lncRNA	-1.93119	1.14e-09	1.57e-11	2.81	2.52	2.3	2.54333	0	1.91	0	0.636667
BGIG9606_101901	BGIG9606_101901	lncRNA	1.52127	0.0450691	0.00625048	0.02	0.04	0.02	0.0266667	0.07	0.08	0.12	0.09
BGIG9606_102004	BGIG9606_102004	lncRNA	-2.28839	0.00917974	0.000795	0.28	0.11	0.35	0.246667	0.04	0.07	0.04	0.05
BGIG9606_102056	BGIG9606_102056	lncRNA	-1.01144	0.0050013	0.000375	0	0.86	0	0.286667	0	0.42	0	0.14
BGIG9606_102166	BGIG9606_102166	lncRNA	-1.53566	0.00120748	6.79e-05	1.27	2.01	2.02	1.76667	0.35	0.94	0.49	0.593333
BGIG9606_102426	BGIG9606_102426	lncRNA	1.27411	0.00039	1.82e-05	2.06	1.16	0.39	1.20333	3.79	2.64	2.2	2.87667
BGIG9606_102450	BGIG9606_102450	lncRNA	1.08416	0.00868737	0.000742	0.6	0.5	0.34	0.48	1.07	1.12	0.85	1.01333
BGIG9606_102532	BGIG9606_102532	lncRNA	-2.46368	5.3e-08	9.69e-10	0.44	1.96	1.05	1.15	0.14	0.92	0	0.353333
BGIG9606_102838	BGIG9606_102838	lncRNA	-6.66023	1.64e-11	1.8e-13	0.45	0.13	0.2	0.26	0	0	0	0
BGIG9606_102840	BGIG9606_102840	lncRNA	2.44857	0.0159006	0.00158315	0	0	0.04	0.0133333	0.09	0.04	0.08	0.07
BGIG9606_102915	BGIG9606_102915	lncRNA	1.08273	9.04e-06	2.54e-07	1.21	2.66	0.89	1.58667	4.52	2.72	2.77	3.33667
BGIG9606_103045	BGIG9606_103045	lncRNA	1.35217	0.0104116	0.000931	2.02	0.33	0	0.783333	1.08	1.85	3.19	2.04
BGIG9606_103152	BGIG9606_103152	lncRNA	1.16805	0.022363	0.00246106	0	1.02	0	0.34	0.52	1.02	0.79	0.776667
BGIG9606_103295	BGIG9606_103295	lncRNA	3.20346	0.0465028	0.00653605	0	0	0.04	0.0133333	0.07	0.14	0.12	0.11
BGIG9606_103599	BGIG9606_103599	lncRNA	-5.17592	0.0283417	0.00333795	0	0	1.61	0.536667	0.04	0	0	0.0133333
BGIG9606_103630	BGIG9606_103630	lncRNA	-1.78811	0.0249626	0.00283513	0.58	1.08	1.47	1.04333	0.32	0.47	0.17	0.32
BGIG9606_103635	BGIG9606_103635	lncRNA	-5.00998	0.000629	3.17e-05	0.97	0.43	0	0.466667	0	0	0	0
BGIG9606_103637	BGIG9606_103637	lncRNA	1.67739	0.0189579	0.00198917	0.57	0.57	1.27	0.803333	1.9	2.5	2.77	2.39
BGIG9606_103872	BGIG9606_103872	lncRNA	2.50736	1.09e-09	1.5e-11	0.6	0	2.63	1.07667	4.83	4.92	7	5.58333
BGIG9606_103910	BGIG9606_103910	lncRNA	-4.19912	0.0222179	0.00244183	0.07	0.38	0.5	0.316667	0	0	0	0
BGIG9606_104199	BGIG9606_104199	lncRNA	2.36662	0.0149727	0.00146789	0	0.04	0	0.0133333	0.18	0.04	0	0.0733333
BGIG9606_104235	BGIG9606_104235	lncRNA	1.36301	0.00168665	0.000101	0.39	0.29	0.33	0.336667	0.94	0.7	1.19	0.943333
BGIG9606_104305	BGIG9606_104305	lncRNA	-1.12585	1.96e-07	3.9e-09	1.69	2.39	4.93	3.00333	1.68	1.34	0.93	1.31667
BGIG9606_104310	BGIG9606_104310	lncRNA	5.07968	0.0005	2.43e-05	0	0	0	0	1.18	0.99	0	0.723333
BGIG9606_104311	BGIG9606_104311	lncRNA	-2.02461	0.00542454	0.000416	0.31	0.51	0.32	0.38	0	0.27	0	0.09
BGIG9606_104369	BGIG9606_104369	lncRNA	1.24785	0.0184349	0.00191994	0.39	1.06	0.74	0.73	1.82	2.01	1.18	1.67
BGIG9606_104463	BGIG9606_104463	lncRNA	-1.81446	0.0447132	0.00615779	0.07	0.05	0.07	0.0633333	0.03	0.01	0.01	0.0166667
BGIG9606_104902	BGIG9606_104902	lncRNA	-1.01533	6.68e-05	2.35e-06	1.34	0.32	1.15	0.936667	0.6	0.06	0.74	0.466667
BGIG9606_105006	BGIG9606_105006	lncRNA	1.20097	0.0207255	0.00223277	2.6	1.99	0.64	1.74333	1.09	4.45	6.37	3.97
BGIG9606_105095	BGIG9606_105095	lncRNA	1.2629	0.0321381	0.00394741	0.04	0.06	0.04	0.0466667	0.15	0.06	0.16	0.123333
BGIG9606_105166	BGIG9606_105166	lncRNA	-1.54292	0.00576689	0.000449	0.22	0.28	0.3	0.266667	0	0	0.29	0.0966667
BGIG9606_105214	BGIG9606_105214	lncRNA	1.42505	0.00254697	0.000167	0.42	0.37	1	0.596667	1.41	1.56	0.83	1.26667
BGIG9606_69077	BGIG9606_69077	lncRNA	2.35547	0.00184966	0.000113	0.02	0.07	0.03	0.04	0.1	0.17	0.38	0.216667
BGIG9606_69336	BGIG9606_69336	lncRNA	1.23999	0.0483167	0.00691516	0.03	0.64	0.05	0.24	1.18	0.07	1.02	0.756667
BGIG9606_69558	BGIG9606_69558	lncRNA	4.03354	0.0394538	0.00517507	0	0	0	0	0.06	0.24	0.2	0.166667
BGIG9606_69608	BGIG9606_69608	lncRNA	2.1941	0.00201601	0.000126	0.34	0.51	0.19	0.346667	1.66	1.71	1.32	1.56333
BGIG9606_69620	BGIG9606_69620	lncRNA	-3.42589	0.0206953	0.00222768	0.13	0.11	0	0.08	0.02	0	0	0.00666667
BGIG9606_70324	BGIG9606_70324	lncRNA	3.35547	0.0290564	0.00344814	0	0.03	0	0.01	0.13	0.19	0	0.106667
BGIG9606_70634	BGIG9606_70634	lncRNA	1.1856	0.00873382	0.000747	2.14	1.41	2.58	2.04333	2.33	3.83	1.34	2.5
BGIG9606_70665	BGIG9606_70665	lncRNA	-4.42458	0.0101412	0.000899	0.33	0.01	0.05	0.13	0	0	0	0
BGIG9606_70725	BGIG9606_70725	lncRNA	2.84089	0.0141005	0.00135961	0.08	0	0.09	0.0566667	0.4	0.48	0.26	0.38
BGIG9606_70944	BGIG9606_70944	lncRNA	4.44767	0.0103778	0.000925	0	0	0	0	0.21	0.25	0.16	0.206667
BGIG9606_70981	BGIG9606_70981	lncRNA	-4.00639	0.041929	0.00563519	0.03	0.06	0.03	0.04	0	0	0.01	0.00333333
BGIG9606_71283	BGIG9606_71283	lncRNA	1.78842	0.00901493	0.000778	0.13	0.19	0.21	0.176667	0.64	0.35	0.42	0.47
BGIG9606_71396	BGIG9606_71396	lncRNA	1.60223	0.0150834	0.00148141	0.02	0.04	0.03	0.03	0.13	0.12	0.02	0.09
BGIG9606_71718	BGIG9606_71718	lncRNA	-1.81446	0.0447132	0.00615779	0.08	0	0.12	0.0666667	0.01	0.04	0	0.0166667
BGIG9606_71814	BGIG9606_71814	lncRNA	-2.05393	0.0315059	0.00384108	0.94	0.52	0.35	0.603333	0.1	0.11	0.23	0.146667
BGIG9606_71984	BGIG9606_71984	lncRNA	1.16282	0.0415928	0.0055613	0.38	1.32	1.47	1.05667	2.39	2.24	2.07	2.23333
BGIG9606_72019	BGIG9606_72019	lncRNA	-4.13639	0.027005	0.00314799	0.09	0.18	0	0.09	0	0	0	0
BGIG9606_72032	BGIG9606_72032	lncRNA	-1.77899	0.0113885	0.0010379	0.18	0.16	0.76	0.366667	0.2	0.09	0.01	0.1
BGIG9606_72178	BGIG9606_72178	lncRNA	-4.07916	0.0320684	0.00393509	0	0.01	0.07	0.0266667	0	0	0	0
BGIG9606_72373	BGIG9606_72373	lncRNA	6.99539	6.36e-14	5.44e-16	0	0	0	0	0	1.19	0	0.396667
BGIG9606_72383	BGIG9606_72383	lncRNA	4.03354	0.0394538	0.00517507	0	0	0	0	1.71	1.33	0.49	1.17667
BGIG9606_72387	BGIG9606_72387	lncRNA	1.39109	0.00691034	0.000559	0.17	0.34	0.19	0.233333	0.64	0.38	0.8	0.606667
BGIG9606_72491	BGIG9606_72491	lncRNA	1.01409	0.0064631	0.000517	0.23	0.14	0.1	0.156667	0.23	0.32	0.4	0.316667
BGIG9606_73035	BGIG9606_73035	lncRNA	4.03354	0.0394538	0.00517507	0	0	0	0	0.16	0.21	0.06	0.143333
BGIG9606_73582	BGIG9606_73582	lncRNA	1.72159	0.00823214	0.000695	0.04	0.06	0.08	0.06	0.09	0.21	0.27	0.19
BGIG9606_73655	BGIG9606_73655	lncRNA	-3.91319	0.0499174	0.00719703	0.07	0	0.25	0.106667	0	0	0	0
BGIG9606_73780	BGIG9606_73780	lncRNA	1.33805	0.0349338	0.00439751	0.07	0.24	0.12	0.143333	0.49	0.18	0.41	0.36
BGIG9606_73850	BGIG9606_73850	lncRNA	2.12961	0.00173611	0.000105	0	0.05	0.35	0.133333	0.86	0.5	0.24	0.533333
BGIG9606_74243	BGIG9606_74243	lncRNA	-4.42589	0.0100916	0.000893	0.01	0.03	0.12	0.0533333	0	0	0	0
BGIG9606_74477	BGIG9606_74477	lncRNA	1.84501	0.0419453	0.00564354	0.02	0.05	0.02	0.03	0.04	0.12	0.15	0.103333
BGIG9606_74787	BGIG9606_74787	lncRNA	-2.29391	2.36e-28	8.67e-31	43.17	4.39	1.13	16.23	6.65	3.26	1.26	3.72333
BGIG9606_74874	BGIG9606_74874	lncRNA	-1.85927	0.0181054	0.00187659	0.24	0.08	0.31	0.21	0.08	0.03	0.06	0.0566667
BGIG9606_75022	BGIG9606_75022	lncRNA	1.83238	0.00646385	0.000517	0.17	0.03	0.13	0.11	0.2	0.27	0.72	0.396667
BGIG9606_75132	BGIG9606_75132	lncRNA	1.50747	0.0337572	0.0042142	1.06	0.63	0.23	0.64	2.45	1.04	1.84	1.77667
BGIG9606_75343	BGIG9606_75343	lncRNA	-1.03685	0.0449513	0.00621962	0.19	0.27	0.62	0.36	0.12	0.2	0.19	0.17
BGIG9606_75748	BGIG9606_75748	lncRNA	4.20346	0.0240485	0.00269281	0	0	0	0	0.21	0.12	0.05	0.126667
BGIG9606_75778	BGIG9606_75778	lncRNA	4.15123	0.0282201	0.00331616	0	0	0	0	0.05	0.23	0.19	0.156667
BGIG9606_75855	BGIG9606_75855	lncRNA	-1.56029	0.0208069	0.00224397	0.18	0.21	0.29	0.226667	0	0.15	0.08	0.0766667
BGIG9606_76008	BGIG9606_76008	lncRNA	3.48935	0.000112	4.31e-06	0	0.23	0	0.0766667	0.24	0.06	0.09	0.13
BGIG9606_76115	BGIG9606_76115	lncRNA	-3.28983	0.0332925	0.00412831	0.07	0.11	0.05	0.0766667	0	0.02	0	0.00666667
BGIG9606_76218	BGIG9606_76218	lncRNA	1.29161	0.00853573	0.000725	0.1	0.12	0.26	0.16	0.41	0.38	0.35	0.38
BGIG9606_76261	BGIG9606_76261	lncRNA	-3.28839	0.0334137	0.00415414	0.05	0.03	0.09	0.0566667	0	0.02	0	0.00666667
BGIG9606_76854	BGIG9606_76854	lncRNA	4.03354	0.0394538	0.00517507	0	0	0	0	0.03	0.05	0.03	0.0366667
BGIG9606_76871	BGIG9606_76871	lncRNA	4.35547	0.0145302	0.0014115	0	0	0	0	0.07	0.14	0.03	0.08
BGIG9606_77228	BGIG9606_77228	lncRNA	1.59138	0.0224744	0.00247993	0.03	0.07	0.03	0.0433333	0.14	0.17	0.08	0.13
BGIG9606_77333	BGIG9606_77333	lncRNA	4.25077	0.0206278	0.00221679	0	0	0	0	0.04	0.13	0	0.0566667
BGIG9606_77556	BGIG9606_77556	lncRNA	1.04867	0.00862307	0.000735	0.33	0.35	0.57	0.416667	0.66	1.05	0.85	0.853333
BGIG9606_77694	BGIG9606_77694	lncRNA	1.28838	0.00389025	0.000275	0.14	0.09	0.14	0.123333	0.13	0.26	0.16	0.183333
BGIG9606_77938	BGIG9606_77938	lncRNA	2.28931	0.00855187	0.000727	0.52	0	0	0.173333	0.27	0.36	0.62	0.416667
BGIG9606_78197	BGIG9606_78197	lncRNA	2.13295	0.0245147	0.00275977	0.07	0	0	0.0233333	0	0.06	0.28	0.113333
BGIG9606_78405	BGIG9606_78405	lncRNA	4.84706	0.00179773	0.00011	0	0	0	0	0.09	0.03	0.23	0.116667
BGIG9606_78507	BGIG9606_78507	lncRNA	2.47449	0.0139798	0.00134222	0.01	0	0.01	0.00666667	0.04	0.05	0.02	0.0366667
BGIG9606_78707	BGIG9606_78707	lncRNA	2.6185	0.0355238	0.00450099	0.07	0	0.08	0.05	0.49	0	0.39	0.293333
BGIG9606_78771	BGIG9606_78771	lncRNA	3.35547	0.0290564	0.00344814	0.15	0	0	0.05	0.46	0.46	0.68	0.533333
BGIG9606_79118	BGIG9606_79118	lncRNA	1.45683	0.0454456	0.00632005	0.11	0.04	0.02	0.0566667	0.14	0.09	0.25	0.16
BGIG9606_79424	BGIG9606_79424	lncRNA	-1.89935	0.0423265	0.00571597	0.06	0.04	0.06	0.0533333	0.01	0.02	0.01	0.0133333
BGIG9606_79540	BGIG9606_79540	lncRNA	1.5623	0.0295192	0.00351998	0.05	0.12	0.03	0.0666667	0.17	0.15	0.28	0.2
BGIG9606_79613	BGIG9606_79613	lncRNA	1.07204	0.00483488	0.00036	0.07	0.07	0.14	0.0933333	0.21	0.22	0.22	0.216667
BGIG9606_79630	BGIG9606_79630	lncRNA	3.20346	0.0465028	0.00653605	0	0.01	0	0.00333333	0.03	0.05	0.01	0.03
BGIG9606_79907	BGIG9606_79907	lncRNA	-3.80457	0.0324439	0.00399736	0.06	0.29	0.19	0.18	0.04	0	0	0.0133333
BGIG9606_80124	BGIG9606_80124	lncRNA	-1.34317	0.0476945	0.00679388	0.04	0.07	0.07	0.06	0.06	0.01	0.01	0.0266667
BGIG9606_80363	BGIG9606_80363	lncRNA	-1.47548	0.00834437	0.000707	0.79	0.59	2.54	1.30667	0.3	0.2	0.88	0.46
BGIG9606_80445	BGIG9606_80445	lncRNA	2.46674	0.0469006	0.00662432	0.01	0.01	0	0.00666667	0.04	0.01	0.05	0.0333333
BGIG9606_80456	BGIG9606_80456	lncRNA	4.00807	0.0421087	0.00567418	0	0	0	0	0.11	0.31	0.21	0.21
BGIG9606_80735	BGIG9606_80735	lncRNA	1.26718	0.00768059	0.000639	0.1	0.13	0.14	0.123333	0.37	0.2	0.27	0.28
BGIG9606_81880	BGIG9606_81880	lncRNA	-1.67773	0.0020863	0.000131	0.09	0.21	0.57	0.29	0	0.06	0.08	0.0466667
BGIG9606_81894	BGIG9606_81894	lncRNA	2.03354	0.00286225	0.000192	0.05	0.3	0	0.116667	0.55	0.5	0.39	0.48
BGIG9606_82135	BGIG9606_82135	lncRNA	1.39717	0.0232478	0.0025837	0.08	0.05	0.03	0.0533333	0.11	0.17	0.16	0.146667
BGIG9606_82227	BGIG9606_82227	lncRNA	-5.06299	0.015183	0.00149387	0.08	0.17	0.16	0.136667	0.01	0	0	0.00333333
BGIG9606_82480	BGIG9606_82480	lncRNA	1.54811	0.00326927	0.000223	0.8	0.23	0.64	0.556667	1.48	1.38	1.9	1.58667
BGIG9606_83251	BGIG9606_83251	lncRNA	-1.6669	0.0184181	0.00191711	0.07	0.05	0.03	0.05	0.02	0.01	0.02	0.0166667
BGIG9606_83579	BGIG9606_83579	lncRNA	-1.36074	1.67e-05	5.06e-07	0.68	0.78	0.87	0.776667	0.22	0.3	0.38	0.3
BGIG9606_83592	BGIG9606_83592	lncRNA	1.2194	0.0476933	0.00678951	0.11	0.14	0.29	0.18	0.46	0.46	0.29	0.403333
BGIG9606_83639	BGIG9606_83639	lncRNA	1.10074	0.0071068	0.00058	0.2	0.23	0.31	0.246667	0.64	0.56	0.37	0.523333
BGIG9606_83772	BGIG9606_83772	lncRNA	2.40277	0.000304	1.37e-05	0.02	0.02	0.03	0.0233333	0.1	0.14	0.16	0.133333
BGIG9606_84457	BGIG9606_84457	lncRNA	2.97214	0.000543	2.69e-05	0.07	0.04	0	0.0366667	0.45	0.22	0.21	0.293333
BGIG9606_84581	BGIG9606_84581	lncRNA	2.15168	0.0273569	0.00319866	0	1.76	1.24	1	4.25	5.84	1.72	3.93667
BGIG9606_85273	BGIG9606_85273	lncRNA	2.07394	0.0136652	0.0013072	0	0.05	0.04	0.03	0.16	0.1	0.12	0.126667
BGIG9606_85438	BGIG9606_85438	lncRNA	-3.96646	0.0436742	0.0059698	0.03	0.06	0.18	0.09	0	0	0	0
BGIG9606_85591	BGIG9606_85591	lncRNA	4.66929	0.00419537	0.000302	0	0	0	0	0	0.07	0.03	0.0333333
BGIG9606_85774	BGIG9606_85774	lncRNA	-1.12693	0.0404383	0.00535764	1.94	1.93	1.99	1.95333	0.88	1.33	0.33	0.846667
BGIG9606_85926	BGIG9606_85926	lncRNA	-1.42751	1.31e-05	3.87e-07	0.44	0.73	1.6	0.923333	0.35	0.38	0.28	0.336667
BGIG9606_86074	BGIG9606_86074	lncRNA	1.94314	0.000253	1.1e-05	0.03	0.03	0.03	0.03	0.12	0.1	0.14	0.12
BGIG9606_87030	BGIG9606_87030	lncRNA	4.03534	0.0392922	0.00514118	0	0	0	0	0	0.09	0.16	0.0833333
BGIG9606_87065	BGIG9606_87065	lncRNA	-1.25186	0.0202415	0.00216398	0.14	0.09	0.13	0.12	0.01	0.05	0.1	0.0533333
BGIG9606_87067	BGIG9606_87067	lncRNA	-3.28839	0.0334137	0.00415414	0.05	0.03	0.04	0.04	0	0.01	0	0.00333333
BGIG9606_87182	BGIG9606_87182	lncRNA	-4.05393	0.0010045	5.47e-05	0.38	0.14	0.32	0.28	0.05	0	0	0.0166667
BGIG9606_87214	BGIG9606_87214	lncRNA	-3.96646	0.0436742	0.0059698	0.34	1.98	0.37	0.896667	0	0	0	0
BGIG9606_87379	BGIG9606_87379	lncRNA	-4.0941	0.0306888	0.00371532	4.91	0	0.75	1.88667	0	0	0	0
BGIG9606_87387	BGIG9606_87387	lncRNA	2.90407	0.000934	5.03e-05	0.01	0.02	0	0.01	0.11	0.03	0.03	0.0566667
BGIG9606_87424	BGIG9606_87424	lncRNA	-4.42589	0.0100916	0.000893	0.14	0.07	0.2	0.136667	0	0	0	0
BGIG9606_87448	BGIG9606_87448	lncRNA	1.29436	0.00811235	0.000681	0.06	0.1	0.07	0.0766667	0.16	0.24	0.16	0.186667
BGIG9606_87571	BGIG9606_87571	lncRNA	1.56168	0.0256973	0.00293743	0.01	0.01	0.02	0.0133333	0.03	0.03	0.05	0.0366667
BGIG9606_87760	BGIG9606_87760	lncRNA	1.15553	0.0358097	0.00456245	0.26	0.22	0.29	0.256667	0.53	0.49	0.68	0.566667
BGIG9606_88105	BGIG9606_88105	lncRNA	1.43793	0.00309865	0.00021	0.12	0.08	0.16	0.12	0.37	0.25	0.34	0.32
BGIG9606_88205	BGIG9606_88205	lncRNA	-1.38674	0.0232088	0.00257731	0.09	0.31	0.21	0.203333	0.08	0.11	0.04	0.0766667
BGIG9606_88399	BGIG9606_88399	lncRNA	3.49297	0.0176887	0.00182119	0	0.02	0	0.00666667	0.02	0.04	0.16	0.0733333
BGIG9606_88603	BGIG9606_88603	lncRNA	1.44857	0.0463438	0.00648987	0	0.18	0.1	0.0933333	0.12	0.3	0.33	0.25
BGIG9606_88632	BGIG9606_88632	lncRNA	2.28379	4.2e-07	9.01e-09	0.01	0	0.01	0.00666667	0.03	0.05	0.03	0.0366667
BGIG9606_88691	BGIG9606_88691	lncRNA	1.46272	0.0346414	0.00435052	0.02	0.07	0.1	0.0633333	0.18	0.06	0.26	0.166667
BGIG9606_89498	BGIG9606_89498	lncRNA	-3.6669	0.00772508	0.000643	0.12	0.06	0	0.06	0	0.02	0	0.00666667
BGIG9606_89718	BGIG9606_89718	lncRNA	-1.49698	0.0331674	0.00410794	0.21	0.59	0.33	0.376667	0	0.26	0.14	0.133333
BGIG9606_89846	BGIG9606_89846	lncRNA	3.19431	0.000454	2.17e-05	0	0.16	0.04	0.0666667	0.72	0.32	0.8	0.613333
BGIG9606_89853	BGIG9606_89853	lncRNA	-1.44039	0.0450605	0.0062506	1.17	0.64	0.95	0.92	0.32	0.32	0.35	0.33
BGIG9606_89940	BGIG9606_89940	lncRNA	1.93024	0.00084	4.41e-05	0	0.02	0.01	0.01	0.03	0.09	0.05	0.0566667
BGIG9606_90285	BGIG9606_90285	lncRNA	1.1181	0.0416663	0.00558276	0.4	0.28	0.3	0.326667	0.66	0.45	0.78	0.63
BGIG9606_90663	BGIG9606_90663	lncRNA	3.20346	0.00193844	0.00012	0	0	0.01	0.00333333	0.03	0.02	0.04	0.03
BGIG9606_90806	BGIG9606_90806	lncRNA	1.51416	0.0164539	0.00166047	0.28	0.03	0.03	0.113333	0.22	0.42	0.35	0.33
BGIG9606_90880	BGIG9606_90880	lncRNA	-4.42589	0.0100916	0.000893	0.24	0.09	0	0.11	0	0	0	0
BGIG9606_91302	BGIG9606_91302	lncRNA	-3.25982	0.0343121	0.00429808	0.01	0.02	0.04	0.0233333	0	0.01	0	0.00333333
BGIG9606_91438	BGIG9606_91438	lncRNA	4.03354	0.0394538	0.00517507	0	0	0	0	0.04	0.02	0.11	0.0566667
BGIG9606_91561	BGIG9606_91561	lncRNA	1.23407	0.00221259	0.000141	0.07	0.04	0.07	0.06	0.13	0.16	0.14	0.143333
BGIG9606_91818	BGIG9606_91818	lncRNA	-6.24556	8.22e-09	1.31e-10	0	0	0.43	0.143333	0	0	0	0
BGIG9606_92561	BGIG9606_92561	lncRNA	-1.92582	0.00123873	6.99e-05	0.75	2.39	1.4	1.51333	0.5	0.13	0.56	0.396667
BGIG9606_92658	BGIG9606_92658	lncRNA	2.4776	6.23e-05	2.18e-06	0	0.82	0	0.273333	0.51	1.06	3.18	1.58333
BGIG9606_92686	BGIG9606_92686	lncRNA	-3.40145	0.0307824	0.00373207	0.1	0.06	0.04	0.0666667	0	0	0.02	0.00666667
BGIG9606_92934	BGIG9606_92934	lncRNA	-1.08194	0.0455469	0.00633948	0.77	0.77	2.01	1.18333	0.26	0.6	0.76	0.54
BGIG9606_92965	BGIG9606_92965	lncRNA	1.45677	0.0385911	0.00501657	0	0.23	0.67	0.3	0.18	0.4	0	0.193333
BGIG9606_93124	BGIG9606_93124	lncRNA	1.83826	0.00144363	8.42e-05	0	0.11	0	0.0366667	0.19	0.13	0.09	0.136667
BGIG9606_93135	BGIG9606_93135	lncRNA	4.35547	0.0145302	0.0014115	0	0	0	0	0.22	0.22	0.12	0.186667
BGIG9606_93753	BGIG9606_93753	lncRNA	2.84089	0.0141005	0.00135961	0.15	0	0	0.05	0.79	0.13	0.24	0.386667
BGIG9606_93806	BGIG9606_93806	lncRNA	-2.18886	0.0453947	0.0063103	0.08	0.08	0.24	0.133333	0.05	0.03	0	0.0266667
BGIG9606_94252	BGIG9606_94252	lncRNA	2.66697	0.0295626	0.00352602	0.02	0.02	0	0.0133333	0.12	0.02	0.15	0.0966667
BGIG9606_95200	BGIG9606_95200	lncRNA	-1.81446	0.0447132	0.00615779	0.13	0.2	0	0.11	0.06	0	0.04	0.0333333
BGIG9606_95250	BGIG9606_95250	lncRNA	1.26099	0.0430244	0.00583927	0.09	0.06	0.05	0.0666667	0.09	0.18	0.23	0.166667
BGIG9606_95413	BGIG9606_95413	lncRNA	1.95954	0.0241857	0.00271279	0.13	0.54	0	0.223333	0.53	0.4	1.78	0.903333
BGIG9606_95563	BGIG9606_95563	lncRNA	2.84089	0.0141005	0.00135961	0.51	0	0.56	0.356667	3.23	1.44	2.11	2.26
BGIG9606_95699	BGIG9606_95699	lncRNA	4.42585	9.23e-05	3.42e-06	0	0.28	0	0.0933333	3.24	1.38	1.22	1.94667
BGIG9606_95738	BGIG9606_95738	lncRNA	1.88769	0.00011	4.22e-06	0.13	0.07	0.02	0.0733333	0.25	0.38	0.21	0.28
BGIG9606_95803	BGIG9606_95803	lncRNA	1.69065	0.00121629	6.84e-05	0.25	0.25	0.35	0.283333	0.76	1.02	0.91	0.896667
BGIG9606_96053	BGIG9606_96053	lncRNA	2.29957	0.0314919	0.00383844	0.05	0	0.1	0.05	0.05	0.58	0.07	0.233333
BGIG9606_96157	BGIG9606_96157	lncRNA	2.6185	0.0355238	0.00450099	0	0.21	0	0.07	0.21	0.43	0.71	0.45
BGIG9606_97002	BGIG9606_97002	lncRNA	-1.61854	0.0395297	0.00519547	1.38	0.76	1.36	1.16667	0.15	0.61	0.34	0.366667
BGIG9606_97139	BGIG9606_97139	lncRNA	1.88153	0.0355228	0.004504	0.09	0.1	0.32	0.17	0.1	0.19	1.59	0.626667
BGIG9606_97290	BGIG9606_97290	lncRNA	3.18815	0.00213126	0.000135	0.01	0	0.01	0.00666667	0.03	0.06	0.03	0.04
BGIG9606_97462	BGIG9606_97462	lncRNA	2.10393	0.0107315	0.000963	0	0.69	0.52	0.403333	1.8	1.83	1.27	1.63333
BGIG9606_97993	BGIG9606_97993	lncRNA	1.35684	0.0261465	0.00300952	0.13	0.15	0.2	0.16	0.18	0.41	0.63	0.406667
BGIG9606_98094	BGIG9606_98094	lncRNA	1.54522	0.00575465	0.000448	0.06	0.12	0.06	0.08	0.03	0.31	0.37	0.236667
BGIG9606_98181	BGIG9606_98181	lncRNA	1.0395	0.0024823	0.000162	0.24	0.22	0.17	0.21	0.45	0.42	0.41	0.426667
BGIG9606_98310	BGIG9606_98310	lncRNA	1.00183	0.0404146	0.00534976	0.67	0.31	0.23	0.403333	0.79	1	0.64	0.81
BGIG9606_98327	BGIG9606_98327	lncRNA	-2.21439	0.0140536	0.0013522	0.12	0.07	0.16	0.116667	0	0.04	0.04	0.0266667
BGIG9606_98531	BGIG9606_98531	lncRNA	1.0995	0.00370794	0.00026	0.62	0.59	0.4	0.536667	1.7	0.98	0.73	1.13667
BGIG9606_98589	BGIG9606_98589	lncRNA	1.06745	0.012961	0.0012208	0.13	0.07	0.19	0.13	0.13	0.32	0.26	0.236667
BGIG9606_99183	BGIG9606_99183	lncRNA	-3.96646	0.0436742	0.0059698	0.09	0.13	0.05	0.09	0	0	0	0
BGIG9606_99242	BGIG9606_99242	lncRNA	1.58578	0.00579388	0.000453	0.02	0.05	0.04	0.0366667	0.08	0.12	0.13	0.11
BGIG9606_99640	BGIG9606_99640	lncRNA	4.80648	0.00219232	0.000139	0	0	0	0	0.08	0.76	0	0.28
BGIG9606_99678	BGIG9606_99678	lncRNA	4.83883	0.00187171	0.000115	0	0	0	0	0	1.61	0	0.536667
BGIG9606_99775	BGIG9606_99775	lncRNA	-1.58117	0.000788	4.11e-05	1.52	0.42	0.36	0.766667	0.24	0.33	0.21	0.26
BGIG9606_99831	BGIG9606_99831	lncRNA	4.75382	0.00282508	0.000189	0	0	0	0	0	0.07	0.32	0.13
BGIG9606_99860	BGIG9606_99860	lncRNA	6.87727	6.49e-13	6.04e-15	0	0	0	0	0.25	0.27	0.29	0.27
BGIG9606_99898	BGIG9606_99898	lncRNA	-1.25663	0.02051	0.00220112	0.89	0.49	0.93	0.77	0.18	0.5	0.3	0.326667
BGIG9606_99980	BGIG9606_99980	lncRNA	-5.2563	0.000132	5.21e-06	0	0	0.95	0.316667	0	0	0	0
BGIG9606_99991	BGIG9606_99991	lncRNA	-2.8104	9.11e-20	5.11e-22	0.21	0.25	0.3	0.253333	0	0.1	0	0.0333333

## Sheet: 12h-dif-miRNA
The differentially expressed mRNAs, lncRNAs, miRNAs and circRNA at 3 hpi and 12 hpi.
Summary of dif-miRNAs in HCT-8 cell at 12hpi identified in this study
Gene ID	Type	log2 (p2_Inf_12h / p2_Ct_12h)	Qvalue (p2_Inf_12h / p2_Ct_12h)	Pvalue(p2_Inf_12h / p2_Ct_12h)	p2_Ct_12h_1 TPM	p2_Ct_12h_2 TPM	p2_Ct_12h_3 TPM	p2_Ct_12h Average TPM	p2_Inf_12h_1 TPM	p2_Inf_12h_2 TPM	p2_Inf_12h_3 TPM	p2_Inf_12h Average TPM
hsa-let-7b-3p	miRNA	-1.34236	0.00447584	0.000837	1.144	1.09	1.929	1.387	0.698	0.281	0.663	0.547
hsa-miR-1-3p	miRNA	1.664	8.78e-29	5.49e-30	2.788	0.856	0.76	1.468	8.428	3.539	1.988	4.652
hsa-miR-103a-2-5p	miRNA	-1.12537	3.83e-06	4.77e-07	7.077	5.214	4.325	5.539	1.503	2.303	3.811	2.539
hsa-miR-103a-3p	miRNA	-2.91014	0	0	2.002	5.292	150.898	52.731	8.375	7.92	4.749	7.015
hsa-miR-103b	miRNA	1.35105	0	0	167.912	85.844	9.059	87.605	115.367	134.583	420.485	223.478
hsa-miR-107	miRNA	2.50986	2.91e-21	2.18e-22	0.357	0.078	0.877	0.437	0.107	0.843	6.517	2.489
hsa-miR-1234-3p	miRNA	-4.70659	6.25e-05	8.93e-06	0.572	0.545	0.292	0.47	0	0	0.055	0.018
hsa-miR-125b-5p	miRNA	-1.15622	0.00175747	0.000306	4.503	1.167	1.87	2.514	0.537	1.854	0.994	1.128
hsa-miR-1260a	miRNA	-3.83422	0.0108067	0.00224946	0.5	0.311	0	0.271	0	0.056	0	0.019
hsa-miR-1292-3p	miRNA	-1.20853	0.00146737	0.000251	1.787	1.712	2.922	2.14	1.503	0.225	1.049	0.926
hsa-miR-1296-5p	miRNA	-1.41041	1.83e-284	2.35e-286	82.919	187.954	186.664	152.513	30.493	107.284	34.35	57.376
hsa-miR-1307-5p	miRNA	-5.41212	0	0	36.599	1.79	68.787	35.725	1.074	0.449	0.994	0.839
hsa-miR-15a-3p	miRNA	-1.11699	2.11e-25	1.43e-26	26.591	21.714	24.721	24.342	16.803	4.55	12.315	11.223
hsa-miR-195-3p	miRNA	-1.6821	0.0214681	0.00479117	0.572	0.545	0.818	0.645	0.215	0.169	0.221	0.201
hsa-miR-197-5p	miRNA	-1.02629	3.01e-05	4.07e-06	4.074	11.285	4.909	6.756	3.006	2.471	4.473	3.317
hsa-miR-199b-3p	miRNA	1.0416	0.0475903	0.0116714	0.214	0.233	0.117	0.188	0.322	0.674	0.166	0.387
hsa-miR-206	miRNA	3.62244	0.00282811	0.000505	0	0	0.058	0.019	0.591	0.056	0.055	0.234
hsa-miR-302b-3p	miRNA	1.8413	0.00499093	0.000946	0.071	0.078	0.175	0.108	0.322	0.562	0.276	0.387
hsa-miR-3127-5p	miRNA	-1.18057	1.05e-08	1.09e-09	3.431	10.507	7.481	7.14	3.489	3.146	2.816	3.15
hsa-miR-3130-3p	miRNA	-1.22137	0.00719913	0.00139922	2.788	1.557	1.286	1.877	0.537	0.112	1.767	0.805
hsa-miR-3136-3p	miRNA	1.1744	0.0163261	0.0035435	0.071	0.467	0	0.179	0.376	0.393	0.442	0.404
hsa-miR-3146	miRNA	-1.27658	0.000174	2.59e-05	2.859	3.035	2.513	2.803	1.127	1.46	0.884	1.157
hsa-miR-3173-3p	miRNA	-3.5025	0.0189906	0.00419167	0.143	0	0.468	0.204	0.054	0	0	0.018
hsa-miR-3180	miRNA	-1.76106	2.86e-05	3.86e-06	1.501	1.401	1.929	1.61	0.591	0.281	0.552	0.475
hsa-miR-3184-3p	miRNA	-1.4587	0	0	381	1.946	1151.02	511.322	1.396	1.348	555.345	186.03
hsa-miR-320b	miRNA	2.43122	9.21e-187	1.86e-188	2.359	6.226	3.682	4.089	2.577	34.095	29.49	22.054
hsa-miR-324-3p	miRNA	-1.61105	8.78e-215	1.4e-216	191.072	54.013	49.033	98.039	24.695	30.388	41.198	32.094
hsa-miR-33b-5p	miRNA	-9.85175	5.99e-11	5.55e-12	0.786	0	1.987	0.924	0	0	0	0
hsa-miR-34c-5p	miRNA	-2.80959	0.000242	3.65e-05	0.786	0.623	0.526	0.645	0.107	0.112	0.055	0.092
hsa-miR-3529-3p	miRNA	-3.72399	0	0	6714.04	128.338	101.397	2314.59	145.055	242.373	138.063	175.163
hsa-miR-3619-3p	miRNA	-1.04253	0.0147501	0.00317431	2.573	2.257	1.987	2.272	0.698	0.955	1.657	1.103
hsa-miR-362-3p	miRNA	-1.38562	0.000225	3.38e-05	2.716	3.035	1.578	2.443	0.698	0.449	1.657	0.935
hsa-miR-3622a-5p	miRNA	-4.3678	6.8e-26	4.55e-27	2.287	2.257	3.507	2.684	0.054	0.281	0.055	0.13
hsa-miR-3622b-3p	miRNA	5.44773	3.68e-26	2.41e-27	0	0.078	0.058	0.045	1.772	2.022	2.099	1.964
hsa-miR-3648	miRNA	-2.02359	0.0269723	0.0062511	0	0.233	0.877	0.37	0.161	0	0.11	0.091
hsa-miR-3659	miRNA	1.25403	0.000748	0.000121	0.286	0.311	0.409	0.335	0	1.404	0.994	0.799
hsa-miR-365a-3p	miRNA	7.2492	1.7e-190	3.12e-192	0	0.311	0	0.104	47.135	0	0.331	15.822
hsa-miR-3677-3p	miRNA	-3.3014	2.87e-28	1.81e-29	4.503	0.389	5.786	3.559	0.752	0.056	0.276	0.361
hsa-miR-3677-5p	miRNA	-4.66588	4.02e-25	2.76e-26	2.002	0.078	4.851	2.31	0.161	0.056	0.055	0.091
hsa-miR-375-5p	miRNA	-7.33985	0.0261444	0.00601113	0	0.078	0.409	0.162	0	0	0	0
hsa-miR-376a-3p	miRNA	-2.01222	0.00952804	0.00195702	0.357	0.778	0.643	0.593	0.107	0.169	0.166	0.147
hsa-miR-4286	miRNA	1.30007	2.82e-96	8.14e-98	3.145	8.094	17.416	9.552	6.388	3.539	60.637	23.521
hsa-miR-4455	miRNA	1.41504	9.85e-08	1.08e-08	0.572	0.233	0.877	0.561	3.328	0.056	1.105	1.496
hsa-miR-4470	miRNA	-3.45213	0.0331146	0.00781676	0.357	0	0.234	0.197	0.054	0	0	0.018
hsa-miR-4489	miRNA	-1.64909	0.0131342	0.00278629	0.357	0.545	1.169	0.69	0.322	0.337	0	0.22
hsa-miR-4525	miRNA	1.05759	0.018823	0.0041316	0	0.545	0.117	0.221	0.268	0.506	0.607	0.46
hsa-miR-4676-5p	miRNA	-3.15822	0.000799	0.00013	0.071	0.934	0.468	0.491	0.107	0.056	0	0.055
hsa-miR-4684-3p	miRNA	-1.07495	0.000291	4.48e-05	3.074	4.981	3.916	3.99	1.396	1.966	2.319	1.894
hsa-miR-4710	miRNA	1.14907	0.0100142	0.00206914	0.071	0.156	0.584	0.271	0.805	0.225	0.773	0.601
hsa-miR-4717-3p	miRNA	-1.3002	6.59e-08	7.16e-09	5.79	3.658	5.084	4.844	2.308	0.225	3.369	1.967
hsa-miR-4721	miRNA	-8.38802	0.000282	4.29e-05	0.071	0.233	0.701	0.335	0	0	0	0
hsa-miR-4724-5p	miRNA	-7.2854	0.0470331	0.0114771	0	0.233	0.234	0.156	0	0	0	0
hsa-miR-4796-5p	miRNA	-1.26069	0.00925116	0.00189447	2.216	1.946	0.994	1.718	0.644	1.011	0.497	0.717
hsa-miR-5088-3p	miRNA	1.68549	0.0131132	0.00278988	0.214	0.078	0	0.097	0.215	0.169	0.552	0.312
hsa-miR-544b	miRNA	1.70873	2.23e-05	2.97e-06	0.214	0.467	0	0.227	0.429	1.685	0.11	0.742
hsa-miR-548ae-5p	miRNA	-1.19516	9.82e-05	1.44e-05	5.79	2.568	2.455	3.604	1.664	1.236	1.822	1.574
hsa-miR-548am-5p	miRNA	-3.57154	0.0108067	0.00224946	0	0	0.643	0.214	0	0	0.055	0.018
hsa-miR-548ap-3p	miRNA	1.66371	4.91e-09	5.03e-10	0.071	0.233	1.227	0.511	1.825	3.033	0	1.619
hsa-miR-550a-3-5p	miRNA	1.71216	4.89e-06	6.26e-07	0.286	0.389	0.117	0.264	0.429	0.73	1.436	0.865
hsa-miR-550a-3p	miRNA	12.4625	2.75e-56	1.26e-57	0	0	0	0	0.107	5.392	11.432	5.644
hsa-miR-550b-2-5p	miRNA	-1.56648	8.16e-10	7.91e-11	3.288	7.16	3.74	4.73	4.402	0.225	0.166	1.597
hsa-miR-550b-3p	miRNA	-2.51373	0.000285	4.35e-05	0.5	0.934	0.76	0.731	0.107	0.056	0.221	0.128
hsa-miR-584-3p	miRNA	-1.05313	6.25e-07	7.28e-08	4.432	6.071	8.416	6.306	1.557	3.033	4.528	3.039
hsa-miR-597-3p	miRNA	-1.38752	0.00339176	0.000618	1.072	1.167	1.812	1.35	0.322	0.73	0.497	0.516
hsa-miR-642a-3p	miRNA	2.9486	0.000128	1.88e-05	0.071	0.078	0	0.05	0.054	0	1.105	0.386
hsa-miR-642b-5p	miRNA	1.60195	0.000626	0.000101	0.357	0	0.234	0.197	1.235	0.393	0.166	0.598
hsa-miR-6511a-3p	miRNA	-1.07369	6.23e-11	5.81e-12	12.295	11.752	10.052	11.366	2.845	6.01	7.345	5.4
hsa-miR-6511a-5p	miRNA	-1.97995	0.0087905	0.00177319	0.429	0.856	0.643	0.643	0.322	0.112	0.055	0.163
hsa-miR-652-5p	miRNA	2.13698	1.28e-21	9.47e-23	0.357	0.934	0.584	0.625	3.006	2.921	2.319	2.749
hsa-miR-659-3p	miRNA	-1.71303	0.00818537	0.00162603	0.5	0.778	1.052	0.777	0.322	0.225	0.166	0.237
hsa-miR-664b-5p	miRNA	-7.72792	0.0147806	0.00317181	0.286	0.233	0.117	0.212	0	0	0	0
hsa-miR-6721-5p	miRNA	-1.17862	0.0118384	0.00248962	0.429	2.335	2.104	1.623	0.805	1.123	0.221	0.717
hsa-miR-6746-5p	miRNA	-1.54458	0.0033972	0.000621	0.643	0.233	1.87	0.916	0.215	0.562	0.166	0.314
hsa-miR-6751-5p	miRNA	-2.23081	0.000442	6.94e-05	0.572	1.245	0.76	0.859	0.215	0.225	0.11	0.183
hsa-miR-6769a-5p	miRNA	2.58496	0.0497284	0.0123025	0.071	0	0	0.024	0.322	0	0.11	0.144
hsa-miR-6786-3p	miRNA	1.78701	0.00500218	0.000945	0.071	0.233	0	0.102	0.107	0.618	0.331	0.352
hsa-miR-6787-3p	miRNA	-4.1062	0.00354678	0.00065	0.5	0.311	0.117	0.31	0	0	0.055	0.018
hsa-miR-6798-5p	miRNA	1.75112	0.0353216	0.00838104	0	0.156	0.058	0.071	0.107	0.169	0.442	0.239
hsa-miR-6802-3p	miRNA	-2.087	0.00104909	0.000174	0.643	0.778	0.935	0.786	0.054	0.225	0.276	0.185
hsa-miR-6803-3p	miRNA	-1.28334	4.03e-06	5.04e-07	5.075	3.269	3.331	3.892	1.074	1.348	2.375	1.599
hsa-miR-6806-3p	miRNA	2.61471	0.0497284	0.0123025	0.071	0	0	0.024	0.054	0	0.387	0.147
hsa-miR-6820-3p	miRNA	1.31962	0.0312902	0.00730936	0.143	0.233	0	0.125	0.268	0.337	0.331	0.312
hsa-miR-6823-5p	miRNA	1.06515	0.0475903	0.0116714	0.143	0.233	0.175	0.184	0.268	0.225	0.663	0.385
hsa-miR-6846-3p	miRNA	-2.25407	0.0441204	0.0107393	0.572	0.311	0.175	0.353	0	0.056	0.166	0.074
hsa-miR-6852-3p	miRNA	7.50779	0.0071787	0.00139965	0	0	0	0	0.215	0.056	0.276	0.182
hsa-miR-6862-3p	miRNA	2.97199	0.00889762	0.00180298	0	0.078	0	0.026	0.054	0.393	0.166	0.204
hsa-miR-6872-3p	miRNA	-4.20076	0.00113	0.000189	0.214	0.311	0.468	0.331	0	0	0.055	0.018
hsa-miR-6880-3p	miRNA	-1.96047	0.0212679	0.00473345	0.5	0.934	0.292	0.576	0.054	0.169	0.221	0.148
hsa-miR-6881-3p	miRNA	-1.48543	0.0208792	0.00463413	1.215	0.856	0.701	0.924	0.322	0.337	0.331	0.33
hsa-miR-6883-3p	miRNA	2.52637	0.00054	8.58e-05	0.143	0	0.058	0.067	0.268	0.337	0.552	0.386
hsa-miR-6891-3p	miRNA	-2.76209	0.0250694	0.00570248	0.071	0.156	0.526	0.251	0	0	0.11	0.037
hsa-miR-7114-3p	miRNA	2.31079	0.00692702	0.00134208	0	0.156	0	0.052	0.107	0.225	0.442	0.258
hsa-miR-7704	miRNA	-3.40312	0.0189906	0.00419167	0	0.078	0.526	0.201	0	0.056	0	0.019
hsa-miR-7855-5p	miRNA	-2.76209	0.0418958	0.0101208	0.5	0.078	0.175	0.251	0	0.056	0.055	0.037
hsa-miR-98-3p	miRNA	2.08623	0.00792693	0.00156011	0.071	0.078	0.058	0.069	0.268	0.169	0.442	0.293
hsa-miR-99a-5p	miRNA	-1.07776	4.88e-79	1.59e-80	137.603	55.18	62.825	85.203	20.293	60.214	40.591	40.366
novel-hsa-miR10-3p	miRNA	-2.28804	0.00291297	0.000523	0.143	0.623	0.877	0.547	0.054	0.281	0	0.112
novel-hsa-miR112-3p	miRNA	-3.73599	0.000189	2.83e-05	0.643	0.545	0.292	0.493	0	0.056	0.055	0.037
novel-hsa-miR115-5p	miRNA	-1.05507	2.04e-10	1.94e-11	14.439	8.25	9.994	10.894	4.456	7.077	4.197	5.243
novel-hsa-miR117-3p	miRNA	-1.41386	0.00395003	0.00073	1.001	0.856	1.812	1.223	0.376	0.449	0.552	0.459
novel-hsa-miR122-3p	miRNA	-1.13538	5.25e-19	4.06e-20	15.011	17.278	17.883	16.724	5.315	7.583	9.941	7.613
novel-hsa-miR125-5p	miRNA	3.08746	0.00889762	0.00180298	0.071	0	0	0.024	0	0.337	0.276	0.204
novel-hsa-miR131-3p	miRNA	-1.67884	4.2e-07	4.81e-08	2.573	0.623	3.565	2.254	1.449	0	0.663	0.704
novel-hsa-miR133-5p	miRNA	7.37504	0.0126316	0.00267193	0	0	0	0	0	0.112	0.387	0.166
novel-hsa-miR138-3p	miRNA	1.18057	0.0274088	0.00636905	0.214	0.078	0.292	0.195	0.054	0.169	1.105	0.442
novel-hsa-miR14-5p	miRNA	1.66205	3.4e-05	4.65e-06	0.143	0.311	0.292	0.249	0.537	0.281	1.546	0.788
novel-hsa-miR145-3p	miRNA	1.37767	0.00111271	0.000186	0.286	0.156	0.351	0.264	0.161	1.123	0.773	0.686
novel-hsa-miR157-5p	miRNA	1.13838	0.042791	0.0103895	0	0.389	0.058	0.149	0.591	0.393	0	0.328
novel-hsa-miR158-5p	miRNA	-3.53051	0.0189906	0.00419167	0.214	0	0.409	0.208	0	0	0.055	0.018
novel-hsa-miR164-3p	miRNA	-1.55558	0.00395003	0.00073	0.715	2.724	0.643	1.361	0	0.449	0.939	0.463
novel-hsa-miR168-5p	miRNA	1.18587	0.0374331	0.008905	0.286	0.078	0.117	0.16	0.644	0.393	0.055	0.364
novel-hsa-miR173-5p	miRNA	2.20645	0.0116773	0.00244857	0	0.156	0	0.052	0.054	0.169	0.497	0.24
novel-hsa-miR180-3p	miRNA	-1.12902	1.91e-12	1.69e-13	8.22	16.889	10.52	11.876	2.04	6.684	7.566	5.43
novel-hsa-miR199-3p	miRNA	-1.97199	0.0419743	0.0100882	0.429	0	0.643	0.357	0.107	0	0.166	0.091
novel-hsa-miR214-5p	miRNA	-2.41039	1.82e-07	2.02e-08	2.859	0.311	1.169	1.446	0.483	0	0.331	0.272
novel-hsa-miR218-3p	miRNA	-1.12023	0.00574919	0.00110331	1.287	1.479	2.864	1.876	0.752	0.955	0.884	0.863
novel-hsa-miR235-3p	miRNA	1.77394	1.01e-06	1.21e-07	0	0.233	0.701	0.312	0.107	0.112	2.982	1.067
novel-hsa-miR242-5p	miRNA	-1.38388	0.024308	0.00546966	1.072	0.623	1.052	0.916	0.107	0.337	0.607	0.351
novel-hsa-miR243-5p	miRNA	-3.32983	2.1e-06	2.56e-07	0.214	2.179	0.351	0.915	0.107	0	0.166	0.091
novel-hsa-miR246-3p	miRNA	2.78136	0.0278157	0.00648067	0.071	0	0	0.024	0.215	0.225	0.055	0.165
novel-hsa-miR251-5p	miRNA	7.01123	0.0416542	0.00996023	0	0	0	0	0.054	0.056	0.276	0.129
novel-hsa-miR269-5p	miRNA	-2.98225	0.000144	2.13e-05	0.214	1.79	0.175	0.727	0	0	0.276	0.092
novel-hsa-miR271-3p	miRNA	3.61471	0.000479	7.58e-05	0.071	0	0	0.024	0.161	0.169	0.552	0.294
novel-hsa-miR283-5p	miRNA	-2.51429	0.00115478	0.000195	0.071	2.024	0.117	0.737	0.107	0.281	0	0.129
novel-hsa-miR285-5p	miRNA	-2.76392	0	0	367.919	40.704	543.747	317.456	55.724	25.782	58.704	46.737
novel-hsa-miR299-5p	miRNA	2.50022	2.63e-08	2.78e-09	0.214	0.233	0	0.149	0.805	0.674	1.049	0.843
novel-hsa-miR30-3p	miRNA	2.02594	1.97e-16	1.6e-17	0.858	0.078	0.76	0.565	0.054	0	6.848	2.301
novel-hsa-miR45-3p	miRNA	-1.72394	3.45e-06	4.25e-07	1.93	2.024	2.221	2.058	0.805	0.843	0.221	0.623
novel-hsa-miR51-3p	miRNA	-1.36548	0.0177113	0.00387673	1.358	0.389	1.227	0.992	0.429	0.449	0.276	0.385

## Sheet: 12h-dif-circRNA
The differentially expressed mRNAs, lncRNAs, miRNAs and circRNA at 3 hpi and 12 hpi.
Summary of dif-circRNAs in HCT-8 cell at 12hpi identified in this study
Gene ID	Type	Ct12_Average Read Count	Inf12_Average Read Count	log2 (Inf12 / Ct12)	Pvalue(Inf12 / Ct12)	Qvalue (Inf12 / Ct12)
hsa_circ_0019973	circRNA	0.19	24.12	7.0012	3.53449e-06	0.0153024
