# Supplementary material for: Whole transcriptome analysis of HCT-8 cells infected by Cryptosporidium parvum
Source: Parasit Vectors. 2022 Nov 24;15:441. doi: 10.1186/s13071-022-05565-4 (PMC9700907; doi:10.1186/s13071-022-05565-4)
Supplement: Supplementary file 4 — Additional file 4: Table S4. The GO and KEGG enrichment analysis of cis‑ and trans- target genes for dif-lncRNAs at 3 hpi and 12 hpi. [file 13071_2022_5565_MOESM4_ESM.xlsx]

## Sheet: 3h-顺式调控-GO
The GO and KEGG enrichment analysis of cisand trans- target genes for dif-lncRNAs at 3 hpi and 12 hpi.
GO annotation of the cis-target of lncRNA in HCT-8 cell at 3hpi
Term_ID	Term_description	ListHit	ListTotal	PopHit	PopTotal	GeneRatio	BgRatio	Enrichment_score	GeneIds	GeneSymbols	p-value	FDR_bh	Category
GO:0050852	T cell receptor signaling pathway	15	714	87	13332	0.0210084	0.00652565	3.21936	5698;3118;84433;5696;10616;121665;5715;5588;2534;5717;3123;23180;3120;784;5690	PSMB9;HLA-DQA2;CARD11;PSMB8;RBCK1;SPPL3;PSMD9;PRKCQ;FYN;PSMD11;HLA-DRB1;RFTN1;HLA-DQB2;CACNB3;PSMB2	5.2845e-05	0.0880926	biological_process
GO:0046784	viral mRNA export from host cell nucleus	4	714	7	13332	0.00560224	0.000525053	10.6699	10189;8563;79228;7919	ALYREF;THOC5;THOC6;DDX39B	0.000250715	0.139314	biological_process
GO:0040011	locomotion	4	714	7	13332	0.00560224	0.000525053	10.6699	477;124976;57338;201305	ATP1A2;SPNS2;JPH3;SPNS3	0.000250715	0.139314	biological_process
GO:0042613	MHC class II protein complex	5	812	13	14857	0.00615764	0.000875008	7.03723	3118;3109;3112;3120;3123	HLA-DQA2;HLA-DMB;HLA-DOB;HLA-DQB2;HLA-DRB1	0.000428952	0.0727501	cellular_component
GO:0000346	transcription export complex	4	812	8	14857	0.00492611	0.000538467	9.1484	10189;8563;79228;7919	ALYREF;THOC5;THOC6;DDX39B	0.000519377	0.0727501	cellular_component
GO:0071556	integral component of lumenal side of endoplasmic reticulum membrane	6	812	20	14857	0.00738916	0.00134617	5.48904	3118;121665;3105;3120;3107;3123	HLA-DQA2;SPPL3;HLA-A;HLA-DQB2;HLA-C;HLA-DRB1	0.000523382	0.0727501	cellular_component
GO:0019869	chloride channel inhibitor activity	4	681	8	12391	0.00587372	0.00064563	9.09765	6804;8673;9482;65125	STX1A;VAMP8;STX8;WNK1	0.000529899	0.267599	molecular_function
GO:0050684	regulation of mRNA processing	4	714	10	13332	0.00560224	0.000750075	7.46891	984;728642;9667;6294	CDK11B;CDK11A;SAFB2;SAFB	0.00132133	0.29384	biological_process
GO:0007049	cell cycle	24	714	230	13332	0.0336134	0.0172517	1.94841	54892;132660;6598;10362;2580;7329;9821;102724428;6477;55914;6872;83742;10713;2771;5586;2874;55752;11334;9221;11078;147040;904;5300;200942	NCAPG2;LIN54;SMARCB1;HMG20B;GAK;UBE2I;RB1CC1;SIK1B;SIAH1;ERBIN;TAF1;MARVELD1;USP39;GNAI2;PKN2;GPS2;SEPTIN11;TUSC2;NOLC1;TRIOBP;KCTD11;CCNT1;PIN1;KLHDC8B	0.00135686	0.29384	biological_process
GO:0045842	positive regulation of mitotic metaphase/anaphase transition	3	714	5	13332	0.00420168	0.000375038	11.2034	9787;51529;8452	DLGAP5;ANAPC11;CUL3	0.00141015	0.29384	biological_process
GO:0090324	negative regulation of oxidative phosphorylation	3	714	5	13332	0.00420168	0.000375038	11.2034	51085;387;10105	MLXIPL;RHOA;PPIF	0.00141015	0.29384	biological_process
GO:1903432	regulation of TORC1 signaling	3	714	5	13332	0.00420168	0.000375038	11.2034	8444;1609;64121	DYRK3;DGKQ;RRAGC	0.00141015	0.29384	biological_process
GO:0098609	cell-cell adhesion	9	714	54	13332	0.012605	0.00405041	3.11204	57555;8502;1296;5317;9423;23396;4867;257194;23513	NLGN2;PKP4;COL8A2;PKP1;NTN1;PIP5K1C;NPHP1;NEGR1;SCRIB	0.0020953	0.388096	biological_process
GO:0008236	serine-type peptidase activity	8	681	44	12391	0.0117474	0.00355096	3.30824	83886;23430;7177;64499;360226;10942;2191;25823	PRSS27;TPSD1;TPSAB1;TPSB2;PRSS41;PRSS21;FAP;TPSG1	0.00243489	0.309088	molecular_function
GO:0043161	proteasome-mediated ubiquitin-dependent protein catabolic process	18	714	161	13332	0.0252101	0.0120762	2.08758	5698;107985931;7323;5696;10206;10616;153830;55968;54442;5717;121551;6477;51255;8452;51529;5715;7329;5690	PSMB9;LOC107985931;UBE2D3;PSMB8;TRIM13;RBCK1;RNF145;NSFL1C;KCTD5;PSMD11;BTBD11;SIAH1;RNF181;CUL3;ANAPC11;PSMD9;UBE2I;PSMB2	0.00245559	0.409347	biological_process
GO:0030496	midbody	15	812	121	14857	0.0184729	0.00814431	2.2682	5962;9101;8826;8502;11078;51100;84440;2771;5586;11258;11336;387;129138;5300;200942	RDX;USP8;IQGAP1;PKP4;TRIOBP;SH3GLB1;RAB11FIP4;GNAI2;PKN2;DCTN3;EXOC3;RHOA;ANKRD54;PIN1;KLHDC8B	0.00245771	0.256216	cellular_component
GO:0004672	protein kinase activity	15	681	122	12391	0.0220264	0.00984586	2.23713	10155;728642;369;65125;5588;5586;10641;51701;5294;5607;6041;8444;984;8899;5590	TRIM28;CDK11A;ARAF;WNK1;PRKCQ;PKN2;NPRL2;NLK;PIK3CG;MAP2K5;RNASEL;DYRK3;CDK11B;PRPF4B;PRKCZ	0.00278516	0.309088	molecular_function
GO:0000209	protein polyubiquitination	20	714	189	13332	0.0280112	0.0141764	1.9759	5698;5696;5930;10616;153830;64718;285231;5690;54850;6477;55905;26118;5715;6872;374286;5717;8452;7323;51255;151636	PSMB9;PSMB8;RBBP6;RBCK1;RNF145;UNKL;FBXW12;PSMB2;FBXL12;SIAH1;RNF114;WSB1;PSMD9;TAF1;CDRT1;PSMD11;CUL3;UBE2D3;RNF181;DTX3L	0.00279842	0.424088	biological_process
GO:0043008	ATP-dependent protein binding	3	681	6	12391	0.00440529	0.000484222	9.09765	6804;7919;80331	STX1A;DDX39B;DNAJC5	0.00291668	0.309088	molecular_function
GO:0071889	14-3-3 protein binding	5	681	20	12391	0.00734214	0.00161407	4.54883	8660;25771;102724428;57521;5590	IRS2;TBC1D22A;SIK1B;RPTOR;PRKCZ	0.0038398	0.309088	molecular_function
GO:0030332	cyclin binding	5	681	20	12391	0.00734214	0.00161407	4.54883	2874;80279;8452;388324;2580	GPS2;CDK5RAP3;CUL3;INCA1;GAK	0.0038398	0.309088	molecular_function
GO:0031145	anaphase-promoting complex-dependent catabolic process	9	714	60	13332	0.012605	0.00450045	2.80084	5698;107985931;5696;51343;5717;8452;51529;5715;5690	PSMB9;LOC107985931;PSMB8;FZR1;PSMD11;CUL3;ANAPC11;PSMD9;PSMB2	0.00437994	0.448402	biological_process
GO:0008380	RNA splicing	17	714	157	13332	0.0238095	0.0117762	2.02184	51329;7919;282996;64121;8233;10713;9406;24148;51202;79228;494115;9416;8563;79066;51001;8899;9991	ARL6IP4;DDX39B;RBM20;RRAGC;ZRSR2;USP39;ZRANB2;PRPF6;DDX47;THOC6;RBMXL1;DDX23;THOC5;METTL16;MTERF3;PRPF4B;PTBP3	0.0044444	0.448402	biological_process
GO:0060416	response to growth hormone	3	714	7	13332	0.00420168	0.000525053	8.0024	2693;87178;10626	GHSR;PNPT1;TRIM16	0.00455111	0.448402	biological_process
GO:0019886	antigen processing and presentation of exogenous peptide antigen via MHC class II	10	714	72	13332	0.0140056	0.00540054	2.59337	3118;1510;11258;3109;3835;3112;161;3120;162;3123	HLA-DQA2;CTSE;DCTN3;HLA-DMB;KIF22;HLA-DOB;AP2A2;HLA-DQB2;AP1B1;HLA-DRB1	0.00482127	0.448402	biological_process
GO:0048306	calcium-dependent protein binding	7	681	39	12391	0.010279	0.00314745	3.26582	6853;4642;310;55048;57048;6804;7140	SYN1;MYO1D;ANXA7;VPS37C;PLSCR3;STX1A;TNNT3	0.00484237	0.309088	molecular_function
GO:0032395	MHC class II receptor activity	3	681	7	12391	0.00440529	0.000564926	7.79799	3118;3120;3112	HLA-DQA2;HLA-DQB2;HLA-DOB	0.00489645	0.309088	molecular_function
GO:0010529	negative regulation of transposition	4	714	14	13332	0.00560224	0.00105011	5.33493	27350;200315;140564;9582	APOBEC3C;APOBEC3A;APOBEC3D;APOBEC3B	0.00530449	0.448402	biological_process
GO:0016310	phosphorylation	4	714	14	13332	0.00560224	0.00105011	5.33493	65220;3985;5294;54472	NADK;LIMK2;PIK3CG;TOLLIP	0.00530449	0.448402	biological_process
GO:0005882	intermediate filament	10	812	72	14857	0.0123153	0.0048462	2.54122	337976;100288323;337978;337985;100151643;5317;337975;337879;55329;337878	KRTAP20-2;KRTAP21-3;KRTAP21-2;KRTAP20-3;KRTAP20-4;PKP1;KRTAP20-1;KRTAP8-1;MNS1;KRTAP7-1	0.00556725	0.431758	cellular_component
GO:0016032	viral process	21	714	217	13332	0.0294118	0.0162766	1.80699	10189;5698;5696;4277;10616;84440;3105;27350;2959;5690;129401;54442;7529;105372269;54963;100507436;29855;64135;3107;904;64784	ALYREF;PSMB9;PSMB8;MICB;RBCK1;RAB11FIP4;HLA-A;APOBEC3C;GTF2B;PSMB2;NUP35;KCTD5;YWHAB;LOC105372269;UCKL1;MICA;UBN1;IFIH1;HLA-C;CCNT1;CRTC3	0.00633414	0.448402	biological_process
GO:0031295	T cell costimulation	6	714	32	13332	0.00840336	0.00240024	3.50105	3118;84433;2534;921;3120;3123	HLA-DQA2;CARD11;FYN;CD5;HLA-DQB2;HLA-DRB1	0.00633653	0.448402	biological_process
GO:0002479	antigen processing and presentation of exogenous peptide antigen via MHC class I, TAP-dependent	8	714	53	13332	0.0112045	0.0039754	2.81846	5698;5696;5717;8673;3105;5715;3107;5690	PSMB9;PSMB8;PSMD11;VAMP8;HLA-A;PSMD9;HLA-C;PSMB2	0.00679766	0.448402	biological_process
GO:0051436	negative regulation of ubiquitin-protein ligase activity involved in mitotic cell cycle	8	714	53	13332	0.0112045	0.0039754	2.81846	5698;107985931;5696;51343;5717;51529;5715;5690	PSMB9;LOC107985931;PSMB8;FZR1;PSMD11;ANAPC11;PSMD9;PSMB2	0.00679766	0.448402	biological_process
GO:2001240	negative regulation of extrinsic apoptotic signaling pathway in absence of ligand	4	714	15	13332	0.00560224	0.00112511	4.97927	2668;2070;5607;2534	GDNF;EYA4;MAP2K5;FYN	0.00693092	0.448402	biological_process
GO:1900182	positive regulation of protein localization to nucleus	4	714	15	13332	0.00560224	0.00112511	4.97927	83666;151636;2534;80279	PARP9;DTX3L;FYN;CDK5RAP3	0.00693092	0.448402	biological_process
GO:0071397	cellular response to cholesterol	3	714	8	13332	0.00420168	0.00060006	7.0021	4779;7804;114881	NFE2L1;LRP8;OSBPL7	0.00699367	0.448402	biological_process
GO:2000059	negative regulation of protein ubiquitination involved in ubiquitin-dependent protein catabolic process	3	714	8	13332	0.00420168	0.00060006	7.0021	202658;6872;56658	TRIM39-RPP21;TAF1;TRIM39	0.00699367	0.448402	biological_process
GO:0006942	regulation of striated muscle contraction	3	714	8	13332	0.00420168	0.00060006	7.0021	477;7140;7135	ATP1A2;TNNT3;TNNI1	0.00699367	0.448402	biological_process
GO:0060333	interferon-gamma-mediated signaling pathway	7	714	43	13332	0.00980392	0.00322532	3.03967	3118;7726;3105;3120;3107;8638;3123	HLA-DQA2;TRIM26;HLA-A;HLA-DQB2;HLA-C;OASL;HLA-DRB1	0.00732696	0.452372	biological_process
GO:0005861	troponin complex	3	812	8	14857	0.00369458	0.000538467	6.8613	7139;7140;7135	TNNT2;TNNT3;TNNI1	0.00740462	0.431758	cellular_component
GO:0030669	clathrin-coated endocytic vesicle membrane	4	812	15	14857	0.00492611	0.00100963	4.87915	3118;3120;161;3123	HLA-DQA2;HLA-DQB2;AP2A2;HLA-DRB1	0.00744888	0.431758	cellular_component
GO:0043274	phospholipase binding	3	681	8	12391	0.00440529	0.00064563	6.82324	5048;1609;5590	PAFAH1B1;DGKQ;PRKCZ	0.00751637	0.421752	molecular_function
GO:0010107	potassium ion import	5	714	24	13332	0.0070028	0.00180018	3.89006	9992;477;3768;3765;3766	KCNE2;ATP1A2;KCNJ12;KCNJ9;KCNJ10	0.0078903	0.453556	biological_process
GO:0007017	microtubule-based process	5	714	24	13332	0.0070028	0.00180018	3.89006	5048;7280;11258;347733;112714	PAFAH1B1;TUBB2A;DCTN3;TUBB2B;TUBA3E	0.0078903	0.453556	biological_process
GO:0070062	extracellular exosome	131	812	1967	14857	0.16133	0.132396	1.21855	10189;112268219;90507;55118;84168;84572;23473;6923;728378;5768;7364;131034;23180;2317;9040;10458;55163;51228;6336;27243;8452;124220;59338;64145;8826;9416;50865;54472;820;5962;5698;5696;6550;57406;113791;54927;5867;80331;79729;5351;157310;55619;55075;2673;3241;22837;3898;653689;9027;79932;257194;5590;9374;7076;445582;670;11235;57136;54972;5269;3913;5493;1510;340156;54509;26578;11280;9667;1014;2548…	ALYREF;LOC112268219;SCRN2;CRTAC1;ANTXR1;GNPTG;CAPN7;ELOB;POTEF;QSOX1;UGT2B7;CPNE4;RFTN1;FLNB;UBE2M;BAIAP2;PNPO;GLTP;SCN10A;CHMP2A;CUL3;ZG16B;PLEKHA1;RBSN;IQGAP1;DDX23;HEBP1;TOLLIP;CAMP;RDX;PSMB9;PSMB8;SLC9A3;ABHD6;PIK3IP1;CHCHD3;RAB4A;DNAJC5;SH3D21;PLOD1;PEBP4;DOCK10;UACA;GFPT1;HPCAL1;COBLL1;LAD1;GSTT2B;NAT8;KIAA0319L;NEGR1;PRKCZ;PPT2;TIMP1;POTEE;BPHL;PDCD10;APMAP;TMEM132A;SERPINB6;LAMB2;PPL;CTSE…	0.00828313	0.431758	cellular_component
GO:0032088	negative regulation of NF-kappaB transcription factor activity	8	714	55	13332	0.0112045	0.00412541	2.71597	25950;80279;10616;4795;80149;58509;55914;5607	RWDD3;CDK5RAP3;RBCK1;NFKBIL1;ZC3H12A;CACTIN;ERBIN;MAP2K5	0.0085051	0.453993	biological_process
GO:0030030	cell projection organization	5	714	25	13332	0.0070028	0.00187519	3.73445	84260;5586;4007;8452;4867	TCHP;PKN2;PRICKLE3;CUL3;NPHP1	0.00943708	0.453993	biological_process
GO:0051437	positive regulation of ubiquitin-protein ligase activity involved in regulation of mitotic cell cycle transition	8	714	56	13332	0.0112045	0.00420042	2.66747	5698;107985931;5696;51343;5717;51529;5715;5690	PSMB9;LOC107985931;PSMB8;FZR1;PSMD11;ANAPC11;PSMD9;PSMB2	0.00947028	0.453993	biological_process
GO:0005242	inward rectifier potassium channel activity	4	681	16	12391	0.00587372	0.00129126	4.54883	3766;9992;3768;3765	KCNJ10;KCNE2;KCNJ12;KCNJ9	0.00968518	0.489102	molecular_function
GO:0031532	actin cytoskeleton reorganization	6	714	35	13332	0.00840336	0.00262526	3.20096	79778;4289;84168;387;59341;5590	MICALL2;MKLN1;ANTXR1;RHOA;TRPV4;PRKCZ	0.00990915	0.453993	biological_process
GO:0090051	negative regulation of cell migration involved in sprouting angiogenesis	3	714	9	13332	0.00420168	0.000675068	6.22409	11235;387;5607	PDCD10;RHOA;MAP2K5	0.0100766	0.453993	biological_process
GO:1900006	positive regulation of dendrite development	3	714	9	13332	0.00420168	0.000675068	6.22409	8826;7804;23242	IQGAP1;LRP8;COBL	0.0100766	0.453993	biological_process
GO:0032786	positive regulation of DNA-templated transcription, elongation	3	714	9	13332	0.00420168	0.000675068	6.22409	10189;8563;7919	ALYREF;THOC5;DDX39B	0.0100766	0.453993	biological_process
GO:0034122	negative regulation of toll-like receptor signaling pathway	3	714	9	13332	0.00420168	0.000675068	6.22409	58509;4795;55366	CACTIN;NFKBIL1;LGR4	0.0100766	0.453993	biological_process
GO:0043296	apical junction complex	3	812	9	14857	0.00369458	0.000605775	6.09893	5586;387;57619	PKN2;RHOA;SHROOM3	0.0106597	0.473022	cellular_component
GO:0032467	positive regulation of cytokinesis	5	714	26	13332	0.0070028	0.0019502	3.59082	51289;8502;5586;387;8452	RXFP3;PKP4;PKN2;RHOA;CUL3	0.0111804	0.490465	biological_process
GO:0000165	MAPK cascade	15	714	146	13332	0.0210084	0.0109511	1.91838	5698;9048;5696;369;1847;8660;2534;5717;2668;7529;8452;5154;5715;2904;5690	PSMB9;ARTN;PSMB8;ARAF;DUSP5;IRS2;FYN;PSMD11;GDNF;YWHAB;CUL3;PDGFA;PSMD9;GRIN2B;PSMB2	0.0115751	0.49476	biological_process
GO:0051291	protein heterooligomerization	7	714	47	13332	0.00980392	0.00352535	2.78098	55752;1365;7139;144404;27243;7529;5590	SEPTIN11;CLDN3;TNNT2;TMEM120B;CHMP2A;YWHAB;PRKCZ	0.0118965	0.495788	biological_process
GO:0004521	endoribonuclease activity	4	681	17	12391	0.00587372	0.00137196	4.28125	80149;440400;23293;6041	ZC3H12A;RNASEK;SMG6;RNASEL	0.0121244	0.516071	molecular_function
GO:2000463	positive regulation of excitatory postsynaptic potential	4	714	18	13332	0.00560224	0.00135014	4.14939	10458;6804;57555;5590	BAIAP2;STX1A;NLGN2;PRKCZ	0.0136758	0.548876	biological_process
GO:0001944	vasculature development	3	714	10	13332	0.00420168	0.000750075	5.60168	27077;54345;6943	B9D1;SOX18;TCF21	0.0138289	0.548876	biological_process
GO:0005604	basement membrane	8	812	59	14857	0.00985222	0.00397119	2.48092	3913;7076;1296;9126;80781;9423;55914;3898	LAMB2;TIMP1;COL8A2;SMC3;COL18A1;NTN1;ERBIN;LAD1	0.014415	0.473022	cellular_component
GO:0031434	mitogen-activated protein kinase kinase binding	3	681	10	12391	0.00440529	0.000807037	5.45859	57761;369;5300	TRIB3;ARAF;PIN1	0.0148313	0.516071	molecular_function
GO:0015467	G-protein activated inward rectifier potassium channel activity	3	681	10	12391	0.00440529	0.000807037	5.45859	3766;3765;3768	KCNJ10;KCNJ9;KCNJ12	0.0148313	0.516071	molecular_function
GO:0004697	protein kinase C activity	3	681	10	12391	0.00440529	0.000807037	5.45859	5586;5590;5588	PKN2;PRKCZ;PRKCQ	0.0148313	0.516071	molecular_function
GO:0030667	secretory granule membrane	9	812	71	14857	0.0110837	0.00477889	2.31931	5269;8826;11336;54509;8673;161;202915;5799;3107	SERPINB6;IQGAP1;EXOC3;RHOF;VAMP8;AP2A2;TMEM184A;PTPRN2;HLA-C	0.0148542	0.473022	cellular_component
GO:0070979	protein K11-linked ubiquitination	5	714	28	13332	0.0070028	0.00210021	3.33433	107985931;7323;51343;10477;51529	LOC107985931;UBE2D3;FZR1;UBE2E3;ANAPC11	0.0152985	0.550794	biological_process
GO:0004252	serine-type endopeptidase activity	12	681	108	12391	0.0176211	0.008716	2.0217	83886;203100;23430;7177;5046;64499;260429;54933;360226;10942;2191;25823	PRSS27;HTRA4;TPSD1;TPSAB1;PCSK6;TPSB2;PRSS33;RHBDL2;PRSS41;PRSS21;FAP;TPSG1	0.0153288	0.516071	molecular_function
GO:1903955	positive regulation of protein targeting to mitochondrion	9	714	73	13332	0.012605	0.00547555	2.30206	79778;10316;79753;59286;7323;51100;114960;56910;90506	MICALL2;NMUR1;SNIP1;UBL5;UBE2D3;SH3GLB1;TSGA13;STARD7;LRRC46	0.0155761	0.550794	biological_process
GO:0098793	presynapse	7	812	49	14857	0.00862069	0.00329811	2.61383	6536;10458;8905;8938;23396;3766;23513	SLC6A9;BAIAP2;AP1S2;BAIAP3;PIP5K1C;KCNJ10;SCRIB	0.016437	0.473022	cellular_component
GO:0051898	negative regulation of protein kinase B signaling	4	714	19	13332	0.00560224	0.00142514	3.931	57761;23612;6425;59338	TRIB3;PHLDA3;SFRP5;PLEKHA1	0.0166043	0.550794	biological_process
GO:0007269	neurotransmitter secretion	6	714	39	13332	0.00840336	0.00292529	2.87266	6853;9751;8938;5799;6804;80331	SYN1;SNPH;BAIAP3;PTPRN2;STX1A;DNAJC5	0.0166336	0.550794	biological_process
GO:0042787	protein ubiquitination involved in ubiquitin-dependent protein catabolic process	12	714	113	13332	0.0168067	0.00847585	1.9829	107985931;6872;5930;153830;51343;51255;6477;121551;151636;6048;8452;51529	LOC107985931;TAF1;RBBP6;RNF145;FZR1;RNF181;SIAH1;BTBD11;DTX3L;RNF5;CUL3;ANAPC11	0.0177504	0.550794	biological_process
GO:0005839	proteasome core complex	4	812	19	14857	0.00492611	0.00127886	3.85196	5698;5690;5696;5687	PSMB9;PSMB2;PSMB8;PSMA6	0.0177817	0.473022	cellular_component
GO:0006357	regulation of transcription from RNA polymerase II promoter	22	714	254	13332	0.0308123	0.0190519	1.61728	128209;2553;1609;6598;23125;9391;6492;387;6666;135935;29855;6668;4779;80320;121549;51085;29777;1106;8725;6294;26205;9667	KLF17;GABPB1;DGKQ;SMARCB1;CAMTA2;CIAO1;SIM1;RHOA;SOX12;NOBOX;UBN1;SP2;NFE2L1;SP6;ASCL4;MLXIPL;ABT1;CHD2;URI1;SAFB;GMEB2;SAFB2	0.0179751	0.550794	biological_process
GO:0061418	regulation of transcription from RNA polymerase II promoter in response to hypoxia	7	714	51	13332	0.00980392	0.00382538	2.56286	5698;5696;571;5717;5715;5690;6923	PSMB9;PSMB8;BACH1;PSMD11;PSMD9;PSMB2;ELOB	0.0182335	0.550794	biological_process
GO:0080111	DNA demethylation	3	714	11	13332	0.00420168	0.000825083	5.09244	27350;200315;93953	APOBEC3C;APOBEC3A;GCNA	0.0182689	0.550794	biological_process
GO:0036120	cellular response to platelet-derived growth factor stimulus	3	714	11	13332	0.00420168	0.000825083	5.09244	5962;8826;2534	RDX;IQGAP1;FYN	0.0182689	0.550794	biological_process
GO:0008645	hexose transport	3	714	11	13332	0.00420168	0.000825083	5.09244	66035;6524;154091	SLC2A11;SLC5A2;SLC2A12	0.0182689	0.550794	biological_process
GO:0010951	negative regulation of endopeptidase activity	3	714	11	13332	0.00420168	0.000825083	5.09244	5272;5269;7076	SERPINB9;SERPINB6;TIMP1	0.0182689	0.550794	biological_process
GO:0050730	regulation of peptidyl-tyrosine phosphorylation	3	714	11	13332	0.00420168	0.000825083	5.09244	5154;284114;2534	PDGFA;TMEM102;FYN	0.0182689	0.550794	biological_process
GO:0005765	lysosomal membrane	21	812	236	14857	0.0258621	0.0158848	1.6281	126321;121665;10641;57521;162;9482;80331;1185;3118;84286;8673;79803;3112;3120;124976;201305;3109;3123;51296;7805;151636	MFSD12;SPPL3;NPRL2;RPTOR;AP1B1;STX8;DNAJC5;CLCN6;HLA-DQA2;TMEM175;VAMP8;HPS6;HLA-DOB;HLA-DQB2;SPNS2;SPNS3;HLA-DMB;HLA-DRB1;SLC15A3;LAPTM5;DTX3L	0.0192012	0.473022	cellular_component
GO:0019774	proteasome core complex, beta-subunit complex	3	812	11	14857	0.00369458	0.000740392	4.99004	5698;5696;5690	PSMB9;PSMB8;PSMB2	0.0192935	0.473022	cellular_component
GO:0019901	protein kinase binding	23	681	264	12391	0.0337739	0.0213058	1.5852	5930;80279;112;57761;59341;57521;162;9821;102724428;161;286077;5590;51002;6853;8660;65125;11235;8826;6497;57659;904;7534;784	RBBP6;CDK5RAP3;ADCY6;TRIB3;TRPV4;RPTOR;AP1B1;RB1CC1;SIK1B;AP2A2;FAM83H;PRKCZ;TPRKB;SYN1;IRS2;WNK1;PDCD10;IQGAP1;SKI;ZBTB4;CCNT1;YWHAZ;CACNB3	0.0194257	0.545212	molecular_function
GO:0051019	mitogen-activated protein kinase binding	3	681	11	12391	0.00440529	0.000887741	4.96235	1844;8826;80279	DUSP2;IQGAP1;CDK5RAP3	0.0195727	0.545212	molecular_function
GO:0071364	cellular response to epidermal growth factor stimulus	4	714	20	13332	0.00560224	0.00150015	3.73445	10458;8826;5782;4691	BAIAP2;IQGAP1;PTPN12;NCL	0.0198963	0.550794	biological_process
GO:0007528	neuromuscular junction development	4	714	20	13332	0.00560224	0.00150015	3.73445	4898;9254;784;3913	NRDC;CACNA2D2;CACNB3;LAMB2	0.0198963	0.550794	biological_process
GO:0039702	viral budding via host ESCRT complex	4	714	20	13332	0.00560224	0.00150015	3.73445	155382;55048;79643;27243	VPS37D;VPS37C;CHMP6;CHMP2A	0.0198963	0.550794	biological_process
GO:0002230	positive regulation of defense response to virus by host	4	714	20	13332	0.00560224	0.00150015	3.73445	80149;83666;151636;10758	ZC3H12A;PARP9;DTX3L;TRAF3IP2	0.0198963	0.550794	biological_process
GO:0007611	learning or memory	5	714	30	13332	0.0070028	0.00225023	3.11204	5048;5575;2693;8484;2904	PAFAH1B1;PRKAR1B;GHSR;GALR3;GRIN2B	0.020322	0.550794	biological_process
GO:0005886	plasma membrane	180	812	2870	14857	0.221675	0.193175	1.14753	123606;8502;2534;84168;10423;5733;5205;8883;3105;440712;57761;653308;55507;101929937;55667;81575;4126;23180;3120;2317;2642;6004;26034;285175;5753;10458;2888;9254;5586;29933;5294;59338;64145;154091;80863;284114;51289;8826;169522;6526;55038;7375;5962;79412;4277;121665;6550;51330;57406;113791;8484;6573;5867;80331;79729;84260;3118;477;3768;696;1179;55905;55914;57048;202915;161;79932;257194;5590;8912;…	NIPA1;PKP4;FYN;ANTXR1;CDIPT;PTGER3;ATP8B1;NAE1;HLA-A;RHEX;TRIB3;ASAH2B;GPRC5D;LOC101929937;DENND4C;APOLD1;MANBA;RFTN1;HLA-DQB2;FLNB;GCGR;RGS16;IPCEF1;UNC80;PTK6;BAIAP2;GRB14;CACNA2D2;PKN2;GPR132;PIK3CG;PLEKHA1;RBSN;SLC2A12;PRRT1;TMEM102;RXFP3;IQGAP1;KCNV2;SLC5A3;CDCA4;USP4;RDX;KREMEN2;MICB;SPPL3;SLC9A3;TNFRSF12A;ABHD6;PIK3IP1;GALR3;SLC19A1;RAB4A;DNAJC5;SH3D21;TCHP;HLA-DQA2;ATP1A2;KCNJ12;BTN1A1;CL…	0.020446	0.473022	cellular_component
GO:0005768	endosome	18	812	195	14857	0.0221675	0.0131251	1.68894	2642;4642;1609;1510;533;28952;477;84286;84440;143187;2534;387;202915;64145;23180;5867;9482;5590	GCGR;MYO1D;DGKQ;CTSE;ATP6V0B;CCDC22;ATP1A2;TMEM175;RAB11FIP4;VTI1A;FYN;RHOA;TMEM184A;RBSN;RFTN1;RAB4A;STX8;PRKCZ	0.0206971	0.473022	cellular_component
GO:0030057	desmosome	4	812	20	14857	0.00492611	0.00134617	3.65936	84260;8502;5493;5317	TCHP;PKP4;PPL;PKP1	0.0212884	0.473022	cellular_component
GO:0031982	vesicle	10	812	88	14857	0.0123153	0.00592313	2.07918	124976;201305;10568;5867;8673;8407;9052;2580;9482;5590	SPNS2;SPNS3;SLC34A2;RAB4A;VAMP8;TAGLN2;GPRC5A;GAK;STX8;PRKCZ	0.0215526	0.473022	cellular_component
GO:0009306	protein secretion	5	714	31	13332	0.0070028	0.00232523	3.01166	5048;9601;93145;100533496;201158	PAFAH1B1;PDIA4;OLFM2;TVP23C-CDRT4;TVP23C	0.023194	0.550794	biological_process
GO:0001558	regulation of cell growth	6	714	42	13332	0.00840336	0.00315032	2.66747	728642;8725;5588;984;57521;203100	CDK11A;URI1;PRKCQ;CDK11B;RPTOR;HTRA4	0.0233781	0.550794	biological_process
GO:0050690	regulation of defense response to virus by virus	3	714	12	13332	0.00420168	0.00090009	4.66807	161;162;2534	AP2A2;AP1B1;FYN	0.023406	0.550794	biological_process
GO:1902187	negative regulation of viral release from host cell	3	714	12	13332	0.00420168	0.00090009	4.66807	10206;10155;7726	TRIM13;TRIM28;TRIM26	0.023406	0.550794	biological_process
GO:2001235	positive regulation of apoptotic signaling pathway	3	714	12	13332	0.00420168	0.00090009	4.66807	202658;56658;388324	TRIM39-RPP21;TRIM39;INCA1	0.023406	0.550794	biological_process
GO:0009058	biosynthetic process	3	714	12	13332	0.00420168	0.00090009	4.66807	57136;56267;23464	APMAP;KYAT3;GCAT	0.023406	0.550794	biological_process
GO:0042246	tissue regeneration	3	714	12	13332	0.00420168	0.00090009	4.66807	5782;4815;347	PTPN12;NINJ2;APOD	0.023406	0.550794	biological_process
GO:0001895	retina homeostasis	4	714	21	13332	0.00560224	0.00157516	3.55662	445582;124220;387715;728378	POTEE;ZG16B;ARMS2;POTEF	0.0235627	0.550794	biological_process
GO:0008289	lipid binding	11	681	102	12391	0.0161527	0.00823178	1.96224	22905;114883;51100;51228;7984;4779;84320;81575;56910;57605;161	EPN2;OSBPL9;SH3GLB1;GLTP;ARHGEF5;NFE2L1;ACBD6;APOLD1;STARD7;PITPNM2;AP2A2	0.0241386	0.545212	molecular_function
GO:0046872	metal ion binding	130	681	2019	12391	0.190896	0.162941	1.17156	65243;23598;10616;255877;2534;84168;79258;136051;57546;79897;4150;124961;116987;136259;6041;343641;10738;9767;9254;3985;51493;9831;65220;57473;389602;151636;117608;26205;7375;128209;744;369;57541;169270;64718;4155;147741;1960;118813;477;23293;10869;9406;1179;55627;286075;55905;199990;5590;8912;6168;285498;80108;80149;6668;11068;51529;10529;84878;54811;79966;81792;79175;5988;51385;55274;5430;13266…	ZFP69B;PATZ1;RBCK1;BCL6B;FYN;ANTXR1;MMEL1;ZNF786;PDP2;RPP21;MAZ;ZFP3;AGAP1;KLF14;RNASEL;TGM6;RFPL3;JADE3;CACNA2D2;LIMK2;RTCB;ZNF623;NADK;ZNF512B;LOC389602;DTX3L;ZNF354B;GMEB2;USP4;KLF17;MPPED2;ARAF;ZNF398;ZNF596;UNKL;MBP;ZNF560;EGR3;ZFYVE27;ATP1A2;SMG6;USP19;ZRANB2;CLCA1;SMPD4;ZNF707;RNF114;FAAP20;PRKCZ;CACNA1H;RPL37A;RNF212;ZFP2;ZC3H12A;SP2;CYB561D2;ANAPC11;NEBL;ZBTB45;ZNF562;SCD5;ADAMTS12;ZNF34…	0.025589	0.545212	molecular_function
GO:0004298	threonine-type endopeptidase activity	4	681	21	12391	0.00587372	0.00169478	3.46577	5698;5690;5696;5687	PSMB9;PSMB2;PSMB8;PSMA6	0.0256301	0.545212	molecular_function
GO:0071803	positive regulation of podosome assembly	2	714	5	13332	0.00280112	0.000375038	7.46891	387;7984	RHOA;ARHGEF5	0.0257045	0.550794	biological_process
GO:0010941	regulation of cell death	2	714	5	13332	0.00280112	0.000375038	7.46891	7534;84273	YWHAZ;NOA1	0.0257045	0.550794	biological_process
GO:0052548	regulation of endopeptidase activity	2	714	5	13332	0.00280112	0.000375038	7.46891	4898;5696	NRDC;PSMB8	0.0257045	0.550794	biological_process
GO:0051683	establishment of Golgi localization	2	714	5	13332	0.00280112	0.000375038	7.46891	11235;7534	PDCD10;YWHAZ	0.0257045	0.550794	biological_process
GO:0045792	negative regulation of cell size	2	714	5	13332	0.00280112	0.000375038	7.46891	5962;387	RDX;RHOA	0.0257045	0.550794	biological_process
GO:0043983	histone H4-K12 acetylation	2	714	5	13332	0.00280112	0.000375038	7.46891	64769;9767	MEAF6;JADE3	0.0257045	0.550794	biological_process
GO:0071870	cellular response to catecholamine stimulus	2	714	5	13332	0.00280112	0.000375038	7.46891	112;2782	ADCY6;GNB1	0.0257045	0.550794	biological_process
GO:1902260	negative regulation of delayed rectifier potassium channel activity	2	714	5	13332	0.00280112	0.000375038	7.46891	9992;283518	KCNE2;KCNRG	0.0257045	0.550794	biological_process
GO:0070383	DNA cytosine deamination	2	714	5	13332	0.00280112	0.000375038	7.46891	200315;140564	APOBEC3A;APOBEC3D	0.0257045	0.550794	biological_process
GO:1903169	regulation of calcium ion transmembrane transport	2	714	5	13332	0.00280112	0.000375038	7.46891	117532;5294	TMC2;PIK3CG	0.0257045	0.550794	biological_process
GO:0005952	cAMP-dependent protein kinase complex	2	812	5	14857	0.00246305	0.000336542	7.31872	5577;5575	PRKAR2B;PRKAR1B	0.0267134	0.473299	cellular_component
GO:1990111	spermatoproteasome complex	2	812	5	14857	0.00246305	0.000336542	7.31872	5698;5696	PSMB9;PSMB8	0.0267134	0.473299	cellular_component
GO:0045179	apical cortex	2	812	5	14857	0.00246305	0.000336542	7.31872	84260;5590	TCHP;PRKCZ	0.0267134	0.473299	cellular_component
GO:0032593	insulin-responsive compartment	2	812	5	14857	0.00246305	0.000336542	7.31872	55667;5867	DENND4C;RAB4A	0.0267134	0.473299	cellular_component
GO:0003723	RNA binding	81	681	1196	12391	0.118943	0.0965217	1.23229	10189;6150;27350;7329;4150;9933;6041;2317;51087;10973;8446;23067;5586;55720;51493;85364;6294;9416;151636;5962;5930;23082;51202;79159;23293;9406;79228;8940;219654;29889;80149;79066;6628;64778;124995;9667;22827;4116;494115;58509;80336;56267;85441;79050;105372269;8899;51329;23524;79753;282996;24148;51096;9601;317781;5034;5687;310;493856;23020;87178;29974;388115;8638;10155;1465;5431;114049;9991;9582;…	ALYREF;MRPL23;APOBEC3C;UBE2I;MAZ;PUM3;RNASEL;FLNB;YBX2;ASCC3;DUSP11;SETD1B;PKN2;TSR1;RTCB;ZCCHC3;SAFB;DDX23;DTX3L;RDX;RBBP6;PPRC1;DDX47;NOL12;SMG6;ZRANB2;THOC6;TOP3B;ZCCHC24;GNL2;ZC3H12A;METTL16;SNRPB;FNDC3B;MRPL10;SAFB2;PUF60;MAGOH;RBMXL1;CACTIN;PABPC1L;KYAT3;HELZ2;NOC4L;LOC105372269;PRPF4B;ARL6IP4;SRRM2;SNIP1;RBM20;PRPF6;UTP18;PDIA4;DDX51;P4HB;PSMA6;ANXA7;CISD2;SNRNP200;PNPT1;A1CF;CCDC9B;OASL;T…	0.0268039	0.545212	molecular_function
GO:0004415	hyalurononglucosaminidase activity	2	681	5	12391	0.00293686	0.000403519	7.27812	8372;57214	HYAL3;CEMIP	0.0269907	0.545212	molecular_function
GO:0098519	nucleotide phosphatase activity, acting on free nucleotides	2	681	5	12391	0.00293686	0.000403519	7.27812	8446;57026	DUSP11;PDXP	0.0269907	0.545212	molecular_function
GO:0008603	cAMP-dependent protein kinase regulator activity	2	681	5	12391	0.00293686	0.000403519	7.27812	5577;5575	PRKAR2B;PRKAR1B	0.0269907	0.545212	molecular_function
GO:0097677	STAT family protein binding	2	681	5	12391	0.00293686	0.000403519	7.27812	83666;151636	PARP9;DTX3L	0.0269907	0.545212	molecular_function
GO:0045773	positive regulation of axon extension	4	714	22	13332	0.00560224	0.00165017	3.39496	9423;5048;118813;51330	NTN1;PAFAH1B1;ZFYVE27;TNFRSF12A	0.027612	0.550794	biological_process
GO:0045595	regulation of cell differentiation	4	714	22	13332	0.00560224	0.00165017	3.39496	388585;9991;255877;102724428	HES5;PTBP3;BCL6B;SIK1B	0.027612	0.550794	biological_process
GO:0006699	bile acid biosynthetic process	4	714	22	13332	0.00560224	0.00165017	3.39496	114883;10998;23600;114881	OSBPL9;SLC27A5;AMACR;OSBPL7	0.027612	0.550794	biological_process
GO:0031902	late endosome membrane	11	812	105	14857	0.0135468	0.00706738	1.91681	114883;79643;143187;338382;55048;3109;27243;8673;155382;9482;3123	OSBPL9;CHMP6;VTI1A;RAB7B;VPS37C;HLA-DMB;CHMP2A;VAMP8;VPS37D;STX8;HLA-DRB1	0.0282499	0.473299	cellular_component
GO:0012507	ER to Golgi transport vesicle membrane	6	812	43	14857	0.00738916	0.00289426	2.55304	3118;143187;3105;3120;3107;3123	HLA-DQA2;VTI1A;HLA-A;HLA-DQB2;HLA-C;HLA-DRB1	0.0283752	0.473299	cellular_component
GO:0034198	cellular response to amino acid starvation	5	714	33	13332	0.0070028	0.00247525	2.82913	64121;51100;92196;10641;154743	RRAGC;SH3GLB1;DAPL1;NPRL2;BMT2	0.0296933	0.550794	biological_process
GO:0009968	negative regulation of signal transduction	5	714	33	13332	0.0070028	0.00247525	2.82913	6004;5753;369;6725;85397	RGS16;PTK6;ARAF;SRMS;RGS8	0.0296933	0.550794	biological_process
GO:0016740	transferase activity	8	681	67	12391	0.0117474	0.00540715	2.17257	202658;9791;56658;147040;7726;115939;8638;79725	TRIM39-RPP21;PTDSS1;TRIM39;KCTD11;TRIM26;TSR3;OASL;THAP9	0.029824	0.579273	molecular_function
GO:0001525	angiogenesis	14	714	150	13332	0.0196078	0.0112511	1.74275	4691;54345;6461;1296;80781;51330;80149;11235;81575;347;5294;5154;9496;2191	NCL;SOX18;SHB;COL8A2;COL18A1;TNFRSF12A;ZC3H12A;PDCD10;APOLD1;APOD;PIK3CG;PDGFA;TBX4;FAP	0.0303512	0.550794	biological_process
GO:0044389	ubiquitin-like protein ligase binding	3	681	13	12391	0.00440529	0.00104915	4.19892	83666;151636;80279	PARP9;DTX3L;CDK5RAP3	0.0312638	0.584749	molecular_function
GO:0038061	NIK/NF-kappaB signaling	6	714	45	13332	0.00840336	0.00337534	2.48964	5698;5696;9040;5717;5715;5690	PSMB9;PSMB8;UBE2M;PSMD11;PSMD9;PSMB2	0.0317477	0.550794	biological_process
GO:0031234	extrinsic component of cytoplasmic side of plasma membrane	7	812	56	14857	0.00862069	0.00376927	2.2871	5753;8826;6725;2534;8711;387;85397	PTK6;IQGAP1;SRMS;FYN;TNK1;RHOA;RGS8	0.0320323	0.473836	cellular_component
GO:0071347	cellular response to interleukin-1	4	714	23	13332	0.00560224	0.00172517	3.24735	8372;58509;81792;80149	HYAL3;CACTIN;ADAMTS12;ZC3H12A	0.0320506	0.550794	biological_process
GO:0000245	spliceosomal complex assembly	4	714	23	13332	0.00560224	0.00172517	3.24735	8233;24148;10713;7919	ZRSR2;PRPF6;USP39;DDX39B	0.0320506	0.550794	biological_process
GO:0071377	cellular response to glucagon stimulus	4	714	23	13332	0.00560224	0.00172517	3.24735	5577;112;2642;5575	PRKAR2B;ADCY6;GCGR;PRKAR1B	0.0320506	0.550794	biological_process
GO:0030173	integral component of Golgi membrane	5	812	33	14857	0.00615764	0.00222118	2.77224	259230;5768;100533496;128637;201158	SGMS1;QSOX1;TVP23C-CDRT4;TBC1D20;TVP23C	0.0320607	0.473836	cellular_component
GO:0043547	positive regulation of GTPase activity	9	714	84	13332	0.012605	0.00630063	2.0006	55619;6004;8502;9905;7984;5300;23616;85397;128637	DOCK10;RGS16;PKP4;SGSM2;ARHGEF5;PIN1;SH3BP1;RGS8;TBC1D20	0.0353259	0.550794	biological_process
GO:0007422	peripheral nervous system development	3	714	14	13332	0.00420168	0.00105011	4.0012	6526;5274;9048	SLC5A3;SERPINI1;ARTN	0.0357696	0.550794	biological_process
GO:0048593	camera-type eye morphogenesis	3	714	14	13332	0.00420168	0.00105011	4.0012	1296;6497;55714	COL8A2;SKI;TENM3	0.0357696	0.550794	biological_process
GO:0034199	activation of protein kinase A activity	3	714	14	13332	0.00420168	0.00105011	4.0012	5577;112;5575	PRKAR2B;ADCY6;PRKAR1B	0.0357696	0.550794	biological_process
GO:0061003	positive regulation of dendritic spine morphogenesis	3	714	14	13332	0.00420168	0.00105011	4.0012	10458;5048;7804	BAIAP2;PAFAH1B1;LRP8	0.0357696	0.550794	biological_process
GO:0045087	innate immune response	24	714	303	13332	0.0336134	0.0227273	1.47899	6725;8711;2534;58509;400830;27350;140564;10155;200315;83666;10206;4179;9582;5753;55366;923;64135;7726;5294;56897;55718;151636;54472;820	SRMS;TNK1;FYN;CACTIN;DEFB132;APOBEC3C;APOBEC3D;TRIM28;APOBEC3A;PARP9;TRIM13;CD46;APOBEC3B;PTK6;LGR4;CD6;IFIH1;TRIM26;PIK3CG;WRNIP1;POLR3E;DTX3L;TOLLIP;CAMP	0.0357732	0.550794	biological_process
GO:1900016	negative regulation of cytokine production involved in inflammatory response	2	714	6	13332	0.00280112	0.000450045	6.22409	80149;347	ZC3H12A;APOD	0.0372027	0.550794	biological_process
GO:0033673	negative regulation of kinase activity	2	714	6	13332	0.00280112	0.000450045	6.22409	10641;8660	NPRL2;IRS2	0.0372027	0.550794	biological_process
GO:0016576	histone dephosphorylation	2	714	6	13332	0.00280112	0.000450045	6.22409	9647;2070	PPM1F;EYA4	0.0372027	0.550794	biological_process
GO:0003376	sphingosine-1-phosphate signaling pathway	2	714	6	13332	0.00280112	0.000450045	6.22409	124976;201305	SPNS2;SPNS3	0.0372027	0.550794	biological_process
GO:0055118	negative regulation of cardiac muscle contraction	2	714	6	13332	0.00280112	0.000450045	6.22409	80149;5294	ZC3H12A;PIK3CG	0.0372027	0.550794	biological_process
GO:2000480	negative regulation of cAMP-dependent protein kinase activity	2	714	6	13332	0.00280112	0.000450045	6.22409	5577;5575	PRKAR2B;PRKAR1B	0.0372027	0.550794	biological_process
GO:0097264	self proteolysis	2	714	6	13332	0.00280112	0.000450045	6.22409	55714;23473	TENM3;CAPN7	0.0372027	0.550794	biological_process
GO:0050966	detection of mechanical stimulus involved in sensory perception of pain	2	714	6	13332	0.00280112	0.000450045	6.22409	23349;2534	PHF24;FYN	0.0372027	0.550794	biological_process
GO:0002480	antigen processing and presentation of exogenous peptide antigen via MHC class I, TAP-independent	2	714	6	13332	0.00280112	0.000450045	6.22409	3107;3105	HLA-C;HLA-A	0.0372027	0.550794	biological_process
GO:0017145	stem cell division	2	714	6	13332	0.00280112	0.000450045	6.22409	5048;8452	PAFAH1B1;CUL3	0.0372027	0.550794	biological_process
GO:1900165	negative regulation of interleukin-6 secretion	2	714	6	13332	0.00280112	0.000450045	6.22409	80149;114899	ZC3H12A;C1QTNF3	0.0372027	0.550794	biological_process
GO:0045926	negative regulation of growth	2	714	6	13332	0.00280112	0.000450045	6.22409	87178;5753	PNPT1;PTK6	0.0372027	0.550794	biological_process
GO:2000587	negative regulation of platelet-derived growth factor receptor-beta signaling pathway	2	714	6	13332	0.00280112	0.000450045	6.22409	5782;5154	PTPN12;PDGFA	0.0372027	0.550794	biological_process
GO:0038202	TORC1 signaling	2	714	6	13332	0.00280112	0.000450045	6.22409	84433;57521	CARD11;RPTOR	0.0372027	0.550794	biological_process
GO:0001763	morphogenesis of a branching structure	2	714	6	13332	0.00280112	0.000450045	6.22409	4855;6943	NOTCH4;TCF21	0.0372027	0.550794	biological_process
GO:1901838	positive regulation of transcription of nuclear large rRNA transcript from RNA polymerase I promoter	2	714	6	13332	0.00280112	0.000450045	6.22409	4691;6598	NCL;SMARCB1	0.0372027	0.550794	biological_process
GO:0060539	diaphragm development	2	714	6	13332	0.00280112	0.000450045	6.22409	53834;6943	FGFRL1;TCF21	0.0372027	0.550794	biological_process
GO:1990869	cellular response to chemokine	2	714	6	13332	0.00280112	0.000450045	6.22409	80149;387	ZC3H12A;RHOA	0.0372027	0.550794	biological_process
GO:0035019	somatic stem cell population maintenance	5	714	35	13332	0.0070028	0.00262526	2.66747	8861;6497;5431;55211;84891	LDB1;SKI;POLR2B;DPPA4;ZSCAN10	0.0372355	0.550794	biological_process
GO:0002223	stimulatory C-type lectin receptor signaling pathway	7	714	59	13332	0.00980392	0.00442544	2.21535	5698;84433;5696;2534;5717;5715;5690	PSMB9;CARD11;PSMB8;FYN;PSMD11;PSMD9;PSMB2	0.0373363	0.550794	biological_process
GO:0002080	acrosomal membrane	3	812	14	14857	0.00369458	0.000942317	3.92074	8372;64518;124912	HYAL3;TEKT3;SPACA3	0.0376822	0.473836	cellular_component
GO:0005665	DNA-directed RNA polymerase II, core complex	3	812	14	14857	0.00369458	0.000942317	3.92074	8725;5430;5431	URI1;POLR2A;POLR2B	0.0376822	0.473836	cellular_component
GO:0043687	post-translational protein modification	22	714	274	13332	0.0308123	0.0205521	1.49923	5698;28952;5696;8883;285231;5690;6923;5768;54850;26118;5715;7076;9040;50717;374286;5717;8452;201595;5034;54972;3913;79269	PSMB9;CCDC22;PSMB8;NAE1;FBXW12;PSMB2;ELOB;QSOX1;FBXL12;WSB1;PSMD9;TIMP1;UBE2M;DCAF8;CDRT1;PSMD11;CUL3;STT3B;P4HB;TMEM132A;LAMB2;DCAF10	0.0379403	0.554793	biological_process
GO:0023026	MHC class II protein complex binding	3	681	14	12391	0.00440529	0.00112985	3.89899	3109;3123;3112	HLA-DMB;HLA-DRB1;HLA-DOB	0.0382046	0.635774	molecular_function
GO:0097602	cullin family protein binding	3	681	14	12391	0.00440529	0.00112985	3.89899	51529;28952;54442	ANAPC11;CCDC22;KCTD5	0.0382046	0.635774	molecular_function
GO:0001191	transcriptional repressor activity, RNA polymerase II transcription factor binding	3	681	14	12391	0.00440529	0.00112985	3.89899	57491;83666;165631	AHRR;PARP9;PARP15	0.0382046	0.635774	molecular_function
GO:0010972	negative regulation of G2/M transition of mitotic cell cycle	6	714	47	13332	0.00840336	0.00352535	2.38369	5698;5696;5717;29933;5715;5690	PSMB9;PSMB8;PSMD11;GPR132;PSMD9;PSMB2	0.0382891	0.555025	biological_process
GO:0030893	meiotic cohesin complex	2	812	6	14857	0.00246305	0.00040385	6.09893	642636;9126	RAD21L1;SMC3	0.0386341	0.473836	cellular_component
GO:0000796	condensin complex	2	812	6	14857	0.00246305	0.00040385	6.09893	23397;54892	NCAPH;NCAPG2	0.0386341	0.473836	cellular_component
GO:0030056	hemidesmosome	2	812	6	14857	0.00246305	0.00040385	6.09893	83481;55914	EPPK1;ERBIN	0.0386341	0.473836	cellular_component
GO:0000445	THO complex part of transcription export complex	2	812	6	14857	0.00246305	0.00040385	6.09893	8563;79228	THOC5;THOC6	0.0386341	0.473836	cellular_component
GO:0042612	MHC class I protein complex	2	812	6	14857	0.00246305	0.00040385	6.09893	3107;3105	HLA-C;HLA-A	0.0386341	0.473836	cellular_component
GO:0005412	glucose:sodium symporter activity	2	681	6	12391	0.00293686	0.000484222	6.0651	6524;6527	SLC5A2;SLC5A4	0.0390277	0.635774	molecular_function
GO:0004842	ubiquitin-protein transferase activity	18	681	210	12391	0.0264317	0.0169478	1.5596	10155;7323;5930;9040;10206;10616;54850;64718;374286;6477;51255;10477;55905;151636;6048;26118;285231;7329	TRIM28;UBE2D3;RBBP6;UBE2M;TRIM13;RBCK1;FBXL12;UNKL;CDRT1;SIAH1;RNF181;UBE2E3;RNF114;DTX3L;RNF5;WSB1;FBXW12;UBE2I	0.0409224	0.645806	molecular_function
GO:0006821	chloride transport	4	714	25	13332	0.00560224	0.00187519	2.98756	115019;10316;10861;1185	SLC26A9;NMUR1;SLC26A1;CLCN6	0.0421104	0.56895	biological_process
GO:0019058	viral life cycle	4	714	25	13332	0.00560224	0.00187519	2.98756	155382;55048;79643;27243	VPS37D;VPS37C;CHMP6;CHMP2A	0.0421104	0.56895	biological_process
GO:0051439	regulation of ubiquitin-protein ligase activity involved in mitotic cell cycle	3	714	15	13332	0.00420168	0.00112511	3.73445	107985931;51529;51343	LOC107985931;ANAPC11;FZR1	0.0429792	0.56895	biological_process
GO:0033137	negative regulation of peptidyl-serine phosphorylation	3	714	15	13332	0.00420168	0.00112511	3.73445	9647;51085;154043	PPM1F;MLXIPL;CNKSR3	0.0429792	0.56895	biological_process
GO:0009617	response to bacterium	3	714	15	13332	0.00420168	0.00112511	3.73445	10458;5272;6048	BAIAP2;SERPINB9;RNF5	0.0429792	0.56895	biological_process
GO:0097060	synaptic membrane	3	812	15	14857	0.00369458	0.00100963	3.65936	10458;93145;8508	BAIAP2;OLFM2;NIPSNAP1	0.0452406	0.537977	cellular_component
GO:0030317	flagellated sperm motility	6	714	49	13332	0.00840336	0.00367537	2.2864	64518;150159;7141;374768;107983988;480	TEKT3;SLC9B1;TNP1;SPEM1;SPEM3;ATP1A4	0.0456306	0.56895	biological_process
GO:0032092	positive regulation of protein binding	5	714	37	13332	0.0070028	0.00277528	2.52328	6872;121665;2280;151636;57761	TAF1;SPPL3;FKBP1A;DTX3L;TRIB3	0.0458517	0.56895	biological_process
GO:0042605	peptide antigen binding	3	681	15	12391	0.00440529	0.00121056	3.63906	3107;3123;3105	HLA-C;HLA-DRB1;HLA-A	0.0458585	0.683882	molecular_function
GO:0005694	chromosome	10	812	100	14857	0.0123153	0.00673083	1.82968	5930;23067;9933;9126;55968;10362;642636;57659;199990;8899	RBBP6;SETD1B;PUM3;SMC3;NSFL1C;HMG20B;RAD21L1;ZBTB4;FAAP20;PRPF4B	0.0464441	0.537977	cellular_component
GO:0051092	positive regulation of NF-kappaB transcription factor activity	8	714	75	13332	0.0112045	0.00562556	1.99171	84433;5687;10206;10616;5588;338382;5590;83696	CARD11;PSMA6;TRIM13;RBCK1;PRKCQ;RAB7B;PRKCZ;TRAPPC9	0.0467378	0.56895	biological_process
GO:0055038	recycling endosome membrane	7	812	61	14857	0.00862069	0.00410581	2.09963	118813;84440;5867;8673;9744;3105;3107	ZFYVE27;RAB11FIP4;RAB4A;VAMP8;ACAP1;HLA-A;HLA-C	0.0478211	0.538957	cellular_component
GO:0006468	protein phosphorylation	19	714	235	13332	0.0266106	0.0176268	1.50967	8711;2534;51701;57761;984;8444;102724428;6041;8899;5590;6872;728642;5753;5575;65125;5586;340371;5532;904	TNK1;FYN;NLK;TRIB3;CDK11B;DYRK3;SIK1B;RNASEL;PRPF4B;PRKCZ;TAF1;CDK11A;PTK6;PRKAR1B;WNK1;PKN2;NRBP2;PPP3CB;CCNT1	0.0482015	0.56895	biological_process
GO:0060337	type I interferon signaling pathway	6	714	50	13332	0.00840336	0.00375038	2.24067	3429;5696;3105;6041;3107;8638	IFI27;PSMB8;HLA-A;RNASEL;HLA-C;OASL	0.0496075	0.56895	biological_process
GO:0000278	mitotic cell cycle	8	714	76	13332	0.0112045	0.00570057	1.9655	728642;984;150786;9221;9126;11258;3835;51529	CDK11A;CDK11B;RAB6D;NOLC1;SMC3;DCTN3;KIF22;ANAPC11	0.0499001	0.56895	biological_process
GO:0086009	membrane repolarization	2	714	7	13332	0.00280112	0.000525053	5.33493	477;9992	ATP1A2;KCNE2	0.0502633	0.56895	biological_process
GO:0021861	forebrain radial glial cell differentiation	2	714	7	13332	0.00280112	0.000525053	5.33493	387;388585	RHOA;HES5	0.0502633	0.56895	biological_process
GO:0001886	endothelial cell morphogenesis	2	714	7	13332	0.00280112	0.000525053	5.33493	4855;80781	NOTCH4;COL18A1	0.0502633	0.56895	biological_process
GO:0097067	cellular response to thyroid hormone stimulus	2	714	7	13332	0.00280112	0.000525053	5.33493	5962;2693	RDX;GHSR	0.0502633	0.56895	biological_process
GO:0043297	apical junction assembly	2	714	7	13332	0.00280112	0.000525053	5.33493	5586;387	PKN2;RHOA	0.0502633	0.56895	biological_process
GO:0033173	calcineurin-NFAT signaling cascade	2	714	7	13332	0.00280112	0.000525053	5.33493	1827;5532	RCAN1;PPP3CB	0.0502633	0.56895	biological_process
GO:2000406	positive regulation of T cell migration	2	714	7	13332	0.00280112	0.000525053	5.33493	387;284114	RHOA;TMEM102	0.0502633	0.56895	biological_process
GO:0060046	regulation of acrosome reaction	2	714	7	13332	0.00280112	0.000525053	5.33493	6691;646424	SPINK2;SPINK8	0.0502633	0.56895	biological_process
GO:0060008	Sertoli cell differentiation	2	714	7	13332	0.00280112	0.000525053	5.33493	9667;6943	SAFB2;TCF21	0.0502633	0.56895	biological_process
GO:0031468	nuclear envelope reassembly	2	714	7	13332	0.00280112	0.000525053	5.33493	27243;55968	CHMP2A;NSFL1C	0.0502633	0.56895	biological_process
GO:0016081	synaptic vesicle docking	2	714	7	13332	0.00280112	0.000525053	5.33493	6804;9751	STX1A;SNPH	0.0502633	0.56895	biological_process
GO:0001667	ameboidal-type cell migration	2	714	7	13332	0.00280112	0.000525053	5.33493	10487;5048	CAP1;PAFAH1B1	0.0502633	0.56895	biological_process
GO:0044387	negative regulation of protein kinase activity by regulation of protein phosphorylation	2	714	7	13332	0.00280112	0.000525053	5.33493	9647;80279	PPM1F;CDK5RAP3	0.0502633	0.56895	biological_process
GO:0045104	intermediate filament cytoskeleton organization	2	714	7	13332	0.00280112	0.000525053	5.33493	286077;55914	FAM83H;ERBIN	0.0502633	0.56895	biological_process
GO:0071850	mitotic cell cycle arrest	2	714	7	13332	0.00280112	0.000525053	5.33493	87178;2191	PNPT1;FAP	0.0502633	0.56895	biological_process
GO:0016242	negative regulation of macroautophagy	2	714	7	13332	0.00280112	0.000525053	5.33493	5768;340371	QSOX1;NRBP2	0.0502633	0.56895	biological_process
GO:0071318	cellular response to ATP	2	714	7	13332	0.00280112	0.000525053	5.33493	6872;57026	TAF1;PDXP	0.0502633	0.56895	biological_process
GO:0006884	cell volume homeostasis	2	714	7	13332	0.00280112	0.000525053	5.33493	59341;1185	TRPV4;CLCN6	0.0502633	0.56895	biological_process
GO:0001961	positive regulation of cytokine-mediated signaling pathway	2	714	7	13332	0.00280112	0.000525053	5.33493	5048;10554	PAFAH1B1;AGPAT1	0.0502633	0.56895	biological_process
GO:0005654	nucleoplasm	146	812	2356	14857	0.179803	0.158578	1.13384	10189;23598;51001;6923;79897;79798;9933;81575;64769;7182;7975;29855;5753;10973;9040;23067;55163;5586;55720;8452;2874;59338;51493;275;6294;9416;151636;55038;26205;5300;64784;5698;1376;2553;5696;23082;51202;54870;79729;84276;55619;118813;9406;79228;199990;653689;55211;5715;23464;50717;5209;84656;100132247;80149;51529;388585;4335;8563;124995;51385;9667;22827;107987004;29923;28952;54892;4116;6461;109…	ALYREF;PATZ1;MTERF3;ELOB;RPP21;ARMC5;PUM3;APOLD1;MEAF6;NR2C2;MAFK;UBN1;PTK6;ASCC3;UBE2M;SETD1B;PNPO;PKN2;TSR1;CUL3;GPS2;PLEKHA1;RTCB;AMT;SAFB;DDX23;DTX3L;CDCA4;GMEB2;PIN1;CRTC3;PSMB9;CPT2;GABPB1;PSMB8;PPRC1;DDX47;QRICH1;SH3D21;NICN1;DOCK10;ZFYVE27;ZRANB2;THOC6;FAAP20;GSTT2B;DPPA4;PSMD9;GCAT;DCAF8;PFKFB3;GLYR1;NPIPB5;ZC3H12A;ANAPC11;HES5;MNT;THOC5;MRPL10;ZNF589;SAFB2;PUF60;LOC107987004;HILPDA;CCDC…	0.0507796	0.55724	cellular_component
GO:0072583	clathrin-dependent endocytosis	3	714	16	13332	0.00420168	0.00120012	3.50105	161;23396;2580	AP2A2;PIP5K1C;GAK	0.0508539	0.56895	biological_process
GO:0001819	positive regulation of cytokine production	3	714	16	13332	0.00420168	0.00120012	3.50105	29923;84433;10554	HILPDA;CARD11;AGPAT1	0.0508539	0.56895	biological_process
GO:0055010	ventricular cardiac muscle tissue morphogenesis	3	714	16	13332	0.00420168	0.00120012	3.50105	2280;7139;7135	FKBP1A;TNNT2;TNNI1	0.0508539	0.56895	biological_process
GO:0032465	regulation of cytokinesis	3	714	16	13332	0.00420168	0.00120012	3.50105	57026;51100;5300	PDXP;SH3GLB1;PIN1	0.0508539	0.56895	biological_process
GO:0046934	phosphatidylinositol-4,5-bisphosphate 3-kinase activity	4	681	26	12391	0.00587372	0.0020983	2.79928	5154;5294;8660;2534	PDGFA;PIK3CG;IRS2;FYN	0.0516468	0.683882	molecular_function
GO:0004862	cAMP-dependent protein kinase inhibitor activity	2	681	7	12391	0.00293686	0.000564926	5.19866	5577;5575	PRKAR2B;PRKAR1B	0.0526802	0.683882	molecular_function
GO:0004966	galanin receptor activity	2	681	7	12391	0.00293686	0.000564926	5.19866	8484;51289	GALR3;RXFP3	0.0526802	0.683882	molecular_function
GO:0015037	peptide disulfide oxidoreductase activity	2	681	7	12391	0.00293686	0.000564926	5.19866	9601;5034	PDIA4;P4HB	0.0526802	0.683882	molecular_function
GO:0008140	cAMP response element binding protein binding	2	681	7	12391	0.00293686	0.000564926	5.19866	64784;102724428	CRTC3;SIK1B	0.0526802	0.683882	molecular_function
GO:0036258	multivesicular body assembly	4	714	27	13332	0.00560224	0.0020252	2.76626	155382;55048;79643;27243	VPS37D;VPS37C;CHMP6;CHMP2A	0.053752	0.597363	biological_process
GO:0006661	phosphatidylinositol biosynthetic process	7	714	64	13332	0.00980392	0.00480048	2.04228	59339;57605;10423;5294;23396;59338;5867	PLEKHA2;PITPNM2;CDIPT;PIK3CG;PIP5K1C;PLEKHA1;RAB4A	0.0542504	0.59891	biological_process
GO:0009986	cell surface	27	812	357	14857	0.0332512	0.0240291	1.38379	9992;29923;4277;6550;51330;84168;400830;3105;59341;2191;4179;2904;4898;100507436;57555;2693;9601;4352;57136;5154;5046;3107;3123;10791;284114;115019;4855	KCNE2;HILPDA;MICB;SLC9A3;TNFRSF12A;ANTXR1;DEFB132;HLA-A;TRPV4;FAP;CD46;GRIN2B;NRDC;MICA;NLGN2;GHSR;PDIA4;MPL;APMAP;PDGFA;PCSK6;HLA-C;HLA-DRB1;VAMP5;TMEM102;SLC26A9;NOTCH4	0.0548349	0.586312	cellular_component
GO:0005484	SNAP receptor activity	5	681	38	12391	0.00734214	0.00306674	2.39412	10791;143187;8673;6804;9482	VAMP5;VTI1A;VAMP8;STX1A;STX8	0.0553862	0.683882	molecular_function
GO:0046982	protein heterodimerization activity	27	681	357	12391	0.0396476	0.0288112	1.37612	6913;2553;4097;10362;8883;54345;27111;6492;121551;6804;114049;7182;6872;64121;9126;4779;8452;347733;5034;3985;51085;5154;55714;25801;7165;9221;4855	TBX15;GABPB1;MAFG;HMG20B;NAE1;SOX18;SDCBP2;SIM1;BTBD11;STX1A;BUD23;NR2C2;TAF1;RRAGC;SMC3;NFE2L1;CUL3;TUBB2B;P4HB;LIMK2;MLXIPL;PDGFA;TENM3;GCA;TPD52L2;NOLC1;NOTCH4	0.0574498	0.683882	molecular_function
GO:0071363	cellular response to growth factor stimulus	3	714	17	13332	0.00420168	0.00127513	3.29511	8725;7804;5607	URI1;LRP8;MAP2K5	0.0593731	0.619727	biological_process
GO:0048008	platelet-derived growth factor receptor signaling pathway	3	714	17	13332	0.00420168	0.00127513	3.29511	8826;5154;59338	IQGAP1;PDGFA;PLEKHA1	0.0593731	0.619727	biological_process
GO:0001942	hair follicle development	4	714	28	13332	0.00560224	0.00210021	2.66747	5154;54345;8861;55366	PDGFA;SOX18;LDB1;LGR4	0.0601609	0.619727	biological_process
GO:0042531	positive regulation of tyrosine phosphorylation of STAT protein	4	714	28	13332	0.00560224	0.00210021	2.66747	388585;83666;5753;2534	HES5;PARP9;PTK6;FYN	0.0601609	0.619727	biological_process
GO:0010629	negative regulation of gene expression	9	714	93	13332	0.012605	0.0069757	1.80699	6872;83666;1609;2534;80149;310;11235;114899;84858	TAF1;PARP9;DGKQ;FYN;ZC3H12A;ANXA7;PDCD10;C1QTNF3;ZNF503	0.0608353	0.619727	biological_process
GO:0071356	cellular response to tumor necrosis factor	6	714	53	13332	0.00840336	0.0039754	2.11384	8372;81792;80149;58509;55914;55627	HYAL3;ADAMTS12;ZC3H12A;CACTIN;ERBIN;SMPD4	0.0627801	0.619727	biological_process
GO:0051607	defense response to virus	12	714	137	13332	0.0168067	0.010276	1.63553	200315;83666;8638;55718;80149;64135;151636;6041;27350;100507436;140564;9582	APOBEC3A;PARP9;OASL;POLR3E;ZC3H12A;IFIH1;DTX3L;RNASEL;APOBEC3C;MICA;APOBEC3D;APOBEC3B	0.063651	0.619727	biological_process
GO:2001056	positive regulation of cysteine-type endopeptidase activity	2	714	8	13332	0.00280112	0.00060006	4.66807	2904;2534	GRIN2B;FYN	0.0646866	0.619727	biological_process
GO:0046889	positive regulation of lipid biosynthetic process	2	714	8	13332	0.00280112	0.00060006	4.66807	51085;57406	MLXIPL;ABHD6	0.0646866	0.619727	biological_process
GO:0001946	lymphangiogenesis	2	714	8	13332	0.00280112	0.00060006	4.66807	54345;5532	SOX18;PPP3CB	0.0646866	0.619727	biological_process
GO:0010884	positive regulation of lipid storage	2	714	8	13332	0.00280112	0.00060006	4.66807	80149;29923	ZC3H12A;HILPDA	0.0646866	0.619727	biological_process
GO:0001775	cell activation	2	714	8	13332	0.00280112	0.00060006	4.66807	5154;7076	PDGFA;TIMP1	0.0646866	0.619727	biological_process
GO:0090160	Golgi to lysosome transport	2	714	8	13332	0.00280112	0.00060006	4.66807	64145;2580	RBSN;GAK	0.0646866	0.619727	biological_process
GO:0045198	establishment of epithelial cell apical/basal polarity	2	714	8	13332	0.00280112	0.00060006	4.66807	23616;387	SH3BP1;RHOA	0.0646866	0.619727	biological_process
GO:0070197	meiotic attachment of telomere to nuclear envelope	2	714	8	13332	0.00280112	0.00060006	4.66807	283847;642636	TERB1;RAD21L1	0.0646866	0.619727	biological_process
GO:1900004	negative regulation of serine-type endopeptidase activity	2	714	8	13332	0.00280112	0.00060006	4.66807	6691;646424	SPINK2;SPINK8	0.0646866	0.619727	biological_process
GO:0032784	regulation of DNA-templated transcription, elongation	2	714	8	13332	0.00280112	0.00060006	4.66807	8861;6919	LDB1;TCEA2	0.0646866	0.619727	biological_process
GO:0031665	negative regulation of lipopolysaccharide-mediated signaling pathway	2	714	8	13332	0.00280112	0.00060006	4.66807	58509;4795	CACTIN;NFKBIL1	0.0646866	0.619727	biological_process
GO:0022010	central nervous system myelination	2	714	8	13332	0.00280112	0.00060006	4.66807	3766;388585	KCNJ10;HES5	0.0646866	0.619727	biological_process
GO:0071391	cellular response to estrogen stimulus	2	714	8	13332	0.00280112	0.00060006	4.66807	5272;27043	SERPINB9;PELP1	0.0646866	0.619727	biological_process
GO:0030318	melanocyte differentiation	2	714	8	13332	0.00280112	0.00060006	4.66807	83938;79803	LRMDA;HPS6	0.0646866	0.619727	biological_process
GO:0072520	seminiferous tubule development	2	714	8	13332	0.00280112	0.00060006	4.66807	642636;128637	RAD21L1;TBC1D20	0.0646866	0.619727	biological_process
GO:0017183	peptidyl-diphthamide biosynthetic process from peptidyl-histidine	2	714	8	13332	0.00280112	0.00060006	4.66807	1802;285381	DPH2;DPH3	0.0646866	0.619727	biological_process
GO:0043021	ribonucleoprotein complex binding	4	681	28	12391	0.00587372	0.0022597	2.59933	23293;64135;24148;6041	SMG6;IFIH1;PRPF6;RNASEL	0.0649566	0.683882	molecular_function
GO:0031625	ubiquitin protein ligase binding	17	681	208	12391	0.0249633	0.0167864	1.48712	10155;5577;10869;11078;121551;387521;6497;51701;8452;54472;7335;8883;57761;7534;387522;9482;6923	TRIM28;PRKAR2B;USP19;TRIOBP;BTBD11;TMEM189;SKI;NLK;CUL3;TOLLIP;UBE2V1;NAE1;TRIB3;YWHAZ;TMEM189-UBE2V1;STX8;ELOB	0.0660286	0.683882	molecular_function
GO:0060041	retina development in camera-type eye	5	714	41	13332	0.0070028	0.00307531	2.27711	3913;2782;6497;2916;4867	LAMB2;GNB1;SKI;GRM6;NPHP1	0.0663601	0.628535	biological_process
GO:0006521	regulation of cellular amino acid metabolic process	5	714	41	13332	0.0070028	0.00307531	2.27711	5698;5696;5717;5715;5690	PSMB9;PSMB8;PSMD11;PSMD9;PSMB2	0.0663601	0.628535	biological_process
GO:0030867	rough endoplasmic reticulum membrane	2	812	8	14857	0.00246305	0.000538467	4.5742	5351;80149	PLOD1;ZC3H12A	0.0670767	0.67606	cellular_component
GO:0097038	perinuclear endoplasmic reticulum	2	812	8	14857	0.00246305	0.000538467	4.5742	10206;114881	TRIM13;OSBPL7	0.0670767	0.67606	cellular_component
GO:0046703	natural killer cell lectin-like receptor binding	2	681	8	12391	0.00293686	0.00064563	4.54883	100507436;4277	MICA;MICB	0.0677348	0.683882	molecular_function
GO:0019215	intermediate filament binding	2	681	8	12391	0.00293686	0.00064563	4.54883	83481;5317	EPPK1;PKP1	0.0677348	0.683882	molecular_function
GO:0038128	ERBB2 signaling pathway	3	714	18	13332	0.00420168	0.00135014	3.11204	5782;55914;5753	PTPN12;ERBIN;PTK6	0.0685125	0.641631	biological_process
GO:0046627	negative regulation of insulin receptor signaling pathway	3	714	18	13332	0.00420168	0.00135014	3.11204	2888;5590;5588	GRB14;PRKCZ;PRKCQ	0.0685125	0.641631	biological_process
GO:0032154	cleavage furrow	5	812	41	14857	0.00615764	0.00275964	2.23132	5962;84440;11258;5586;387	RDX;RAB11FIP4;DCTN3;PKN2;RHOA	0.0711504	0.67606	cellular_component
GO:0016477	cell migration	11	714	125	13332	0.0154062	0.00937594	1.64316	23513;83666;5753;2534;8711;81792;387;8452;23616;4898;5590	SCRIB;PARP9;PTK6;FYN;TNK1;ADAMTS12;RHOA;CUL3;SH3BP1;NRDC;PRKCZ	0.0717172	0.643473	biological_process
GO:0007200	phospholipase C-activating G-protein coupled receptor signaling pathway	5	714	42	13332	0.0070028	0.00315032	2.22289	10316;51289;2782;5733;8484	NMUR1;RXFP3;GNB1;PTGER3;GALR3	0.0721684	0.643473	biological_process
GO:0003756	protein disulfide isomerase activity	3	681	18	12391	0.00440529	0.00145267	3.03255	5768;9601;5034	QSOX1;PDIA4;P4HB	0.0728837	0.683882	molecular_function
GO:0043325	phosphatidylinositol-3,4-bisphosphate binding	3	681	18	12391	0.00440529	0.00145267	3.03255	59339;23612;59338	PLEKHA2;PHLDA3;PLEKHA1	0.0728837	0.683882	molecular_function
GO:0043425	bHLH transcription factor binding	3	681	18	12391	0.00440529	0.00145267	3.03255	5715;7329;6943	PSMD9;UBE2I;TCF21	0.0728837	0.683882	molecular_function
GO:0043406	positive regulation of MAP kinase activity	4	714	30	13332	0.00560224	0.00225023	2.48964	11235;8826;5154;5294	PDCD10;IQGAP1;PDGFA;PIK3CG	0.0741302	0.643473	biological_process
GO:0042102	positive regulation of T cell proliferation	4	714	30	13332	0.00560224	0.00225023	2.48964	3109;923;84433;5588	HLA-DMB;CD6;CARD11;PRKCQ	0.0741302	0.643473	biological_process
GO:0016363	nuclear matrix	7	812	68	14857	0.00862069	0.00457697	1.88349	1609;7919;5687;9126;6041;9612;5590	DGKQ;DDX39B;PSMA6;SMC3;RNASEL;NCOR2;PRKCZ	0.0770768	0.67606	cellular_component
GO:0006369	termination of RNA polymerase II transcription	6	714	56	13332	0.00840336	0.00420042	2.0006	10189;7919;4150;4116;79228;8563	ALYREF;DDX39B;MAZ;MAGOH;THOC6;THOC5	0.0778247	0.643473	biological_process
GO:0016197	endosomal transport	6	714	56	13332	0.00840336	0.00420042	2.0006	79643;7840;55048;27243;155382;64145	CHMP6;ALMS1;VPS37C;CHMP2A;VPS37D;RBSN	0.0778247	0.643473	biological_process
GO:0051603	proteolysis involved in cellular protein catabolic process	3	714	19	13332	0.00420168	0.00142514	2.94825	81792;2191;5687	ADAMTS12;FAP;PSMA6	0.0782453	0.643473	biological_process
GO:0048488	synaptic vesicle endocytosis	3	714	19	13332	0.00420168	0.00142514	2.94825	57555;23513;23396	NLGN2;SCRIB;PIP5K1C	0.0782453	0.643473	biological_process
GO:0031252	cell leading edge	4	812	30	14857	0.00492611	0.00201925	2.43957	23616;5048;8861;5590	SH3BP1;PAFAH1B1;LDB1;PRKCZ	0.0786438	0.67606	cellular_component
GO:0090263	positive regulation of canonical Wnt signaling pathway	9	714	98	13332	0.012605	0.00735074	1.7148	5698;9101;5696;55366;65125;5717;5300;5715;5690	PSMB9;USP8;PSMB8;LGR4;WNK1;PSMD11;PIN1;PSMD9;PSMB2	0.0790804	0.643473	biological_process
GO:0038095	Fc-epsilon receptor signaling pathway	7	714	70	13332	0.00980392	0.00525053	1.86723	5698;84433;5696;5588;5717;5715;5690	PSMB9;CARD11;PSMB8;PRKCQ;PSMD11;PSMD9;PSMB2	0.0799993	0.643473	biological_process
GO:0042347	negative regulation of NF-kappaB import into nucleus	2	714	9	13332	0.00280112	0.000675068	4.14939	80149;114899	ZC3H12A;C1QTNF3	0.0802894	0.643473	biological_process
GO:0033235	positive regulation of protein sumoylation	2	714	9	13332	0.00280112	0.000675068	4.14939	25950;54472	RWDD3;TOLLIP	0.0802894	0.643473	biological_process
GO:0008209	androgen metabolic process	2	714	9	13332	0.00280112	0.000675068	4.14939	7364;59338	UGT2B7;PLEKHA1	0.0802894	0.643473	biological_process
GO:0047496	vesicle transport along microtubule	2	714	9	13332	0.00280112	0.000675068	4.14939	5048;5590	PAFAH1B1;PRKCZ	0.0802894	0.643473	biological_process
GO:0007213	G-protein coupled acetylcholine receptor signaling pathway	2	714	9	13332	0.00280112	0.000675068	4.14939	85397;2771	RGS8;GNAI2	0.0802894	0.643473	biological_process
GO:0044319	wound healing, spreading of cells	2	714	9	13332	0.00280112	0.000675068	4.14939	11235;387	PDCD10;RHOA	0.0802894	0.643473	biological_process
GO:0032753	positive regulation of interleukin-4 production	2	714	9	13332	0.00280112	0.000675068	4.14939	5590;5588	PRKCZ;PRKCQ	0.0802894	0.643473	biological_process
GO:0042098	T cell proliferation	2	714	9	13332	0.00280112	0.000675068	4.14939	2280;5294	FKBP1A;PIK3CG	0.0802894	0.643473	biological_process
GO:2000300	regulation of synaptic vesicle exocytosis	2	714	9	13332	0.00280112	0.000675068	4.14939	6853;9783	SYN1;RIMS3	0.0802894	0.643473	biological_process
GO:0051764	actin crosslink formation	2	714	9	13332	0.00280112	0.000675068	4.14939	10458;7139	BAIAP2;TNNT2	0.0802894	0.643473	biological_process
GO:0044030	regulation of DNA methylation	2	714	9	13332	0.00280112	0.000675068	4.14939	6018;221656	RLF;KDM1B	0.0802894	0.643473	biological_process
GO:0045717	negative regulation of fatty acid biosynthetic process	2	714	9	13332	0.00280112	0.000675068	4.14939	57761;3638	TRIB3;INSIG1	0.0802894	0.643473	biological_process
GO:0051639	actin filament network formation	2	714	9	13332	0.00280112	0.000675068	4.14939	22837;23242	COBLL1;COBL	0.0802894	0.643473	biological_process
GO:0007175	negative regulation of epidermal growth factor-activated receptor activity	2	714	9	13332	0.00280112	0.000675068	4.14939	79643;9052	CHMP6;GPRC5A	0.0802894	0.643473	biological_process
GO:0008206	bile acid metabolic process	2	714	9	13332	0.00280112	0.000675068	4.14939	5205;23600	ATP8B1;AMACR	0.0802894	0.643473	biological_process
GO:0051016	barbed-end actin filament capping	2	714	9	13332	0.00280112	0.000675068	4.14939	5962;11078	RDX;TRIOBP	0.0802894	0.643473	biological_process
GO:0030214	hyaluronan catabolic process	2	714	9	13332	0.00280112	0.000675068	4.14939	8372;57214	HYAL3;CEMIP	0.0802894	0.643473	biological_process
GO:1901800	positive regulation of proteasomal protein catabolic process	2	714	9	13332	0.00280112	0.000675068	4.14939	9992;114881	KCNE2;OSBPL7	0.0802894	0.643473	biological_process
GO:1900017	positive regulation of cytokine production involved in inflammatory response	2	714	9	13332	0.00280112	0.000675068	4.14939	923;63940	CD6;GPSM3	0.0802894	0.643473	biological_process
GO:0007097	nuclear migration	2	714	9	13332	0.00280112	0.000675068	4.14939	9423;5048	NTN1;PAFAH1B1	0.0802894	0.643473	biological_process
GO:0038083	peptidyl-tyrosine autophosphorylation	4	714	31	13332	0.00560224	0.00232523	2.40933	6725;5753;2534;8711	SRMS;PTK6;FYN;TNK1	0.0816763	0.648354	biological_process
GO:0007080	mitotic metaphase plate congression	4	714	31	13332	0.00560224	0.00232523	2.40933	79643;8452;3835;27243	CHMP6;CUL3;KIF22;CHMP2A	0.0816763	0.648354	biological_process
GO:0019897	extrinsic component of plasma membrane	3	812	19	14857	0.00369458	0.00127886	2.88897	360226;83886;9101	PRSS41;PRSS27;USP8	0.0820994	0.67606	cellular_component
GO:0001772	immunological synapse	3	812	19	14857	0.00369458	0.00127886	2.88897	923;84433;5588	CD6;CARD11;PRKCQ	0.0820994	0.67606	cellular_component
GO:0031258	lamellipodium membrane	3	812	19	14857	0.00369458	0.00127886	2.88897	84168;57026;2191	ANTXR1;PDXP;FAP	0.0820994	0.67606	cellular_component
GO:0043123	positive regulation of I-kappaB kinase/NF-kappaB signaling	9	714	99	13332	0.012605	0.00742574	1.69748	84433;28952;10206;10616;10758;2534;2280;387;7329	CARD11;CCDC22;TRIM13;RBCK1;TRAF3IP2;FYN;FKBP1A;RHOA;UBE2I	0.0830887	0.654638	biological_process
GO:0005248	voltage-gated sodium channel activity	3	681	19	12391	0.00440529	0.00153337	2.87294	8912;6336;11280	CACNA1H;SCN10A;SCN11A	0.0831556	0.683882	molecular_function
GO:0030117	membrane coat	2	812	9	14857	0.00246305	0.000605775	4.06596	8905;27243	AP1S2;CHMP2A	0.0831958	0.67606	cellular_component
GO:0031224	intrinsic component of membrane	2	812	9	14857	0.00246305	0.000605775	4.06596	6004;3768	RGS16;KCNJ12	0.0831958	0.67606	cellular_component
GO:0042391	regulation of membrane potential	6	714	57	13332	0.00840336	0.00427543	1.9655	8912;9783;115019;1140;480;10861	CACNA1H;RIMS3;SLC26A9;CHRNB1;ATP1A4;SLC26A1	0.0832533	0.654638	biological_process
GO:0001227	transcriptional repressor activity, RNA polymerase II transcription regulatory region sequence-specific DNA binding	7	681	69	12391	0.010279	0.00556856	1.8459	7975;4335;255877;57659;54927;7755;51385	MAFK;MNT;BCL6B;ZBTB4;CHCHD3;ZNF205;ZNF589	0.0837501	0.683882	molecular_function
GO:0034236	protein kinase A catalytic subunit binding	2	681	9	12391	0.00293686	0.000726334	4.0434	5577;5575	PRKAR2B;PRKAR1B	0.0839967	0.683882	molecular_function
GO:0008474	palmitoyl-(protein) hydrolase activity	2	681	9	12391	0.00293686	0.000726334	4.0434	58489;9374	ABHD17C;PPT2	0.0839967	0.683882	molecular_function
GO:0008271	secondary active sulfate transmembrane transporter activity	2	681	9	12391	0.00293686	0.000726334	4.0434	115019;10861	SLC26A9;SLC26A1	0.0839967	0.683882	molecular_function
GO:0030291	protein serine/threonine kinase inhibitor activity	2	681	9	12391	0.00293686	0.000726334	4.0434	57521;65125	RPTOR;WNK1	0.0839967	0.683882	molecular_function
GO:1904264	ubiquitin protein ligase activity involved in ERAD pathway	2	681	9	12391	0.00293686	0.000726334	4.0434	10206;6048	TRIM13;RNF5	0.0839967	0.683882	molecular_function
GO:0019531	oxalate transmembrane transporter activity	2	681	9	12391	0.00293686	0.000726334	4.0434	115019;10861	SLC26A9;SLC26A1	0.0839967	0.683882	molecular_function
GO:0006470	protein dephosphorylation	7	714	71	13332	0.00980392	0.00532553	1.84093	1844;8446;1847;5532;5782;57026;5799	DUSP2;DUSP11;DUSP5;PPP3CB;PTPN12;PDXP;PTPRN2	0.0848762	0.659973	biological_process
GO:0001726	ruffle	7	812	70	14857	0.00862069	0.00471158	1.82968	5962;5753;10458;8826;51330;4289;23242	RDX;PTK6;BAIAP2;IQGAP1;TNFRSF12A;MKLN1;COBL	0.087003	0.67606	cellular_component
GO:0004175	endopeptidase activity	4	681	31	12391	0.00587372	0.00250182	2.34778	5046;2191;23473;203100	PCSK6;FAP;CAPN7;HTRA4	0.0879154	0.683882	molecular_function
GO:0003091	renal water homeostasis	3	714	20	13332	0.00420168	0.00150015	2.80084	5577;112;5575	PRKAR2B;ADCY6;PRKAR1B	0.0885422	0.659973	biological_process
GO:0030041	actin filament polymerization	3	714	20	13332	0.00420168	0.00150015	2.80084	22837;79778;23242	COBLL1;MICALL2;COBL	0.0885422	0.659973	biological_process
GO:0005764	lysosome	13	812	157	14857	0.0160099	0.0105674	1.51502	157310;9992;129303;64121;8372;84286;338382;7805;151636;3112;57521;7375;9374	PEBP4;KCNE2;TMEM150A;RRAGC;HYAL3;TMEM175;RAB7B;LAPTM5;DTX3L;HLA-DOB;RPTOR;USP4;PPT2	0.0887516	0.67606	cellular_component
GO:0032543	mitochondrial translation	4	714	32	13332	0.00560224	0.00240024	2.33403	124995;6150;84273;64968	MRPL10;MRPL23;NOA1;MRPS6	0.0895849	0.659973	biological_process
GO:0050885	neuromuscular process controlling balance	4	714	32	13332	0.00560224	0.00240024	2.33403	57555;5048;8905;57338	NLGN2;PAFAH1B1;AP1S2;JPH3	0.0895849	0.659973	biological_process
GO:0097190	apoptotic signaling pathway	4	714	32	13332	0.00560224	0.00240024	2.33403	921;3429;55075;92196	CD5;IFI27;UACA;DAPL1	0.0895849	0.659973	biological_process
GO:0007188	adenylate cyclase-modulating G-protein coupled receptor signaling pathway	4	714	32	13332	0.00560224	0.00240024	2.33403	2642;9340;8484;51289	GCGR;GLP2R;GALR3;RXFP3	0.0895849	0.659973	biological_process
GO:0031124	mRNA 3'-end processing	5	714	45	13332	0.0070028	0.00337534	2.0747	10189;7919;4116;79228;8563	ALYREF;DDX39B;MAGOH;THOC6;THOC5	0.091194	0.659973	biological_process
GO:0030170	pyridoxal phosphate binding	5	681	44	12391	0.00734214	0.00355096	2.06765	56267;23464;63826;55163;3067	KYAT3;GCAT;SRR;PNPO;HDC	0.0920608	0.683882	molecular_function
GO:0009653	anatomical structure morphogenesis	8	714	87	13332	0.0112045	0.00652565	1.71699	23612;10206;6425;6477;4779;51085;9991;2070	PHLDA3;TRIM13;SFRP5;SIAH1;NFE2L1;MLXIPL;PTBP3;EYA4	0.0937951	0.659973	biological_process
GO:0016604	nuclear body	17	812	220	14857	0.020936	0.0148078	1.41384	29855;84256;5753;1939;4733;79228;5586;6497;10362;57659;54472;388324;199990;9612;9667;7329;2959	UBN1;FLYWCH1;PTK6;EIF2D;DRG1;THOC6;PKN2;SKI;HMG20B;ZBTB4;TOLLIP;INCA1;FAAP20;NCOR2;SAFB2;UBE2I;GTF2B	0.094871	0.67606	cellular_component
GO:0030315	T-tubule	4	812	32	14857	0.00492611	0.00215387	2.2871	5962;113146;477;5532	RDX;AHNAK2;ATP1A2;PPP3CB	0.0948834	0.67606	cellular_component
GO:0035970	peptidyl-threonine dephosphorylation	2	714	10	13332	0.00280112	0.000750075	3.73445	9647;1847	PPM1F;DUSP5	0.0969045	0.659973	biological_process
GO:0046949	fatty-acyl-CoA biosynthetic process	2	714	10	13332	0.00280112	0.000750075	3.73445	9374;79966	PPT2;SCD5	0.0969045	0.659973	biological_process
GO:0007221	positive regulation of transcription of Notch receptor target	2	714	10	13332	0.00280112	0.000750075	3.73445	9787;4855	DLGAP5;NOTCH4	0.0969045	0.659973	biological_process
GO:0048168	regulation of neuronal synaptic plasticity	2	714	10	13332	0.00280112	0.000750075	3.73445	57338;23154	JPH3;NCDN	0.0969045	0.659973	biological_process
GO:0070528	protein kinase C signaling	2	714	10	13332	0.00280112	0.000750075	3.73445	1609;5590	DGKQ;PRKCZ	0.0969045	0.659973	biological_process
GO:1904322	cellular response to forskolin	2	714	10	13332	0.00280112	0.000750075	3.73445	2230;112	FDX1;ADCY6	0.0969045	0.659973	biological_process
GO:0048747	muscle fiber development	2	714	10	13332	0.00280112	0.000750075	3.73445	9254;1140	CACNA2D2;CHRNB1	0.0969045	0.659973	biological_process
GO:0032230	positive regulation of synaptic transmission, GABAergic	2	714	10	13332	0.00280112	0.000750075	3.73445	57555;766	NLGN2;CA7	0.0969045	0.659973	biological_process
GO:0006309	apoptotic DNA fragmentation	2	714	10	13332	0.00280112	0.000750075	3.73445	1776;3836	DNASE1L3;KPNA1	0.0969045	0.659973	biological_process
GO:0032780	negative regulation of ATPase activity	2	714	10	13332	0.00280112	0.000750075	3.73445	10105;7139	PPIF;TNNT2	0.0969045	0.659973	biological_process
GO:0045176	apical protein localization	2	714	10	13332	0.00280112	0.000750075	3.73445	5962;57619	RDX;SHROOM3	0.0969045	0.659973	biological_process
GO:0017156	calcium ion regulated exocytosis	2	714	10	13332	0.00280112	0.000750075	3.73445	9783;5532	RIMS3;PPP3CB	0.0969045	0.659973	biological_process
GO:0032793	positive regulation of CREB transcription factor activity	2	714	10	13332	0.00280112	0.000750075	3.73445	7804;64784	LRP8;CRTC3	0.0969045	0.659973	biological_process
GO:0007569	cell aging	2	714	10	13332	0.00280112	0.000750075	3.73445	4335;57178	MNT;ZMIZ1	0.0969045	0.659973	biological_process
GO:0008154	actin polymerization or depolymerization	2	714	10	13332	0.00280112	0.000750075	3.73445	2693;10487	GHSR;CAP1	0.0969045	0.659973	biological_process
GO:0043523	regulation of neuron apoptotic process	2	714	10	13332	0.00280112	0.000750075	3.73445	8883;2895	NAE1;GRID2	0.0969045	0.659973	biological_process
GO:0043149	stress fiber assembly	2	714	10	13332	0.00280112	0.000750075	3.73445	387;8452	RHOA;CUL3	0.0969045	0.659973	biological_process
GO:0035563	positive regulation of chromatin binding	2	714	10	13332	0.00280112	0.000750075	3.73445	83666;151636	PARP9;DTX3L	0.0969045	0.659973	biological_process
GO:0002087	regulation of respiratory gaseous exchange by neurological system process	2	714	10	13332	0.00280112	0.000750075	3.73445	477;57555	ATP1A2;NLGN2	0.0969045	0.659973	biological_process
GO:0045944	positive regulation of transcription from RNA polymerase II promoter	39	714	588	13332	0.0546218	0.0441044	1.23847	79447;2553;8861;346389;80279;23082;6919;2668;6598;23125;5607;8484;54345;1879;85441;89884;136259;6041;6666;6018;7182;6943;7593;6872;27043;24148;80149;51085;388585;4691;6294;5532;6497;57178;904;5300;1388;5089;64784	PAGR1;GABPB1;LDB1;MACC1;CDK5RAP3;PPRC1;TCEA2;GDNF;SMARCB1;CAMTA2;MAP2K5;GALR3;SOX18;EBF1;HELZ2;LHX4;KLF14;RNASEL;SOX12;RLF;NR2C2;TCF21;MZF1;TAF1;PELP1;PRPF6;ZC3H12A;MLXIPL;HES5;NCL;SAFB;PPP3CB;SKI;ZMIZ1;CCNT1;PIN1;ATF6B;PBX2;CRTC3	0.0972191	0.659973	biological_process
GO:0031201	SNARE complex	5	812	45	14857	0.00615764	0.00302888	2.03298	10791;143187;8673;6804;9482	VAMP5;VTI1A;VAMP8;STX1A;STX8	0.0974453	0.67606	cellular_component
GO:0005088	Ras guanyl-nucleotide exchange factor activity	6	681	58	12391	0.00881057	0.00468082	1.88227	9048;5154;8660;2534;2668;2904	ARTN;PDGFA;IRS2;FYN;GDNF;GRIN2B	0.097661	0.683882	molecular_function
GO:0051453	regulation of intracellular pH	4	714	33	13332	0.00560224	0.00247525	2.26331	115019;150159;10861;6550	SLC26A9;SLC9B1;SLC26A1;SLC9A3	0.0978459	0.659973	biological_process
GO:0045071	negative regulation of viral genome replication	4	714	33	13332	0.00560224	0.00247525	2.26331	27350;200315;8638;6041	APOBEC3C;APOBEC3A;OASL;RNASEL	0.0978459	0.659973	biological_process
GO:0015701	bicarbonate transport	4	714	33	13332	0.00560224	0.00247525	2.26331	115019;11238;10861;766	SLC26A9;CA5B;SLC26A1;CA7	0.0978459	0.659973	biological_process
GO:0006405	RNA export from nucleus	5	714	46	13332	0.0070028	0.00345035	2.02959	10189;7919;4116;79228;8563	ALYREF;DDX39B;MAGOH;THOC6;THOC5	0.0980567	0.659973	biological_process
GO:0045444	fat cell differentiation	5	714	46	13332	0.0070028	0.00345035	2.02959	5696;8905;114899;144404;6041	PSMB8;AP1S2;C1QTNF3;TMEM120B;RNASEL	0.0980567	0.659973	biological_process
GO:0030659	cytoplasmic vesicle membrane	10	812	115	14857	0.0123153	0.00774046	1.59103	10791;162;8905;202915;55667;7529;399979;9052;5867;113146	VAMP5;AP1B1;AP1S2;TMEM184A;DENND4C;YWHAB;SNX19;GPRC5A;RAB4A;AHNAK2	0.0981051	0.67606	cellular_component
GO:0045296	cadherin binding	17	681	220	12391	0.0249633	0.0177548	1.406	5962;23513;22905;9101;5493;8826;3898;51100;11336;22837;5586;8407;7529;9052;7534;2317;22827	RDX;SCRIB;EPN2;USP8;PPL;IQGAP1;LAD1;SH3GLB1;EXOC3;COBLL1;PKN2;TAGLN2;YWHAB;GPRC5A;YWHAZ;FLNB;PUF60	0.0981752	0.683882	molecular_function
GO:0000149	SNARE binding	5	681	45	12391	0.00734214	0.00363167	2.0217	10791;11336;143187;8673;6804	VAMP5;EXOC3;VTI1A;VAMP8;STX1A	0.0991461	0.683882	molecular_function
GO:0010008	endosome membrane	13	812	160	14857	0.0160099	0.0107693	1.48661	3118;7323;84286;2888;79643;84168;55048;23396;3112;155382;3120;64145;1185	HLA-DQA2;UBE2D3;TMEM175;GRB14;CHMP6;ANTXR1;VPS37C;PIP5K1C;HLA-DOB;VPS37D;HLA-DQB2;RBSN;CLCN6	0.0991786	0.67606	cellular_component
GO:0008016	regulation of heart contraction	3	714	21	13332	0.00420168	0.00157516	2.66747	8912;7139;3768	CACNA1H;TNNT2;KCNJ12	0.0993721	0.659973	biological_process
GO:0032720	negative regulation of tumor necrosis factor production	3	714	21	13332	0.00420168	0.00157516	2.66747	80149;58509;4795	ZC3H12A;CACTIN;NFKBIL1	0.0993721	0.659973	biological_process
GO:0048469	cell maturation	3	714	21	13332	0.00420168	0.00157516	2.66747	11334;54345;388585	TUSC2;SOX18;HES5	0.0993721	0.659973	biological_process
GO:0006520	cellular amino acid metabolic process	3	714	21	13332	0.00420168	0.00157516	2.66747	670;56267;23464	BPHL;KYAT3;GCAT	0.0993721	0.659973	biological_process
GO:0042254	ribosome biogenesis	3	714	21	13332	0.00420168	0.00157516	2.66747	124995;29889;84273	MRPL10;GNL2;NOA1	0.0993721	0.659973	biological_process
GO:0042589	zymogen granule membrane	2	812	10	14857	0.00246305	0.000673083	3.65936	653808;1179	ZG16;CLCA1	0.100341	0.67606	cellular_component
GO:0071564	npBAF complex	2	812	10	14857	0.00246305	0.000673083	3.65936	6598;55274	SMARCB1;PHF10	0.100341	0.67606	cellular_component
GO:0000813	ESCRT I complex	2	812	10	14857	0.00246305	0.000673083	3.65936	155382;55048	VPS37D;VPS37C	0.100341	0.67606	cellular_component
GO:0006887	exocytosis	6	714	60	13332	0.00840336	0.00450045	1.86723	2642;10791;90507;11336;399979;80331	GCGR;VAMP5;SCRN2;EXOC3;SNX19;DNAJC5	0.100759	0.661278	biological_process
GO:0019216	regulation of lipid metabolic process	6	714	60	13332	0.00840336	0.00450045	1.86723	1376;123;85441;8660;57761;9612	CPT2;PLIN2;HELZ2;IRS2;TRIB3;NCOR2	0.100759	0.661278	biological_process
GO:0071222	cellular response to lipopolysaccharide	6	714	60	13332	0.00840336	0.00450045	1.86723	4795;2693;80149;58509;387;57048	NFKBIL1;GHSR;ZC3H12A;CACTIN;RHOA;PLSCR3	0.100759	0.661278	biological_process
GO:0043548	phosphatidylinositol 3-kinase binding	2	681	10	12391	0.00293686	0.000807037	3.63906	8660;2534	IRS2;FYN	0.101288	0.683882	molecular_function
GO:0015116	sulfate transmembrane transporter activity	2	681	10	12391	0.00293686	0.000807037	3.63906	115019;10861	SLC26A9;SLC26A1	0.101288	0.683882	molecular_function
GO:0017017	MAP kinase tyrosine/serine/threonine phosphatase activity	2	681	10	12391	0.00293686	0.000807037	3.63906	1844;1847	DUSP2;DUSP5	0.101288	0.683882	molecular_function
GO:0015248	sterol transporter activity	2	681	10	12391	0.00293686	0.000807037	3.63906	114883;114881	OSBPL9;OSBPL7	0.101288	0.683882	molecular_function
GO:0005391	sodium:potassium-exchanging ATPase activity	2	681	10	12391	0.00293686	0.000807037	3.63906	477;480	ATP1A2;ATP1A4	0.101288	0.683882	molecular_function
GO:0008066	glutamate receptor activity	2	681	10	12391	0.00293686	0.000807037	3.63906	2916;2895	GRM6;GRID2	0.101288	0.683882	molecular_function
GO:0015106	bicarbonate transmembrane transporter activity	2	681	10	12391	0.00293686	0.000807037	3.63906	115019;10861	SLC26A9;SLC26A1	0.101288	0.683882	molecular_function
GO:0005682	U5 snRNP	3	812	21	14857	0.00369458	0.00141348	2.61383	9416;24148;23020	DDX23;PRPF6;SNRNP200	0.104104	0.67606	cellular_component
GO:0071339	MLL1 complex	3	812	21	14857	0.00369458	0.00141348	2.61383	27043;6872;124944	PELP1;TAF1;C17orf49	0.104104	0.67606	cellular_component
GO:0036464	cytoplasmic ribonucleoprotein granule	5	812	46	14857	0.00615764	0.00309618	1.98878	4691;2553;6461;8826;80149	NCL;GABPB1;SHB;IQGAP1;ZC3H12A	0.104691	0.67606	cellular_component
GO:0017046	peptide hormone binding	3	681	21	12391	0.00440529	0.00169478	2.59933	2693;2642;8484	GHSR;GCGR;GALR3	0.105403	0.683882	molecular_function
GO:0006952	defense response	4	714	34	13332	0.00560224	0.00255026	2.19674	7177;64499;9235;23430	TPSAB1;TPSB2;IL32;TPSD1	0.106448	0.671538	biological_process
GO:0042060	wound healing	4	714	34	13332	0.00560224	0.00255026	2.19674	83481;5154;23513;7076	EPPK1;PDGFA;SCRIB;TIMP1	0.106448	0.671538	biological_process
GO:0003774	motor activity	5	681	46	12391	0.00734214	0.00371237	1.97775	7802;10749;5300;6991;55930	DNALI1;KIF1C;PIN1;TCTE3;MYO5C	0.106497	0.683882	molecular_function
GO:0071013	catalytic step 2 spliceosome	8	812	88	14857	0.00985222	0.00592313	1.66335	10189;23524;4116;24148;9416;58509;23020;8899	ALYREF;SRRM2;MAGOH;PRPF6;DDX23;CACTIN;SNRNP200;PRPF4B	0.107647	0.67606	cellular_component
GO:0034765	regulation of ion transmembrane transport	9	714	105	13332	0.012605	0.00787579	1.60048	8912;9254;3768;169522;3765;6336;3785;11280;3766	CACNA1H;CACNA2D2;KCNJ12;KCNV2;KCNJ9;SCN10A;KCNQ2;SCN11A;KCNJ10	0.10965	0.671538	biological_process
GO:0042110	T cell activation	3	714	22	13332	0.00420168	0.00165017	2.54622	2280;5294;2534	FKBP1A;PIK3CG;FYN	0.110703	0.671538	biological_process
GO:0003009	skeletal muscle contraction	3	714	22	13332	0.00420168	0.00165017	2.54622	7140;1140;7135	TNNT3;CHRNB1;TNNI1	0.110703	0.671538	biological_process
GO:0071902	positive regulation of protein serine/threonine kinase activity	3	714	22	13332	0.00420168	0.00165017	2.54622	11235;387;57521	PDCD10;RHOA;RPTOR	0.110703	0.671538	biological_process
GO:0004867	serine-type endopeptidase inhibitor activity	7	681	74	12391	0.010279	0.00597208	1.72118	5272;5269;1992;1293;5274;646424;6691	SERPINB9;SERPINB6;SERPINB1;COL6A3;SERPINI1;SPINK8;SPINK2	0.111194	0.683882	molecular_function
GO:0031901	early endosome membrane	10	812	118	14857	0.0123153	0.00794238	1.55058	79412;3107;8673;151636;79803;399979;3105;202915;64145;5867	KREMEN2;HLA-C;VAMP8;DTX3L;HPS6;SNX19;HLA-A;TMEM184A;RBSN;RAB4A	0.111368	0.67606	cellular_component
GO:0005912	adherens junction	5	812	47	14857	0.00615764	0.00316349	1.94647	27289;57619;23616;4867;59341	RND1;SHROOM3;SH3BP1;NPHP1;TRPV4	0.112194	0.67606	cellular_component
GO:1903561	extracellular vesicle	4	812	34	14857	0.00492611	0.00228848	2.15256	477;7280;1293;2771	ATP1A2;TUBB2A;COL6A3;GNAI2	0.112561	0.67606	cellular_component
GO:0033120	positive regulation of RNA splicing	2	714	11	13332	0.00280112	0.000825083	3.39496	5430;282996	POLR2A;RBM20	0.114379	0.671538	biological_process
GO:1903076	regulation of protein localization to plasma membrane	2	714	11	13332	0.00280112	0.000825083	3.39496	8673;9482	VAMP8;STX8	0.114379	0.671538	biological_process
GO:0071383	cellular response to steroid hormone stimulus	2	714	11	13332	0.00280112	0.000825083	3.39496	477;8725	ATP1A2;URI1	0.114379	0.671538	biological_process
GO:1904355	positive regulation of telomere capping	2	714	11	13332	0.00280112	0.000825083	3.39496	225689;5588	MAPK15;PRKCQ	0.114379	0.671538	biological_process
GO:1901216	positive regulation of neuron death	2	714	11	13332	0.00280112	0.000825083	3.39496	2904;2534	GRIN2B;FYN	0.114379	0.671538	biological_process
GO:0071380	cellular response to prostaglandin E stimulus	2	714	11	13332	0.00280112	0.000825083	3.39496	112;2782	ADCY6;GNB1	0.114379	0.671538	biological_process
GO:2001238	positive regulation of extrinsic apoptotic signaling pathway	2	714	11	13332	0.00280112	0.000825083	3.39496	10616;51330	RBCK1;TNFRSF12A	0.114379	0.671538	biological_process
GO:0045197	establishment or maintenance of epithelial cell apical/basal polarity	2	714	11	13332	0.00280112	0.000825083	3.39496	23513;55914	SCRIB;ERBIN	0.114379	0.671538	biological_process
GO:0045116	protein neddylation	2	714	11	13332	0.00280112	0.000825083	3.39496	8883;9040	NAE1;UBE2M	0.114379	0.671538	biological_process
GO:0061014	positive regulation of mRNA catabolic process	2	714	11	13332	0.00280112	0.000825083	3.39496	80149;87178	ZC3H12A;PNPT1	0.114379	0.671538	biological_process
GO:0072657	protein localization to membrane	2	714	11	13332	0.00280112	0.000825083	3.39496	6804;79803	STX1A;HPS6	0.114379	0.671538	biological_process
GO:0060402	calcium ion transport into cytosol	2	714	11	13332	0.00280112	0.000825083	3.39496	784;57338	CACNB3;JPH3	0.114379	0.671538	biological_process
GO:0007158	neuron cell-cell adhesion	2	714	11	13332	0.00280112	0.000825083	3.39496	57555;4815	NLGN2;NINJ2	0.114379	0.671538	biological_process
GO:0045821	positive regulation of glycolytic process	2	714	11	13332	0.00280112	0.000825083	3.39496	51085;5209	MLXIPL;PFKFB3	0.114379	0.671538	biological_process
GO:0001706	endoderm formation	2	714	11	13332	0.00280112	0.000825083	3.39496	1844;1847	DUSP2;DUSP5	0.114379	0.671538	biological_process
GO:0045721	negative regulation of gluconeogenesis	2	714	11	13332	0.00280112	0.000825083	3.39496	114899;102724428	C1QTNF3;SIK1B	0.114379	0.671538	biological_process
GO:0050804	modulation of chemical synaptic transmission	2	714	11	13332	0.00280112	0.000825083	3.39496	57555;7804	NLGN2;LRP8	0.114379	0.671538	biological_process
GO:0016607	nuclear speck	22	812	306	14857	0.0270936	0.0205964	1.31546	10189;1609;5930;54892;4116;58509;3835;27111;79228;55914;8899;51329;23524;7919;23464;8446;24148;84656;84913;23067;57178;5300	ALYREF;DGKQ;RBBP6;NCAPG2;MAGOH;CACTIN;KIF22;SDCBP2;THOC6;ERBIN;PRPF4B;ARL6IP4;SRRM2;DDX39B;GCAT;DUSP11;PRPF6;GLYR1;ATOH8;SETD1B;ZMIZ1;PIN1	0.114965	0.67606	cellular_component
GO:0005891	voltage-gated calcium channel complex	3	812	22	14857	0.00369458	0.00148078	2.49502	8912;9254;784	CACNA1H;CACNA2D2;CACNB3	0.115885	0.67606	cellular_component
GO:0032420	stereocilium	3	812	22	14857	0.00369458	0.00148078	2.49502	5962;5048;5205	RDX;PAFAH1B1;ATP8B1	0.115885	0.67606	cellular_component
GO:0002102	podosome	3	812	22	14857	0.00369458	0.00148078	2.49502	5782;9644;7984	PTPN12;SH3PXD2A;ARHGEF5	0.115885	0.67606	cellular_component
GO:0000979	RNA polymerase II core promoter sequence-specific DNA binding	3	681	22	12391	0.00440529	0.00177548	2.48118	4150;6872;2959	MAZ;TAF1;GTF2B	0.117308	0.683882	molecular_function
GO:0045334	clathrin-coated endocytic vesicle	2	812	11	14857	0.00246305	0.000740392	3.32669	57214;161	CEMIP;AP2A2	0.118351	0.67606	cellular_component
GO:0005890	sodium:potassium-exchanging ATPase complex	2	812	11	14857	0.00246305	0.000740392	3.32669	477;480	ATP1A2;ATP1A4	0.118351	0.67606	cellular_component
GO:0000815	ESCRT III complex	2	812	11	14857	0.00246305	0.000740392	3.32669	79643;27243	CHMP6;CHMP2A	0.118351	0.67606	cellular_component
GO:0019789	SUMO transferase activity	2	681	11	12391	0.00293686	0.000887741	3.30824	285498;7329	RNF212;UBE2I	0.119447	0.683882	molecular_function
GO:0070063	RNA polymerase binding	2	681	11	12391	0.00293686	0.000887741	3.30824	5586;904	PKN2;CCNT1	0.119447	0.683882	molecular_function
GO:0035613	RNA stem-loop binding	2	681	11	12391	0.00293686	0.000887741	3.30824	80149;79066	ZC3H12A;METTL16	0.119447	0.683882	molecular_function
GO:0008093	cytoskeletal adaptor activity	2	681	11	12391	0.00293686	0.000887741	3.30824	10458;55909	BAIAP2;BIN3	0.119447	0.683882	molecular_function
GO:0004385	guanylate kinase activity	2	681	11	12391	0.00293686	0.000887741	3.30824	23513;84433	SCRIB;CARD11	0.119447	0.683882	molecular_function
GO:0070498	interleukin-1-mediated signaling pathway	6	714	63	13332	0.00840336	0.00472547	1.77831	5698;5696;5717;54472;5715;5690	PSMB9;PSMB8;PSMD11;TOLLIP;PSMD9;PSMB2	0.120039	0.671538	biological_process
GO:0006816	calcium ion transport	5	714	49	13332	0.0070028	0.00367537	1.90533	10316;1179;2534;784;59341	NMUR1;CLCA1;FYN;CACNB3;TRPV4	0.120137	0.671538	biological_process
GO:0034097	response to cytokine	3	714	23	13332	0.00420168	0.00172517	2.43551	7076;284114;5532	TIMP1;TMEM102;PPP3CB	0.1225	0.671538	biological_process
GO:0086010	membrane depolarization during action potential	3	714	23	13332	0.00420168	0.00172517	2.43551	8912;6336;11280	CACNA1H;SCN10A;SCN11A	0.1225	0.671538	biological_process
GO:0004888	transmembrane signaling receptor activity	7	681	76	12391	0.010279	0.00613348	1.67588	55366;1365;84168;921;1140;4352;7804	LGR4;CLDN3;ANTXR1;CD5;CHRNB1;MPL;LRP8	0.123356	0.683882	molecular_function
GO:0004713	protein tyrosine kinase activity	6	681	62	12391	0.00881057	0.00500363	1.76084	5753;6725;2534;8711;5607;8444	PTK6;SRMS;FYN;TNK1;MAP2K5;DYRK3	0.124094	0.683882	molecular_function
GO:0061337	cardiac conduction	4	714	36	13332	0.00560224	0.00270027	2.0747	9992;9254;784;3768	KCNE2;CACNA2D2;CACNB3;KCNJ12	0.124625	0.671538	biological_process
GO:0022617	extracellular matrix disassembly	4	714	36	13332	0.00560224	0.00270027	2.0747	7177;7076;64499;23430	TPSAB1;TIMP1;TPSB2;TPSD1	0.124625	0.671538	biological_process
GO:0016569	covalent chromatin modification	8	714	93	13332	0.0112045	0.0069757	1.60622	29855;10155;23466;6598;54799;114049;124944;1106	UBN1;TRIM28;CBX6;SMARCB1;MBTD1;BUD23;C17orf49;CHD2	0.124791	0.671538	biological_process
GO:0045121	membrane raft	10	812	121	14857	0.0123153	0.00814431	1.51213	83742;84433;5577;8826;2534;2693;2771;138715;5590;23180	MARVELD1;CARD11;PRKAR2B;IQGAP1;FYN;GHSR;GNAI2;ARID3C;PRKCZ;RFTN1	0.125594	0.679934	cellular_component
GO:0005635	nuclear envelope	10	812	121	14857	0.0123153	0.00814431	1.51213	5048;129401;79641;5733;310;27243;51493;55329;7329;5590	PAFAH1B1;NUP35;ROGDI;PTGER3;ANXA7;CHMP2A;RTCB;MNS1;UBE2I;PRKCZ	0.125594	0.679934	cellular_component
GO:0034599	cellular response to oxidative stress	5	714	50	13332	0.0070028	0.00375038	1.86723	80149;4779;5831;5034;87178	ZC3H12A;NFE2L1;PYCR1;P4HB;PNPT1	0.127973	0.671538	biological_process
GO:0030864	cortical actin cytoskeleton	3	812	23	14857	0.00369458	0.00154809	2.38654	5962;59341;10487	RDX;TRPV4;CAP1	0.128137	0.679934	cellular_component
GO:0097546	ciliary base	3	812	23	14857	0.00369458	0.00154809	2.38654	5577;5575;27185	PRKAR2B;PRKAR1B;DISC1	0.128137	0.679934	cellular_component
GO:0035097	histone methyltransferase complex	3	812	23	14857	0.00369458	0.00154809	2.38654	79447;23067;11108	PAGR1;SETD1B;PRDM4	0.128137	0.679934	cellular_component
GO:0008283	cell proliferation	16	714	219	13332	0.022409	0.0164266	1.36418	23513;9101;27111;11108;80279;10973;11334;2782;8660;310;2771;9787;6497;921;4352;4898	SCRIB;USP8;SDCBP2;PRDM4;CDK5RAP3;ASCC3;TUSC2;GNB1;IRS2;ANXA7;GNAI2;DLGAP5;SKI;CD5;MPL;NRDC	0.128667	0.671538	biological_process
GO:0032587	ruffle membrane	6	812	63	14857	0.00738916	0.00424043	1.74255	387;57026;23396;59338;59341;2191	RHOA;PDXP;PIP5K1C;PLEKHA1;TRPV4;FAP	0.128812	0.679934	cellular_component
GO:0030658	transport vesicle membrane	4	812	36	14857	0.00492611	0.0024231	2.03298	3118;3120;3123;202915	HLA-DQA2;HLA-DQB2;HLA-DRB1;TMEM184A	0.131571	0.680513	cellular_component
GO:0015074	DNA integration	2	714	12	13332	0.00280112	0.00090009	3.11204	6018;79725	RLF;THAP9	0.132574	0.671538	biological_process
GO:0007034	vacuolar transport	2	714	12	13332	0.00280112	0.00090009	3.11204	79643;27243	CHMP6;CHMP2A	0.132574	0.671538	biological_process
GO:2000778	positive regulation of interleukin-6 secretion	2	714	12	13332	0.00280112	0.00090009	3.11204	59341;64135	TRPV4;IFIH1	0.132574	0.671538	biological_process
GO:0008361	regulation of cell size	2	714	12	13332	0.00280112	0.00090009	3.11204	5962;57521	RDX;RPTOR	0.132574	0.671538	biological_process
GO:0001954	positive regulation of cell-matrix adhesion	2	714	12	13332	0.00280112	0.00090009	3.11204	59339;5590	PLEKHA2;PRKCZ	0.132574	0.671538	biological_process
GO:0019835	cytolysis	2	714	12	13332	0.00280112	0.00090009	3.11204	100507436;4277	MICA;MICB	0.132574	0.671538	biological_process
GO:0000244	spliceosomal tri-snRNP complex assembly	2	714	12	13332	0.00280112	0.00090009	3.11204	24148;7375	PRPF6;USP4	0.132574	0.671538	biological_process
GO:0019674	NAD metabolic process	2	714	12	13332	0.00280112	0.00090009	3.11204	65220;54981	NADK;NMRK1	0.132574	0.671538	biological_process
GO:0032006	regulation of TOR signaling	2	714	12	13332	0.00280112	0.00090009	3.11204	369;64121	ARAF;RRAGC	0.132574	0.671538	biological_process
GO:1904380	endoplasmic reticulum mannose trimming	2	714	12	13332	0.00280112	0.00090009	3.11204	10206;6048	TRIM13;RNF5	0.132574	0.671538	biological_process
GO:0001675	acrosome assembly	2	714	12	13332	0.00280112	0.00090009	3.11204	5048;128637	PAFAH1B1;TBC1D20	0.132574	0.671538	biological_process
GO:0035418	protein localization to synapse	2	714	12	13332	0.00280112	0.00090009	3.11204	10458;57555	BAIAP2;NLGN2	0.132574	0.671538	biological_process
GO:0043388	positive regulation of DNA binding	2	714	12	13332	0.00280112	0.00090009	3.11204	6497;10155	SKI;TRIM28	0.132574	0.671538	biological_process
GO:0021772	olfactory bulb development	2	714	12	13332	0.00280112	0.00090009	3.11204	6497;55118	SKI;CRTAC1	0.132574	0.671538	biological_process
GO:0004715	non-membrane spanning protein tyrosine kinase activity	4	681	36	12391	0.00587372	0.00290533	2.0217	6725;5753;2534;8711	SRMS;PTK6;FYN;TNK1	0.133473	0.683882	molecular_function
GO:0032956	regulation of actin cytoskeleton organization	4	714	37	13332	0.00560224	0.00277528	2.01862	10458;5154;7984;23616	BAIAP2;PDGFA;ARHGEF5;SH3BP1	0.134173	0.671538	biological_process
GO:0007249	I-kappaB kinase/NF-kappaB signaling	4	714	37	13332	0.00560224	0.00277528	2.01862	10616;84433;79753;4795	RBCK1;CARD11;SNIP1;NFKBIL1	0.134173	0.671538	biological_process
GO:0008277	regulation of G-protein coupled receptor protein signaling pathway	4	714	37	13332	0.00560224	0.00277528	2.01862	9815;6004;1609;23349	GIT2;RGS16;DGKQ;PHF24	0.134173	0.671538	biological_process
GO:0019228	neuronal action potential	3	714	24	13332	0.00420168	0.00180018	2.33403	8912;6336;11280	CACNA1H;SCN10A;SCN11A	0.134732	0.671538	biological_process
GO:0031648	protein destabilization	3	714	24	13332	0.00420168	0.00180018	2.33403	6048;283820;6477	RNF5;NOMO2;SIAH1	0.134732	0.671538	biological_process
GO:0006915	apoptotic process	23	714	336	13332	0.0322129	0.0252025	1.27816	259230;6461;984;653308;84260;202658;79228;6425;6477;9423;57048;728642;64121;51100;84273;5586;80149;56658;7323;284114;10201;387263;22827	SGMS1;SHB;CDK11B;ASAH2B;TCHP;TRIM39-RPP21;THOC6;SFRP5;SIAH1;NTN1;PLSCR3;CDK11A;RRAGC;SH3GLB1;NOA1;PKN2;ZC3H12A;TRIM39;UBE2D3;TMEM102;NME6;C6orf120;PUF60	0.135526	0.671538	biological_process
GO:0007179	transforming growth factor beta receptor signaling pathway	5	714	51	13332	0.0070028	0.00382538	1.83061	9040;2280;51701;6497;5590	UBE2M;FKBP1A;NLK;SKI;PRKCZ	0.136036	0.671538	biological_process
GO:0004222	metalloendopeptidase activity	7	681	78	12391	0.010279	0.00629489	1.63291	22802;79258;81792;1179;4898;2191;64386	CLCA4;MMEL1;ADAMTS12;CLCA1;NRDC;FAP;MMP25	0.136167	0.683882	molecular_function
GO:0036038	MKS complex	2	812	12	14857	0.00246305	0.0008077	3.04947	200728;27077	TMEM17;B9D1	0.137082	0.680513	cellular_component
GO:0060077	inhibitory synapse	2	812	12	14857	0.00246305	0.0008077	3.04947	57555;57549	NLGN2;IGSF9	0.137082	0.680513	cellular_component
GO:0030126	COPI vesicle coat	2	812	12	14857	0.00246305	0.0008077	3.04947	51226;26958	COPZ2;COPG2	0.137082	0.680513	cellular_component
GO:0001518	voltage-gated sodium channel complex	2	812	12	14857	0.00246305	0.0008077	3.04947	6336;11280	SCN10A;SCN11A	0.137082	0.680513	cellular_component
GO:0005095	GTPase inhibitor activity	2	681	12	12391	0.00293686	0.000968445	3.03255	8826;2874	IQGAP1;GPS2	0.138326	0.683882	molecular_function
GO:0005521	lamin binding	2	681	12	12391	0.00293686	0.000968445	3.03255	3429;5317	IFI27;PKP1	0.138326	0.683882	molecular_function
GO:0070403	NAD+ binding	2	681	12	12391	0.00293686	0.000968445	3.03255	51547;165631	SIRT7;PARP15	0.138326	0.683882	molecular_function
GO:0046983	protein dimerization activity	10	681	123	12391	0.0146843	0.00992656	1.47929	4335;84913;5612;5532;55048;57491;121549;2191;6943;388585	MNT;ATOH8;THAP12;PPP3CB;VPS37C;AHRR;ASCL4;FAP;TCF21;HES5	0.138921	0.683882	molecular_function
GO:0008134	transcription factor binding	14	681	185	12391	0.020558	0.0149302	1.37694	6872;23082;5089;27043;9612;51701;23125;904;51085;7534;4733;7329;2959;388585	TAF1;PPRC1;PBX2;PELP1;NCOR2;NLK;CAMTA2;CCNT1;MLXIPL;YWHAZ;DRG1;UBE2I;GTF2B;HES5	0.140212	0.683882	molecular_function
GO:0071944	cell periphery	3	812	24	14857	0.00369458	0.0016154	2.2871	5962;83481;7984	RDX;EPPK1;ARHGEF5	0.140825	0.690869	cellular_component
GO:0007596	blood coagulation	8	714	96	13332	0.0112045	0.00720072	1.55602	7975;5577;5575;4097;2534;10362;79803;64145	MAFK;PRKAR2B;PRKAR1B;MAFG;FYN;HMG20B;HPS6;RBSN	0.142071	0.671538	biological_process
GO:0051213	dioxygenase activity	3	681	24	12391	0.00440529	0.00193689	2.27441	253982;79676;102724398	ASPHD1;OGFOD2;CH507-42P11.6	0.1425	0.683882	molecular_function
GO:0043488	regulation of mRNA stability	7	714	81	13332	0.00980392	0.00607561	1.61365	5698;5696;5717;7529;6041;5715;5690	PSMB9;PSMB8;PSMD11;YWHAB;RNASEL;PSMD9;PSMB2	0.142528	0.671538	biological_process
GO:0003727	single-stranded RNA binding	4	681	37	12391	0.00587372	0.00298604	1.96706	51001;64135;23466;29974	MTERF3;IFIH1;CBX6;A1CF	0.143557	0.683882	molecular_function
GO:0003682	chromatin binding	19	681	266	12391	0.0279001	0.0214672	1.29966	8861;23598;23125;10155;23397;5431;27043;9126;80149;51547;138715;388585;8725;4335;6294;642636;117608;904;5089	LDB1;PATZ1;CAMTA2;TRIM28;NCAPH;POLR2B;PELP1;SMC3;ZC3H12A;SIRT7;ARID3C;HES5;URI1;MNT;SAFB;RAD21L1;ZNF354B;CCNT1;PBX2	0.145996	0.683882	molecular_function
GO:0006749	glutathione metabolic process	3	714	25	13332	0.00420168	0.00187519	2.24067	653689;9027;25774	GSTT2B;NAT8;GSTT4	0.147362	0.671538	biological_process
GO:0030049	muscle filament sliding	3	714	25	13332	0.00420168	0.00187519	2.24067	7139;7140;7135	TNNT2;TNNT3;TNNI1	0.147362	0.671538	biological_process
GO:0030326	embryonic limb morphogenesis	3	714	25	13332	0.00420168	0.00187519	2.24067	6497;9496;5089	SKI;TBX4;PBX2	0.147362	0.671538	biological_process
GO:0045599	negative regulation of fat cell differentiation	3	714	25	13332	0.00420168	0.00187519	2.24067	57761;3638;2874	TRIB3;INSIG1;GPS2	0.147362	0.671538	biological_process
GO:0005923	bicellular tight junction	8	812	95	14857	0.00985222	0.00639429	1.54078	83481;79778;29855;1365;27134;23616;4867;5590	EPPK1;MICALL2;UBN1;CLDN3;TJP3;SH3BP1;NPHP1;PRKCZ	0.147748	0.716405	cellular_component
GO:0055085	transmembrane transport	8	714	97	13332	0.0112045	0.00727573	1.53998	5698;124976;5696;201305;5717;6048;5715;5690	PSMB9;SPNS2;PSMB8;SPNS3;PSMD11;RNF5;PSMD9;PSMB2	0.148083	0.671538	biological_process
GO:0016579	protein deubiquitination	14	714	192	13332	0.0196078	0.0144014	1.36152	5698;9101;5696;10869;10713;221656;64135;5717;80149;124739;5690;5715;159195;7375	PSMB9;USP8;PSMB8;USP19;USP39;KDM1B;IFIH1;PSMD11;ZC3H12A;USP43;PSMB2;PSMD9;USP54;USP4	0.149455	0.671538	biological_process
GO:0000122	negative regulation of transcription from RNA polymerase II promoter	31	714	476	13332	0.0434174	0.0357036	1.21605	54927;5607;7755;7712;57761;9612;59341;7329;10155;54345;83666;571;6943;7593;7975;6668;4779;8452;2874;51547;7804;23466;165631;388585;3429;8725;4335;6497;57659;117608;51385	CHCHD3;MAP2K5;ZNF205;ZNF157;TRIB3;NCOR2;TRPV4;UBE2I;TRIM28;SOX18;PARP9;BACH1;TCF21;MZF1;MAFK;SP2;NFE2L1;CUL3;GPS2;SIRT7;LRP8;CBX6;PARP15;HES5;IFI27;URI1;MNT;SKI;ZBTB4;ZNF354B;ZNF589	0.149782	0.671538	biological_process
GO:0001782	B cell homeostasis	2	714	13	13332	0.00280112	0.000975098	2.87266	55619;124976	DOCK10;SPNS2	0.151361	0.671538	biological_process
GO:0003382	epithelial cell morphogenesis	2	714	13	13332	0.00280112	0.000975098	2.87266	1365;2317	CLDN3;FLNB	0.151361	0.671538	biological_process
GO:0007405	neuroblast proliferation	2	714	13	13332	0.00280112	0.000975098	2.87266	5048;9048	PAFAH1B1;ARTN	0.151361	0.671538	biological_process
GO:0045648	positive regulation of erythrocyte differentiation	2	714	13	13332	0.00280112	0.000975098	2.87266	440712;129138	RHEX;ANKRD54	0.151361	0.671538	biological_process
GO:0052695	cellular glucuronidation	2	714	13	13332	0.00280112	0.000975098	2.87266	7364;79799	UGT2B7;UGT2A3	0.151361	0.671538	biological_process
GO:0007043	cell-cell junction assembly	2	714	13	13332	0.00280112	0.000975098	2.87266	8502;59341	PKP4;TRPV4	0.151361	0.671538	biological_process
GO:0060314	regulation of ryanodine-sensitive calcium-release channel activity	2	714	13	13332	0.00280112	0.000975098	2.87266	2280;57338	FKBP1A;JPH3	0.151361	0.671538	biological_process
GO:0043981	histone H4-K5 acetylation	2	714	13	13332	0.00280112	0.000975098	2.87266	64769;9767	MEAF6;JADE3	0.151361	0.671538	biological_process
GO:1990138	neuron projection extension	2	714	13	13332	0.00280112	0.000975098	2.87266	8826;5590	IQGAP1;PRKCZ	0.151361	0.671538	biological_process
GO:0043982	histone H4-K8 acetylation	2	714	13	13332	0.00280112	0.000975098	2.87266	64769;9767	MEAF6;JADE3	0.151361	0.671538	biological_process
GO:0090190	positive regulation of branching involved in ureteric bud morphogenesis	2	714	13	13332	0.00280112	0.000975098	2.87266	2668;55366	GDNF;LGR4	0.151361	0.671538	biological_process
GO:0009408	response to heat	2	714	13	13332	0.00280112	0.000975098	2.87266	100507436;4277	MICA;MICB	0.151361	0.671538	biological_process
GO:0009948	anterior/posterior axis specification	2	714	13	13332	0.00280112	0.000975098	2.87266	6497;8861	SKI;LDB1	0.151361	0.671538	biological_process
GO:0061028	establishment of endothelial barrier	2	714	13	13332	0.00280112	0.000975098	2.87266	5962;54345	RDX;SOX18	0.151361	0.671538	biological_process
GO:0006814	sodium ion transport	5	714	53	13332	0.0070028	0.0039754	1.76153	477;10991;11280;480;6527	ATP1A2;SLC38A3;SCN11A;ATP1A4;SLC5A4	0.152812	0.671538	biological_process
GO:0000502	proteasome complex	5	812	52	14857	0.00615764	0.00350003	1.75931	5698;5696;5687;5717;5690	PSMB9;PSMB8;PSMA6;PSMD11;PSMB2	0.153325	0.724654	cellular_component
GO:0010501	RNA secondary structure unwinding	4	714	39	13332	0.00560224	0.00292529	1.9151	9416;317781;7919;51202	DDX23;DDX51;DDX39B;DDX47	0.154117	0.671538	biological_process
GO:0010977	negative regulation of neuron projection development	4	714	39	13332	0.00560224	0.00292529	1.9151	112;5048;2580;59341	ADCY6;PAFAH1B1;GAK;TRPV4	0.154117	0.671538	biological_process
GO:0042493	response to drug	8	714	98	13332	0.0112045	0.00735074	1.52427	79897;123;150786;80781;347;11280;9027;7804	RPP21;PLIN2;RAB6D;COL18A1;APOD;SCN11A;NAT8;LRP8	0.154217	0.671538	biological_process
GO:0006511	ubiquitin-dependent protein catabolic process	11	714	145	13332	0.0154062	0.0108761	1.41652	9101;5687;54850;6477;5717;124739;8452;54472;5715;7329;7375	USP8;PSMA6;FBXL12;SIAH1;PSMD11;USP43;CUL3;TOLLIP;PSMD9;UBE2I;USP4	0.154575	0.671538	biological_process
GO:0060071	Wnt signaling pathway, planar cell polarity pathway	6	714	68	13332	0.00840336	0.00510051	1.64755	5698;5696;5717;161;5715;5690	PSMB9;PSMB8;PSMD11;AP2A2;PSMD9;PSMB2	0.155849	0.671538	biological_process
GO:0000800	lateral element	2	812	13	14857	0.00246305	0.000875008	2.81489	642636;9126	RAD21L1;SMC3	0.1564	0.724654	cellular_component
GO:0016327	apicolateral plasma membrane	2	812	13	14857	0.00246305	0.000875008	2.81489	83481;1365	EPPK1;CLDN3	0.1564	0.724654	cellular_component
GO:0044306	neuron projection terminus	2	812	13	14857	0.00246305	0.000875008	2.81489	10458;143187	BAIAP2;VTI1A	0.1564	0.724654	cellular_component
GO:0004089	carbonate dehydratase activity	2	681	13	12391	0.00293686	0.00104915	2.79928	11238;766	CA5B;CA7	0.157792	0.683882	molecular_function
GO:0015385	sodium:proton antiporter activity	2	681	13	12391	0.00293686	0.00104915	2.79928	150159;6550	SLC9B1;SLC9A3	0.157792	0.683882	molecular_function
GO:0005523	tropomyosin binding	2	681	13	12391	0.00293686	0.00104915	2.79928	7139;7140	TNNT2;TNNT3	0.157792	0.683882	molecular_function
GO:0000910	cytokinesis	3	714	26	13332	0.00420168	0.0019502	2.15449	11258;84440;55909	DCTN3;RAB11FIP4;BIN3	0.160357	0.671538	biological_process
GO:0006891	intra-Golgi vesicle-mediated transport	3	714	26	13332	0.00420168	0.0019502	2.15449	150786;26958;143187	RAB6D;COPG2;VTI1A	0.160357	0.671538	biological_process
GO:0015991	ATP hydrolysis coupled proton transport	3	714	26	13332	0.00420168	0.0019502	2.15449	477;480;533	ATP1A2;ATP1A4;ATP6V0B	0.160357	0.671538	biological_process
GO:0030218	erythrocyte differentiation	3	714	26	13332	0.00420168	0.0019502	2.15449	51327;4779;8444	AHSP;NFE2L1;DYRK3	0.160357	0.671538	biological_process
GO:0005178	integrin binding	6	681	67	12391	0.00881057	0.00540715	1.62943	3913;7148;310;55914;5034;2191	LAMB2;TNXB;ANXA7;ERBIN;P4HB;FAP	0.161468	0.683882	molecular_function
GO:0016925	protein sumoylation	5	714	54	13332	0.0070028	0.00405041	1.72891	10155;129401;285498;64135;7329	TRIM28;NUP35;RNF212;IFIH1;UBE2I	0.161509	0.671538	biological_process
GO:0010506	regulation of autophagy	4	714	40	13332	0.00560224	0.0030003	1.86723	493856;57521;64121;114881	CISD2;RPTOR;RRAGC;OSBPL7	0.164483	0.671538	biological_process
GO:0002020	protease binding	5	681	53	12391	0.00734214	0.0042773	1.71654	5272;5269;7076;8530;2191	SERPINB9;SERPINB6;TIMP1;CST7;FAP	0.164791	0.683882	molecular_function
GO:0090575	RNA polymerase II transcription factor complex	3	812	26	14857	0.00369458	0.00175002	2.11117	10155;1388;121549	TRIM28;ATF6B;ASCL4	0.167358	0.751718	cellular_component
GO:0005938	cell cortex	7	812	83	14857	0.00862069	0.00558659	1.5431	4691;5048;728378;4289;387;2317;23242	NCL;PAFAH1B1;POTEF;MKLN1;RHOA;FLNB;COBL	0.167649	0.751718	cellular_component
GO:0043197	dendritic spine	7	812	83	14857	0.00862069	0.00558659	1.5431	55619;9101;55752;477;5577;2895;387	DOCK10;USP8;SEPTIN11;ATP1A2;PRKAR2B;GRID2;RHOA	0.167649	0.751718	cellular_component
GO:0051219	phosphoprotein binding	3	681	26	12391	0.00440529	0.0020983	2.09946	7529;8725;5048	YWHAB;URI1;PAFAH1B1	0.169286	0.683882	molecular_function
GO:0061631	ubiquitin conjugating enzyme activity	3	681	26	12391	0.00440529	0.0020983	2.09946	10477;6872;7323	UBE2E3;TAF1;UBE2D3	0.169286	0.683882	molecular_function
GO:0006811	ion transport	7	714	85	13332	0.00980392	0.00637564	1.53772	51296;115019;5355;6550;65125;10861;6512	SLC15A3;SLC26A9;PLP2;SLC9A3;WNK1;SLC26A1;SLC1A7	0.169784	0.671538	biological_process
GO:0007420	brain development	11	714	148	13332	0.0154062	0.0111011	1.3878	80279;10458;5209;63826;10991;79641;9751;8660;347;2904;388585	CDK5RAP3;BAIAP2;PFKFB3;SRR;SLC38A3;ROGDI;SNPH;IRS2;APOD;GRIN2B;HES5	0.17006	0.671538	biological_process
GO:1902036	regulation of hematopoietic stem cell differentiation	5	714	55	13332	0.0070028	0.00412541	1.69748	5698;5696;5717;5715;5690	PSMB9;PSMB8;PSMD11;PSMD9;PSMB2	0.1704	0.671538	biological_process
GO:1900087	positive regulation of G1/S transition of mitotic cell cycle	2	714	14	13332	0.00280112	0.00105011	2.66747	5962;57521	RDX;RPTOR	0.170627	0.671538	biological_process
GO:0051924	regulation of calcium ion transport	2	714	14	13332	0.00280112	0.00105011	2.66747	5957;2771	RCVRN;GNAI2	0.170627	0.671538	biological_process
GO:0007215	glutamate receptor signaling pathway	2	714	14	13332	0.00280112	0.00105011	2.66747	2904;2895	GRIN2B;GRID2	0.170627	0.671538	biological_process
GO:0006337	nucleosome disassembly	2	714	14	13332	0.00280112	0.00105011	2.66747	7141;6598	TNP1;SMARCB1	0.170627	0.671538	biological_process
GO:0070509	calcium ion import	2	714	14	13332	0.00280112	0.00105011	2.66747	8912;59341	CACNA1H;TRPV4	0.170627	0.671538	biological_process
GO:0042267	natural killer cell mediated cytotoxicity	2	714	14	13332	0.00280112	0.00105011	2.66747	100507436;4277	MICA;MICB	0.170627	0.671538	biological_process
GO:0010975	regulation of neuron projection development	2	714	14	13332	0.00280112	0.00105011	2.66747	387;2895	RHOA;GRID2	0.170627	0.671538	biological_process
GO:0030217	T cell differentiation	2	714	14	13332	0.00280112	0.00105011	2.66747	23598;5532	PATZ1;PPP3CB	0.170627	0.671538	biological_process
GO:0030879	mammary gland development	2	714	14	13332	0.00280112	0.00105011	2.66747	4855;8660	NOTCH4;IRS2	0.170627	0.671538	biological_process
GO:0033539	fatty acid beta-oxidation using acyl-CoA dehydrogenase	2	714	14	13332	0.00280112	0.00105011	2.66747	55289;3712	ACOXL;IVD	0.170627	0.671538	biological_process
GO:0043086	negative regulation of catalytic activity	2	714	14	13332	0.00280112	0.00105011	2.66747	83666;7076	PARP9;TIMP1	0.170627	0.671538	biological_process
GO:0006275	regulation of DNA replication	2	714	14	13332	0.00280112	0.00105011	2.66747	9126;5930	SMC3;RBBP6	0.170627	0.671538	biological_process
GO:0007214	gamma-aminobutyric acid signaling pathway	2	714	14	13332	0.00280112	0.00105011	2.66747	2771;23349	GNAI2;PHF24	0.170627	0.671538	biological_process
GO:0097193	intrinsic apoptotic signaling pathway	2	714	14	13332	0.00280112	0.00105011	2.66747	9647;8452	PPM1F;CUL3	0.170627	0.671538	biological_process
GO:0048565	digestive tract development	2	714	14	13332	0.00280112	0.00105011	2.66747	23242;55366	COBL;LGR4	0.170627	0.671538	biological_process
GO:0002053	positive regulation of mesenchymal cell proliferation	2	714	14	13332	0.00280112	0.00105011	2.66747	5154;8660	PDGFA;IRS2	0.170627	0.671538	biological_process
GO:0051899	membrane depolarization	2	714	14	13332	0.00280112	0.00105011	2.66747	784;5590	CACNB3;PRKCZ	0.170627	0.671538	biological_process
GO:0019985	translesion synthesis	2	714	14	13332	0.00280112	0.00105011	2.66747	199990;124739	FAAP20;USP43	0.170627	0.671538	biological_process
GO:2001243	negative regulation of intrinsic apoptotic signaling pathway	2	714	14	13332	0.00280112	0.00105011	2.66747	10105;8725	PPIF;URI1	0.170627	0.671538	biological_process
GO:0034329	cell junction assembly	2	714	14	13332	0.00280112	0.00105011	2.66747	23616;387	SH3BP1;RHOA	0.170627	0.671538	biological_process
GO:0050853	B cell receptor signaling pathway	2	714	14	13332	0.00280112	0.00105011	2.66747	23180;59338	RFTN1;PLEKHA1	0.170627	0.671538	biological_process
GO:0033540	fatty acid beta-oxidation using acyl-CoA oxidase	2	714	14	13332	0.00280112	0.00105011	2.66747	55289;23600	ACOXL;AMACR	0.170627	0.671538	biological_process
GO:0007631	feeding behavior	3	714	27	13332	0.00420168	0.0020252	2.0747	257194;8484;2534	NEGR1;GALR3;FYN	0.173682	0.671538	biological_process
GO:0014070	response to organic cyclic compound	3	714	27	13332	0.00420168	0.0020252	2.0747	5690;123;310	PSMB2;PLIN2;ANXA7	0.173682	0.671538	biological_process
GO:0061025	membrane fusion	3	714	27	13332	0.00420168	0.0020252	2.0747	25801;55968;310	GCA;NSFL1C;ANXA7	0.173682	0.671538	biological_process
GO:0032403	protein complex binding	11	681	145	12391	0.0161527	0.011702	1.38033	7919;8826;2782;79643;54442;4779;10998;7529;129138;388324;57521	DDX39B;IQGAP1;GNB1;CHMP6;KCTD5;NFE2L1;SLC27A5;YWHAB;ANKRD54;INCA1;RPTOR	0.174108	0.683882	molecular_function
GO:0070936	protein K48-linked ubiquitination	4	714	41	13332	0.00560224	0.00307531	1.82168	10477;151636;7323;6048	UBE2E3;DTX3L;UBE2D3;RNF5	0.175091	0.671538	biological_process
GO:0051865	protein autoubiquitination	4	714	41	13332	0.00560224	0.00307531	1.82168	10206;151636;7323;51255	TRIM13;DTX3L;UBE2D3;RNF181	0.175091	0.671538	biological_process
GO:0000902	cell morphogenesis	4	714	41	13332	0.00560224	0.00307531	1.82168	10487;55714;387;57619	CAP1;TENM3;RHOA;SHROOM3	0.175091	0.671538	biological_process
GO:0006281	DNA repair	9	714	117	13332	0.012605	0.00877588	1.43633	79447;10155;7323;9126;571;6598;3835;51343;2070	PAGR1;TRIM28;UBE2D3;SMC3;BACH1;SMARCB1;KIF22;FZR1;EYA4	0.175092	0.671538	biological_process
GO:0000795	synaptonemal complex	2	812	14	14857	0.00246305	0.000942317	2.61383	6853;285498	SYN1;RNF212	0.176186	0.770783	cellular_component
GO:0097718	disordered domain specific binding	2	681	14	12391	0.00293686	0.00112985	2.59933	161;2534	AP2A2;FYN	0.177724	0.683882	molecular_function
GO:0004198	calcium-dependent cysteine-type endopeptidase activity	2	681	14	12391	0.00293686	0.00112985	2.59933	25801;23473	GCA;CAPN7	0.177724	0.683882	molecular_function
GO:0003746	translation elongation factor activity	2	681	14	12391	0.00293686	0.00112985	2.59933	143244;1984	EIF5AL1;EIF5A	0.177724	0.683882	molecular_function
GO:0016323	basolateral plasma membrane	10	812	131	14857	0.0123153	0.00881739	1.3967	4642;83481;1014;10991;254428;55914;6573;3766;23513;10861	MYO1D;EPPK1;CDH16;SLC38A3;SLC41A1;ERBIN;SLC19A1;KCNJ10;SCRIB;SLC26A1	0.179608	0.770783	cellular_component
GO:0006810	transport	9	714	118	13332	0.012605	0.00885089	1.42416	6536;22802;1179;2895;6526;6524;2904;784;9482	SLC6A9;CLCA4;CLCA1;GRID2;SLC5A3;SLC5A2;GRIN2B;CACNB3;STX8	0.181226	0.671538	biological_process
GO:0006406	mRNA export from nucleus	7	714	87	13332	0.00980392	0.00652565	1.50237	10189;7919;129401;4116;23293;79228;8563	ALYREF;DDX39B;NUP35;MAGOH;SMG6;THOC6;THOC5	0.184207	0.671538	biological_process
GO:0004871	signal transducer activity	11	681	147	12391	0.0161527	0.0118634	1.36155	10206;9651;2782;8660;8711;2534;5317;2280;2771;54472;3985	TRIM13;PLCH2;GNB1;IRS2;TNK1;FYN;PKP1;FKBP1A;GNAI2;TOLLIP;LIMK2	0.185252	0.683882	molecular_function
GO:0001933	negative regulation of protein phosphorylation	4	714	42	13332	0.00560224	0.00315032	1.77831	80149;58509;2280;80279	ZC3H12A;CACTIN;FKBP1A;CDK5RAP3	0.185925	0.671538	biological_process
GO:0030855	epithelial cell differentiation	4	714	42	13332	0.00560224	0.00315032	1.77831	8407;6943;54472;310	TAGLN2;TCF21;TOLLIP;ANXA7	0.185925	0.671538	biological_process
GO:0005254	chloride channel activity	4	681	41	12391	0.00587372	0.00330885	1.77515	115019;10861;1179;22802	SLC26A9;SLC26A1;CLCA1;CLCA4	0.186613	0.683882	molecular_function
GO:0032024	positive regulation of insulin secretion	3	714	28	13332	0.00420168	0.00210021	2.0006	57555;5715;8660	NLGN2;PSMD9;IRS2	0.187305	0.671538	biological_process
GO:0060395	SMAD protein signal transduction	3	714	28	13332	0.00420168	0.00210021	2.0006	121551;6497;84913	BTBD11;SKI;ATOH8	0.187305	0.671538	biological_process
GO:0031397	negative regulation of protein ubiquitination	3	714	28	13332	0.00420168	0.00210021	2.0006	7375;9683;2534	USP4;N4BP1;FYN	0.187305	0.671538	biological_process
GO:0043524	negative regulation of neuron apoptotic process	6	714	72	13332	0.00840336	0.00540054	1.55602	2534;2668;387;5300;340371;80331	FYN;GDNF;RHOA;PIN1;NRBP2;DNAJC5	0.187463	0.671538	biological_process
GO:0033209	tumor necrosis factor-mediated signaling pathway	6	714	72	13332	0.00840336	0.00540054	1.55602	5698;5696;51330;5717;5715;5690	PSMB9;PSMB8;TNFRSF12A;PSMD11;PSMD9;PSMB2	0.187463	0.671538	biological_process
GO:0016021	integral component of membrane	162	812	2780	14857	0.199507	0.187117	1.06622	123606;153830;5733;84168;10423;79258;283897;440712;199857;653308;55507;11070;10206;84286;7364;401397;339168;101929937;440400;51172;81575;2317;9906;81025;2642;285175;3753;4779;29933;255275;644070;154091;84892;100505573;9791;80863;284114;93183;169522;6526;374768;57605;89886;79412;4277;6550;51330;143187;57406;113791;8484;150771;387522;128218;64420;51390;92014;10869;55627;121551;57048;202915;9027;799…	NIPA1;RNF145;PTGER3;ANTXR1;CDIPT;MMEL1;C16orf54;RHEX;ALG14;ASAH2B;GPRC5D;TMEM115;TRIM13;TMEM175;UGT2B7;SMIM30;TMEM95;LOC101929937;RNASEK;NAGPA;APOLD1;FLNB;SLC35E2A;GJA9;GCGR;UNC80;KCNE1;NFE2L1;GPR132;MYADML2;GSG1L2;SLC2A12;POMGNT2;INAFM2;PTDSS1;PRRT1;TMEM102;PIGM;KCNV2;SLC5A3;SPEM1;PITPNM2;SLAMF9;KREMEN2;MICB;SLC9A3;TNFRSF12A;VTI1A;ABHD6;PIK3IP1;GALR3;ITPRIPL1;TMEM189-UBE2V1;TMEM125;SUSD1;AIG1;SL…	0.187613	0.770783	cellular_component
GO:0031146	SCF-dependent proteasomal ubiquitin-dependent protein catabolic process	5	714	57	13332	0.0070028	0.00427543	1.63792	5698;5696;5717;5715;5690	PSMB9;PSMB8;PSMD11;PSMD9;PSMB2	0.188728	0.671538	biological_process
GO:0000139	Golgi membrane	28	812	429	14857	0.0344828	0.0288753	1.1942	259230;143187;10423;84572;3105;162;3118;11070;55627;3242;2916;79932;3120;401647;51226;51100;10198;11235;8452;5154;3107;54972;3123;201232;27095;4855;26958;83696	SGMS1;VTI1A;CDIPT;GNPTG;HLA-A;AP1B1;HLA-DQA2;TMEM115;SMPD4;HPD;GRM6;KIAA0319L;HLA-DQB2;GOLGA7B;COPZ2;SH3GLB1;MPHOSPH9;PDCD10;CUL3;PDGFA;HLA-C;TMEM132A;HLA-DRB1;SLC16A13;TRAPPC3;NOTCH4;COPG2;TRAPPC9	0.189025	0.770783	cellular_component
GO:0051402	neuron apoptotic process	2	714	15	13332	0.00280112	0.00112511	2.48964	8883;6477	NAE1;SIAH1	0.190265	0.671538	biological_process
GO:0000188	inactivation of MAPK activity	2	714	15	13332	0.00280112	0.00112511	2.48964	1844;2874	DUSP2;GPS2	0.190265	0.671538	biological_process
GO:0048741	skeletal muscle fiber development	2	714	15	13332	0.00280112	0.00112511	2.48964	6497;55909	SKI;BIN3	0.190265	0.671538	biological_process
GO:0045931	positive regulation of mitotic cell cycle	2	714	15	13332	0.00280112	0.00112511	2.48964	5586;5048	PKN2;PAFAH1B1	0.190265	0.671538	biological_process
GO:0030163	protein catabolic process	2	714	15	13332	0.00280112	0.00112511	2.48964	1510;6477	CTSE;SIAH1	0.190265	0.671538	biological_process
GO:0015721	bile acid and bile salt transport	2	714	15	13332	0.00280112	0.00112511	2.48964	10998;5205	SLC27A5;ATP8B1	0.190265	0.671538	biological_process
GO:2000785	regulation of autophagosome assembly	2	714	15	13332	0.00280112	0.00112511	2.48964	10641;6048	NPRL2;RNF5	0.190265	0.671538	biological_process
GO:0002028	regulation of sodium ion transport	2	714	15	13332	0.00280112	0.00112511	2.48964	65125;102724428	WNK1;SIK1B	0.190265	0.671538	biological_process
GO:0051591	response to cAMP	2	714	15	13332	0.00280112	0.00112511	2.48964	87178;1609	PNPT1;DGKQ	0.190265	0.671538	biological_process
GO:0035335	peptidyl-tyrosine dephosphorylation	2	714	15	13332	0.00280112	0.00112511	2.48964	5782;1847	PTPN12;DUSP5	0.190265	0.671538	biological_process
GO:0035307	positive regulation of protein dephosphorylation	2	714	15	13332	0.00280112	0.00112511	2.48964	121665;5300	SPPL3;PIN1	0.190265	0.671538	biological_process
GO:0043542	endothelial cell migration	2	714	15	13332	0.00280112	0.00112511	2.48964	387;2191	RHOA;FAP	0.190265	0.671538	biological_process
GO:0007129	synapsis	2	714	15	13332	0.00280112	0.00112511	2.48964	285498;283847	RNF212;TERB1	0.190265	0.671538	biological_process
GO:0016079	synaptic vesicle exocytosis	2	714	15	13332	0.00280112	0.00112511	2.48964	23396;80331	PIP5K1C;DNAJC5	0.190265	0.671538	biological_process
GO:0001078	transcriptional repressor activity, RNA polymerase II proximal promoter sequence-specific DNA binding	8	681	101	12391	0.0117474	0.00815108	1.44121	6913;571;6668;4779;7593;51085;6943;388585	TBX15;BACH1;SP2;NFE2L1;MZF1;MLXIPL;TCF21;HES5	0.190842	0.683882	molecular_function
GO:0042470	melanosome	6	812	71	14857	0.00738916	0.00477889	1.54621	9905;9601;7529;5034;7534;80331	SGSM2;PDIA4;YWHAB;P4HB;YWHAZ;DNAJC5	0.191181	0.770783	cellular_component
GO:0005789	endoplasmic reticulum membrane	44	812	703	14857	0.0541872	0.0473178	1.14518	10554;122618;283820;143187;10423;3105;143244;199857;387522;22872;114881;5351;9821;10206;10869;7364;55627;3242;10998;2916;9027;128637;1984;51144;51226;4779;55780;84892;51493;5833;54972;26470;9791;79966;93183;5355;310;387521;493856;6048;87178;4855;1388;26958	AGPAT1;PLD4;NOMO2;VTI1A;CDIPT;HLA-A;EIF5AL1;ALG14;TMEM189-UBE2V1;SEC31A;OSBPL7;PLOD1;RB1CC1;TRIM13;USP19;UGT2B7;SMPD4;HPD;SLC27A5;GRM6;NAT8;TBC1D20;EIF5A;HSD17B12;COPZ2;NFE2L1;ERMARD;POMGNT2;RTCB;PCYT2;TMEM132A;SEZ6L2;PTDSS1;SCD5;PIGM;PLP2;ANXA7;TMEM189;CISD2;RNF5;PNPT1;NOTCH4;ATF6B;COPG2	0.192303	0.770783	cellular_component
GO:0043231	intracellular membrane-bounded organelle	29	812	447	14857	0.0357143	0.0300868	1.18704	114883;79799;121665;143187;6598;554282;2580;5867;162;22905;5768;7364;4126;7775;9374;64121;2888;27289;120534;5317;23600;9052;64145;51493;1106;51296;8905;57178;9667	OSBPL9;UGT2A3;SPPL3;VTI1A;SMARCB1;FAM72C;GAK;RAB4A;AP1B1;EPN2;QSOX1;UGT2B7;MANBA;ZNF232;PPT2;RRAGC;GRB14;RND1;ARL14EP;PKP1;AMACR;GPRC5A;RBSN;RTCB;CHD2;SLC15A3;AP1S2;ZMIZ1;SAFB2	0.192657	0.770783	cellular_component
GO:0017053	transcriptional repressor complex	4	812	42	14857	0.00492611	0.00282695	1.74255	7529;9612;6497;2874	YWHAB;NCOR2;SKI;GPS2	0.195374	0.770783	cellular_component
GO:0001764	neuron migration	6	714	73	13332	0.00840336	0.00547555	1.53471	5048;27185;2534;9423;347733;84892	PAFAH1B1;DISC1;FYN;NTN1;TUBB2B;POMGNT2	0.195732	0.671538	biological_process
GO:0097711	ciliary basal body-plasma membrane docking	6	714	73	13332	0.00840336	0.00547555	1.53471	5048;5577;27077;7840;11258;4867	PAFAH1B1;PRKAR2B;B9D1;ALMS1;DCTN3;NPHP1	0.195732	0.671538	biological_process
GO:0044291	cell-cell contact zone	2	812	15	14857	0.00246305	0.00100963	2.43957	23513;53834	SCRIB;FGFRL1	0.196332	0.770783	cellular_component
GO:0030286	dynein complex	2	812	15	14857	0.00246305	0.00100963	2.43957	7802;6991	DNALI1;TCTE3	0.196332	0.770783	cellular_component
GO:0075733	intracellular transport of virus	4	714	43	13332	0.00560224	0.00322532	1.73696	129401;55048;155382;3836	NUP35;VPS37C;VPS37D;KPNA1	0.196969	0.671538	biological_process
GO:0016594	glycine binding	2	681	15	12391	0.00293686	0.00121056	2.42604	2904;63826	GRIN2B;SRR	0.19801	0.683882	molecular_function
GO:0031418	L-ascorbic acid binding	2	681	15	12391	0.00293686	0.00121056	2.42604	5351;79676	PLOD1;OGFOD2	0.19801	0.683882	molecular_function
GO:0001968	fibronectin binding	2	681	15	12391	0.00293686	0.00121056	2.42604	59339;51144	PLEKHA2;HSD17B12	0.19801	0.683882	molecular_function
GO:0004435	phosphatidylinositol phospholipase C activity	2	681	15	12391	0.00293686	0.00121056	2.42604	9651;122618	PLCH2;PLD4	0.19801	0.683882	molecular_function
GO:0005229	intracellular calcium activated chloride channel activity	2	681	15	12391	0.00293686	0.00121056	2.42604	1179;22802	CLCA1;CLCA4	0.19801	0.683882	molecular_function
GO:0015297	antiporter activity	2	681	15	12391	0.00293686	0.00121056	2.42604	10991;1185	SLC38A3;CLCN6	0.19801	0.683882	molecular_function
GO:0004693	cyclin-dependent protein serine/threonine kinase activity	2	681	15	12391	0.00293686	0.00121056	2.42604	984;728642	CDK11B;CDK11A	0.19801	0.683882	molecular_function
GO:0090090	negative regulation of canonical Wnt signaling pathway	8	714	105	13332	0.0112045	0.00787579	1.42265	5698;5696;79412;6425;5717;8452;5715;5690	PSMB9;PSMB8;KREMEN2;SFRP5;PSMD11;CUL3;PSMD9;PSMB2	0.200339	0.671538	biological_process
GO:0003924	GTPase activity	17	681	247	12391	0.0249633	0.0199338	1.25231	29889;64121;150786;7280;27289;2782;84273;338382;2771;116987;55720;54509;387;112714;347733;6236;5867	GNL2;RRAGC;RAB6D;TUBB2A;RND1;GNB1;NOA1;RAB7B;GNAI2;AGAP1;TSR1;RHOF;RHOA;TUBA3E;TUBB2B;RRAD;RAB4A	0.200808	0.683882	molecular_function
GO:0019233	sensory perception of pain	3	714	29	13332	0.00420168	0.00217522	1.93161	57555;6336;8508	NLGN2;SCN10A;NIPSNAP1	0.201191	0.671538	biological_process
GO:0101003	ficolin-1-rich granule membrane	4	812	43	14857	0.00492611	0.00289426	1.70203	5799;5269;161;5317	PTPRN2;SERPINB6;AP2A2;PKP1	0.206822	0.770783	cellular_component
GO:0005903	brush border	4	812	43	14857	0.00492611	0.00289426	1.70203	10568;4642;2317;6550	SLC34A2;MYO1D;FLNB;SLC9A3	0.206822	0.770783	cellular_component
GO:0030666	endocytic vesicle membrane	4	812	43	14857	0.00492611	0.00289426	1.70203	3118;3120;161;3123	HLA-DQA2;HLA-DQB2;AP2A2;HLA-DRB1	0.206822	0.770783	cellular_component
GO:0043029	T cell homeostasis	2	714	16	13332	0.00280112	0.00120012	2.33403	124976;5532	SPNS2;PPP3CB	0.210181	0.671538	biological_process
GO:0045956	positive regulation of calcium ion-dependent exocytosis	2	714	16	13332	0.00280112	0.00120012	2.33403	6804;8912	STX1A;CACNA1H	0.210181	0.671538	biological_process
GO:0050919	negative chemotaxis	2	714	16	13332	0.00280112	0.00120012	2.33403	5154;387	PDGFA;RHOA	0.210181	0.671538	biological_process
GO:0048286	lung alveolus development	2	714	16	13332	0.00280112	0.00120012	2.33403	5154;6943	PDGFA;TCF21	0.210181	0.671538	biological_process
GO:0014065	phosphatidylinositol 3-kinase signaling	2	714	16	13332	0.00280112	0.00120012	2.33403	5294;59338	PIK3CG;PLEKHA1	0.210181	0.671538	biological_process
GO:0002474	antigen processing and presentation of peptide antigen via MHC class I	2	714	16	13332	0.00280112	0.00120012	2.33403	3107;3105	HLA-C;HLA-A	0.210181	0.671538	biological_process
GO:0016358	dendrite development	2	714	16	13332	0.00280112	0.00120012	2.33403	10458;57549	BAIAP2;IGSF9	0.210181	0.671538	biological_process
GO:0007088	regulation of mitotic nuclear division	2	714	16	13332	0.00280112	0.00120012	2.33403	57026;5300	PDXP;PIN1	0.210181	0.671538	biological_process
GO:0004721	phosphoprotein phosphatase activity	3	681	29	12391	0.00440529	0.00234041	1.88227	5782;9787;57026	PTPN12;DLGAP5;PDXP	0.211813	0.683882	molecular_function
GO:0004004	ATP-dependent RNA helicase activity	5	681	58	12391	0.00734214	0.00468082	1.56856	7919;51202;9416;23020;317781	DDX39B;DDX47;DDX23;SNRNP200;DDX51	0.212635	0.683882	molecular_function
GO:0003677	DNA binding	76	681	1264	12391	0.111601	0.10201	1.09402	65243;5430;93134;23598;132660;64789;57541;169270;221656;6919;79088;1776;6598;10362;3835;7760;7592;7712;285676;9612;283847;136051;54870;8638;147741;1960;10155;10626;1879;85441;162993;9933;6492;124961;286075;7141;57491;339559;8940;7675;92675;5431;6666;155054;6018;51087;7775;29855;6872;3097;9519;84256;1827;84656;80108;64135;80149;80320;7726;51085;124944;29777;1106;56897;9831;84878;54811;57473;7644;5…	ZFP69B;POLR2A;ZNF561;PATZ1;LIN54;EXO5;ZNF398;ZNF596;KDM1B;TCEA2;ZNF426;DNASE1L3;SMARCB1;HMG20B;KIF22;ZNF213;ZNF41;ZNF157;ZNF454;NCOR2;TERB1;ZNF786;QRICH1;OASL;ZNF560;EGR3;TRIM28;TRIM16;EBF1;HELZ2;ZNF846;PUM3;SIM1;ZFP3;ZNF707;TNP1;AHRR;ZFP69;TOP3B;ZNF121;DTD1;POLR2B;SOX12;ZNF425;RLF;YBX2;ZNF232;UBN1;TAF1;HIVEP2;TBPL1;FLYWCH1;RCAN1;GLYR1;ZFP2;IFIH1;ZC3H12A;SP6;TRIM26;MLXIPL;C17orf49;ABT1;CHD2;WRNIP…	0.214324	0.683882	molecular_function
GO:0009612	response to mechanical stimulus	3	714	30	13332	0.00420168	0.00225023	1.86723	59341;5493;1185	TRPV4;PPL;CLCN6	0.215309	0.671538	biological_process
GO:0010508	positive regulation of autophagy	3	714	30	13332	0.00420168	0.00225023	1.86723	80149;10641;51100	ZC3H12A;NPRL2;SH3GLB1	0.215309	0.671538	biological_process
GO:0045747	positive regulation of Notch signaling pathway	3	714	30	13332	0.00420168	0.00225023	1.86723	11235;57178;388585	PDCD10;ZMIZ1;HES5	0.215309	0.671538	biological_process
GO:0043010	camera-type eye development	3	714	30	13332	0.00420168	0.00225023	1.86723	6497;27077;388585	SKI;B9D1;HES5	0.215309	0.671538	biological_process
GO:0030097	hemopoiesis	3	714	30	13332	0.00420168	0.00225023	1.86723	51327;4855;79641	AHSP;NOTCH4;ROGDI	0.215309	0.671538	biological_process
GO:0005680	anaphase-promoting complex	2	812	16	14857	0.00246305	0.00107693	2.2871	107985931;51529	LOC107985931;ANAPC11	0.216738	0.770783	cellular_component
GO:0030008	TRAPP complex	2	812	16	14857	0.00246305	0.00107693	2.2871	27095;83696	TRAPPC3;TRAPPC9	0.216738	0.770783	cellular_component
GO:0043657	host cell	4	812	44	14857	0.00492611	0.00296157	1.66335	129401;55048;155382;3836	NUP35;VPS37C;VPS37D;KPNA1	0.218458	0.770783	cellular_component
GO:0005112	Notch binding	2	681	16	12391	0.00293686	0.00129126	2.27441	9612;8452	NCOR2;CUL3	0.218554	0.683882	molecular_function
GO:0017049	GTP-Rho binding	2	681	16	12391	0.00293686	0.00129126	2.27441	5586;11078	PKN2;TRIOBP	0.218554	0.683882	molecular_function
GO:0051059	NF-kappaB binding	2	681	16	12391	0.00293686	0.00129126	2.27441	5687;80279	PSMA6;CDK5RAP3	0.218554	0.683882	molecular_function
GO:0050821	protein stabilization	8	714	108	13332	0.0112045	0.00810081	1.38313	63943;6872;10869;51327;11235;51701;5300;29974	FKBPL;TAF1;USP19;AHSP;PDCD10;NLK;PIN1;A1CF	0.221644	0.671538	biological_process
GO:0030665	clathrin-coated vesicle membrane	3	812	30	14857	0.00369458	0.00201925	1.82968	57214;8673;162	CEMIP;VAMP8;AP1B1	0.224057	0.770783	cellular_component
GO:0031093	platelet alpha granule lumen	3	812	30	14857	0.00369458	0.00201925	1.82968	5768;5154;7076	QSOX1;PDGFA;TIMP1	0.224057	0.770783	cellular_component
GO:0003964	RNA-directed DNA polymerase activity	3	681	30	12391	0.00440529	0.00242111	1.81953	389602;105372269;4155	LOC389602;LOC105372269;MBP	0.226473	0.683882	molecular_function
GO:0005245	voltage-gated calcium channel activity	3	681	30	12391	0.00440529	0.00242111	1.81953	9254;784;117532	CACNA2D2;CACNB3;TMC2	0.226473	0.683882	molecular_function
GO:0072659	protein localization to plasma membrane	8	714	109	13332	0.0112045	0.00817582	1.37044	5962;118813;129303;401647;55667;784;2580;5590	RDX;ZFYVE27;TMEM150A;GOLGA7B;DENND4C;CACNB3;GAK;PRKCZ	0.228927	0.671538	biological_process
GO:0044267	cellular protein metabolic process	8	714	109	13332	0.0112045	0.00817582	1.37044	3913;7076;5768;6477;10568;5034;9027;54972	LAMB2;TIMP1;QSOX1;SIAH1;SLC34A2;P4HB;NAT8;TMEM132A	0.228927	0.671538	biological_process
GO:0051216	cartilage development	3	714	31	13332	0.00420168	0.00232523	1.80699	8372;7076;388585	HYAL3;TIMP1;HES5	0.229627	0.671538	biological_process
GO:0045184	establishment of protein localization	3	714	31	13332	0.00420168	0.00232523	1.80699	5962;27243;59338	RDX;CHMP2A;PLEKHA1	0.229627	0.671538	biological_process
GO:0035690	cellular response to drug	3	714	31	13332	0.00420168	0.00232523	1.80699	9647;9992;5532	PPM1F;KCNE2;PPP3CB	0.229627	0.671538	biological_process
GO:0051496	positive regulation of stress fiber assembly	3	714	31	13332	0.00420168	0.00232523	1.80699	9647;387;7984	PPM1F;RHOA;ARHGEF5	0.229627	0.671538	biological_process
GO:0070534	protein K63-linked ubiquitination	3	714	31	13332	0.00420168	0.00232523	1.80699	10477;6048;7335	UBE2E3;RNF5;UBE2V1	0.229627	0.671538	biological_process
GO:0006890	retrograde vesicle-mediated transport, Golgi to ER	6	714	77	13332	0.00840336	0.00577558	1.45498	11070;150786;51226;3835;10749;26958	TMEM115;RAB6D;COPZ2;KIF22;KIF1C;COPG2	0.230083	0.671538	biological_process
GO:0061024	membrane organization	6	714	77	13332	0.00840336	0.00577558	1.45498	22905;8673;7529;23396;161;2580	EPN2;VAMP8;YWHAB;PIP5K1C;AP2A2;GAK	0.230083	0.671538	biological_process
GO:0006355	regulation of transcription, DNA-templated	60	714	1017	13332	0.0840336	0.0762826	1.10161	55274;93134;23598;132660;57541;169270;221656;5588;79088;51701;10362;7755;7592;136051;285676;984;147741;2959;9821;1879;4150;129401;162993;124961;571;286075;339559;7675;64769;114049;6018;55211;84858;7182;51087;7593;3097;728642;79753;9519;10973;80108;23067;5586;51085;2070;84891;9831;84878;54811;151871;57473;127396;26292;117608;79175;54799;9496;79692;22827	PHF10;ZNF561;PATZ1;LIN54;ZNF398;ZNF596;KDM1B;PRKCQ;ZNF426;NLK;HMG20B;ZNF205;ZNF41;ZNF786;ZNF454;CDK11B;ZNF560;GTF2B;RB1CC1;EBF1;MAZ;NUP35;ZNF846;ZFP3;BACH1;ZNF707;ZFP69;ZNF121;MEAF6;BUD23;RLF;DPPA4;ZNF503;NR2C2;YBX2;MZF1;HIVEP2;CDK11A;SNIP1;TBPL1;ASCC3;ZFP2;SETD1B;PKN2;MLXIPL;EYA4;ZSCAN10;ZNF623;ZBTB45;ZNF562;DPPA2;ZNF512B;ZNF684;MYCBP;ZNF354B;ZNF343;MBTD1;TBX4;ZNF322;PUF60	0.230212	0.671538	biological_process
GO:0010800	positive regulation of peptidyl-threonine phosphorylation	2	714	17	13332	0.00280112	0.00127513	2.19674	57214;57521	CEMIP;RPTOR	0.230288	0.671538	biological_process
GO:0070207	protein homotrimerization	2	714	17	13332	0.00280112	0.00127513	2.19674	87178;6497	PNPT1;SKI	0.230288	0.671538	biological_process
GO:0046329	negative regulation of JNK cascade	2	714	17	13332	0.00280112	0.00127513	2.19674	5048;2874	PAFAH1B1;GPS2	0.230288	0.671538	biological_process
GO:0034389	lipid particle organization	2	714	17	13332	0.00280112	0.00127513	2.19674	29923;128637	HILPDA;TBC1D20	0.230288	0.671538	biological_process
GO:0043525	positive regulation of neuron apoptotic process	2	714	17	13332	0.00280112	0.00127513	2.19674	5300;9040	PIN1;UBE2M	0.230288	0.671538	biological_process
GO:0055088	lipid homeostasis	2	714	17	13332	0.00280112	0.00127513	2.19674	4779;8660	NFE2L1;IRS2	0.230288	0.671538	biological_process
GO:0071526	semaphorin-plexin signaling pathway	2	714	17	13332	0.00280112	0.00127513	2.19674	23616;396	SH3BP1;ARHGDIA	0.230288	0.671538	biological_process
GO:0009755	hormone-mediated signaling pathway	2	714	17	13332	0.00280112	0.00127513	2.19674	2693;2642	GHSR;GCGR	0.230288	0.671538	biological_process
GO:0046326	positive regulation of glucose import	2	714	17	13332	0.00280112	0.00127513	2.19674	8660;5590	IRS2;PRKCZ	0.230288	0.671538	biological_process
GO:0003690	double-stranded DNA binding	4	681	45	12391	0.00587372	0.00363167	1.61736	51001;9667;6294;388585	MTERF3;SAFB2;SAFB;HES5	0.233196	0.683882	molecular_function
GO:0007517	muscle organ development	5	714	62	13332	0.0070028	0.00465047	1.50583	1960;8912;10791;1293;1106	EGR3;CACNA1H;VAMP5;COL6A3;CHD2	0.237299	0.671538	biological_process
GO:0006464	cellular protein modification process	5	714	62	13332	0.0070028	0.00465047	1.50583	5351;369;9040;51172;4126	PLOD1;ARAF;UBE2M;NAGPA;MANBA	0.237299	0.671538	biological_process
GO:0007015	actin filament organization	5	714	62	13332	0.0070028	0.00465047	1.50583	27289;54509;55909;23616;59341	RND1;RHOF;BIN3;SH3BP1;TRPV4	0.237299	0.671538	biological_process
GO:0071805	potassium ion transmembrane transport	5	714	62	13332	0.0070028	0.00465047	1.50583	9992;84286;6550;169522;3785	KCNE2;TMEM175;SLC9A3;KCNV2;KCNQ2	0.237299	0.671538	biological_process
GO:0000123	histone acetyltransferase complex	2	812	17	14857	0.00246305	0.00114424	2.15256	9767;151050	JADE3;KANSL1L	0.237317	0.770783	cellular_component
GO:0006397	mRNA processing	11	714	160	13332	0.0154062	0.0120012	1.28372	5930;282996;10713;9406;51202;494115;79066;6041;51329;9991;29974	RBBP6;RBM20;USP39;ZRANB2;DDX47;RBMXL1;METTL16;RNASEL;ARL6IP4;PTBP3;A1CF	0.238781	0.671538	biological_process
GO:0005791	rough endoplasmic reticulum	3	812	31	14857	0.00369458	0.00208656	1.77066	10458;121665;80149	BAIAP2;SPPL3;ZC3H12A	0.238787	0.770783	cellular_component
GO:0016236	macroautophagy	6	714	78	13332	0.00840336	0.00585059	1.43633	9821;79643;55048;155382;27243;51001	RB1CC1;CHMP6;VPS37C;VPS37D;CHMP2A;MTERF3	0.238958	0.671538	biological_process
GO:0003951	NAD+ kinase activity	2	681	17	12391	0.00293686	0.00137196	2.14062	65220;1609	NADK;DGKQ	0.239265	0.683882	molecular_function
GO:0015095	magnesium ion transmembrane transporter activity	2	681	17	12391	0.00293686	0.00137196	2.14062	123606;254428	NIPA1;SLC41A1	0.239265	0.683882	molecular_function
GO:0017022	myosin binding	2	681	17	12391	0.00293686	0.00137196	2.14062	6804;387	STX1A;RHOA	0.239265	0.683882	molecular_function
GO:0051537	2 iron, 2 sulfur cluster binding	2	681	17	12391	0.00293686	0.00137196	2.14062	2230;493856	FDX1;CISD2	0.239265	0.683882	molecular_function
GO:0008284	positive regulation of cell proliferation	18	714	279	13332	0.0252101	0.0209271	1.20466	29923;7076;51343;79641;80781;8660;2771;9423;2668;80320;9391;8452;9340;11235;51085;5154;5590;388585	HILPDA;TIMP1;FZR1;ROGDI;COL18A1;IRS2;GNAI2;NTN1;GDNF;SP6;CIAO1;CUL3;GLP2R;PDCD10;MLXIPL;PDGFA;PRKCZ;HES5	0.239488	0.671538	biological_process
GO:0015031	protein transport	21	714	331	13332	0.0294118	0.0248275	1.18465	28952;342538;653808;143244;22872;11070;338382;116987;55667;8673;9744;1984;55048;27243;64145;51296;79643;11336;151636;92482;155382	CCDC22;NACA2;ZG16;EIF5AL1;SEC31A;TMEM115;RAB7B;AGAP1;DENND4C;VAMP8;ACAP1;EIF5A;VPS37C;CHMP2A;RBSN;SLC15A3;CHMP6;EXOC3;DTX3L;BBIP1;VPS37D	0.24061	0.671538	biological_process
GO:0060561	apoptotic process involved in morphogenesis	1	714	5	13332	0.00140056	0.000375038	3.73445	23513	SCRIB	0.240623	0.671538	biological_process
GO:0006686	sphingomyelin biosynthetic process	1	714	5	13332	0.00140056	0.000375038	3.73445	259230	SGMS1	0.240623	0.671538	biological_process
GO:0030242	autophagy of peroxisome	1	714	5	13332	0.00140056	0.000375038	3.73445	9821	RB1CC1	0.240623	0.671538	biological_process
GO:0030252	growth hormone secretion	1	714	5	13332	0.00140056	0.000375038	3.73445	2693	GHSR	0.240623	0.671538	biological_process
GO:2000353	positive regulation of endothelial cell apoptotic process	1	714	5	13332	0.00140056	0.000375038	3.73445	80781	COL18A1	0.240623	0.671538	biological_process
GO:0001759	organ induction	1	714	5	13332	0.00140056	0.000375038	3.73445	2668	GDNF	0.240623	0.671538	biological_process
GO:0050891	multicellular organismal water homeostasis	1	714	5	13332	0.00140056	0.000375038	3.73445	59341	TRPV4	0.240623	0.671538	biological_process
GO:0043568	positive regulation of insulin-like growth factor receptor signaling pathway	1	714	5	13332	0.00140056	0.000375038	3.73445	2693	GHSR	0.240623	0.671538	biological_process
GO:0001757	somite specification	1	714	5	13332	0.00140056	0.000375038	3.73445	23242	COBL	0.240623	0.671538	biological_process
GO:0090188	negative regulation of pancreatic juice secretion	1	714	5	13332	0.00140056	0.000375038	3.73445	65125	WNK1	0.240623	0.671538	biological_process
GO:0050807	regulation of synapse organization	1	714	5	13332	0.00140056	0.000375038	3.73445	57549	IGSF9	0.240623	0.671538	biological_process
GO:2000809	positive regulation of synaptic vesicle clustering	1	714	5	13332	0.00140056	0.000375038	3.73445	57555	NLGN2	0.240623	0.671538	biological_process
GO:0035148	tube formation	1	714	5	13332	0.00140056	0.000375038	3.73445	84913	ATOH8	0.240623	0.671538	biological_process
GO:0055129	L-proline biosynthetic process	1	714	5	13332	0.00140056	0.000375038	3.73445	5831	PYCR1	0.240623	0.671538	biological_process
GO:0071800	podosome assembly	1	714	5	13332	0.00140056	0.000375038	3.73445	9644	SH3PXD2A	0.240623	0.671538	biological_process
GO:1900454	positive regulation of long term synaptic depression	1	714	5	13332	0.00140056	0.000375038	3.73445	2895	GRID2	0.240623	0.671538	biological_process
GO:0051026	chiasma assembly	1	714	5	13332	0.00140056	0.000375038	3.73445	285498	RNF212	0.240623	0.671538	biological_process
GO:0021540	corpus callosum morphogenesis	1	714	5	13332	0.00140056	0.000375038	3.73445	5048	PAFAH1B1	0.240623	0.671538	biological_process
GO:0045793	positive regulation of cell size	1	714	5	13332	0.00140056	0.000375038	3.73445	9821	RB1CC1	0.240623	0.671538	biological_process
GO:1901799	negative regulation of proteasomal protein catabolic process	1	714	5	13332	0.00140056	0.000375038	3.73445	10869	USP19	0.240623	0.671538	biological_process
GO:0030261	chromosome condensation	1	714	5	13332	0.00140056	0.000375038	3.73445	54892	NCAPG2	0.240623	0.671538	biological_process
GO:0006552	leucine catabolic process	1	714	5	13332	0.00140056	0.000375038	3.73445	3712	IVD	0.240623	0.671538	biological_process
GO:0010700	negative regulation of norepinephrine secretion	1	714	5	13332	0.00140056	0.000375038	3.73445	2693	GHSR	0.240623	0.671538	biological_process
GO:0002377	immunoglobulin production	1	714	5	13332	0.00140056	0.000375038	3.73445	84433	CARD11	0.240623	0.671538	biological_process
GO:0060998	regulation of dendritic spine development	1	714	5	13332	0.00140056	0.000375038	3.73445	221935	SDK1	0.240623	0.671538	biological_process
GO:0010818	T cell chemotaxis	1	714	5	13332	0.00140056	0.000375038	3.73445	5294	PIK3CG	0.240623	0.671538	biological_process
GO:0033314	mitotic DNA replication checkpoint	1	714	5	13332	0.00140056	0.000375038	3.73445	8883	NAE1	0.240623	0.671538	biological_process
GO:0035356	cellular triglyceride homeostasis	1	714	5	13332	0.00140056	0.000375038	3.73445	114899	C1QTNF3	0.240623	0.671538	biological_process
GO:2000643	positive regulation of early endosome to late endosome transport	1	714	5	13332	0.00140056	0.000375038	3.73445	5962	RDX	0.240623	0.671538	biological_process
GO:0035095	behavioral response to nicotine	1	714	5	13332	0.00140056	0.000375038	3.73445	1140	CHRNB1	0.240623	0.671538	biological_process
GO:0006003	fructose 2,6-bisphosphate metabolic process	1	714	5	13332	0.00140056	0.000375038	3.73445	5209	PFKFB3	0.240623	0.671538	biological_process
GO:0048712	negative regulation of astrocyte differentiation	1	714	5	13332	0.00140056	0.000375038	3.73445	388585	HES5	0.240623	0.671538	biological_process
GO:0032717	negative regulation of interleukin-8 production	1	714	5	13332	0.00140056	0.000375038	3.73445	58509	CACTIN	0.240623	0.671538	biological_process
GO:0060563	neuroepithelial cell differentiation	1	714	5	13332	0.00140056	0.000375038	3.73445	27077	B9D1	0.240623	0.671538	biological_process
GO:0051533	positive regulation of NFAT protein import into nucleus	1	714	5	13332	0.00140056	0.000375038	3.73445	121665	SPPL3	0.240623	0.671538	biological_process
GO:0006896	Golgi to vacuole transport	1	714	5	13332	0.00140056	0.000375038	3.73445	143187	VTI1A	0.240623	0.671538	biological_process
GO:0055075	potassium ion homeostasis	1	714	5	13332	0.00140056	0.000375038	3.73445	3766	KCNJ10	0.240623	0.671538	biological_process
GO:0097151	positive regulation of inhibitory postsynaptic potential	1	714	5	13332	0.00140056	0.000375038	3.73445	57555	NLGN2	0.240623	0.671538	biological_process
GO:0060836	lymphatic endothelial cell differentiation	1	714	5	13332	0.00140056	0.000375038	3.73445	54345	SOX18	0.240623	0.671538	biological_process
GO:0060214	endocardium formation	1	714	5	13332	0.00140056	0.000375038	3.73445	54345	SOX18	0.240623	0.671538	biological_process
GO:0014902	myotube differentiation	1	714	5	13332	0.00140056	0.000375038	3.73445	6497	SKI	0.240623	0.671538	biological_process
GO:0048016	inositol phosphate-mediated signaling	1	714	5	13332	0.00140056	0.000375038	3.73445	10316	NMUR1	0.240623	0.671538	biological_process
GO:0030262	apoptotic nuclear changes	1	714	5	13332	0.00140056	0.000375038	3.73445	80279	CDK5RAP3	0.240623	0.671538	biological_process
GO:0032000	positive regulation of fatty acid beta-oxidation	1	714	5	13332	0.00140056	0.000375038	3.73445	8660	IRS2	0.240623	0.671538	biological_process
GO:0010835	regulation of protein ADP-ribosylation	1	714	5	13332	0.00140056	0.000375038	3.73445	9933	PUM3	0.240623	0.671538	biological_process
GO:0051152	positive regulation of smooth muscle cell differentiation	1	714	5	13332	0.00140056	0.000375038	3.73445	93145	OLFM2	0.240623	0.671538	biological_process
GO:0071569	protein ufmylation	1	714	5	13332	0.00140056	0.000375038	3.73445	80279	CDK5RAP3	0.240623	0.671538	biological_process
GO:0042446	hormone biosynthetic process	1	714	5	13332	0.00140056	0.000375038	3.73445	2230	FDX1	0.240623	0.671538	biological_process
GO:0035308	negative regulation of protein dephosphorylation	1	714	5	13332	0.00140056	0.000375038	3.73445	7529	YWHAB	0.240623	0.671538	biological_process
GO:0090385	phagosome-lysosome fusion	1	714	5	13332	0.00140056	0.000375038	3.73445	84286	TMEM175	0.240623	0.671538	biological_process
GO:0046598	positive regulation of viral entry into host cell	1	714	5	13332	0.00140056	0.000375038	3.73445	5034	P4HB	0.240623	0.671538	biological_process
GO:1903363	negative regulation of cellular protein catabolic process	1	714	5	13332	0.00140056	0.000375038	3.73445	80279	CDK5RAP3	0.240623	0.671538	biological_process
GO:0007196	adenylate cyclase-inhibiting G-protein coupled glutamate receptor signaling pathway	1	714	5	13332	0.00140056	0.000375038	3.73445	2916	GRM6	0.240623	0.671538	biological_process
GO:0001731	formation of translation preinitiation complex	1	714	5	13332	0.00140056	0.000375038	3.73445	1939	EIF2D	0.240623	0.671538	biological_process
GO:0002064	epithelial cell development	1	714	5	13332	0.00140056	0.000375038	3.73445	57619	SHROOM3	0.240623	0.671538	biological_process
GO:0060575	intestinal epithelial cell differentiation	1	714	5	13332	0.00140056	0.000375038	3.73445	5753	PTK6	0.240623	0.671538	biological_process
GO:0045647	negative regulation of erythrocyte differentiation	1	714	5	13332	0.00140056	0.000375038	3.73445	8861	LDB1	0.240623	0.671538	biological_process
GO:0019732	antifungal humoral response	1	714	5	13332	0.00140056	0.000375038	3.73445	820	CAMP	0.240623	0.671538	biological_process
GO:0033522	histone H2A ubiquitination	1	714	5	13332	0.00140056	0.000375038	3.73445	151636	DTX3L	0.240623	0.671538	biological_process
GO:0015884	folic acid transport	1	714	5	13332	0.00140056	0.000375038	3.73445	6573	SLC19A1	0.240623	0.671538	biological_process
GO:0043576	regulation of respiratory gaseous exchange	1	714	5	13332	0.00140056	0.000375038	3.73445	6526	SLC5A3	0.240623	0.671538	biological_process
GO:0048251	elastic fiber assembly	1	714	5	13332	0.00140056	0.000375038	3.73445	7148	TNXB	0.240623	0.671538	biological_process
GO:0097119	postsynaptic density protein 95 clustering	1	714	5	13332	0.00140056	0.000375038	3.73445	57555	NLGN2	0.240623	0.671538	biological_process
GO:0051058	negative regulation of small GTPase mediated signal transduction	1	714	5	13332	0.00140056	0.000375038	3.73445	23616	SH3BP1	0.240623	0.671538	biological_process
GO:0006623	protein targeting to vacuole	1	714	5	13332	0.00140056	0.000375038	3.73445	143187	VTI1A	0.240623	0.671538	biological_process
GO:0003179	heart valve morphogenesis	1	714	5	13332	0.00140056	0.000375038	3.73445	53834	FGFRL1	0.240623	0.671538	biological_process
GO:0006301	postreplication repair	1	714	5	13332	0.00140056	0.000375038	3.73445	7335	UBE2V1	0.240623	0.671538	biological_process
GO:0031017	exocrine pancreas development	1	714	5	13332	0.00140056	0.000375038	3.73445	79144	PPDPF	0.240623	0.671538	biological_process
GO:0045927	positive regulation of growth	1	714	5	13332	0.00140056	0.000375038	3.73445	9647	PPM1F	0.240623	0.671538	biological_process
GO:0031584	activation of phospholipase D activity	1	714	5	13332	0.00140056	0.000375038	3.73445	5590	PRKCZ	0.240623	0.671538	biological_process
GO:0010032	meiotic chromosome condensation	1	714	5	13332	0.00140056	0.000375038	3.73445	23397	NCAPH	0.240623	0.671538	biological_process
GO:0032926	negative regulation of activin receptor signaling pathway	1	714	5	13332	0.00140056	0.000375038	3.73445	6497	SKI	0.240623	0.671538	biological_process
GO:0045839	negative regulation of mitotic nuclear division	1	714	5	13332	0.00140056	0.000375038	3.73445	10201	NME6	0.240623	0.671538	biological_process
GO:0071548	response to dexamethasone	1	714	5	13332	0.00140056	0.000375038	3.73445	2693	GHSR	0.240623	0.671538	biological_process
GO:0033227	dsRNA transport	1	714	5	13332	0.00140056	0.000375038	3.73445	23180	RFTN1	0.240623	0.671538	biological_process
GO:2000147	positive regulation of cell motility	1	714	5	13332	0.00140056	0.000375038	3.73445	9423	NTN1	0.240623	0.671538	biological_process
GO:0031000	response to caffeine	1	714	5	13332	0.00140056	0.000375038	3.73445	2280	FKBP1A	0.240623	0.671538	biological_process
GO:0036465	synaptic vesicle recycling	1	714	5	13332	0.00140056	0.000375038	3.73445	8905	AP1S2	0.240623	0.671538	biological_process
GO:0050673	epithelial cell proliferation	1	714	5	13332	0.00140056	0.000375038	3.73445	1296	COL8A2	0.240623	0.671538	biological_process
GO:0043031	negative regulation of macrophage activation	1	714	5	13332	0.00140056	0.000375038	3.73445	80149	ZC3H12A	0.240623	0.671538	biological_process
GO:0044206	UMP salvage	1	714	5	13332	0.00140056	0.000375038	3.73445	54963	UCKL1	0.240623	0.671538	biological_process
GO:0009052	pentose-phosphate shunt, non-oxidative branch	1	714	5	13332	0.00140056	0.000375038	3.73445	6120	RPE	0.240623	0.671538	biological_process
GO:0010631	epithelial cell migration	1	714	5	13332	0.00140056	0.000375038	3.73445	5586	PKN2	0.240623	0.671538	biological_process
GO:0070475	rRNA base methylation	1	714	5	13332	0.00140056	0.000375038	3.73445	79066	METTL16	0.240623	0.671538	biological_process
GO:0042118	endothelial cell activation	1	714	5	13332	0.00140056	0.000375038	3.73445	81575	APOLD1	0.240623	0.671538	biological_process
GO:0001553	luteinization	1	714	5	13332	0.00140056	0.000375038	3.73445	59338	PLEKHA1	0.240623	0.671538	biological_process
GO:0051045	negative regulation of membrane protein ectodomain proteolysis	1	714	5	13332	0.00140056	0.000375038	3.73445	7076	TIMP1	0.240623	0.671538	biological_process
GO:0001771	immunological synapse formation	1	714	5	13332	0.00140056	0.000375038	3.73445	923	CD6	0.240623	0.671538	biological_process
GO:0048715	negative regulation of oligodendrocyte differentiation	1	714	5	13332	0.00140056	0.000375038	3.73445	388585	HES5	0.240623	0.671538	biological_process
GO:0097553	calcium ion transmembrane import into cytosol	1	714	5	13332	0.00140056	0.000375038	3.73445	2904	GRIN2B	0.240623	0.671538	biological_process
GO:0097062	dendritic spine maintenance	1	714	5	13332	0.00140056	0.000375038	3.73445	2534	FYN	0.240623	0.671538	biological_process
GO:0060119	inner ear receptor cell development	1	714	5	13332	0.00140056	0.000375038	3.73445	5205	ATP8B1	0.240623	0.671538	biological_process
GO:0046486	glycerolipid metabolic process	1	714	5	13332	0.00140056	0.000375038	3.73445	1609	DGKQ	0.240623	0.671538	biological_process
GO:0031023	microtubule organizing center organization	1	714	5	13332	0.00140056	0.000375038	3.73445	5048	PAFAH1B1	0.240623	0.671538	biological_process
GO:0045132	meiotic chromosome segregation	1	714	5	13332	0.00140056	0.000375038	3.73445	23397	NCAPH	0.240623	0.671538	biological_process
GO:0002315	marginal zone B cell differentiation	1	714	5	13332	0.00140056	0.000375038	3.73445	55619	DOCK10	0.240623	0.671538	biological_process
GO:0046638	positive regulation of alpha-beta T cell differentiation	1	714	5	13332	0.00140056	0.000375038	3.73445	387	RHOA	0.240623	0.671538	biological_process
GO:1901030	positive regulation of mitochondrial outer membrane permeabilization involved in apoptotic signaling pathway	1	714	5	13332	0.00140056	0.000375038	3.73445	7755	ZNF205	0.240623	0.671538	biological_process
GO:0051988	regulation of attachment of spindle microtubules to kinetochore	1	714	5	13332	0.00140056	0.000375038	3.73445	90417	KNSTRN	0.240623	0.671538	biological_process
GO:0033148	positive regulation of intracellular estrogen receptor signaling pathway	1	714	5	13332	0.00140056	0.000375038	3.73445	79447	PAGR1	0.240623	0.671538	biological_process
GO:0045141	meiotic telomere clustering	1	714	5	13332	0.00140056	0.000375038	3.73445	283847	TERB1	0.240623	0.671538	biological_process
GO:0035865	cellular response to potassium ion	1	714	5	13332	0.00140056	0.000375038	3.73445	8912	CACNA1H	0.240623	0.671538	biological_process
GO:1905564	positive regulation of vascular endothelial cell proliferation	1	714	5	13332	0.00140056	0.000375038	3.73445	2693	GHSR	0.240623	0.671538	biological_process
GO:0019902	phosphatase binding	3	681	31	12391	0.00440529	0.00250182	1.76084	54927;65125;116729	CHCHD3;WNK1;PPP1R27	0.241318	0.683882	molecular_function
GO:0043312	neutrophil degranulation	20	714	314	13332	0.0280112	0.0235524	1.18932	80331;64386;5768;8673;4126;161;5799;1992;5317;5717;10487;25801;3107;5269;8826;54509;26578;54472;387263;820	DNAJC5;MMP25;QSOX1;VAMP8;MANBA;AP2A2;PTPRN2;SERPINB1;PKP1;PSMD11;CAP1;GCA;HLA-C;SERPINB6;IQGAP1;RHOF;OSTF1;TOLLIP;C6orf120;CAMP	0.241884	0.671538	biological_process
GO:0005884	actin filament	4	812	46	14857	0.00492611	0.00309618	1.59103	8826;23242;55909;2534	IQGAP1;COBL;BIN3;FYN	0.242224	0.770783	cellular_component
GO:0030141	secretory granule	4	812	46	14857	0.00492611	0.00309618	1.59103	10458;6804;29923;124912	BAIAP2;STX1A;HILPDA;SPACA3	0.242224	0.770783	cellular_component
GO:0031647	regulation of protein stability	4	714	47	13332	0.00560224	0.00352535	1.58913	10869;90506;51100;7375	USP19;LRRC46;SH3GLB1;USP4	0.242925	0.671538	biological_process
GO:0047485	protein N-terminus binding	5	681	61	12391	0.00734214	0.00492293	1.49142	23524;79643;11235;6804;9612	SRRM2;CHMP6;PDCD10;STX1A;NCOR2	0.243231	0.683882	molecular_function
GO:0000462	maturation of SSU-rRNA from tricistronic rRNA transcript (SSU-rRNA, 5.8S rRNA, LSU-rRNA)	3	714	32	13332	0.00420168	0.00240024	1.75053	79050;55720;51096	NOC4L;TSR1;UTP18	0.244114	0.671538	biological_process
GO:0021987	cerebral cortex development	3	714	32	13332	0.00420168	0.00240024	1.75053	5048;7804;83696	PAFAH1B1;LRP8;TRAPPC9	0.244114	0.671538	biological_process
GO:0061202	clathrin-sculpted gamma-aminobutyric acid transport vesicle membrane	1	812	5	14857	0.00123153	0.000336542	3.65936	80331	DNAJC5	0.245019	0.770783	cellular_component
GO:0005827	polar microtubule	1	812	5	14857	0.00123153	0.000336542	3.65936	8452	CUL3	0.245019	0.770783	cellular_component
GO:0044294	dendritic growth cone	1	812	5	14857	0.00123153	0.000336542	3.65936	23242	COBL	0.245019	0.770783	cellular_component
GO:1990234	transferase complex	1	812	5	14857	0.00123153	0.000336542	3.65936	7329	UBE2I	0.245019	0.770783	cellular_component
GO:0030314	junctional membrane complex	1	812	5	14857	0.00123153	0.000336542	3.65936	57338	JPH3	0.245019	0.770783	cellular_component
GO:0043240	Fanconi anaemia nuclear complex	1	812	5	14857	0.00123153	0.000336542	3.65936	199990	FAAP20	0.245019	0.770783	cellular_component
GO:0000220	vacuolar proton-transporting V-type ATPase, V0 domain	1	812	5	14857	0.00123153	0.000336542	3.65936	533	ATP6V0B	0.245019	0.770783	cellular_component
GO:0032584	growth cone membrane	1	812	5	14857	0.00123153	0.000336542	3.65936	118813	ZFYVE27	0.245019	0.770783	cellular_component
GO:0089717	spanning component of membrane	1	812	5	14857	0.00123153	0.000336542	3.65936	57555	NLGN2	0.245019	0.770783	cellular_component
GO:0034448	EGO complex	1	812	5	14857	0.00123153	0.000336542	3.65936	64121	RRAGC	0.245019	0.770783	cellular_component
GO:0044613	nuclear pore central transport channel	1	812	5	14857	0.00123153	0.000336542	3.65936	129401	NUP35	0.245019	0.770783	cellular_component
GO:0071458	integral component of cytoplasmic side of endoplasmic reticulum membrane	1	812	5	14857	0.00123153	0.000336542	3.65936	121665	SPPL3	0.245019	0.770783	cellular_component
GO:0006351	transcription, DNA-templated	90	714	1565	13332	0.12605	0.117387	1.0738	65243;136051;51001;57761;124961;64769;7975;10973;23067;5586;165631;9831;57473;7644;6294;904;117608;9496;64784;128209;2553;23082;57541;169270;51701;54927;147741;1960;286075;6018;55211;80108;80149;6668;121549;388585;84878;54811;11137;79175;9667;22827;79447;6913;55274;132660;6598;7755;7712;9821;85441;57491;339559;135935;64121;84913;51085;2070;84891;127396;79692;1388;93134;221656;79088;7760;10362;759…	ZFP69B;ZNF786;MTERF3;TRIB3;ZFP3;MEAF6;MAFK;ASCC3;SETD1B;PKN2;PARP15;ZNF623;ZNF512B;ZNF91;SAFB;CCNT1;ZNF354B;TBX4;CRTC3;KLF17;GABPB1;PPRC1;ZNF398;ZNF596;NLK;CHCHD3;ZNF560;EGR3;ZNF707;RLF;DPPA4;ZFP2;ZC3H12A;SP2;ASCL4;HES5;ZBTB45;ZNF562;PWP1;ZNF343;SAFB2;PUF60;PAGR1;TBX15;PHF10;LIN54;SMARCB1;ZNF205;ZNF157;RB1CC1;HELZ2;AHRR;ZFP69;NOBOX;RRAGC;ATOH8;MLXIPL;EYA4;ZSCAN10;ZNF684;ZNF322;ATF6B;ZNF561;KDM1B;…	0.246092	0.671538	biological_process
GO:0052811	1-phosphatidylinositol-3-phosphate 4-kinase activity	1	681	5	12391	0.00146843	0.000403519	3.63906	23396	PIP5K1C	0.246241	0.683882	molecular_function
GO:0034713	type I transforming growth factor beta receptor binding	1	681	5	12391	0.00146843	0.000403519	3.63906	2280	FKBP1A	0.246241	0.683882	molecular_function
GO:0031802	type 5 metabotropic glutamate receptor binding	1	681	5	12391	0.00146843	0.000403519	3.63906	2534	FYN	0.246241	0.683882	molecular_function
GO:0036374	glutathione hydrolase activity	1	681	5	12391	0.00146843	0.000403519	3.63906	124975	GGT6	0.246241	0.683882	molecular_function
GO:0019212	phosphatase inhibitor activity	1	681	5	12391	0.00146843	0.000403519	3.63906	8725	URI1	0.246241	0.683882	molecular_function
GO:0034185	apolipoprotein binding	1	681	5	12391	0.00146843	0.000403519	3.63906	7804	LRP8	0.246241	0.683882	molecular_function
GO:0004849	uridine kinase activity	1	681	5	12391	0.00146843	0.000403519	3.63906	54963	UCKL1	0.246241	0.683882	molecular_function
GO:0003810	protein-glutamine gamma-glutamyltransferase activity	1	681	5	12391	0.00146843	0.000403519	3.63906	343641	TGM6	0.246241	0.683882	molecular_function
GO:0030346	protein phosphatase 2B binding	1	681	5	12391	0.00146843	0.000403519	3.63906	5532	PPP3CB	0.246241	0.683882	molecular_function
GO:0004532	exoribonuclease activity	1	681	5	12391	0.00146843	0.000403519	3.63906	80149	ZC3H12A	0.246241	0.683882	molecular_function
GO:0042500	aspartic endopeptidase activity, intramembrane cleaving	1	681	5	12391	0.00146843	0.000403519	3.63906	121665	SPPL3	0.246241	0.683882	molecular_function
GO:0030297	transmembrane receptor protein tyrosine kinase activator activity	1	681	5	12391	0.00146843	0.000403519	3.63906	1609	DGKQ	0.246241	0.683882	molecular_function
GO:0004331	fructose-2,6-bisphosphate 2-phosphatase activity	1	681	5	12391	0.00146843	0.000403519	3.63906	5209	PFKFB3	0.246241	0.683882	molecular_function
GO:0035005	1-phosphatidylinositol-4-phosphate 3-kinase activity	1	681	5	12391	0.00146843	0.000403519	3.63906	5294	PIK3CG	0.246241	0.683882	molecular_function
GO:0016595	glutamate binding	1	681	5	12391	0.00146843	0.000403519	3.63906	2904	GRIN2B	0.246241	0.683882	molecular_function
GO:0008517	folic acid transmembrane transporter activity	1	681	5	12391	0.00146843	0.000403519	3.63906	6573	SLC19A1	0.246241	0.683882	molecular_function
GO:0120013	intermembrane lipid transfer activity	1	681	5	12391	0.00146843	0.000403519	3.63906	51228	GLTP	0.246241	0.683882	molecular_function
GO:0017040	ceramidase activity	1	681	5	12391	0.00146843	0.000403519	3.63906	653308	ASAH2B	0.246241	0.683882	molecular_function
GO:0015108	chloride transmembrane transporter activity	1	681	5	12391	0.00146843	0.000403519	3.63906	10861	SLC26A1	0.246241	0.683882	molecular_function
GO:1990226	histone methyltransferase binding	1	681	5	12391	0.00146843	0.000403519	3.63906	11108	PRDM4	0.246241	0.683882	molecular_function
GO:0015278	calcium-release channel activity	1	681	5	12391	0.00146843	0.000403519	3.63906	57338	JPH3	0.246241	0.683882	molecular_function
GO:0048156	tau protein binding	1	681	5	12391	0.00146843	0.000403519	3.63906	2534	FYN	0.246241	0.683882	molecular_function
GO:0008375	acetylglucosaminyltransferase activity	1	681	5	12391	0.00146843	0.000403519	3.63906	84892	POMGNT2	0.246241	0.683882	molecular_function
GO:0097322	7SK snRNA binding	1	681	5	12391	0.00146843	0.000403519	3.63906	904	CCNT1	0.246241	0.683882	molecular_function
GO:0004861	cyclin-dependent protein serine/threonine kinase inhibitor activity	1	681	5	12391	0.00146843	0.000403519	3.63906	388324	INCA1	0.246241	0.683882	molecular_function
GO:0015186	L-glutamine transmembrane transporter activity	1	681	5	12391	0.00146843	0.000403519	3.63906	10991	SLC38A3	0.246241	0.683882	molecular_function
GO:0030621	U4 snRNA binding	1	681	5	12391	0.00146843	0.000403519	3.63906	7919	DDX39B	0.246241	0.683882	molecular_function
GO:0016176	superoxide-generating NADPH oxidase activator activity	1	681	5	12391	0.00146843	0.000403519	3.63906	9644	SH3PXD2A	0.246241	0.683882	molecular_function
GO:0004126	cytidine deaminase activity	1	681	5	12391	0.00146843	0.000403519	3.63906	200315	APOBEC3A	0.246241	0.683882	molecular_function
GO:0030335	positive regulation of cell migration	7	714	95	13332	0.00980392	0.00712571	1.37585	5962;57214;80781;5154;8660;11235;286077	RDX;CEMIP;COL18A1;PDGFA;IRS2;PDCD10;FAM83H	0.246411	0.671538	biological_process
GO:0042826	histone deacetylase binding	6	681	77	12391	0.00881057	0.00621419	1.41782	5586;6668;7529;23125;9612;6943	PKN2;SP2;YWHAB;CAMTA2;NCOR2;TCF21	0.24798	0.683882	molecular_function
GO:0030165	PDZ domain binding	6	681	77	12391	0.00881057	0.00621419	1.41782	59339;63826;10458;6550;2895;59338	PLEKHA2;SRR;BAIAP2;SLC9A3;GRID2;PLEKHA1	0.24798	0.683882	molecular_function
GO:0019904	protein domain specific binding	12	681	174	12391	0.0176211	0.0140425	1.25485	5962;4642;5577;8826;8660;4779;6497;7529;27243;6804;7534;5590	RDX;MYO1D;PRKAR2B;IQGAP1;IRS2;NFE2L1;SKI;YWHAB;CHMP2A;STX1A;YWHAZ;PRKCZ	0.249132	0.683882	molecular_function
GO:0030162	regulation of proteolysis	2	714	18	13332	0.00280112	0.00135014	2.0747	121551;54103	BTBD11;GSAP	0.25051	0.671538	biological_process
GO:1901673	regulation of mitotic spindle assembly	2	714	18	13332	0.00280112	0.00135014	2.0747	9126;27243	SMC3;CHMP2A	0.25051	0.671538	biological_process
GO:0007194	negative regulation of adenylate cyclase activity	2	714	18	13332	0.00280112	0.00135014	2.0747	8484;2771	GALR3;GNAI2	0.25051	0.671538	biological_process
GO:0010824	regulation of centrosome duplication	2	714	18	13332	0.00280112	0.00135014	2.0747	150786;27243	RAB6D;CHMP2A	0.25051	0.671538	biological_process
GO:0006607	NLS-bearing protein import into nucleus	2	714	18	13332	0.00280112	0.00135014	2.0747	129401;3836	NUP35;KPNA1	0.25051	0.671538	biological_process
GO:0051443	positive regulation of ubiquitin-protein transferase activity	2	714	18	13332	0.00280112	0.00135014	2.0747	57761;5300	TRIB3;PIN1	0.25051	0.671538	biological_process
GO:0050434	positive regulation of viral transcription	2	714	18	13332	0.00280112	0.00135014	2.0747	2959;5431	GTF2B;POLR2B	0.25051	0.671538	biological_process
GO:0006997	nucleus organization	2	714	18	13332	0.00280112	0.00135014	2.0747	79643;27243	CHMP6;CHMP2A	0.25051	0.671538	biological_process
GO:0030593	neutrophil chemotaxis	2	714	18	13332	0.00280112	0.00135014	2.0747	23396;5294	PIP5K1C;PIK3CG	0.25051	0.671538	biological_process
GO:0070507	regulation of microtubule cytoskeleton organization	2	714	18	13332	0.00280112	0.00135014	2.0747	5048;387	PAFAH1B1;RHOA	0.25051	0.671538	biological_process
GO:0000920	cell separation after cytokinesis	2	714	18	13332	0.00280112	0.00135014	2.0747	79643;27243	CHMP6;CHMP2A	0.25051	0.671538	biological_process
GO:0051894	positive regulation of focal adhesion assembly	2	714	18	13332	0.00280112	0.00135014	2.0747	9647;8826	PPM1F;IQGAP1	0.25051	0.671538	biological_process
GO:0005829	cytosol	213	812	3743	14857	0.262315	0.251935	1.0412	10189;112268219;10616;2534;10144;3835;8883;23154;57761;6923;1939;79798;54850;54442;55667;81575;54963;6041;2317;5753;10973;10458;9040;2888;23067;51226;55163;51228;5586;4779;55720;27243;8452;5294;59338;64145;51493;9101;56658;65220;8826;1802;27095;151636;54472;55038;26205;92482;5300;57605;115939;7140;7375;64784;5698;5696;369;80279;5930;6725;64718;143187;8711;4289;5867;2580;162;22905;84260;55619;1002…	ALYREF;LOC112268219;RBCK1;FYN;FAM13A;KIF22;NAE1;NCDN;TRIB3;ELOB;EIF2D;ARMC5;FBXL12;KCTD5;DENND4C;APOLD1;UCKL1;RNASEL;FLNB;PTK6;ASCC3;BAIAP2;UBE2M;GRB14;SETD1B;COPZ2;PNPO;GLTP;PKN2;NFE2L1;TSR1;CHMP2A;CUL3;PIK3CG;PLEKHA1;RBSN;RTCB;USP8;TRIM39;NADK;IQGAP1;DPH2;TRAPPC3;DTX3L;TOLLIP;CDCA4;GMEB2;BBIP1;PIN1;PITPNM2;TSR3;TNNT3;USP4;CRTC3;PSMB9;PSMB8;ARAF;CDK5RAP3;RBBP6;SRMS;UNKL;VTI1A;TNK1;MKLN1;RAB4A;GA…	0.253785	0.770783	cellular_component
GO:0030036	actin cytoskeleton organization	7	714	96	13332	0.00980392	0.00720072	1.36152	5048;7148;7984;23396;4867;5154;2317	PAFAH1B1;TNXB;ARHGEF5;PIP5K1C;NPHP1;PDGFA;FLNB	0.254617	0.671538	biological_process
GO:0010923	negative regulation of phosphatase activity	4	714	48	13332	0.00560224	0.00360036	1.55602	4642;8725;65125;116729	MYO1D;URI1;WNK1;PPP1R27	0.254778	0.671538	biological_process
GO:0015485	cholesterol binding	3	681	32	12391	0.00440529	0.00258252	1.70581	4779;347;114881	NFE2L1;APOD;OSBPL7	0.256317	0.683882	molecular_function
GO:0003755	peptidyl-prolyl cis-trans isomerase activity	3	681	32	12391	0.00440529	0.00258252	1.70581	10105;2280;5300	PPIF;FKBP1A;PIN1	0.256317	0.683882	molecular_function
GO:0009925	basal plasma membrane	2	812	18	14857	0.00246305	0.00121155	2.03298	10998;55914	SLC27A5;ERBIN	0.257989	0.770783	cellular_component
GO:0015301	anion:anion antiporter activity	2	681	18	12391	0.00293686	0.00145267	2.0217	115019;10861	SLC26A9;SLC26A1	0.260062	0.683882	molecular_function
GO:0030295	protein kinase activator activity	2	681	18	12391	0.00293686	0.00145267	2.0217	57521;65125	RPTOR;WNK1	0.260062	0.683882	molecular_function
GO:0050681	androgen receptor binding	2	681	18	12391	0.00293686	0.00145267	2.0217	24148;6943	PRPF6;TCF21	0.260062	0.683882	molecular_function
GO:0005234	extracellularly glutamate-gated ion channel activity	2	681	18	12391	0.00293686	0.00145267	2.0217	2904;2895	GRIN2B;GRID2	0.260062	0.683882	molecular_function
GO:0070840	dynein complex binding	2	681	18	12391	0.00293686	0.00145267	2.0217	5048;9126	PAFAH1B1;SMC3	0.260062	0.683882	molecular_function
GO:0004709	MAP kinase kinase kinase activity	2	681	18	12391	0.00293686	0.00145267	2.0217	56911;369	MAP3K7CL;ARAF	0.260062	0.683882	molecular_function
GO:0030133	transport vesicle	6	812	79	14857	0.00738916	0.00531736	1.38963	53834;51226;101929937;64418;26958;80023	FGFRL1;COPZ2;LOC101929937;TMEM168;COPG2;NRSN2	0.262658	0.770783	cellular_component
GO:0006366	transcription from RNA polymerase II promoter	13	714	198	13332	0.0182073	0.0148515	1.22596	3097;8861;5430;11108;1388;4335;2959;4779;5431;26205;29777;51087;6923	HIVEP2;LDB1;POLR2A;PRDM4;ATF6B;MNT;GTF2B;NFE2L1;POLR2B;GMEB2;ABT1;YBX2;ELOB	0.263583	0.671538	biological_process
GO:0000398	mRNA splicing, via spliceosome	13	714	198	13332	0.0182073	0.0148515	1.22596	10189;23524;7919;4116;8233;10713;24148;9416;58509;23020;5431;8899;22827	ALYREF;SRRM2;DDX39B;MAGOH;ZRSR2;USP39;PRPF6;DDX23;CACTIN;SNRNP200;POLR2B;PRPF4B;PUF60	0.263583	0.671538	biological_process
GO:0017137	Rab GTPase binding	9	681	127	12391	0.0132159	0.0102494	1.28943	79778;55654;9905;84440;25771;146439;79803;64145;128637	MICALL2;TMEM127;SGSM2;RAB11FIP4;TBC1D22A;BICDL2;HPS6;RBSN;TBC1D20	0.263709	0.683882	molecular_function
GO:0030175	filopodium	4	812	48	14857	0.00492611	0.0032308	1.52473	5962;59341;10458;7802	RDX;TRPV4;BAIAP2;DNALI1	0.266535	0.770783	cellular_component
GO:0018107	peptidyl-threonine phosphorylation	4	714	49	13332	0.00560224	0.00367537	1.52427	65125;6872;51701;340156	WNK1;TAF1;NLK;MYLK4	0.266746	0.671538	biological_process
GO:0044325	ion channel binding	7	681	95	12391	0.010279	0.00766685	1.34071	9992;9783;2534;2280;6336;6804;7534	KCNE2;RIMS3;FYN;FKBP1A;SCN10A;STX1A;YWHAZ	0.266877	0.683882	molecular_function
GO:0048278	vesicle docking	2	714	19	13332	0.00280112	0.00142514	1.9655	6804;9482	STX1A;STX8	0.270777	0.671538	biological_process
GO:0016049	cell growth	2	714	19	13332	0.00280112	0.00142514	1.9655	55914;64121	ERBIN;RRAGC	0.270777	0.671538	biological_process
GO:0010608	posttranscriptional regulation of gene expression	2	714	19	13332	0.00280112	0.00142514	1.9655	83666;79066	PARP9;METTL16	0.270777	0.671538	biological_process
GO:0010942	positive regulation of cell death	2	714	19	13332	0.00280112	0.00142514	1.9655	10206;80149	TRIM13;ZC3H12A	0.270777	0.671538	biological_process
GO:0032007	negative regulation of TOR signaling	2	714	19	13332	0.00280112	0.00142514	1.9655	55654;10641	TMEM127;NPRL2	0.270777	0.671538	biological_process
GO:0046513	ceramide biosynthetic process	2	714	19	13332	0.00280112	0.00142514	1.9655	55627;259230	SMPD4;SGMS1	0.270777	0.671538	biological_process
GO:0016605	PML body	5	812	64	14857	0.00615764	0.00430773	1.42944	29855;10626;9683;6497;7329	UBN1;TRIM16;N4BP1;SKI;UBE2I	0.271165	0.770783	cellular_component
GO:0043025	neuronal cell body	15	812	229	14857	0.0184729	0.0154136	1.19848	4642;5048;63826;10458;5577;9751;143187;101929937;5274;347;23154;7804;57521;23242;80023	MYO1D;PAFAH1B1;SRR;BAIAP2;PRKAR2B;SNPH;VTI1A;LOC101929937;SERPINI1;APOD;NCDN;LRP8;RPTOR;COBL;NRSN2	0.271178	0.770783	cellular_component
GO:0000976	transcription regulatory region sequence-specific DNA binding	3	681	33	12391	0.00440529	0.00266322	1.65412	4779;7975;6666	NFE2L1;MAFK;SOX12	0.271438	0.683882	molecular_function
GO:0014069	postsynaptic density	11	812	162	14857	0.0135468	0.010904	1.24238	6853;23513;9101;27185;10458;8502;2534;6804;2904;7804;58489	SYN1;SCRIB;USP8;DISC1;BAIAP2;PKP4;FYN;STX1A;GRIN2B;LRP8;ABHD17C	0.272227	0.770783	cellular_component
GO:0008203	cholesterol metabolic process	3	714	34	13332	0.00420168	0.00255026	1.64755	2230;4779;3638	FDX1;NFE2L1;INSIG1	0.273479	0.671538	biological_process
GO:0060048	cardiac muscle contraction	3	714	34	13332	0.00420168	0.00255026	1.64755	477;7139;7135	ATP1A2;TNNT2;TNNI1	0.273479	0.671538	biological_process
GO:0031965	nuclear membrane	13	812	196	14857	0.0160099	0.0131924	1.21356	1844;5048;9670;9821;129401;51096;79050;55914;26173;199857;6804;51343;128637	DUSP2;PAFAH1B1;IPO13;RB1CC1;NUP35;UTP18;NOC4L;ERBIN;INTS1;ALG14;STX1A;FZR1;TBC1D20	0.275376	0.770783	cellular_component
GO:0046658	anchored component of plasma membrane	2	812	19	14857	0.00246305	0.00127886	1.92598	360226;83886	PRSS41;PRSS27	0.278682	0.770783	cellular_component
GO:0044322	endoplasmic reticulum quality control compartment	2	812	19	14857	0.00246305	0.00127886	1.92598	10206;6048	TRIM13;RNF5	0.278682	0.770783	cellular_component
GO:0001891	phagocytic cup	2	812	19	14857	0.00246305	0.00127886	1.92598	23616;23396	SH3BP1;PIP5K1C	0.278682	0.770783	cellular_component
GO:0007224	smoothened signaling pathway	4	714	50	13332	0.00560224	0.00375038	1.49378	85455;200728;27077;388585	DISP2;TMEM17;B9D1;HES5	0.278814	0.671538	biological_process
GO:0032869	cellular response to insulin stimulus	4	714	50	13332	0.00560224	0.00375038	1.49378	2693;57761;8660;55667	GHSR;TRIB3;IRS2;DENND4C	0.278814	0.671538	biological_process
GO:0012505	endomembrane system	7	812	97	14857	0.00862069	0.00652891	1.32039	51390;80279;57605;9905;25771;154091;340371	AIG1;CDK5RAP3;PITPNM2;SGSM2;TBC1D22A;SLC2A12;NRBP2	0.279601	0.770783	cellular_component
GO:0033613	activating transcription factor binding	2	681	19	12391	0.00293686	0.00153337	1.91529	1609;84913	DGKQ;ATOH8	0.280875	0.683882	molecular_function
GO:0004364	glutathione transferase activity	2	681	19	12391	0.00293686	0.00153337	1.91529	653689;25774	GSTT2B;GSTT4	0.280875	0.683882	molecular_function
GO:0035255	ionotropic glutamate receptor binding	2	681	19	12391	0.00293686	0.00153337	1.91529	23513;5867	SCRIB;RAB4A	0.280875	0.683882	molecular_function
GO:0001530	lipopolysaccharide binding	2	681	19	12391	0.00293686	0.00153337	1.91529	923;254240	CD6;BPIFC	0.280875	0.683882	molecular_function
GO:0009313	oligosaccharide catabolic process	1	714	6	13332	0.00140056	0.000450045	3.11204	4126	MANBA	0.281307	0.671538	biological_process
GO:0046835	carbohydrate phosphorylation	1	714	6	13332	0.00140056	0.000450045	3.11204	84572	GNPTG	0.281307	0.671538	biological_process
GO:1902259	regulation of delayed rectifier potassium channel activity	1	714	6	13332	0.00140056	0.000450045	3.11204	9992	KCNE2	0.281307	0.671538	biological_process
GO:0006020	inositol metabolic process	1	714	6	13332	0.00140056	0.000450045	3.11204	6526	SLC5A3	0.281307	0.671538	biological_process
GO:0000480	endonucleolytic cleavage in 5'-ETS of tricistronic rRNA transcript (SSU-rRNA, 5.8S rRNA, LSU-rRNA)	1	714	6	13332	0.00140056	0.000450045	3.11204	29777	ABT1	0.281307	0.671538	biological_process
GO:0000154	rRNA modification	1	714	6	13332	0.00140056	0.000450045	3.11204	115939	TSR3	0.281307	0.671538	biological_process
GO:0051258	protein polymerization	1	714	6	13332	0.00140056	0.000450045	3.11204	27243	CHMP2A	0.281307	0.671538	biological_process
GO:0090201	negative regulation of release of cytochrome c from mitochondria	1	714	6	13332	0.00140056	0.000450045	3.11204	10105	PPIF	0.281307	0.671538	biological_process
GO:0061099	negative regulation of protein tyrosine kinase activity	1	714	6	13332	0.00140056	0.000450045	3.11204	5753	PTK6	0.281307	0.671538	biological_process
GO:1903364	positive regulation of cellular protein catabolic process	1	714	6	13332	0.00140056	0.000450045	3.11204	5962	RDX	0.281307	0.671538	biological_process
GO:0050805	negative regulation of synaptic transmission	1	714	6	13332	0.00140056	0.000450045	3.11204	2771	GNAI2	0.281307	0.671538	biological_process
GO:0006265	DNA topological change	1	714	6	13332	0.00140056	0.000450045	3.11204	8940	TOP3B	0.281307	0.671538	biological_process
GO:0030836	positive regulation of actin filament depolymerization	1	714	6	13332	0.00140056	0.000450045	3.11204	57026	PDXP	0.281307	0.671538	biological_process
GO:0071901	negative regulation of protein serine/threonine kinase activity	1	714	6	13332	0.00140056	0.000450045	3.11204	80279	CDK5RAP3	0.281307	0.671538	biological_process
GO:0051004	regulation of lipoprotein lipase activity	1	714	6	13332	0.00140056	0.000450045	3.11204	5046	PCSK6	0.281307	0.671538	biological_process
GO:0043117	positive regulation of vascular permeability	1	714	6	13332	0.00140056	0.000450045	3.11204	59341	TRPV4	0.281307	0.671538	biological_process
GO:0043462	regulation of ATPase activity	1	714	6	13332	0.00140056	0.000450045	3.11204	7140	TNNT3	0.281307	0.671538	biological_process
GO:0044829	positive regulation by host of viral genome replication	1	714	6	13332	0.00140056	0.000450045	3.11204	128637	TBC1D20	0.281307	0.671538	biological_process
GO:0001766	membrane raft polarization	1	714	6	13332	0.00140056	0.000450045	3.11204	83742	MARVELD1	0.281307	0.671538	biological_process
GO:0045019	negative regulation of nitric oxide biosynthetic process	1	714	6	13332	0.00140056	0.000450045	3.11204	80149	ZC3H12A	0.281307	0.671538	biological_process
GO:2000574	regulation of microtubule motor activity	1	714	6	13332	0.00140056	0.000450045	3.11204	5048	PAFAH1B1	0.281307	0.671538	biological_process
GO:1901409	positive regulation of phosphorylation of RNA polymerase II C-terminal domain	1	714	6	13332	0.00140056	0.000450045	3.11204	904	CCNT1	0.281307	0.671538	biological_process
GO:0003084	positive regulation of systemic arterial blood pressure	1	714	6	13332	0.00140056	0.000450045	3.11204	65125	WNK1	0.281307	0.671538	biological_process
GO:1990440	positive regulation of transcription from RNA polymerase II promoter in response to endoplasmic reticulum stress	1	714	6	13332	0.00140056	0.000450045	3.11204	1388	ATF6B	0.281307	0.671538	biological_process
GO:0051247	positive regulation of protein metabolic process	1	714	6	13332	0.00140056	0.000450045	3.11204	5607	MAP2K5	0.281307	0.671538	biological_process
GO:0014883	transition between fast and slow fiber	1	714	6	13332	0.00140056	0.000450045	3.11204	7135	TNNI1	0.281307	0.671538	biological_process
GO:0042058	regulation of epidermal growth factor receptor signaling pathway	1	714	6	13332	0.00140056	0.000450045	3.11204	5782	PTPN12	0.281307	0.671538	biological_process
GO:0031929	TOR signaling	1	714	6	13332	0.00140056	0.000450045	3.11204	57521	RPTOR	0.281307	0.671538	biological_process
GO:0036500	ATF6-mediated unfolded protein response	1	714	6	13332	0.00140056	0.000450045	3.11204	1388	ATF6B	0.281307	0.671538	biological_process
GO:0010243	response to organonitrogen compound	1	714	6	13332	0.00140056	0.000450045	3.11204	5690	PSMB2	0.281307	0.671538	biological_process
GO:0071233	cellular response to leucine	1	714	6	13332	0.00140056	0.000450045	3.11204	57521	RPTOR	0.281307	0.671538	biological_process
GO:0060075	regulation of resting membrane potential	1	714	6	13332	0.00140056	0.000450045	3.11204	3766	KCNJ10	0.281307	0.671538	biological_process
GO:0045945	positive regulation of transcription from RNA polymerase III promoter	1	714	6	13332	0.00140056	0.000450045	3.11204	57521	RPTOR	0.281307	0.671538	biological_process
GO:0006771	riboflavin metabolic process	1	714	6	13332	0.00140056	0.000450045	3.11204	55065	SLC52A1	0.281307	0.671538	biological_process
GO:0014029	neural crest formation	1	714	6	13332	0.00140056	0.000450045	3.11204	9221	NOLC1	0.281307	0.671538	biological_process
GO:0061351	neural precursor cell proliferation	1	714	6	13332	0.00140056	0.000450045	3.11204	84858	ZNF503	0.281307	0.671538	biological_process
GO:0034720	histone H3-K4 demethylation	1	714	6	13332	0.00140056	0.000450045	3.11204	221656	KDM1B	0.281307	0.671538	biological_process
GO:0022414	reproductive process	1	714	6	13332	0.00140056	0.000450045	3.11204	84168	ANTXR1	0.281307	0.671538	biological_process
GO:2000573	positive regulation of DNA biosynthetic process	1	714	6	13332	0.00140056	0.000450045	3.11204	7919	DDX39B	0.281307	0.671538	biological_process
GO:0010332	response to gamma radiation	1	714	6	13332	0.00140056	0.000450045	3.11204	10206	TRIM13	0.281307	0.671538	biological_process
GO:0046902	regulation of mitochondrial membrane permeability	1	714	6	13332	0.00140056	0.000450045	3.11204	10105	PPIF	0.281307	0.671538	biological_process
GO:0043951	negative regulation of cAMP-mediated signaling	1	714	6	13332	0.00140056	0.000450045	3.11204	64784	CRTC3	0.281307	0.671538	biological_process
GO:0050713	negative regulation of interleukin-1 beta secretion	1	714	6	13332	0.00140056	0.000450045	3.11204	80149	ZC3H12A	0.281307	0.671538	biological_process
GO:0019953	sexual reproduction	1	714	6	13332	0.00140056	0.000450045	3.11204	7141	TNP1	0.281307	0.671538	biological_process
GO:0009410	response to xenobiotic stimulus	1	714	6	13332	0.00140056	0.000450045	3.11204	57491	AHRR	0.281307	0.671538	biological_process
GO:2000177	regulation of neural precursor cell proliferation	1	714	6	13332	0.00140056	0.000450045	3.11204	387	RHOA	0.281307	0.671538	biological_process
GO:0008343	adult feeding behavior	1	714	6	13332	0.00140056	0.000450045	3.11204	2693	GHSR	0.281307	0.671538	biological_process
GO:1904659	glucose transmembrane transport	1	714	6	13332	0.00140056	0.000450045	3.11204	6527	SLC5A4	0.281307	0.671538	biological_process
GO:0002903	negative regulation of B cell apoptotic process	1	714	6	13332	0.00140056	0.000450045	3.11204	8660	IRS2	0.281307	0.671538	biological_process
GO:0098976	excitatory chemical synaptic transmission	1	714	6	13332	0.00140056	0.000450045	3.11204	2904	GRIN2B	0.281307	0.671538	biological_process
GO:0045582	positive regulation of T cell differentiation	1	714	6	13332	0.00140056	0.000450045	3.11204	57178	ZMIZ1	0.281307	0.671538	biological_process
GO:0045577	regulation of B cell differentiation	1	714	6	13332	0.00140056	0.000450045	3.11204	84433	CARD11	0.281307	0.671538	biological_process
GO:0075522	IRES-dependent viral translational initiation	1	714	6	13332	0.00140056	0.000450045	3.11204	1939	EIF2D	0.281307	0.671538	biological_process
GO:0008090	retrograde axonal transport	1	714	6	13332	0.00140056	0.000450045	3.11204	5048	PAFAH1B1	0.281307	0.671538	biological_process
GO:0030903	notochord development	1	714	6	13332	0.00140056	0.000450045	3.11204	23242	COBL	0.281307	0.671538	biological_process
GO:0000083	regulation of transcription involved in G1/S transition of mitotic cell cycle	1	714	6	13332	0.00140056	0.000450045	3.11204	571	BACH1	0.281307	0.671538	biological_process
GO:0033198	response to ATP	1	714	6	13332	0.00140056	0.000450045	3.11204	1609	DGKQ	0.281307	0.671538	biological_process
GO:0051963	regulation of synapse assembly	1	714	6	13332	0.00140056	0.000450045	3.11204	2693	GHSR	0.281307	0.671538	biological_process
GO:0033523	histone H2B ubiquitination	1	714	6	13332	0.00140056	0.000450045	3.11204	151636	DTX3L	0.281307	0.671538	biological_process
GO:0072015	glomerular visceral epithelial cell development	1	714	6	13332	0.00140056	0.000450045	3.11204	8826	IQGAP1	0.281307	0.671538	biological_process
GO:0071375	cellular response to peptide hormone stimulus	1	714	6	13332	0.00140056	0.000450045	3.11204	2534	FYN	0.281307	0.671538	biological_process
GO:0010830	regulation of myotube differentiation	1	714	6	13332	0.00140056	0.000450045	3.11204	102724428	SIK1B	0.281307	0.671538	biological_process
GO:0017185	peptidyl-lysine hydroxylation	1	714	6	13332	0.00140056	0.000450045	3.11204	5351	PLOD1	0.281307	0.671538	biological_process
GO:0045580	regulation of T cell differentiation	1	714	6	13332	0.00140056	0.000450045	3.11204	84433	CARD11	0.281307	0.671538	biological_process
GO:0007341	penetration of zona pellucida	1	714	6	13332	0.00140056	0.000450045	3.11204	8372	HYAL3	0.281307	0.671538	biological_process
GO:0032099	negative regulation of appetite	1	714	6	13332	0.00140056	0.000450045	3.11204	2693	GHSR	0.281307	0.671538	biological_process
GO:0006516	glycoprotein catabolic process	1	714	6	13332	0.00140056	0.000450045	3.11204	201595	STT3B	0.281307	0.671538	biological_process
GO:0060347	heart trabecula formation	1	714	6	13332	0.00140056	0.000450045	3.11204	2280	FKBP1A	0.281307	0.671538	biological_process
GO:0045654	positive regulation of megakaryocyte differentiation	1	714	6	13332	0.00140056	0.000450045	3.11204	338382	RAB7B	0.281307	0.671538	biological_process
GO:0010324	membrane invagination	1	714	6	13332	0.00140056	0.000450045	3.11204	27243	CHMP2A	0.281307	0.671538	biological_process
GO:0035414	negative regulation of catenin import into nucleus	1	714	6	13332	0.00140056	0.000450045	3.11204	6425	SFRP5	0.281307	0.671538	biological_process
GO:0007183	SMAD protein complex assembly	1	714	6	13332	0.00140056	0.000450045	3.11204	2280	FKBP1A	0.281307	0.671538	biological_process
GO:0060335	positive regulation of interferon-gamma-mediated signaling pathway	1	714	6	13332	0.00140056	0.000450045	3.11204	83666	PARP9	0.281307	0.671538	biological_process
GO:0050428	3'-phosphoadenosine 5'-phosphosulfate biosynthetic process	1	714	6	13332	0.00140056	0.000450045	3.11204	10861	SLC26A1	0.281307	0.671538	biological_process
GO:0034773	histone H4-K20 trimethylation	1	714	6	13332	0.00140056	0.000450045	3.11204	11137	PWP1	0.281307	0.671538	biological_process
GO:0034138	toll-like receptor 3 signaling pathway	1	714	6	13332	0.00140056	0.000450045	3.11204	23180	RFTN1	0.281307	0.671538	biological_process
GO:0022417	protein maturation by protein folding	1	714	6	13332	0.00140056	0.000450045	3.11204	2280	FKBP1A	0.281307	0.671538	biological_process
GO:0001709	cell fate determination	1	714	6	13332	0.00140056	0.000450045	3.11204	4855	NOTCH4	0.281307	0.671538	biological_process
GO:0008210	estrogen metabolic process	1	714	6	13332	0.00140056	0.000450045	3.11204	59338	PLEKHA1	0.281307	0.671538	biological_process
GO:0097746	regulation of blood vessel diameter	1	714	6	13332	0.00140056	0.000450045	3.11204	112	ADCY6	0.281307	0.671538	biological_process
GO:0032508	DNA duplex unwinding	1	714	6	13332	0.00140056	0.000450045	3.11204	10973	ASCC3	0.281307	0.671538	biological_process
GO:0032933	SREBP signaling pathway	1	714	6	13332	0.00140056	0.000450045	3.11204	3638	INSIG1	0.281307	0.671538	biological_process
GO:0032495	response to muramyl dipeptide	1	714	6	13332	0.00140056	0.000450045	3.11204	55914	ERBIN	0.281307	0.671538	biological_process
GO:0042116	macrophage activation	1	714	6	13332	0.00140056	0.000450045	3.11204	64784	CRTC3	0.281307	0.671538	biological_process
GO:1904754	positive regulation of vascular associated smooth muscle cell migration	1	714	6	13332	0.00140056	0.000450045	3.11204	8826	IQGAP1	0.281307	0.671538	biological_process
GO:0033327	Leydig cell differentiation	1	714	6	13332	0.00140056	0.000450045	3.11204	59338	PLEKHA1	0.281307	0.671538	biological_process
GO:0050792	regulation of viral process	1	714	6	13332	0.00140056	0.000450045	3.11204	27243	CHMP2A	0.281307	0.671538	biological_process
GO:1904707	positive regulation of vascular smooth muscle cell proliferation	1	714	6	13332	0.00140056	0.000450045	3.11204	7919	DDX39B	0.281307	0.671538	biological_process
GO:0015909	long-chain fatty acid transport	1	714	6	13332	0.00140056	0.000450045	3.11204	123	PLIN2	0.281307	0.671538	biological_process
GO:0000977	RNA polymerase II regulatory region sequence-specific DNA binding	10	681	146	12391	0.0146843	0.0117827	1.24625	346389;4335;255877;57659;51385;121549;7755;138715;5089;7182	MACC1;MNT;BCL6B;ZBTB4;ZNF589;ASCL4;ZNF205;ARID3C;PBX2;NR2C2	0.282069	0.683882	molecular_function
GO:0030122	AP-2 adaptor complex	1	812	6	14857	0.00123153	0.00040385	3.04947	161	AP2A2	0.286296	0.770783	cellular_component
GO:0000138	Golgi trans cisterna	1	812	6	14857	0.00123153	0.00040385	3.04947	259230	SGMS1	0.286296	0.770783	cellular_component
GO:0031313	extrinsic component of endosome membrane	1	812	6	14857	0.00123153	0.00040385	3.04947	9101	USP8	0.286296	0.770783	cellular_component
GO:0099055	integral component of postsynaptic membrane	1	812	6	14857	0.00123153	0.00040385	3.04947	57555	NLGN2	0.286296	0.770783	cellular_component
GO:0070187	shelterin complex	1	812	6	14857	0.00123153	0.00040385	3.04947	283847	TERB1	0.286296	0.770783	cellular_component
GO:0005683	U7 snRNP	1	812	6	14857	0.00123153	0.00040385	3.04947	6628	SNRPB	0.286296	0.770783	cellular_component
GO:0008278	cohesin complex	1	812	6	14857	0.00123153	0.00040385	3.04947	9126	SMC3	0.286296	0.770783	cellular_component
GO:1990454	L-type voltage-gated calcium channel complex	1	812	6	14857	0.00123153	0.00040385	3.04947	784	CACNB3	0.286296	0.770783	cellular_component
GO:0001931	uropod	1	812	6	14857	0.00123153	0.00040385	3.04947	23396	PIP5K1C	0.286296	0.770783	cellular_component
GO:0008274	gamma-tubulin ring complex	1	812	6	14857	0.00123153	0.00040385	3.04947	80097	MZT2B	0.286296	0.770783	cellular_component
GO:0000408	EKC/KEOPS complex	1	812	6	14857	0.00123153	0.00040385	3.04947	51002	TPRKB	0.286296	0.770783	cellular_component
GO:0070776	MOZ/MORF histone acetyltransferase complex	1	812	6	14857	0.00123153	0.00040385	3.04947	64769	MEAF6	0.286296	0.770783	cellular_component
GO:0089701	U2AF	1	812	6	14857	0.00123153	0.00040385	3.04947	8233	ZRSR2	0.286296	0.770783	cellular_component
GO:0005856	cytoskeleton	18	812	283	14857	0.0221675	0.0190483	1.16375	6853;83481;83742;1609;5493;55075;83861;396;8502;57619;80149;54509;387;57026;139741;4867;286077;64236	SYN1;EPPK1;MARVELD1;DGKQ;PPL;UACA;RSPH3;ARHGDIA;PKP4;SHROOM3;ZC3H12A;RHOF;RHOA;PDXP;ACTRT1;NPHP1;FAM83H;PDLIM2	0.286546	0.770783	cellular_component
GO:0015293	symporter activity	3	681	34	12391	0.00440529	0.00274393	1.60547	10991;6526;201232	SLC38A3;SLC5A3;SLC16A13	0.286651	0.683882	molecular_function
GO:0003899	DNA-directed 5'-3' RNA polymerase activity	3	681	34	12391	0.00440529	0.00274393	1.60547	5431;5430;55718	POLR2B;POLR2A;POLR3E	0.286651	0.683882	molecular_function
GO:0004767	sphingomyelin phosphodiesterase activity	1	681	6	12391	0.00146843	0.000484222	3.03255	55627	SMPD4	0.287684	0.683882	molecular_function
GO:0004726	non-membrane spanning protein tyrosine phosphatase activity	1	681	6	12391	0.00146843	0.000484222	3.03255	5782	PTPN12	0.287684	0.683882	molecular_function
GO:0055056	D-glucose transmembrane transporter activity	1	681	6	12391	0.00146843	0.000484222	3.03255	154091	SLC2A12	0.287684	0.683882	molecular_function
GO:0034511	U3 snoRNA binding	1	681	6	12391	0.00146843	0.000484222	3.03255	55720	TSR1	0.287684	0.683882	molecular_function
GO:0004865	protein serine/threonine phosphatase inhibitor activity	1	681	6	12391	0.00146843	0.000484222	3.03255	5504	PPP1R2	0.287684	0.683882	molecular_function
GO:1901612	cardiolipin binding	1	681	6	12391	0.00146843	0.000484222	3.03255	5205	ATP8B1	0.287684	0.683882	molecular_function
GO:0000989	transcription factor activity, transcription factor binding	1	681	6	12391	0.00146843	0.000484222	3.03255	8861	LDB1	0.287684	0.683882	molecular_function
GO:0005126	cytokine receptor binding	1	681	6	12391	0.00146843	0.000484222	3.03255	1652	DDT	0.287684	0.683882	molecular_function
GO:0070087	chromo shadow domain binding	1	681	6	12391	0.00146843	0.000484222	3.03255	10155	TRIM28	0.287684	0.683882	molecular_function
GO:0016018	cyclosporin A binding	1	681	6	12391	0.00146843	0.000484222	3.03255	10105	PPIF	0.287684	0.683882	molecular_function
GO:0032050	clathrin heavy chain binding	1	681	6	12391	0.00146843	0.000484222	3.03255	57214	CEMIP	0.287684	0.683882	molecular_function
GO:0001190	transcriptional activator activity, RNA polymerase II transcription factor binding	1	681	6	12391	0.00146843	0.000484222	3.03255	4779	NFE2L1	0.287684	0.683882	molecular_function
GO:0030280	structural constituent of epidermis	1	681	6	12391	0.00146843	0.000484222	3.03255	5317	PKP1	0.287684	0.683882	molecular_function
GO:0015245	fatty acid transmembrane transporter activity	1	681	6	12391	0.00146843	0.000484222	3.03255	10998	SLC27A5	0.287684	0.683882	molecular_function
GO:0019870	potassium channel inhibitor activity	1	681	6	12391	0.00146843	0.000484222	3.03255	65125	WNK1	0.287684	0.683882	molecular_function
GO:0019887	protein kinase regulator activity	1	681	6	12391	0.00146843	0.000484222	3.03255	129138	ANKRD54	0.287684	0.683882	molecular_function
GO:0048407	platelet-derived growth factor binding	1	681	6	12391	0.00146843	0.000484222	3.03255	5154	PDGFA	0.287684	0.683882	molecular_function
GO:0001164	RNA polymerase I CORE element sequence-specific DNA binding	1	681	6	12391	0.00146843	0.000484222	3.03255	6598	SMARCB1	0.287684	0.683882	molecular_function
GO:0016705	oxidoreductase activity, acting on paired donors, with incorporation or reduction of molecular oxygen	1	681	6	12391	0.00146843	0.000484222	3.03255	79676	OGFOD2	0.287684	0.683882	molecular_function
GO:0048185	activin binding	1	681	6	12391	0.00146843	0.000484222	3.03255	2280	FKBP1A	0.287684	0.683882	molecular_function
GO:0042127	regulation of cell proliferation	7	714	100	13332	0.00980392	0.00750075	1.30706	5753;7165;6725;255877;4097;2534;8711	PTK6;TPD52L2;SRMS;BCL6B;MAFG;FYN;TNK1	0.288188	0.671538	biological_process
GO:0001570	vasculogenesis	3	714	35	13332	0.00420168	0.00262526	1.60048	10352;54345;57178	WARS2;SOX18;ZMIZ1	0.288301	0.671538	biological_process
GO:0071277	cellular response to calcium ion	3	714	35	13332	0.00420168	0.00262526	1.60048	10105;8826;65125	PPIF;IQGAP1;WNK1	0.288301	0.671538	biological_process
GO:0048010	vascular endothelial growth factor receptor signaling pathway	3	714	35	13332	0.00420168	0.00262526	1.60048	10458;6461;2534	BAIAP2;SHB;FYN	0.288301	0.671538	biological_process
GO:0035176	social behavior	3	714	35	13332	0.00420168	0.00262526	1.60048	118490;310;5532	MSS51;ANXA7;PPP3CB	0.288301	0.671538	biological_process
GO:0009615	response to virus	5	714	67	13332	0.0070028	0.0050255	1.39345	8372;8725;124912;64135;8638	HYAL3;URI1;SPACA3;IFIH1;OASL	0.288831	0.671538	biological_process
GO:0046777	protein autophosphorylation	8	714	117	13332	0.0112045	0.00877588	1.27674	6872;10155;5753;225689;65125;8711;102724428;51701	TAF1;TRIM28;PTK6;MAPK15;WNK1;TNK1;SIK1B;NLK	0.289903	0.671538	biological_process
GO:0007601	visual perception	8	714	117	13332	0.0112045	0.00877588	1.27674	6004;3913;80781;6425;5957;93145;3766;2070	RGS16;LAMB2;COL18A1;SFRP5;RCVRN;OLFM2;KCNJ10;EYA4	0.289903	0.671538	biological_process
GO:0000375	RNA splicing, via transesterification reactions	2	714	20	13332	0.00280112	0.00150015	1.86723	9416;24148	DDX23;PRPF6	0.291025	0.671538	biological_process
GO:0030890	positive regulation of B cell proliferation	2	714	20	13332	0.00280112	0.00150015	1.86723	84433;8660	CARD11;IRS2	0.291025	0.671538	biological_process
GO:0045739	positive regulation of DNA repair	2	714	20	13332	0.00280112	0.00150015	1.86723	10155;2070	TRIM28;EYA4	0.291025	0.671538	biological_process
GO:0046676	negative regulation of insulin secretion	2	714	20	13332	0.00280112	0.00150015	1.86723	2693;5715	GHSR;PSMD9	0.291025	0.671538	biological_process
GO:0048146	positive regulation of fibroblast proliferation	2	714	20	13332	0.00280112	0.00150015	1.86723	5154;57178	PDGFA;ZMIZ1	0.291025	0.671538	biological_process
GO:0007154	cell communication	2	714	20	13332	0.00280112	0.00150015	1.86723	81025;79412	GJA9;KREMEN2	0.291025	0.671538	biological_process
GO:0007163	establishment or maintenance of cell polarity	2	714	20	13332	0.00280112	0.00150015	1.86723	10487;6425	CAP1;SFRP5	0.291025	0.671538	biological_process
GO:0000186	activation of MAPKK activity	2	714	20	13332	0.00280112	0.00150015	1.86723	56911;2771	MAP3K7CL;GNAI2	0.291025	0.671538	biological_process
GO:0001890	placenta development	2	714	20	13332	0.00280112	0.00150015	1.86723	51493;89884	RTCB;LHX4	0.291025	0.671538	biological_process
GO:0010634	positive regulation of epithelial cell migration	2	714	20	13332	0.00280112	0.00150015	1.86723	9647;23473	PPM1F;CAPN7	0.291025	0.671538	biological_process
GO:0032526	response to retinoic acid	2	714	20	13332	0.00280112	0.00150015	1.86723	10626;4277	TRIM16;MICB	0.291025	0.671538	biological_process
GO:0051966	regulation of synaptic transmission, glutamatergic	2	714	20	13332	0.00280112	0.00150015	1.86723	477;2916	ATP1A2;GRM6	0.291025	0.671538	biological_process
GO:0008270	zinc ion binding	38	681	629	12391	0.0558003	0.0507627	1.09924	5930;153830;221656;6919;7755;27350;140564;64386;202658;10155;200315;10626;11108;10206;6477;105372269;1465;11238;2904;6018;7182;9582;219654;7076;282996;10713;766;64135;7726;64145;85364;56658;7644;4007;6497;6048;57178;54799	RBBP6;RNF145;KDM1B;TCEA2;ZNF205;APOBEC3C;APOBEC3D;MMP25;TRIM39-RPP21;TRIM28;APOBEC3A;TRIM16;PRDM4;TRIM13;SIAH1;LOC105372269;CSRP1;CA5B;GRIN2B;RLF;NR2C2;APOBEC3B;ZCCHC24;TIMP1;RBM20;USP39;CA7;IFIH1;TRIM26;RBSN;ZCCHC3;TRIM39;ZNF91;PRICKLE3;SKI;RNF5;ZMIZ1;MBTD1	0.293401	0.683882	molecular_function
GO:0016301	kinase activity	4	681	50	12391	0.00587372	0.00403519	1.45562	5586;6872;5294;259230	PKN2;TAF1;PIK3CG;SGMS1	0.294702	0.683882	molecular_function
GO:0010468	regulation of gene expression	5	714	68	13332	0.0070028	0.00510051	1.37296	102724398;225689;5532;80149;2668	CH507-42P11.6;MAPK15;PPP3CB;ZC3H12A;GDNF	0.299385	0.671538	biological_process
GO:0046875	ephrin receptor binding	2	681	20	12391	0.00293686	0.00161407	1.81953	5294;2534	PIK3CG;FYN	0.301638	0.683882	molecular_function
GO:0015020	glucuronosyltransferase activity	2	681	20	12391	0.00293686	0.00161407	1.81953	7364;79799	UGT2B7;UGT2A3	0.301638	0.683882	molecular_function
GO:0001205	transcriptional activator activity, RNA polymerase II distal enhancer sequence-specific DNA binding	2	681	20	12391	0.00293686	0.00161407	1.81953	4779;571	NFE2L1;BACH1	0.301638	0.683882	molecular_function
GO:0005518	collagen binding	3	681	35	12391	0.00440529	0.00282463	1.5596	84168;5154;51144	ANTXR1;PDGFA;HSD17B12	0.301929	0.683882	molecular_function
GO:0019843	rRNA binding	3	681	35	12391	0.00440529	0.00282463	1.5596	51001;79159;6041	MTERF3;NOL12;RNASEL	0.301929	0.683882	molecular_function
GO:0033138	positive regulation of peptidyl-serine phosphorylation	3	714	36	13332	0.00420168	0.00270027	1.55602	11235;57521;369	PDCD10;RPTOR;ARAF	0.303181	0.671538	biological_process
GO:0007157	heterophilic cell-cell adhesion via plasma membrane cell adhesion molecules	3	714	36	13332	0.00420168	0.00270027	1.55602	923;55714;2895	CD6;TENM3;GRID2	0.303181	0.671538	biological_process
GO:0006302	double-strand break repair	3	714	36	13332	0.00420168	0.00270027	1.55602	83666;151636;642636	PARP9;DTX3L;RAD21L1	0.303181	0.671538	biological_process
GO:0007519	skeletal muscle tissue development	3	714	36	13332	0.00420168	0.00270027	1.55602	2317;387;10791	FLNB;RHOA;VAMP5	0.303181	0.671538	biological_process
GO:0045454	cell redox homeostasis	4	714	52	13332	0.00560224	0.00390039	1.43633	5768;4779;9601;5034	QSOX1;NFE2L1;PDIA4;P4HB	0.303185	0.671538	biological_process
GO:0005737	cytoplasm	186	812	3289	14857	0.229064	0.221377	1.03472	55229;8502;8883;27350;7329;23473;10206;1939;79798;1379;116987;139741;23180;286077;2317;25774;343641;10738;51087;6004;26034;9670;5753;9040;10458;2888;1827;5586;4779;255275;5294;59338;3985;138715;51493;9101;8826;147040;9416;151636;50865;129138;54472;374768;92482;7375;64784;80279;6725;225689;51202;8711;101060226;51701;54927;387522;984;54870;84260;55619;8530;477;23293;571;2876;121551;55914;653689;571…	PANK4;PKP4;NAE1;APOBEC3C;UBE2I;CAPN7;TRIM13;EIF2D;ARMC5;CR1L;AGAP1;ACTRT1;RFTN1;FAM83H;FLNB;GSTT4;TGM6;RFPL3;YBX2;RGS16;IPCEF1;IPO13;PTK6;UBE2M;BAIAP2;GRB14;RCAN1;PKN2;NFE2L1;MYADML2;PIK3CG;PLEKHA1;LIMK2;ARID3C;RTCB;USP8;IQGAP1;KCTD11;DDX23;DTX3L;HEBP1;ANKRD54;TOLLIP;SPEM1;BBIP1;USP4;CRTC3;CDK5RAP3;SRMS;MAPK15;DDX47;TNK1;NBPF19;NLK;CHCHD3;TMEM189-UBE2V1;CDK11B;QRICH1;TCHP;DOCK10;CST7;ATP1A2;SMG6;…	0.306948	0.770783	cellular_component
GO:0008565	protein transporter activity	5	681	67	12391	0.00734214	0.00540715	1.35786	9670;8905;3836;161;5867	IPO13;AP1S2;KPNA1;AP2A2;RAB4A	0.307348	0.683882	molecular_function
GO:0050729	positive regulation of inflammatory response	2	714	21	13332	0.00280112	0.00157516	1.77831	1652;59341	DDT;TRPV4	0.311199	0.671538	biological_process
GO:0003007	heart morphogenesis	2	714	21	13332	0.00280112	0.00157516	1.77831	2280;57178	FKBP1A;ZMIZ1	0.311199	0.671538	biological_process
GO:0046907	intracellular transport	2	714	21	13332	0.00280112	0.00157516	1.77831	27111;653489	SDCBP2;RGPD3	0.311199	0.671538	biological_process
GO:0001657	ureteric bud development	2	714	21	13332	0.00280112	0.00157516	1.77831	6492;6943	SIM1;TCF21	0.311199	0.671538	biological_process
GO:0016192	vesicle-mediated transport	6	714	86	13332	0.00840336	0.00645065	1.30272	118813;8905;22872;100533496;162;201158	ZFYVE27;AP1S2;SEC31A;TVP23C-CDRT4;AP1B1;TVP23C	0.313031	0.671538	biological_process
GO:0045111	intermediate filament cytoskeleton	3	812	36	14857	0.00369458	0.0024231	1.52473	5586;55968;27185	PKN2;NSFL1C;DISC1	0.314191	0.770783	cellular_component
GO:0016241	regulation of macroautophagy	4	714	53	13332	0.00560224	0.0039754	1.40923	64121;57521;51100;9821	RRAGC;RPTOR;SH3GLB1;RB1CC1	0.315461	0.671538	biological_process
GO:0030334	regulation of cell migration	4	714	53	13332	0.00560224	0.0039754	1.40923	9423;387;8861;55619	NTN1;RHOA;LDB1;DOCK10	0.315461	0.671538	biological_process
GO:0005244	voltage-gated ion channel activity	3	681	36	12391	0.00440529	0.00290533	1.51628	8912;6336;11280	CACNA1H;SCN10A;SCN11A	0.317243	0.683882	molecular_function
GO:0008344	adult locomotory behavior	3	714	37	13332	0.00420168	0.00277528	1.51397	477;2668;5048	ATP1A2;GDNF;PAFAH1B1	0.318093	0.671538	biological_process
GO:0006605	protein targeting	3	714	37	13332	0.00420168	0.00277528	1.51397	7529;7534;55914	YWHAB;YWHAZ;ERBIN	0.318093	0.671538	biological_process
GO:0018230	peptidyl-L-cysteine S-palmitoylation	1	714	7	13332	0.00140056	0.000525053	2.66747	401647	GOLGA7B	0.319814	0.671538	biological_process
GO:0048872	homeostasis of number of cells	1	714	7	13332	0.00140056	0.000525053	2.66747	84433	CARD11	0.319814	0.671538	biological_process
GO:1902808	positive regulation of cell cycle G1/S phase transition	1	714	7	13332	0.00140056	0.000525053	2.66747	79447	PAGR1	0.319814	0.671538	biological_process
GO:0006112	energy reserve metabolic process	1	714	7	13332	0.00140056	0.000525053	2.66747	2673	GFPT1	0.319814	0.671538	biological_process
GO:0060306	regulation of membrane repolarization	1	714	7	13332	0.00140056	0.000525053	2.66747	9992	KCNE2	0.319814	0.671538	biological_process
GO:0050877	nervous system process	1	714	7	13332	0.00140056	0.000525053	2.66747	1140	CHRNB1	0.319814	0.671538	biological_process
GO:0098655	cation transmembrane transport	1	714	7	13332	0.00140056	0.000525053	2.66747	1140	CHRNB1	0.319814	0.671538	biological_process
GO:0002675	positive regulation of acute inflammatory response	1	714	7	13332	0.00140056	0.000525053	2.66747	5294	PIK3CG	0.319814	0.671538	biological_process
GO:0006000	fructose metabolic process	1	714	7	13332	0.00140056	0.000525053	2.66747	5209	PFKFB3	0.319814	0.671538	biological_process
GO:0072425	signal transduction involved in G2 DNA damage checkpoint	1	714	7	13332	0.00140056	0.000525053	2.66747	51343	FZR1	0.319814	0.671538	biological_process
GO:0060339	negative regulation of type I interferon-mediated signaling pathway	1	714	7	13332	0.00140056	0.000525053	2.66747	58509	CACTIN	0.319814	0.671538	biological_process
GO:0032835	glomerulus development	1	714	7	13332	0.00140056	0.000525053	2.66747	6943	TCF21	0.319814	0.671538	biological_process
GO:0060425	lung morphogenesis	1	714	7	13332	0.00140056	0.000525053	2.66747	6943	TCF21	0.319814	0.671538	biological_process
GO:0019054	modulation by virus of host process	1	714	7	13332	0.00140056	0.000525053	2.66747	3836	KPNA1	0.319814	0.671538	biological_process
GO:0060765	regulation of androgen receptor signaling pathway	1	714	7	13332	0.00140056	0.000525053	2.66747	9667	SAFB2	0.319814	0.671538	biological_process
GO:0051044	positive regulation of membrane protein ectodomain proteolysis	1	714	7	13332	0.00140056	0.000525053	2.66747	4898	NRDC	0.319814	0.671538	biological_process
GO:0006817	phosphate ion transport	1	714	7	13332	0.00140056	0.000525053	2.66747	10568	SLC34A2	0.319814	0.671538	biological_process
GO:0006002	fructose 6-phosphate metabolic process	1	714	7	13332	0.00140056	0.000525053	2.66747	2673	GFPT1	0.319814	0.671538	biological_process
GO:0019229	regulation of vasoconstriction	1	714	7	13332	0.00140056	0.000525053	2.66747	477	ATP1A2	0.319814	0.671538	biological_process
GO:0099054	presynapse assembly	1	714	7	13332	0.00140056	0.000525053	2.66747	57555	NLGN2	0.319814	0.671538	biological_process
GO:0030643	cellular phosphate ion homeostasis	1	714	7	13332	0.00140056	0.000525053	2.66747	10568	SLC34A2	0.319814	0.671538	biological_process
GO:0009253	peptidoglycan catabolic process	1	714	7	13332	0.00140056	0.000525053	2.66747	124912	SPACA3	0.319814	0.671538	biological_process
GO:1904903	ESCRT III complex disassembly	1	714	7	13332	0.00140056	0.000525053	2.66747	27243	CHMP2A	0.319814	0.671538	biological_process
GO:0021819	layer formation in cerebral cortex	1	714	7	13332	0.00140056	0.000525053	2.66747	5048	PAFAH1B1	0.319814	0.671538	biological_process
GO:0097105	presynaptic membrane assembly	1	714	7	13332	0.00140056	0.000525053	2.66747	57555	NLGN2	0.319814	0.671538	biological_process
GO:0006700	C21-steroid hormone biosynthetic process	1	714	7	13332	0.00140056	0.000525053	2.66747	2230	FDX1	0.319814	0.671538	biological_process
GO:0072091	regulation of stem cell proliferation	1	714	7	13332	0.00140056	0.000525053	2.66747	54345	SOX18	0.319814	0.671538	biological_process
GO:0042438	melanin biosynthetic process	1	714	7	13332	0.00140056	0.000525053	2.66747	1652	DDT	0.319814	0.671538	biological_process
GO:0035773	insulin secretion involved in cellular response to glucose stimulus	1	714	7	13332	0.00140056	0.000525053	2.66747	5799	PTPRN2	0.319814	0.671538	biological_process
GO:0007600	sensory perception	1	714	7	13332	0.00140056	0.000525053	2.66747	6336	SCN10A	0.319814	0.671538	biological_process
GO:2000505	regulation of energy homeostasis	1	714	7	13332	0.00140056	0.000525053	2.66747	51085	MLXIPL	0.319814	0.671538	biological_process
GO:0036089	cleavage furrow formation	1	714	7	13332	0.00140056	0.000525053	2.66747	387	RHOA	0.319814	0.671538	biological_process
GO:0010907	positive regulation of glucose metabolic process	1	714	7	13332	0.00140056	0.000525053	2.66747	8660	IRS2	0.319814	0.671538	biological_process
GO:0036376	sodium ion export across plasma membrane	1	714	7	13332	0.00140056	0.000525053	2.66747	477	ATP1A2	0.319814	0.671538	biological_process
GO:0035093	spermatogenesis, exchange of chromosomal proteins	1	714	7	13332	0.00140056	0.000525053	2.66747	7141	TNP1	0.319814	0.671538	biological_process
GO:0090181	regulation of cholesterol metabolic process	1	714	7	13332	0.00140056	0.000525053	2.66747	1609	DGKQ	0.319814	0.671538	biological_process
GO:0048096	chromatin-mediated maintenance of transcription	1	714	7	13332	0.00140056	0.000525053	2.66747	80336	PABPC1L	0.319814	0.671538	biological_process
GO:0006820	anion transport	1	714	7	13332	0.00140056	0.000525053	2.66747	115019	SLC26A9	0.319814	0.671538	biological_process
GO:0031641	regulation of myelination	1	714	7	13332	0.00140056	0.000525053	2.66747	388585	HES5	0.319814	0.671538	biological_process
GO:0030033	microvillus assembly	1	714	7	13332	0.00140056	0.000525053	2.66747	5962	RDX	0.319814	0.671538	biological_process
GO:0009395	phospholipid catabolic process	1	714	7	13332	0.00140056	0.000525053	2.66747	57406	ABHD6	0.319814	0.671538	biological_process
GO:0045744	negative regulation of G-protein coupled receptor protein signaling pathway	1	714	7	13332	0.00140056	0.000525053	2.66747	7529	YWHAB	0.319814	0.671538	biological_process
GO:0060218	hematopoietic stem cell differentiation	1	714	7	13332	0.00140056	0.000525053	2.66747	1106	CHD2	0.319814	0.671538	biological_process
GO:0009056	catabolic process	1	714	7	13332	0.00140056	0.000525053	2.66747	129303	TMEM150A	0.319814	0.671538	biological_process
GO:0032094	response to food	1	714	7	13332	0.00140056	0.000525053	2.66747	2693	GHSR	0.319814	0.671538	biological_process
GO:0061045	negative regulation of wound healing	1	714	7	13332	0.00140056	0.000525053	2.66747	83481	EPPK1	0.319814	0.671538	biological_process
GO:0051492	regulation of stress fiber assembly	1	714	7	13332	0.00140056	0.000525053	2.66747	7840	ALMS1	0.319814	0.671538	biological_process
GO:0046488	phosphatidylinositol metabolic process	1	714	7	13332	0.00140056	0.000525053	2.66747	9651	PLCH2	0.319814	0.671538	biological_process
GO:0010759	positive regulation of macrophage chemotaxis	1	714	7	13332	0.00140056	0.000525053	2.66747	59341	TRPV4	0.319814	0.671538	biological_process
GO:0070886	positive regulation of calcineurin-NFAT signaling cascade	1	714	7	13332	0.00140056	0.000525053	2.66747	121665	SPPL3	0.319814	0.671538	biological_process
GO:1902004	positive regulation of amyloid-beta formation	1	714	7	13332	0.00140056	0.000525053	2.66747	54103	GSAP	0.319814	0.671538	biological_process
GO:0098742	cell-cell adhesion via plasma-membrane adhesion molecules	1	714	7	13332	0.00140056	0.000525053	2.66747	53834	FGFRL1	0.319814	0.671538	biological_process
GO:0043249	erythrocyte maturation	1	714	7	13332	0.00140056	0.000525053	2.66747	9991	PTBP3	0.319814	0.671538	biological_process
GO:0006930	substrate-dependent cell migration, cell extension	1	714	7	13332	0.00140056	0.000525053	2.66747	9423	NTN1	0.319814	0.671538	biological_process
GO:0030539	male genitalia development	1	714	7	13332	0.00140056	0.000525053	2.66747	55366	LGR4	0.319814	0.671538	biological_process
GO:0010390	histone monoubiquitination	1	714	7	13332	0.00140056	0.000525053	2.66747	151636	DTX3L	0.319814	0.671538	biological_process
GO:1901750	leukotriene D4 biosynthetic process	1	714	7	13332	0.00140056	0.000525053	2.66747	124975	GGT6	0.319814	0.671538	biological_process
GO:0032790	ribosome disassembly	1	714	7	13332	0.00140056	0.000525053	2.66747	1939	EIF2D	0.319814	0.671538	biological_process
GO:0003334	keratinocyte development	1	714	7	13332	0.00140056	0.000525053	2.66747	2317	FLNB	0.319814	0.671538	biological_process
GO:0045109	intermediate filament organization	1	714	7	13332	0.00140056	0.000525053	2.66747	83481	EPPK1	0.319814	0.671538	biological_process
GO:0043405	regulation of MAP kinase activity	1	714	7	13332	0.00140056	0.000525053	2.66747	57761	TRIB3	0.319814	0.671538	biological_process
GO:0043666	regulation of phosphoprotein phosphatase activity	1	714	7	13332	0.00140056	0.000525053	2.66747	5504	PPP1R2	0.319814	0.671538	biological_process
GO:0007191	adenylate cyclase-activating dopamine receptor signaling pathway	1	714	7	13332	0.00140056	0.000525053	2.66747	2782	GNB1	0.319814	0.671538	biological_process
GO:0032963	collagen metabolic process	1	714	7	13332	0.00140056	0.000525053	2.66747	7148	TNXB	0.319814	0.671538	biological_process
GO:0048484	enteric nervous system development	1	714	7	13332	0.00140056	0.000525053	2.66747	2668	GDNF	0.319814	0.671538	biological_process
GO:1900364	negative regulation of mRNA polyadenylation	1	714	7	13332	0.00140056	0.000525053	2.66747	904	CCNT1	0.319814	0.671538	biological_process
GO:0035493	SNARE complex assembly	1	714	7	13332	0.00140056	0.000525053	2.66747	6804	STX1A	0.319814	0.671538	biological_process
GO:0036010	protein localization to endosome	1	714	7	13332	0.00140056	0.000525053	2.66747	54472	TOLLIP	0.319814	0.671538	biological_process
GO:0060081	membrane hyperpolarization	1	714	7	13332	0.00140056	0.000525053	2.66747	5590	PRKCZ	0.319814	0.671538	biological_process
GO:0030432	peristalsis	1	714	7	13332	0.00140056	0.000525053	2.66747	2668	GDNF	0.319814	0.671538	biological_process
GO:0035767	endothelial cell chemotaxis	1	714	7	13332	0.00140056	0.000525053	2.66747	1960	EGR3	0.319814	0.671538	biological_process
GO:2000188	regulation of cholesterol homeostasis	1	714	7	13332	0.00140056	0.000525053	2.66747	4779	NFE2L1	0.319814	0.671538	biological_process
GO:0006307	DNA dealkylation involved in DNA repair	1	714	7	13332	0.00140056	0.000525053	2.66747	10973	ASCC3	0.319814	0.671538	biological_process
GO:0021707	cerebellar granule cell differentiation	1	714	7	13332	0.00140056	0.000525053	2.66747	2895	GRID2	0.319814	0.671538	biological_process
GO:0050678	regulation of epithelial cell proliferation	1	714	7	13332	0.00140056	0.000525053	2.66747	388585	HES5	0.319814	0.671538	biological_process
GO:0016540	protein autoprocessing	1	714	7	13332	0.00140056	0.000525053	2.66747	1510	CTSE	0.319814	0.671538	biological_process
GO:0010669	epithelial structure maintenance	1	714	7	13332	0.00140056	0.000525053	2.66747	8861	LDB1	0.319814	0.671538	biological_process
GO:0046628	positive regulation of insulin receptor signaling pathway	1	714	7	13332	0.00140056	0.000525053	2.66747	5590	PRKCZ	0.319814	0.671538	biological_process
GO:0046697	decidualization	1	714	7	13332	0.00140056	0.000525053	2.66747	2693	GHSR	0.319814	0.671538	biological_process
GO:0005669	transcription factor TFIID complex	2	812	21	14857	0.00246305	0.00141348	1.74255	6872;2959	TAF1;GTF2B	0.319882	0.770783	cellular_component
GO:0080008	Cul4-RING E3 ubiquitin ligase complex	2	812	21	14857	0.00246305	0.00141348	1.74255	79269;50717	DCAF10;DCAF8	0.319882	0.770783	cellular_component
GO:0031226	intrinsic component of plasma membrane	2	812	21	14857	0.00246305	0.00141348	1.74255	112;923	ADCY6;CD6	0.319882	0.770783	cellular_component
GO:0016874	ligase activity	2	681	21	12391	0.00293686	0.00169478	1.73289	285498;9040	RNF212;UBE2M	0.322294	0.683882	molecular_function
GO:0003785	actin monomer binding	2	681	21	12391	0.00293686	0.00169478	1.73289	22837;23242	COBLL1;COBL	0.322294	0.683882	molecular_function
GO:0030552	cAMP binding	2	681	21	12391	0.00293686	0.00169478	1.73289	5577;5575	PRKAR2B;PRKAR1B	0.322294	0.683882	molecular_function
GO:0003950	NAD+ ADP-ribosyltransferase activity	2	681	21	12391	0.00293686	0.00169478	1.73289	83666;165631	PARP9;PARP15	0.322294	0.683882	molecular_function
GO:0017025	TBP-class protein binding	2	681	21	12391	0.00293686	0.00169478	1.73289	6872;2959	TAF1;GTF2B	0.322294	0.683882	molecular_function
GO:0042162	telomeric DNA binding	2	681	21	12391	0.00293686	0.00169478	1.73289	4691;23293	NCL;SMG6	0.322294	0.683882	molecular_function
GO:0016303	1-phosphatidylinositol-3-kinase activity	2	681	21	12391	0.00293686	0.00169478	1.73289	5294;8660	PIK3CG;IRS2	0.322294	0.683882	molecular_function
GO:0007399	nervous system development	16	714	261	13332	0.022409	0.019577	1.14466	7975;744;1014;84878;55274;27111;4815;84913;6492;6477;80149;2668;6598;3785;57549;7182	MAFK;MPPED2;CDH16;ZBTB45;PHF10;SDCBP2;NINJ2;ATOH8;SIM1;SIAH1;ZC3H12A;GDNF;SMARCB1;KCNQ2;IGSF9;NR2C2	0.324536	0.671538	biological_process
GO:0032588	trans-Golgi network membrane	5	812	69	14857	0.00615764	0.00464428	1.32585	3118;143187;3120;162;3123	HLA-DQA2;VTI1A;HLA-DQB2;AP1B1;HLA-DRB1	0.325102	0.770783	cellular_component
GO:0014701	junctional sarcoplasmic reticulum membrane	1	812	7	14857	0.00123153	0.000471158	2.61383	57338	JPH3	0.325318	0.770783	cellular_component
GO:0031462	Cul2-RING ubiquitin ligase complex	1	812	7	14857	0.00123153	0.000471158	2.61383	6923	ELOB	0.325318	0.770783	cellular_component
GO:0036057	slit diaphragm	1	812	7	14857	0.00123153	0.000471158	2.61383	8826	IQGAP1	0.325318	0.770783	cellular_component
GO:0000307	cyclin-dependent protein kinase holoenzyme complex	1	812	7	14857	0.00123153	0.000471158	2.61383	904	CCNT1	0.325318	0.770783	cellular_component
GO:0034663	endoplasmic reticulum chaperone complex	1	812	7	14857	0.00123153	0.000471158	2.61383	5034	P4HB	0.325318	0.770783	cellular_component
GO:0031301	integral component of organelle membrane	1	812	7	14857	0.00123153	0.000471158	2.61383	10791	VAMP5	0.325318	0.770783	cellular_component
GO:0030681	multimeric ribonuclease P complex	1	812	7	14857	0.00123153	0.000471158	2.61383	79897	RPP21	0.325318	0.770783	cellular_component
GO:0016589	NURF complex	1	812	7	14857	0.00123153	0.000471158	2.61383	124944	C17orf49	0.325318	0.770783	cellular_component
GO:0005833	hemoglobin complex	1	812	7	14857	0.00123153	0.000471158	2.61383	51327	AHSP	0.325318	0.770783	cellular_component
GO:0043083	synaptic cleft	1	812	7	14857	0.00123153	0.000471158	2.61383	3913	LAMB2	0.325318	0.770783	cellular_component
GO:0036020	endolysosome membrane	1	812	7	14857	0.00123153	0.000471158	2.61383	161	AP2A2	0.325318	0.770783	cellular_component
GO:0097381	photoreceptor disc membrane	1	812	7	14857	0.00123153	0.000471158	2.61383	2782	GNB1	0.325318	0.770783	cellular_component
GO:0061617	MICOS complex	1	812	7	14857	0.00123153	0.000471158	2.61383	54927	CHCHD3	0.325318	0.770783	cellular_component
GO:0031616	spindle pole centrosome	1	812	7	14857	0.00123153	0.000471158	2.61383	9787	DLGAP5	0.325318	0.770783	cellular_component
GO:0005652	nuclear lamina	1	812	7	14857	0.00123153	0.000471158	2.61383	129401	NUP35	0.325318	0.770783	cellular_component
GO:0034388	Pwp2p-containing subcomplex of 90S preribosome	1	812	7	14857	0.00123153	0.000471158	2.61383	51096	UTP18	0.325318	0.770783	cellular_component
GO:0072669	tRNA-splicing ligase complex	1	812	7	14857	0.00123153	0.000471158	2.61383	51493	RTCB	0.325318	0.770783	cellular_component
GO:0016308	1-phosphatidylinositol-4-phosphate 5-kinase activity	1	681	7	12391	0.00146843	0.000564926	2.59933	23396	PIP5K1C	0.326851	0.683882	molecular_function
GO:0032794	GTPase activating protein binding	1	681	7	12391	0.00146843	0.000564926	2.59933	5300	PIN1	0.326851	0.683882	molecular_function
GO:0008179	adenylate cyclase binding	1	681	7	12391	0.00146843	0.000564926	2.59933	10487	CAP1	0.326851	0.683882	molecular_function
GO:0030215	semaphorin receptor binding	1	681	7	12391	0.00146843	0.000564926	2.59933	23616	SH3BP1	0.326851	0.683882	molecular_function
GO:0004972	NMDA glutamate receptor activity	1	681	7	12391	0.00146843	0.000564926	2.59933	2904	GRIN2B	0.326851	0.683882	molecular_function
GO:0004602	glutathione peroxidase activity	1	681	7	12391	0.00146843	0.000564926	2.59933	2876	GPX1	0.326851	0.683882	molecular_function
GO:0042805	actinin binding	1	681	7	12391	0.00146843	0.000564926	2.59933	79778	MICALL2	0.326851	0.683882	molecular_function
GO:0004970	ionotropic glutamate receptor activity	1	681	7	12391	0.00146843	0.000564926	2.59933	2895	GRID2	0.326851	0.683882	molecular_function
GO:0016538	cyclin-dependent protein serine/threonine kinase regulator activity	1	681	7	12391	0.00146843	0.000564926	2.59933	904	CCNT1	0.326851	0.683882	molecular_function
GO:0070181	small ribosomal subunit rRNA binding	1	681	7	12391	0.00146843	0.000564926	2.59933	64968	MRPS6	0.326851	0.683882	molecular_function
GO:0035925	mRNA 3'-UTR AU-rich region binding	1	681	7	12391	0.00146843	0.000564926	2.59933	80149	ZC3H12A	0.326851	0.683882	molecular_function
GO:0015321	sodium-dependent phosphate transmembrane transporter activity	1	681	7	12391	0.00146843	0.000564926	2.59933	10568	SLC34A2	0.326851	0.683882	molecular_function
GO:0034046	poly(G) binding	1	681	7	12391	0.00146843	0.000564926	2.59933	87178	PNPT1	0.326851	0.683882	molecular_function
GO:0004601	peroxidase activity	1	681	7	12391	0.00146843	0.000564926	2.59933	26034	IPCEF1	0.326851	0.683882	molecular_function
GO:0034452	dynactin binding	1	681	7	12391	0.00146843	0.000564926	2.59933	5048	PAFAH1B1	0.326851	0.683882	molecular_function
GO:1990380	Lys48-specific deubiquitinase activity	1	681	7	12391	0.00146843	0.000564926	2.59933	10869	USP19	0.326851	0.683882	molecular_function
GO:0017166	vinculin binding	1	681	7	12391	0.00146843	0.000564926	2.59933	51493	RTCB	0.326851	0.683882	molecular_function
GO:0015180	L-alanine transmembrane transporter activity	1	681	7	12391	0.00146843	0.000564926	2.59933	10991	SLC38A3	0.326851	0.683882	molecular_function
GO:0033116	endoplasmic reticulum-Golgi intermediate compartment membrane	4	812	53	14857	0.00492611	0.00356734	1.38089	9027;121665;51226;128637	NAT8;SPPL3;COPZ2;TBC1D20	0.32885	0.771743	cellular_component
GO:0031526	brush border membrane	3	812	37	14857	0.00369458	0.00249041	1.48352	10568;6550;5205	SLC34A2;SLC9A3;ATP8B1	0.329425	0.771743	cellular_component
GO:0014047	glutamate secretion	2	714	22	13332	0.00280112	0.00165017	1.69748	6804;6512	STX1A;SLC1A7	0.331249	0.671538	biological_process
GO:0050808	synapse organization	2	714	22	13332	0.00280112	0.00165017	1.69748	57555;5300	NLGN2;PIN1	0.331249	0.671538	biological_process
GO:0043130	ubiquitin binding	4	681	53	12391	0.00587372	0.0042773	1.37323	199990;10616;55968;54472	FAAP20;RBCK1;NSFL1C;TOLLIP	0.332558	0.683882	molecular_function
GO:0030574	collagen catabolic process	3	714	38	13332	0.00420168	0.00285029	1.47413	1296;80781;1293	COL8A2;COL18A1;COL6A3	0.333015	0.671538	biological_process
GO:0001889	liver development	3	714	38	13332	0.00420168	0.00285029	1.47413	7919;9821;23242	DDX39B;RB1CC1;COBL	0.333015	0.671538	biological_process
GO:0007059	chromosome segregation	4	714	55	13332	0.00560224	0.00412541	1.35798	90417;9391;7329;8940	KNSTRN;CIAO1;UBE2I;TOP3B	0.34012	0.671538	biological_process
GO:0042593	glucose homeostasis	4	714	55	13332	0.00560224	0.00412541	1.35798	2642;51085;59341;57048	GCGR;MLXIPL;TRPV4;PLSCR3	0.34012	0.671538	biological_process
GO:0060021	palate development	4	714	55	13332	0.00560224	0.00412541	1.35798	6497;3638;6943;59338	SKI;INSIG1;TCF21;PLEKHA1	0.34012	0.671538	biological_process
GO:0046540	U4/U6 x U5 tri-snRNP complex	2	812	22	14857	0.00246305	0.00148078	1.66335	24148;23020	PRPF6;SNRNP200	0.340282	0.778565	cellular_component
GO:0005875	microtubule associated complex	2	812	22	14857	0.00246305	0.00148078	1.66335	5048;7804	PAFAH1B1;LRP8	0.340282	0.778565	cellular_component
GO:0030670	phagocytic vesicle membrane	4	812	54	14857	0.00492611	0.00363465	1.35532	338382;8673;3107;3105	RAB7B;VAMP8;HLA-C;HLA-A	0.341453	0.778565	cellular_component
GO:0051091	positive regulation of DNA binding transcription factor activity	5	714	72	13332	0.0070028	0.00540054	1.29669	23082;7984;6598;7726;7329	PPRC1;ARHGEF5;SMARCB1;TRIM26;UBE2I	0.34211	0.671538	biological_process
GO:0048487	beta-tubulin binding	2	681	22	12391	0.00293686	0.00177548	1.65412	59341;9126	TRPV4;SMC3	0.342793	0.683882	molecular_function
GO:0046966	thyroid hormone receptor binding	2	681	22	12391	0.00293686	0.00177548	1.65412	8638;2959	OASL;GTF2B	0.342793	0.683882	molecular_function
GO:0042169	SH2 domain binding	2	681	22	12391	0.00293686	0.00177548	1.65412	51701;59341	NLK;TRPV4	0.342793	0.683882	molecular_function
GO:0030674	protein binding, bridging	4	681	54	12391	0.00587372	0.004358	1.3478	6804;7139;1296;57521	STX1A;TNNT2;COL8A2;RPTOR	0.345243	0.683882	molecular_function
GO:0030512	negative regulation of transforming growth factor beta receptor signaling pathway	3	714	39	13332	0.00420168	0.00292529	1.43633	6497;203100;5300	SKI;HTRA4;PIN1	0.347923	0.671538	biological_process
GO:0045471	response to ethanol	3	714	39	13332	0.00420168	0.00292529	1.43633	1365;2904;2534	CLDN3;GRIN2B;FYN	0.347923	0.671538	biological_process
GO:0006979	response to oxidative stress	3	714	39	13332	0.00420168	0.00292529	1.43633	4277;26034;2876	MICB;IPCEF1;GPX1	0.347923	0.671538	biological_process
GO:0030176	integral component of endoplasmic reticulum membrane	6	812	88	14857	0.00738916	0.00592313	1.24751	118813;91319;259230;4779;10998;1388	ZFYVE27;DERL3;SGMS1;NFE2L1;SLC27A5;ATF6B	0.349541	0.778565	cellular_component
GO:0009725	response to hormone	2	714	23	13332	0.00280112	0.00172517	1.62368	2693;7076	GHSR;TIMP1	0.35113	0.671538	biological_process
GO:0042177	negative regulation of protein catabolic process	2	714	23	13332	0.00280112	0.00172517	1.62368	5300;2534	PIN1;FYN	0.35113	0.671538	biological_process
GO:0036297	interstrand cross-link repair	2	714	23	13332	0.00280112	0.00172517	1.62368	199990;64789	FAAP20;EXO5	0.35113	0.671538	biological_process
GO:0090314	positive regulation of protein targeting to membrane	2	714	23	13332	0.00280112	0.00172517	1.62368	57214;2534	CEMIP;FYN	0.35113	0.671538	biological_process
GO:0043588	skin development	2	714	23	13332	0.00280112	0.00172517	1.62368	5154;121549	PDGFA;ASCL4	0.35113	0.671538	biological_process
GO:0032870	cellular response to hormone stimulus	2	714	23	13332	0.00280112	0.00172517	1.62368	8912;102724428	CACNA1H;SIK1B	0.35113	0.671538	biological_process
GO:0030433	ubiquitin-dependent ERAD pathway	4	714	56	13332	0.00560224	0.00420042	1.33373	10206;10869;201595;91319	TRIM13;USP19;STT3B;DERL3	0.352478	0.671538	biological_process
GO:0030168	platelet activation	4	714	56	13332	0.00560224	0.00420042	1.33373	1609;5294;5588;2534	DGKQ;PIK3CG;PRKCQ;FYN	0.352478	0.671538	biological_process
GO:0005096	GTPase activator activity	15	681	242	12391	0.0220264	0.0195303	1.12781	353299;6004;117289;9815;8826;9905;25771;116987;10641;10144;9744;23616;396;85397;128637	RGSL1;RGS16;TAGAP;GIT2;IQGAP1;SGSM2;TBC1D22A;AGAP1;NPRL2;FAM13A;ACAP1;SH3BP1;ARHGDIA;RGS8;TBC1D20	0.352908	0.683882	molecular_function
GO:0030425	dendrite	16	812	261	14857	0.0197044	0.0175675	1.12164	6853;118813;85397;8725;23242;2534;2771;2916;347;5957;23154;3836;57549;7804;57521;7329	SYN1;ZFYVE27;RGS8;URI1;COBL;FYN;GNAI2;GRM6;APOD;RCVRN;NCDN;KPNA1;IGSF9;LRP8;RPTOR;UBE2I	0.354198	0.778565	cellular_component
GO:0097120	receptor localization to synapse	1	714	8	13332	0.00140056	0.00060006	2.33403	23513	SCRIB	0.356261	0.671538	biological_process
GO:0002089	lens morphogenesis in camera-type eye	1	714	8	13332	0.00140056	0.00060006	2.33403	6497	SKI	0.356261	0.671538	biological_process
GO:0044281	small molecule metabolic process	1	714	8	13332	0.00140056	0.00060006	2.33403	2230	FDX1	0.356261	0.671538	biological_process
GO:0060134	prepulse inhibition	1	714	8	13332	0.00140056	0.00060006	2.33403	2895	GRID2	0.356261	0.671538	biological_process
GO:0010469	regulation of receptor activity	1	714	8	13332	0.00140056	0.00060006	2.33403	7329	UBE2I	0.356261	0.671538	biological_process
GO:0033619	membrane protein proteolysis	1	714	8	13332	0.00140056	0.00060006	2.33403	121665	SPPL3	0.356261	0.671538	biological_process
GO:0032434	regulation of proteasomal ubiquitin-dependent protein catabolic process	1	714	8	13332	0.00140056	0.00060006	2.33403	369	ARAF	0.356261	0.671538	biological_process
GO:0048854	brain morphogenesis	1	714	8	13332	0.00140056	0.00060006	2.33403	5048	PAFAH1B1	0.356261	0.671538	biological_process
GO:0071549	cellular response to dexamethasone stimulus	1	714	8	13332	0.00140056	0.00060006	2.33403	9101	USP8	0.356261	0.671538	biological_process
GO:1901185	negative regulation of ERBB signaling pathway	1	714	8	13332	0.00140056	0.00060006	2.33403	5782	PTPN12	0.356261	0.671538	biological_process
GO:0030007	cellular potassium ion homeostasis	1	714	8	13332	0.00140056	0.00060006	2.33403	477	ATP1A2	0.356261	0.671538	biological_process
GO:0060371	regulation of atrial cardiac muscle cell membrane depolarization	1	714	8	13332	0.00140056	0.00060006	2.33403	6336	SCN10A	0.356261	0.671538	biological_process
GO:0002084	protein depalmitoylation	1	714	8	13332	0.00140056	0.00060006	2.33403	58489	ABHD17C	0.356261	0.671538	biological_process
GO:0050995	negative regulation of lipid catabolic process	1	714	8	13332	0.00140056	0.00060006	2.33403	64784	CRTC3	0.356261	0.671538	biological_process
GO:0007016	cytoskeletal anchoring at plasma membrane	1	714	8	13332	0.00140056	0.00060006	2.33403	2317	FLNB	0.356261	0.671538	biological_process
GO:0045725	positive regulation of glycogen biosynthetic process	1	714	8	13332	0.00140056	0.00060006	2.33403	8660	IRS2	0.356261	0.671538	biological_process
GO:0000079	regulation of cyclin-dependent protein serine/threonine kinase activity	1	714	8	13332	0.00140056	0.00060006	2.33403	80279	CDK5RAP3	0.356261	0.671538	biological_process
GO:0021702	cerebellar Purkinje cell differentiation	1	714	8	13332	0.00140056	0.00060006	2.33403	8861	LDB1	0.356261	0.671538	biological_process
GO:0034498	early endosome to Golgi transport	1	714	8	13332	0.00140056	0.00060006	2.33403	64145	RBSN	0.356261	0.671538	biological_process
GO:0001817	regulation of cytokine production	1	714	8	13332	0.00140056	0.00060006	2.33403	8826	IQGAP1	0.356261	0.671538	biological_process
GO:0046622	positive regulation of organ growth	1	714	8	13332	0.00140056	0.00060006	2.33403	9254	CACNA2D2	0.356261	0.671538	biological_process
GO:0034333	adherens junction assembly	1	714	8	13332	0.00140056	0.00060006	2.33403	23396	PIP5K1C	0.356261	0.671538	biological_process
GO:0055089	fatty acid homeostasis	1	714	8	13332	0.00140056	0.00060006	2.33403	51085	MLXIPL	0.356261	0.671538	biological_process
GO:0070932	histone H3 deacetylation	1	714	8	13332	0.00140056	0.00060006	2.33403	51547	SIRT7	0.356261	0.671538	biological_process
GO:0010039	response to iron ion	1	714	8	13332	0.00140056	0.00060006	2.33403	2280	FKBP1A	0.356261	0.671538	biological_process
GO:0050435	amyloid-beta metabolic process	1	714	8	13332	0.00140056	0.00060006	2.33403	9027	NAT8	0.356261	0.671538	biological_process
GO:0055117	regulation of cardiac muscle contraction	1	714	8	13332	0.00140056	0.00060006	2.33403	6336	SCN10A	0.356261	0.671538	biological_process
GO:1902018	negative regulation of cilium assembly	1	714	8	13332	0.00140056	0.00060006	2.33403	84260	TCHP	0.356261	0.671538	biological_process
GO:0051481	negative regulation of cytosolic calcium ion concentration	1	714	8	13332	0.00140056	0.00060006	2.33403	477	ATP1A2	0.356261	0.671538	biological_process
GO:0006559	L-phenylalanine catabolic process	1	714	8	13332	0.00140056	0.00060006	2.33403	3242	HPD	0.356261	0.671538	biological_process
GO:0071651	positive regulation of chemokine (C-C motif) ligand 5 production	1	714	8	13332	0.00140056	0.00060006	2.33403	59341	TRPV4	0.356261	0.671538	biological_process
GO:0048011	neurotrophin TRK receptor signaling pathway	1	714	8	13332	0.00140056	0.00060006	2.33403	118813	ZFYVE27	0.356261	0.671538	biological_process
GO:0042308	negative regulation of protein import into nucleus	1	714	8	13332	0.00140056	0.00060006	2.33403	347	APOD	0.356261	0.671538	biological_process
GO:0010591	regulation of lamellipodium assembly	1	714	8	13332	0.00140056	0.00060006	2.33403	55909	BIN3	0.356261	0.671538	biological_process
GO:1901385	regulation of voltage-gated calcium channel activity	1	714	8	13332	0.00140056	0.00060006	2.33403	784	CACNB3	0.356261	0.671538	biological_process
GO:0016322	neuron remodeling	1	714	8	13332	0.00140056	0.00060006	2.33403	27289	RND1	0.356261	0.671538	biological_process
GO:0021895	cerebral cortex neuron differentiation	1	714	8	13332	0.00140056	0.00060006	2.33403	5048	PAFAH1B1	0.356261	0.671538	biological_process
GO:1904153	negative regulation of retrograde protein transport, ER to cytosol	1	714	8	13332	0.00140056	0.00060006	2.33403	91319	DERL3	0.356261	0.671538	biological_process
GO:0033234	negative regulation of protein sumoylation	1	714	8	13332	0.00140056	0.00060006	2.33403	10362	HMG20B	0.356261	0.671538	biological_process
GO:0007220	Notch receptor processing	1	714	8	13332	0.00140056	0.00060006	2.33403	4855	NOTCH4	0.356261	0.671538	biological_process
GO:0051601	exocyst localization	1	714	8	13332	0.00140056	0.00060006	2.33403	11336	EXOC3	0.356261	0.671538	biological_process
GO:0048148	behavioral response to cocaine	1	714	8	13332	0.00140056	0.00060006	2.33403	221935	SDK1	0.356261	0.671538	biological_process
GO:2000344	positive regulation of acrosome reaction	1	714	8	13332	0.00140056	0.00060006	2.33403	8912	CACNA1H	0.356261	0.671538	biological_process
GO:0046323	glucose import	1	714	8	13332	0.00140056	0.00060006	2.33403	154091	SLC2A12	0.356261	0.671538	biological_process
GO:0010812	negative regulation of cell-substrate adhesion	1	714	8	13332	0.00140056	0.00060006	2.33403	387	RHOA	0.356261	0.671538	biological_process
GO:0043032	positive regulation of macrophage activation	1	714	8	13332	0.00140056	0.00060006	2.33403	124912	SPACA3	0.356261	0.671538	biological_process
GO:0044257	cellular protein catabolic process	1	714	8	13332	0.00140056	0.00060006	2.33403	6048	RNF5	0.356261	0.671538	biological_process
GO:0009314	response to radiation	1	714	8	13332	0.00140056	0.00060006	2.33403	63943	FKBPL	0.356261	0.671538	biological_process
GO:0006878	cellular copper ion homeostasis	1	714	8	13332	0.00140056	0.00060006	2.33403	28952	CCDC22	0.356261	0.671538	biological_process
GO:0046834	lipid phosphorylation	1	714	8	13332	0.00140056	0.00060006	2.33403	1609	DGKQ	0.356261	0.671538	biological_process
GO:2000060	positive regulation of protein ubiquitination involved in ubiquitin-dependent protein catabolic process	1	714	8	13332	0.00140056	0.00060006	2.33403	28952	CCDC22	0.356261	0.671538	biological_process
GO:0042026	protein refolding	1	714	8	13332	0.00140056	0.00060006	2.33403	2280	FKBP1A	0.356261	0.671538	biological_process
GO:0033628	regulation of cell adhesion mediated by integrin	1	714	8	13332	0.00140056	0.00060006	2.33403	5294	PIK3CG	0.356261	0.671538	biological_process
GO:0051123	RNA polymerase II transcriptional preinitiation complex assembly	1	714	8	13332	0.00140056	0.00060006	2.33403	2959	GTF2B	0.356261	0.671538	biological_process
GO:0060088	auditory receptor cell stereocilium organization	1	714	8	13332	0.00140056	0.00060006	2.33403	23513	SCRIB	0.356261	0.671538	biological_process
GO:0006111	regulation of gluconeogenesis	1	714	8	13332	0.00140056	0.00060006	2.33403	1609	DGKQ	0.356261	0.671538	biological_process
GO:0034144	negative regulation of toll-like receptor 4 signaling pathway	1	714	8	13332	0.00140056	0.00060006	2.33403	338382	RAB7B	0.356261	0.671538	biological_process
GO:0050732	negative regulation of peptidyl-tyrosine phosphorylation	1	714	8	13332	0.00140056	0.00060006	2.33403	5590	PRKCZ	0.356261	0.671538	biological_process
GO:0097104	postsynaptic membrane assembly	1	714	8	13332	0.00140056	0.00060006	2.33403	57555	NLGN2	0.356261	0.671538	biological_process
GO:0090502	RNA phosphodiester bond hydrolysis, endonucleolytic	1	714	8	13332	0.00140056	0.00060006	2.33403	80149	ZC3H12A	0.356261	0.671538	biological_process
GO:0035269	protein O-linked mannosylation	1	714	8	13332	0.00140056	0.00060006	2.33403	84892	POMGNT2	0.356261	0.671538	biological_process
GO:2000146	negative regulation of cell motility	1	714	8	13332	0.00140056	0.00060006	2.33403	5300	PIN1	0.356261	0.671538	biological_process
GO:0008637	apoptotic mitochondrial changes	1	714	8	13332	0.00140056	0.00060006	2.33403	10105	PPIF	0.356261	0.671538	biological_process
GO:0007289	spermatid nucleus differentiation	1	714	8	13332	0.00140056	0.00060006	2.33403	7141	TNP1	0.356261	0.671538	biological_process
GO:0043586	tongue development	1	714	8	13332	0.00140056	0.00060006	2.33403	9992	KCNE2	0.356261	0.671538	biological_process
GO:1900027	regulation of ruffle assembly	1	714	8	13332	0.00140056	0.00060006	2.33403	5962	RDX	0.356261	0.671538	biological_process
GO:0051281	positive regulation of release of sequestered calcium ion into cytosol	1	714	8	13332	0.00140056	0.00060006	2.33403	57214	CEMIP	0.356261	0.671538	biological_process
GO:0071243	cellular response to arsenic-containing substance	1	714	8	13332	0.00140056	0.00060006	2.33403	10105	PPIF	0.356261	0.671538	biological_process
GO:0048535	lymph node development	1	714	8	13332	0.00140056	0.00060006	2.33403	124976	SPNS2	0.356261	0.671538	biological_process
GO:0031424	keratinization	7	714	108	13332	0.00980392	0.00810081	1.21024	337976;100288323;8502;337978;5317;337975;337879	KRTAP20-2;KRTAP21-3;PKP4;KRTAP21-2;PKP1;KRTAP20-1;KRTAP8-1	0.357857	0.671538	biological_process
GO:0042803	protein homodimerization activity	33	681	559	12391	0.0484581	0.0451134	1.07414	5962;6913;5048;9992;8861;112268219;64789;121665;84440;25771;2668;2280;84572;2191;5351;56267;27111;2916;7593;63826;2888;55163;51100;11235;8452;5154;55714;25801;1510;7165;6120;493856;57659	RDX;TBX15;PAFAH1B1;KCNE2;LDB1;LOC112268219;EXO5;SPPL3;RAB11FIP4;TBC1D22A;GDNF;FKBP1A;GNPTG;FAP;PLOD1;KYAT3;SDCBP2;GRM6;MZF1;SRR;GRB14;PNPO;SH3GLB1;PDCD10;CUL3;PDGFA;TENM3;GCA;CTSE;TPD52L2;RPE;CISD2;ZBTB4	0.359341	0.683882	molecular_function
GO:0035869	ciliary transition zone	2	812	23	14857	0.00246305	0.00154809	1.59103	200728;27077	TMEM17;B9D1	0.360486	0.778565	cellular_component
GO:0005198	structural molecule activity	10	681	157	12391	0.0146843	0.0126705	1.15894	3913;55700;1365;80781;5717;11258;105372269;3898;4867;26958	LAMB2;MAP7D1;CLDN3;COL18A1;PSMD11;DCTN3;LOC105372269;LAD1;NPHP1;COPG2	0.361989	0.683882	molecular_function
GO:0008541	proteasome regulatory particle, lid subcomplex	1	812	8	14857	0.00123153	0.000538467	2.2871	5717	PSMD11	0.36221	0.778565	cellular_component
GO:0015935	small ribosomal subunit	1	812	8	14857	0.00123153	0.000538467	2.2871	64968	MRPS6	0.36221	0.778565	cellular_component
GO:0000164	protein phosphatase type 1 complex	1	812	8	14857	0.00123153	0.000538467	2.2871	5504	PPP1R2	0.36221	0.778565	cellular_component
GO:1990124	messenger ribonucleoprotein complex	1	812	8	14857	0.00123153	0.000538467	2.2871	5317	PKP1	0.36221	0.778565	cellular_component
GO:0022626	cytosolic ribosome	1	812	8	14857	0.00123153	0.000538467	2.2871	347	APOD	0.36221	0.778565	cellular_component
GO:0005655	nucleolar ribonuclease P complex	1	812	8	14857	0.00123153	0.000538467	2.2871	79897	RPP21	0.36221	0.778565	cellular_component
GO:0005869	dynactin complex	1	812	8	14857	0.00123153	0.000538467	2.2871	11258	DCTN3	0.36221	0.778565	cellular_component
GO:0019773	proteasome core complex, alpha-subunit complex	1	812	8	14857	0.00123153	0.000538467	2.2871	5687	PSMA6	0.36221	0.778565	cellular_component
GO:0097539	ciliary transition fiber	1	812	8	14857	0.00123153	0.000538467	2.2871	84260	TCHP	0.36221	0.778565	cellular_component
GO:0044798	nuclear transcription factor complex	1	812	8	14857	0.00123153	0.000538467	2.2871	54345	SOX18	0.36221	0.778565	cellular_component
GO:0004725	protein tyrosine phosphatase activity	5	681	72	12391	0.00734214	0.00581067	1.26356	1844;8446;1847;5782;2070	DUSP2;DUSP11;DUSP5;PTPN12;EYA4	0.362425	0.683882	molecular_function
GO:0034220	ion transmembrane transport	8	714	126	13332	0.0112045	0.00945095	1.18554	285175;477;150159;22802;1179;5205;480;1185	UNC80;ATP1A2;SLC9B1;CLCA4;CLCA1;ATP8B1;ATP1A4;CLCN6	0.362487	0.671538	biological_process
GO:0048666	neuron development	3	714	40	13332	0.00420168	0.0030003	1.40042	6497;55714;65125	SKI;TENM3;WNK1	0.362796	0.671538	biological_process
GO:0007612	learning	3	714	40	13332	0.00420168	0.0030003	1.40042	5577;57338;2534	PRKAR2B;JPH3;FYN	0.362796	0.671538	biological_process
GO:0071346	cellular response to interferon-gamma	3	714	40	13332	0.00420168	0.0030003	1.40042	2317;9482;338382	FLNB;STX8;RAB7B	0.362796	0.671538	biological_process
GO:0004864	protein phosphatase inhibitor activity	2	681	23	12391	0.00293686	0.00185619	1.5822	8725;116729	URI1;PPP1R27	0.363089	0.683882	molecular_function
GO:0035198	miRNA binding	2	681	23	12391	0.00293686	0.00185619	1.5822	80149;87178	ZC3H12A;PNPT1	0.363089	0.683882	molecular_function
GO:0001106	RNA polymerase II transcription corepressor activity	2	681	23	12391	0.00293686	0.00185619	1.5822	6913;8725	TBX15;URI1	0.363089	0.683882	molecular_function
GO:0004190	aspartic-type endopeptidase activity	2	681	23	12391	0.00293686	0.00185619	1.5822	1510;105372269	CTSE;LOC105372269	0.363089	0.683882	molecular_function
GO:0004857	enzyme inhibitor activity	2	681	23	12391	0.00293686	0.00185619	1.5822	83666;151636	PARP9;DTX3L	0.363089	0.683882	molecular_function
GO:0001102	RNA polymerase II activating transcription factor binding	2	681	23	12391	0.00293686	0.00185619	1.5822	3429;8861	IFI27;LDB1	0.363089	0.683882	molecular_function
GO:0097110	scaffold protein binding	3	681	39	12391	0.00440529	0.00314745	1.39964	10458;8912;2895	BAIAP2;CACNA1H;GRID2	0.363155	0.683882	molecular_function
GO:0005161	platelet-derived growth factor receptor binding	1	681	8	12391	0.00146843	0.00064563	2.27441	5154	PDGFA	0.363868	0.683882	molecular_function
GO:0097027	ubiquitin-protein transferase activator activity	1	681	8	12391	0.00146843	0.00064563	2.27441	51343	FZR1	0.363868	0.683882	molecular_function
GO:0017070	U6 snRNA binding	1	681	8	12391	0.00146843	0.00064563	2.27441	7919	DDX39B	0.363868	0.683882	molecular_function
GO:0019911	structural constituent of myelin sheath	1	681	8	12391	0.00146843	0.00064563	2.27441	83742	MARVELD1	0.363868	0.683882	molecular_function
GO:0005344	oxygen carrier activity	1	681	8	12391	0.00146843	0.00064563	2.27441	26034	IPCEF1	0.363868	0.683882	molecular_function
GO:0050700	CARD domain binding	1	681	8	12391	0.00146843	0.00064563	2.27441	84433	CARD11	0.363868	0.683882	molecular_function
GO:0005537	mannose binding	1	681	8	12391	0.00146843	0.00064563	2.27441	4126	MANBA	0.363868	0.683882	molecular_function
GO:0004520	endodeoxyribonuclease activity	1	681	8	12391	0.00146843	0.00064563	2.27441	1776	DNASE1L3	0.363868	0.683882	molecular_function
GO:0030957	Tat protein binding	1	681	8	12391	0.00146843	0.00064563	2.27441	6598	SMARCB1	0.363868	0.683882	molecular_function
GO:0030628	pre-mRNA 3'-splice site binding	1	681	8	12391	0.00146843	0.00064563	2.27441	8233	ZRSR2	0.363868	0.683882	molecular_function
GO:0005314	high-affinity glutamate transmembrane transporter activity	1	681	8	12391	0.00146843	0.00064563	2.27441	6512	SLC1A7	0.363868	0.683882	molecular_function
GO:0044548	S100 protein binding	1	681	8	12391	0.00146843	0.00064563	2.27441	8826	IQGAP1	0.363868	0.683882	molecular_function
GO:0004536	deoxyribonuclease activity	1	681	8	12391	0.00146843	0.00064563	2.27441	1776	DNASE1L3	0.363868	0.683882	molecular_function
GO:0030881	beta-2-microglobulin binding	1	681	8	12391	0.00146843	0.00064563	2.27441	3105	HLA-A	0.363868	0.683882	molecular_function
GO:0031402	sodium ion binding	1	681	8	12391	0.00146843	0.00064563	2.27441	10568	SLC34A2	0.363868	0.683882	molecular_function
GO:0017128	phospholipid scramblase activity	1	681	8	12391	0.00146843	0.00064563	2.27441	57048	PLSCR3	0.363868	0.683882	molecular_function
GO:0030274	LIM domain binding	1	681	8	12391	0.00146843	0.00064563	2.27441	8861	LDB1	0.363868	0.683882	molecular_function
GO:0071558	histone demethylase activity (H3-K27 specific)	1	681	8	12391	0.00146843	0.00064563	2.27441	102724398	CH507-42P11.6	0.363868	0.683882	molecular_function
GO:0005520	insulin-like growth factor binding	1	681	8	12391	0.00146843	0.00064563	2.27441	203100	HTRA4	0.363868	0.683882	molecular_function
GO:0005319	lipid transporter activity	1	681	8	12391	0.00146843	0.00064563	2.27441	347	APOD	0.363868	0.683882	molecular_function
GO:0070742	C2H2 zinc finger domain binding	1	681	8	12391	0.00146843	0.00064563	2.27441	23524	SRRM2	0.363868	0.683882	molecular_function
GO:0030306	ADP-ribosylation factor binding	1	681	8	12391	0.00146843	0.00064563	2.27441	84440	RAB11FIP4	0.363868	0.683882	molecular_function
GO:0008526	phosphatidylinositol transporter activity	1	681	8	12391	0.00146843	0.00064563	2.27441	57605	PITPNM2	0.363868	0.683882	molecular_function
GO:0017124	SH3 domain binding	6	681	89	12391	0.00881057	0.00718263	1.22665	9101;225689;26578;5782;57048;23616	USP8;MAPK15;OSTF1;PTPN12;PLSCR3;SH3BP1	0.364286	0.683882	molecular_function
GO:0048208	COPII vesicle coating	4	714	57	13332	0.00560224	0.00427543	1.31033	27095;8452;128637;83696	TRAPPC3;CUL3;TBC1D20;TRAPPC9	0.364836	0.671538	biological_process
GO:0070527	platelet aggregation	2	714	24	13332	0.00280112	0.00180018	1.55602	5294;1465	PIK3CG;CSRP1	0.370802	0.671538	biological_process
GO:0001658	branching involved in ureteric bud morphogenesis	2	714	24	13332	0.00280112	0.00180018	1.55602	2668;6943	GDNF;TCF21	0.370802	0.671538	biological_process
GO:0051973	positive regulation of telomerase activity	2	714	24	13332	0.00280112	0.00180018	1.55602	225689;5588	MAPK15;PRKCQ	0.370802	0.671538	biological_process
GO:0030177	positive regulation of Wnt signaling pathway	2	714	24	13332	0.00280112	0.00180018	1.55602	6497;27185	SKI;DISC1	0.370802	0.671538	biological_process
GO:0031640	killing of cells of other organism	2	714	24	13332	0.00280112	0.00180018	1.55602	10578;400830	GNLY;DEFB132	0.370802	0.671538	biological_process
GO:0032008	positive regulation of TOR signaling	2	714	24	13332	0.00280112	0.00180018	1.55602	57521;64121	RPTOR;RRAGC	0.370802	0.671538	biological_process
GO:0010595	positive regulation of endothelial cell migration	2	714	24	13332	0.00280112	0.00180018	1.55602	80149;84913	ZC3H12A;ATOH8	0.370802	0.671538	biological_process
GO:0009790	embryo development	2	714	24	13332	0.00280112	0.00180018	1.55602	10742;4855	RAI2;NOTCH4	0.370802	0.671538	biological_process
GO:0060325	face morphogenesis	2	714	24	13332	0.00280112	0.00180018	1.55602	6497;59338	SKI;PLEKHA1	0.370802	0.671538	biological_process
GO:0034260	negative regulation of GTPase activity	2	714	24	13332	0.00280112	0.00180018	1.55602	5962;5799	RDX;PTPRN2	0.370802	0.671538	biological_process
GO:0005925	focal adhesion	16	812	264	14857	0.0197044	0.0177694	1.1089	5962;9815;8826;79798;120534;11078;2191;10487;5782;7529;23396;1465;5034;59341;2317;2580	RDX;GIT2;IQGAP1;ARMC5;ARL14EP;TRIOBP;FAP;CAP1;PTPN12;YWHAB;PIP5K1C;CSRP1;P4HB;TRPV4;FLNB;GAK	0.371345	0.781062	cellular_component
GO:0010976	positive regulation of neuron projection development	5	714	75	13332	0.0070028	0.00562556	1.24482	5753;2534;5274;257194;55714	PTK6;FYN;SERPINI1;NEGR1;TENM3	0.374436	0.671538	biological_process
GO:0043195	terminal bouton	3	812	40	14857	0.00369458	0.00269233	1.37226	6853;5799;80331	SYN1;PTPRN2;DNAJC5	0.374985	0.781062	cellular_component
GO:0035580	specific granule lumen	3	812	40	14857	0.00369458	0.00269233	1.37226	5768;820;54472	QSOX1;CAMP;TOLLIP	0.374985	0.781062	cellular_component
GO:0001533	cornified envelope	3	812	40	14857	0.00369458	0.00269233	1.37226	8502;5493;5317	PKP4;PPL;PKP1	0.374985	0.781062	cellular_component
GO:0005637	nuclear inner membrane	3	812	40	14857	0.00369458	0.00269233	1.37226	3429;283847;144404	IFI27;TERB1;TMEM120B	0.374985	0.781062	cellular_component
GO:0005902	microvillus	3	812	40	14857	0.00369458	0.00269233	1.37226	5962;5154;1179	RDX;PDGFA;CLCA1	0.374985	0.781062	cellular_component
GO:0001701	in utero embryonic development	7	714	110	13332	0.00980392	0.00825083	1.18824	54345;5930;27077;4097;10568;57178;51493	SOX18;RBBP6;B9D1;MAFG;SLC34A2;ZMIZ1;RTCB	0.375568	0.671538	biological_process
GO:0004674	protein serine/threonine kinase activity	17	681	281	12391	0.0249633	0.0226777	1.10078	6872;728642;369;65125;5588;102724428;5586;51701;5294;5607;3985;8444;984;8899;2580;340371;5590	TAF1;CDK11A;ARAF;WNK1;PRKCQ;SIK1B;PKN2;NLK;PIK3CG;MAP2K5;LIMK2;DYRK3;CDK11B;PRPF4B;GAK;NRBP2;PRKCZ	0.376699	0.689795	molecular_function
GO:0006813	potassium ion transport	4	714	58	13332	0.00560224	0.00435044	1.28774	477;3766;480;3768	ATP1A2;KCNJ10;ATP1A4;KCNJ12	0.377183	0.671538	biological_process
GO:0034976	response to endoplasmic reticulum stress	4	714	58	13332	0.00560224	0.00435044	1.28774	9601;57761;10869;5034	PDIA4;TRIB3;USP19;P4HB	0.377183	0.671538	biological_process
GO:0010389	regulation of G2/M transition of mitotic cell cycle	4	714	58	13332	0.00560224	0.00435044	1.28774	5577;5048;11258;7840	PRKAR2B;PAFAH1B1;DCTN3;ALMS1	0.377183	0.671538	biological_process
GO:0005525	GTP binding	20	681	334	12391	0.0293686	0.026955	1.08954	7280;4733;112714;5867;338382;116987;387;29889;64121;150786;27289;84273;7984;2771;55720;347733;55752;9221;54509;6236	TUBB2A;DRG1;TUBA3E;RAB4A;RAB7B;AGAP1;RHOA;GNL2;RRAGC;RAB6D;RND1;NOA1;ARHGEF5;GNAI2;TSR1;TUBB2B;SEPTIN11;NOLC1;RHOF;RRAD	0.378379	0.689795	molecular_function
GO:0048786	presynaptic active zone	2	812	24	14857	0.00246305	0.0016154	1.52473	6853;9783	SYN1;RIMS3	0.380456	0.781062	cellular_component
GO:0006367	transcription initiation from RNA polymerase II promoter	6	714	93	13332	0.00840336	0.0069757	1.20466	10155;4150;2959;5431;4855;7182	TRIM28;MAZ;GTF2B;POLR2B;NOTCH4;NR2C2	0.380458	0.671538	biological_process
GO:0005524	ATP binding	66	681	1153	12391	0.0969163	0.0930514	1.04154	10352;1609;369;55229;6725;225689;51202;8711;2534;112;5588;54981;5205;3835;5607;51701;57761;8444;480;2580;7329;8638;984;1185;59341;85441;477;102724428;10477;10998;54963;6041;8899;5590;6853;6872;728642;5753;7919;10973;63826;5209;9040;9126;65125;64135;5586;5294;317781;3985;51493;340371;1106;4642;56897;7323;340156;65220;9221;10201;9416;23396;10749;23020;3766;55930	WARS2;DGKQ;ARAF;PANK4;SRMS;MAPK15;DDX47;TNK1;FYN;ADCY6;PRKCQ;NMRK1;ATP8B1;KIF22;MAP2K5;NLK;TRIB3;DYRK3;ATP1A4;GAK;UBE2I;OASL;CDK11B;CLCN6;TRPV4;HELZ2;ATP1A2;SIK1B;UBE2E3;SLC27A5;UCKL1;RNASEL;PRPF4B;PRKCZ;SYN1;TAF1;CDK11A;PTK6;DDX39B;ASCC3;SRR;PFKFB3;UBE2M;SMC3;WNK1;IFIH1;PKN2;PIK3CG;DDX51;LIMK2;RTCB;NRBP2;CHD2;MYO1D;WRNIP1;UBE2D3;MYLK4;NADK;NOLC1;NME6;DDX23;PIP5K1C;KIF1C;SNRNP200;KCNJ10;MYO5C	0.380475	0.689795	molecular_function
GO:0001077	transcriptional activator activity, RNA polymerase II proximal promoter sequence-specific DNA binding	11	681	177	12391	0.0161527	0.0142846	1.13078	54345;11108;1879;23598;7182;4097;4779;23125;6666;6943;7593	SOX18;PRDM4;EBF1;PATZ1;NR2C2;MAFG;NFE2L1;CAMTA2;SOX12;TCF21;MZF1	0.381635	0.689795	molecular_function
GO:0008139	nuclear localization sequence binding	2	681	24	12391	0.00293686	0.00193689	1.51628	9670;3836	IPO13;KPNA1	0.383142	0.689795	molecular_function
GO:0001105	RNA polymerase II transcription coactivator activity	2	681	24	12391	0.00293686	0.00193689	1.51628	6666;10155	SOX12;TRIM28	0.383142	0.689795	molecular_function
GO:0004866	endopeptidase inhibitor activity	2	681	24	12391	0.00293686	0.00193689	1.51628	6691;8530	SPINK2;CST7	0.383142	0.689795	molecular_function
GO:0035556	intracellular signal transduction	18	714	308	13332	0.0252101	0.0231023	1.09124	27111;340156;9651;5577;10758;65125;2534;5588;102724428;5586;51701;2771;26118;54472;7984;3985;51085;340371	SDCBP2;MYLK4;PLCH2;PRKAR2B;TRAF3IP2;WNK1;FYN;PRKCQ;SIK1B;PKN2;NLK;GNAI2;WSB1;TOLLIP;ARHGEF5;LIMK2;MLXIPL;NRBP2	0.385462	0.671538	biological_process
GO:0006888	ER to Golgi vesicle-mediated transport	8	714	129	13332	0.0112045	0.00967597	1.15797	11070;51226;340371;143187;11258;8452;26958;128637	TMEM115;COPZ2;NRBP2;VTI1A;DCTN3;CUL3;COPG2;TBC1D20	0.387149	0.671538	biological_process
GO:0006310	DNA recombination	4	714	59	13332	0.00560224	0.00442544	1.26592	389602;79447;4155;79725	LOC389602;PAGR1;MBP;THAP9	0.389508	0.671538	biological_process
GO:0007169	transmembrane receptor protein tyrosine kinase signaling pathway	4	714	59	13332	0.00560224	0.00442544	1.26592	6725;5753;2534;8711	SRMS;PTK6;FYN;TNK1	0.389508	0.671538	biological_process
GO:0000226	microtubule cytoskeleton organization	4	714	59	13332	0.00560224	0.00442544	1.26592	5048;55700;5590;27185	PAFAH1B1;MAP7D1;PRKCZ;DISC1	0.389508	0.671538	biological_process
GO:0001843	neural tube closure	4	714	59	13332	0.00560224	0.00442544	1.26592	6497;23513;23242;57619	SKI;SCRIB;COBL;SHROOM3	0.389508	0.671538	biological_process
GO:0001725	stress fiber	3	812	41	14857	0.00369458	0.00275964	1.33879	79778;2317;55752	MICALL2;FLNB;SEPTIN11	0.390052	0.781062	cellular_component
GO:0048705	skeletal system morphogenesis	2	714	25	13332	0.00280112	0.00187519	1.49378	9496;59338	TBX4;PLEKHA1	0.390232	0.671538	biological_process
GO:0048167	regulation of synaptic plasticity	2	714	25	13332	0.00280112	0.00187519	1.49378	10458;2904	BAIAP2;GRIN2B	0.390232	0.671538	biological_process
GO:0032212	positive regulation of telomere maintenance via telomerase	2	714	25	13332	0.00280112	0.00187519	1.49378	225689;5588	MAPK15;PRKCQ	0.390232	0.671538	biological_process
GO:0008033	tRNA processing	2	714	25	13332	0.00280112	0.00187519	1.49378	79897;51002	RPP21;TPRKB	0.390232	0.671538	biological_process
GO:1902476	chloride transmembrane transport	2	714	25	13332	0.00280112	0.00187519	1.49378	10861;1185	SLC26A1;CLCN6	0.390232	0.671538	biological_process
GO:0032480	negative regulation of type I interferon production	2	714	25	13332	0.00280112	0.00187519	1.49378	64135;5300	IFIH1;PIN1	0.390232	0.671538	biological_process
GO:0006513	protein monoubiquitination	2	714	25	13332	0.00280112	0.00187519	1.49378	7323;8452	UBE2D3;CUL3	0.390232	0.671538	biological_process
GO:0018279	protein N-linked glycosylation via asparagine	2	714	25	13332	0.00280112	0.00187519	1.49378	201595;91319	STT3B;DERL3	0.390232	0.671538	biological_process
GO:0007162	negative regulation of cell adhesion	2	714	25	13332	0.00280112	0.00187519	1.49378	396;27289	ARHGDIA;RND1	0.390232	0.671538	biological_process
GO:0050918	positive chemotaxis	1	714	9	13332	0.00140056	0.000675068	2.0747	23513	SCRIB	0.390757	0.671538	biological_process
GO:0006349	regulation of gene expression by genetic imprinting	1	714	9	13332	0.00140056	0.000675068	2.0747	221656	KDM1B	0.390757	0.671538	biological_process
GO:0031669	cellular response to nutrient levels	1	714	9	13332	0.00140056	0.000675068	2.0747	57521	RPTOR	0.390757	0.671538	biological_process
GO:0001921	positive regulation of receptor recycling	1	714	9	13332	0.00140056	0.000675068	2.0747	23513	SCRIB	0.390757	0.671538	biological_process
GO:0046339	diacylglycerol metabolic process	1	714	9	13332	0.00140056	0.000675068	2.0747	1609	DGKQ	0.390757	0.671538	biological_process
GO:0010737	protein kinase A signaling	1	714	9	13332	0.00140056	0.000675068	2.0747	5962	RDX	0.390757	0.671538	biological_process
GO:1904469	positive regulation of tumor necrosis factor secretion	1	714	9	13332	0.00140056	0.000675068	2.0747	64135	IFIH1	0.390757	0.671538	biological_process
GO:2000234	positive regulation of rRNA processing	1	714	9	13332	0.00140056	0.000675068	2.0747	114049	BUD23	0.390757	0.671538	biological_process
GO:0015718	monocarboxylic acid transport	1	714	9	13332	0.00140056	0.000675068	2.0747	201232	SLC16A13	0.390757	0.671538	biological_process
GO:1904668	positive regulation of ubiquitin protein ligase activity	1	714	9	13332	0.00140056	0.000675068	2.0747	51343	FZR1	0.390757	0.671538	biological_process
GO:0090110	cargo loading into COPII-coated vesicle	1	714	9	13332	0.00140056	0.000675068	2.0747	128637	TBC1D20	0.390757	0.671538	biological_process
GO:0050710	negative regulation of cytokine secretion	1	714	9	13332	0.00140056	0.000675068	2.0747	55366	LGR4	0.390757	0.671538	biological_process
GO:0002227	innate immune response in mucosa	1	714	9	13332	0.00140056	0.000675068	2.0747	820	CAMP	0.390757	0.671538	biological_process
GO:0061158	3'-UTR-mediated mRNA destabilization	1	714	9	13332	0.00140056	0.000675068	2.0747	80149	ZC3H12A	0.390757	0.671538	biological_process
GO:0001833	inner cell mass cell proliferation	1	714	9	13332	0.00140056	0.000675068	2.0747	54892	NCAPG2	0.390757	0.671538	biological_process
GO:0030224	monocyte differentiation	1	714	9	13332	0.00140056	0.000675068	2.0747	8563	THOC5	0.390757	0.671538	biological_process
GO:0050870	positive regulation of T cell activation	1	714	9	13332	0.00140056	0.000675068	2.0747	5588	PRKCQ	0.390757	0.671538	biological_process
GO:0032688	negative regulation of interferon-beta production	1	714	9	13332	0.00140056	0.000675068	2.0747	58509	CACTIN	0.390757	0.671538	biological_process
GO:0042445	hormone metabolic process	1	714	9	13332	0.00140056	0.000675068	2.0747	6294	SAFB	0.390757	0.671538	biological_process
GO:0097435	supramolecular fiber organization	1	714	9	13332	0.00140056	0.000675068	2.0747	2280	FKBP1A	0.390757	0.671538	biological_process
GO:0034356	NAD biosynthesis via nicotinamide riboside salvage pathway	1	714	9	13332	0.00140056	0.000675068	2.0747	83666	PARP9	0.390757	0.671538	biological_process
GO:0010458	exit from mitosis	1	714	9	13332	0.00140056	0.000675068	2.0747	27243	CHMP2A	0.390757	0.671538	biological_process
GO:0016486	peptide hormone processing	1	714	9	13332	0.00140056	0.000675068	2.0747	5046	PCSK6	0.390757	0.671538	biological_process
GO:0008272	sulfate transport	1	714	9	13332	0.00140056	0.000675068	2.0747	10861	SLC26A1	0.390757	0.671538	biological_process
GO:0046951	ketone body biosynthetic process	1	714	9	13332	0.00140056	0.000675068	2.0747	10998	SLC27A5	0.390757	0.671538	biological_process
GO:0048599	oocyte development	1	714	9	13332	0.00140056	0.000675068	2.0747	51087	YBX2	0.390757	0.671538	biological_process
GO:0006855	drug transmembrane transport	1	714	9	13332	0.00140056	0.000675068	2.0747	5205	ATP8B1	0.390757	0.671538	biological_process
GO:0009607	response to biotic stimulus	1	714	9	13332	0.00140056	0.000675068	2.0747	80863	PRRT1	0.390757	0.671538	biological_process
GO:0043303	mast cell degranulation	1	714	9	13332	0.00140056	0.000675068	2.0747	5294	PIK3CG	0.390757	0.671538	biological_process
GO:0034379	very-low-density lipoprotein particle assembly	1	714	9	13332	0.00140056	0.000675068	2.0747	5034	P4HB	0.390757	0.671538	biological_process
GO:0034058	endosomal vesicle fusion	1	714	9	13332	0.00140056	0.000675068	2.0747	64145	RBSN	0.390757	0.671538	biological_process
GO:0010717	regulation of epithelial to mesenchymal transition	1	714	9	13332	0.00140056	0.000675068	2.0747	348262	MCRIP1	0.390757	0.671538	biological_process
GO:2000484	positive regulation of interleukin-8 secretion	1	714	9	13332	0.00140056	0.000675068	2.0747	820	CAMP	0.390757	0.671538	biological_process
GO:0015937	coenzyme A biosynthetic process	1	714	9	13332	0.00140056	0.000675068	2.0747	55229	PANK4	0.390757	0.671538	biological_process
GO:0048485	sympathetic nervous system development	1	714	9	13332	0.00140056	0.000675068	2.0747	2668	GDNF	0.390757	0.671538	biological_process
GO:0060322	head development	1	714	9	13332	0.00140056	0.000675068	2.0747	8861	LDB1	0.390757	0.671538	biological_process
GO:0042994	cytoplasmic sequestering of transcription factor	1	714	9	13332	0.00140056	0.000675068	2.0747	4795	NFKBIL1	0.390757	0.671538	biological_process
GO:0006703	estrogen biosynthetic process	1	714	9	13332	0.00140056	0.000675068	2.0747	51144	HSD17B12	0.390757	0.671538	biological_process
GO:0070306	lens fiber cell differentiation	1	714	9	13332	0.00140056	0.000675068	2.0747	51343	FZR1	0.390757	0.671538	biological_process
GO:1990573	potassium ion import across plasma membrane	1	714	9	13332	0.00140056	0.000675068	2.0747	477	ATP1A2	0.390757	0.671538	biological_process
GO:0031529	ruffle organization	1	714	9	13332	0.00140056	0.000675068	2.0747	59338	PLEKHA1	0.390757	0.671538	biological_process
GO:0046475	glycerophospholipid catabolic process	1	714	9	13332	0.00140056	0.000675068	2.0747	55627	SMPD4	0.390757	0.671538	biological_process
GO:0032461	positive regulation of protein oligomerization	1	714	9	13332	0.00140056	0.000675068	2.0747	51100	SH3GLB1	0.390757	0.671538	biological_process
GO:0006548	histidine catabolic process	1	714	9	13332	0.00140056	0.000675068	2.0747	3067	HDC	0.390757	0.671538	biological_process
GO:0014002	astrocyte development	1	714	9	13332	0.00140056	0.000675068	2.0747	3913	LAMB2	0.390757	0.671538	biological_process
GO:0050910	detection of mechanical stimulus involved in sensory perception of sound	1	714	9	13332	0.00140056	0.000675068	2.0747	117532	TMC2	0.390757	0.671538	biological_process
GO:1903358	regulation of Golgi organization	1	714	9	13332	0.00140056	0.000675068	2.0747	64145	RBSN	0.390757	0.671538	biological_process
GO:0002009	morphogenesis of an epithelium	1	714	9	13332	0.00140056	0.000675068	2.0747	9496	TBX4	0.390757	0.671538	biological_process
GO:0010259	multicellular organism aging	1	714	9	13332	0.00140056	0.000675068	2.0747	493856	CISD2	0.390757	0.671538	biological_process
GO:0006751	glutathione catabolic process	1	714	9	13332	0.00140056	0.000675068	2.0747	124975	GGT6	0.390757	0.671538	biological_process
GO:0006750	glutathione biosynthetic process	1	714	9	13332	0.00140056	0.000675068	2.0747	124975	GGT6	0.390757	0.671538	biological_process
GO:0050930	induction of positive chemotaxis	1	714	9	13332	0.00140056	0.000675068	2.0747	9048	ARTN	0.390757	0.671538	biological_process
GO:0000731	DNA synthesis involved in DNA repair	1	714	9	13332	0.00140056	0.000675068	2.0747	56897	WRNIP1	0.390757	0.671538	biological_process
GO:0035640	exploration behavior	1	714	9	13332	0.00140056	0.000675068	2.0747	57338	JPH3	0.390757	0.671538	biological_process
GO:0006048	UDP-N-acetylglucosamine biosynthetic process	1	714	9	13332	0.00140056	0.000675068	2.0747	2673	GFPT1	0.390757	0.671538	biological_process
GO:0006853	carnitine shuttle	1	714	9	13332	0.00140056	0.000675068	2.0747	1376	CPT2	0.390757	0.671538	biological_process
GO:0034551	mitochondrial respiratory chain complex III assembly	1	714	9	13332	0.00140056	0.000675068	2.0747	7381	UQCRB	0.390757	0.671538	biological_process
GO:0071157	negative regulation of cell cycle arrest	1	714	9	13332	0.00140056	0.000675068	2.0747	51085	MLXIPL	0.390757	0.671538	biological_process
GO:0086005	ventricular cardiac muscle cell action potential	1	714	9	13332	0.00140056	0.000675068	2.0747	9992	KCNE2	0.390757	0.671538	biological_process
GO:0030207	chondroitin sulfate catabolic process	1	714	9	13332	0.00140056	0.000675068	2.0747	3425	IDUA	0.390757	0.671538	biological_process
GO:0046849	bone remodeling	1	714	9	13332	0.00140056	0.000675068	2.0747	55366	LGR4	0.390757	0.671538	biological_process
GO:0042995	cell projection	5	812	75	14857	0.00615764	0.00504813	1.21979	83481;83861;9644;7984;5782	EPPK1;RSPH3;SH3PXD2A;ARHGEF5;PTPN12	0.391035	0.781062	cellular_component
GO:0035578	azurophil granule lumen	4	812	58	14857	0.00492611	0.00390388	1.26185	10487;25801;387263;54472	CAP1;GCA;C6orf120;TOLLIP	0.391861	0.781062	cellular_component
GO:0006417	regulation of translation	3	714	42	13332	0.00420168	0.00315032	1.33373	4116;9221;9933	MAGOH;NOLC1;PUM3	0.39236	0.673599	biological_process
GO:0016787	hydrolase activity	5	681	75	12391	0.00734214	0.00605278	1.21302	51390;744;140701;83451;670	AIG1;MPPED2;ABHD16B;ABHD11;BPHL	0.395644	0.689795	molecular_function
GO:0005215	transporter activity	4	681	58	12391	0.00587372	0.00468082	1.25485	6853;6536;162;202915	SYN1;SLC6A9;AP1B1;TMEM184A	0.39594	0.689795	molecular_function
GO:0035145	exon-exon junction complex	1	812	9	14857	0.00123153	0.000605775	2.03298	4116	MAGOH	0.397087	0.781062	cellular_component
GO:0005697	telomerase holoenzyme complex	1	812	9	14857	0.00123153	0.000605775	2.03298	23293	SMG6	0.397087	0.781062	cellular_component
GO:0098993	anchored component of synaptic vesicle membrane	1	812	9	14857	0.00123153	0.000605775	2.03298	6853	SYN1	0.397087	0.781062	cellular_component
GO:0005605	basal lamina	1	812	9	14857	0.00123153	0.000605775	2.03298	3913	LAMB2	0.397087	0.781062	cellular_component
GO:0030688	preribosome, small subunit precursor	1	812	9	14857	0.00123153	0.000605775	2.03298	55720	TSR1	0.397087	0.781062	cellular_component
GO:0070449	elongin complex	1	812	9	14857	0.00123153	0.000605775	2.03298	6923	ELOB	0.397087	0.781062	cellular_component
GO:0019028	viral capsid	1	812	9	14857	0.00123153	0.000605775	2.03298	105372269	LOC105372269	0.397087	0.781062	cellular_component
GO:0045178	basal part of cell	1	812	9	14857	0.00123153	0.000605775	2.03298	2191	FAP	0.397087	0.781062	cellular_component
GO:0006364	rRNA processing	10	714	166	13332	0.0140056	0.0124512	1.12484	79897;10969;27043;9221;51096;51202;79050;55720;317781;6041	RPP21;EBNA1BP2;PELP1;NOLC1;UTP18;DDX47;NOC4L;TSR1;DDX51;RNASEL	0.397549	0.681293	biological_process
GO:0042301	phosphate ion binding	1	681	9	12391	0.00146843	0.000726334	2.0217	10568	SLC34A2	0.398852	0.689795	molecular_function
GO:0010181	FMN binding	1	681	9	12391	0.00146843	0.000726334	2.0217	55163	PNPO	0.398852	0.689795	molecular_function
GO:0008331	high voltage-gated calcium channel activity	1	681	9	12391	0.00146843	0.000726334	2.0217	784	CACNB3	0.398852	0.689795	molecular_function
GO:0005355	glucose transmembrane transporter activity	1	681	9	12391	0.00146843	0.000726334	2.0217	154091	SLC2A12	0.398852	0.689795	molecular_function
GO:0004303	estradiol 17-beta-dehydrogenase activity	1	681	9	12391	0.00146843	0.000726334	2.0217	51144	HSD17B12	0.398852	0.689795	molecular_function
GO:0001206	transcriptional repressor activity, RNA polymerase II distal enhancer sequence-specific binding	1	681	9	12391	0.00146843	0.000726334	2.0217	571	BACH1	0.398852	0.689795	molecular_function
GO:0047372	acylglycerol lipase activity	1	681	9	12391	0.00146843	0.000726334	2.0217	57406	ABHD6	0.398852	0.689795	molecular_function
GO:0035497	cAMP response element binding	1	681	9	12391	0.00146843	0.000726334	2.0217	1388	ATF6B	0.398852	0.689795	molecular_function
GO:0015075	ion transmembrane transporter activity	1	681	9	12391	0.00146843	0.000726334	2.0217	5355	PLP2	0.398852	0.689795	molecular_function
GO:0015267	channel activity	1	681	9	12391	0.00146843	0.000726334	2.0217	1140	CHRNB1	0.398852	0.689795	molecular_function
GO:0005436	sodium:phosphate symporter activity	1	681	9	12391	0.00146843	0.000726334	2.0217	10568	SLC34A2	0.398852	0.689795	molecular_function
GO:0005041	low-density lipoprotein receptor activity	1	681	9	12391	0.00146843	0.000726334	2.0217	7804	LRP8	0.398852	0.689795	molecular_function
GO:0004003	ATP-dependent DNA helicase activity	1	681	9	12391	0.00146843	0.000726334	2.0217	1106	CHD2	0.398852	0.689795	molecular_function
GO:0019855	calcium channel inhibitor activity	1	681	9	12391	0.00146843	0.000726334	2.0217	6804	STX1A	0.398852	0.689795	molecular_function
GO:0032993	protein-DNA complex	2	812	25	14857	0.00246305	0.00168271	1.46374	6666;1388	SOX12;ATF6B	0.400155	0.78184	cellular_component
GO:0008021	synaptic vesicle	5	812	76	14857	0.00615764	0.00511543	1.20374	6853;143187;8673;6804;80331	SYN1;VTI1A;VAMP8;STX1A;DNAJC5	0.402023	0.78184	cellular_component
GO:0007411	axon guidance	8	714	131	13332	0.0112045	0.00982598	1.14029	3913;9048;8660;5588;2534;6477;9423;2668	LAMB2;ARTN;IRS2;PRKCQ;FYN;SIAH1;NTN1;GDNF	0.403631	0.681293	biological_process
GO:0000776	kinetochore	4	812	59	14857	0.00492611	0.00397119	1.24046	64769;5048;3835;90417	MEAF6;PAFAH1B1;KIF22;KNSTRN	0.404399	0.78184	cellular_component
GO:0050776	regulation of immune response	5	714	78	13332	0.0070028	0.00585059	1.19694	4277;3107;2280;3105;100507436	MICB;HLA-C;FKBP1A;HLA-A;MICA	0.406749	0.681293	biological_process
GO:0043087	regulation of GTPase activity	3	714	43	13332	0.00420168	0.00322532	1.30272	5962;5048;7984	RDX;PAFAH1B1;ARHGEF5	0.407015	0.681293	biological_process
GO:0007190	activation of adenylate cyclase activity	2	714	26	13332	0.00280112	0.0019502	1.43633	10487;112	CAP1;ADCY6	0.409388	0.681293	biological_process
GO:0043124	negative regulation of I-kappaB kinase/NF-kappaB signaling	2	714	26	13332	0.00280112	0.0019502	1.43633	80149;28952	ZC3H12A;CCDC22	0.409388	0.681293	biological_process
GO:0030155	regulation of cell adhesion	2	714	26	13332	0.00280112	0.0019502	1.43633	5274;8502	SERPINI1;PKP4	0.409388	0.681293	biological_process
GO:0070830	bicellular tight junction assembly	2	714	26	13332	0.00280112	0.0019502	1.43633	1365;79778	CLDN3;MICALL2	0.409388	0.681293	biological_process
GO:0034446	substrate adhesion-dependent cell spreading	2	714	26	13332	0.00280112	0.0019502	1.43633	84168;79778	ANTXR1;MICALL2	0.409388	0.681293	biological_process
GO:0014068	positive regulation of phosphatidylinositol 3-kinase signaling	2	714	26	13332	0.00280112	0.0019502	1.43633	5154;2534	PDGFA;FYN	0.409388	0.681293	biological_process
GO:0034644	cellular response to UV	2	714	26	13332	0.00280112	0.0019502	1.43633	6872;9683	TAF1;N4BP1	0.409388	0.681293	biological_process
GO:0032281	AMPA glutamate receptor complex	2	812	26	14857	0.00246305	0.00175002	1.40745	93145;57406	OLFM2;ABHD6	0.419555	0.78184	cellular_component
GO:0010494	cytoplasmic stress granule	3	812	43	14857	0.00369458	0.00289426	1.27652	8444;57521;348262	DYRK3;RPTOR;MCRIP1	0.419893	0.78184	cellular_component
GO:0035577	azurophil granule membrane	3	812	43	14857	0.00369458	0.00289426	1.27652	8673;4126;80331	VAMP8;MANBA;DNAJC5	0.419893	0.78184	cellular_component
GO:0005543	phospholipid binding	4	681	60	12391	0.00587372	0.00484222	1.21302	129401;116987;254240;55968	NUP35;AGAP1;BPIFC;NSFL1C	0.421085	0.703208	molecular_function
GO:0050796	regulation of insulin secretion	3	714	44	13332	0.00420168	0.00330033	1.27311	6804;9254;5532	STX1A;CACNA2D2;PPP3CB	0.421561	0.681293	biological_process
GO:0070888	E-box binding	2	681	26	12391	0.00293686	0.0020983	1.39964	84913;6943	ATOH8;TCF21	0.422388	0.703208	molecular_function
GO:0016791	phosphatase activity	2	681	26	12391	0.00293686	0.0020983	1.39964	8446;1847	DUSP11;DUSP5	0.422388	0.703208	molecular_function
GO:0051020	GTPase binding	2	681	26	12391	0.00293686	0.0020983	1.39964	2782;64121	GNB1;RRAGC	0.422388	0.703208	molecular_function
GO:0032204	regulation of telomere maintenance	1	714	10	13332	0.00140056	0.000750075	1.86723	23293	SMG6	0.423407	0.681293	biological_process
GO:0051276	chromosome organization	1	714	10	13332	0.00140056	0.000750075	1.86723	6018	RLF	0.423407	0.681293	biological_process
GO:0048169	regulation of long-term neuronal synaptic plasticity	1	714	10	13332	0.00140056	0.000750075	1.86723	3766	KCNJ10	0.423407	0.681293	biological_process
GO:0042346	positive regulation of NF-kappaB import into nucleus	1	714	10	13332	0.00140056	0.000750075	1.86723	10616	RBCK1	0.423407	0.681293	biological_process
GO:0042993	positive regulation of transcription factor import into nucleus	1	714	10	13332	0.00140056	0.000750075	1.86723	10155	TRIM28	0.423407	0.681293	biological_process
GO:0021522	spinal cord motor neuron differentiation	1	714	10	13332	0.00140056	0.000750075	1.86723	29777	ABT1	0.423407	0.681293	biological_process
GO:1900745	positive regulation of p38MAPK cascade	1	714	10	13332	0.00140056	0.000750075	1.86723	80149	ZC3H12A	0.423407	0.681293	biological_process
GO:0060294	cilium movement involved in cell motility	1	714	10	13332	0.00140056	0.000750075	1.86723	64518	TEKT3	0.423407	0.681293	biological_process
GO:0032228	regulation of synaptic transmission, GABAergic	1	714	10	13332	0.00140056	0.000750075	1.86723	23349	PHF24	0.423407	0.681293	biological_process
GO:0006636	unsaturated fatty acid biosynthetic process	1	714	10	13332	0.00140056	0.000750075	1.86723	79966	SCD5	0.423407	0.681293	biological_process
GO:2001234	negative regulation of apoptotic signaling pathway	1	714	10	13332	0.00140056	0.000750075	1.86723	4335	MNT	0.423407	0.681293	biological_process
GO:0015693	magnesium ion transport	1	714	10	13332	0.00140056	0.000750075	1.86723	123606	NIPA1	0.423407	0.681293	biological_process
GO:0035641	locomotory exploration behavior	1	714	10	13332	0.00140056	0.000750075	1.86723	57555	NLGN2	0.423407	0.681293	biological_process
GO:1902188	positive regulation of viral release from host cell	1	714	10	13332	0.00140056	0.000750075	1.86723	27243	CHMP2A	0.423407	0.681293	biological_process
GO:0010954	positive regulation of protein processing	1	714	10	13332	0.00140056	0.000750075	1.86723	7141	TNP1	0.423407	0.681293	biological_process
GO:0006119	oxidative phosphorylation	1	714	10	13332	0.00140056	0.000750075	1.86723	7381	UQCRB	0.423407	0.681293	biological_process
GO:0070206	protein trimerization	1	714	10	13332	0.00140056	0.000750075	1.86723	114899	C1QTNF3	0.423407	0.681293	biological_process
GO:0046677	response to antibiotic	1	714	10	13332	0.00140056	0.000750075	1.86723	8372	HYAL3	0.423407	0.681293	biological_process
GO:0051895	negative regulation of focal adhesion assembly	1	714	10	13332	0.00140056	0.000750075	1.86723	347	APOD	0.423407	0.681293	biological_process
GO:0006098	pentose-phosphate shunt	1	714	10	13332	0.00140056	0.000750075	1.86723	6120	RPE	0.423407	0.681293	biological_process
GO:0006996	organelle organization	1	714	10	13332	0.00140056	0.000750075	1.86723	79803	HPS6	0.423407	0.681293	biological_process
GO:0044782	cilium organization	1	714	10	13332	0.00140056	0.000750075	1.86723	55329	MNS1	0.423407	0.681293	biological_process
GO:0048255	mRNA stabilization	1	714	10	13332	0.00140056	0.000750075	1.86723	2668	GDNF	0.423407	0.681293	biological_process
GO:0001708	cell fate specification	1	714	10	13332	0.00140056	0.000750075	1.86723	79144	PPDPF	0.423407	0.681293	biological_process
GO:0045618	positive regulation of keratinocyte differentiation	1	714	10	13332	0.00140056	0.000750075	1.86723	10626	TRIM16	0.423407	0.681293	biological_process
GO:0002042	cell migration involved in sprouting angiogenesis	1	714	10	13332	0.00140056	0.000750075	1.86723	1960	EGR3	0.423407	0.681293	biological_process
GO:2001275	positive regulation of glucose import in response to insulin stimulus	1	714	10	13332	0.00140056	0.000750075	1.86723	6041	RNASEL	0.423407	0.681293	biological_process
GO:0043200	response to amino acid	1	714	10	13332	0.00140056	0.000750075	1.86723	64121	RRAGC	0.423407	0.681293	biological_process
GO:0006665	sphingolipid metabolic process	1	714	10	13332	0.00140056	0.000750075	1.86723	124976	SPNS2	0.423407	0.681293	biological_process
GO:0032801	receptor catabolic process	1	714	10	13332	0.00140056	0.000750075	1.86723	51100	SH3GLB1	0.423407	0.681293	biological_process
GO:0045724	positive regulation of cilium assembly	1	714	10	13332	0.00140056	0.000750075	1.86723	55329	MNS1	0.423407	0.681293	biological_process
GO:0086064	cell communication by electrical coupling involved in cardiac conduction	1	714	10	13332	0.00140056	0.000750075	1.86723	477	ATP1A2	0.423407	0.681293	biological_process
GO:0031167	rRNA methylation	1	714	10	13332	0.00140056	0.000750075	1.86723	114049	BUD23	0.423407	0.681293	biological_process
GO:0032515	negative regulation of phosphoprotein phosphatase activity	1	714	10	13332	0.00140056	0.000750075	1.86723	2280	FKBP1A	0.423407	0.681293	biological_process
GO:0007009	plasma membrane organization	1	714	10	13332	0.00140056	0.000750075	1.86723	10458	BAIAP2	0.423407	0.681293	biological_process
GO:0000447	endonucleolytic cleavage in ITS1 to separate SSU-rRNA from 5.8S rRNA and LSU-rRNA from tricistronic rRNA transcript (SSU-rRNA, 5.8S rRNA, LSU-rRNA)	1	714	10	13332	0.00140056	0.000750075	1.86723	29777	ABT1	0.423407	0.681293	biological_process
GO:0045723	positive regulation of fatty acid biosynthetic process	1	714	10	13332	0.00140056	0.000750075	1.86723	51085	MLXIPL	0.423407	0.681293	biological_process
GO:0032331	negative regulation of chondrocyte differentiation	1	714	10	13332	0.00140056	0.000750075	1.86723	81792	ADAMTS12	0.423407	0.681293	biological_process
GO:0014003	oligodendrocyte development	1	714	10	13332	0.00140056	0.000750075	1.86723	388585	HES5	0.423407	0.681293	biological_process
GO:0032727	positive regulation of interferon-alpha production	1	714	10	13332	0.00140056	0.000750075	1.86723	64135	IFIH1	0.423407	0.681293	biological_process
GO:0061053	somite development	1	714	10	13332	0.00140056	0.000750075	1.86723	5930	RBBP6	0.423407	0.681293	biological_process
GO:2000737	negative regulation of stem cell differentiation	1	714	10	13332	0.00140056	0.000750075	1.86723	388585	HES5	0.423407	0.681293	biological_process
GO:0007095	mitotic G2 DNA damage checkpoint	1	714	10	13332	0.00140056	0.000750075	1.86723	80279	CDK5RAP3	0.423407	0.681293	biological_process
GO:0046785	microtubule polymerization	1	714	10	13332	0.00140056	0.000750075	1.86723	59341	TRPV4	0.423407	0.681293	biological_process
GO:0006228	UTP biosynthetic process	1	714	10	13332	0.00140056	0.000750075	1.86723	10201	NME6	0.423407	0.681293	biological_process
GO:0016126	sterol biosynthetic process	1	714	10	13332	0.00140056	0.000750075	1.86723	3638	INSIG1	0.423407	0.681293	biological_process
GO:0043097	pyrimidine nucleoside salvage	1	714	10	13332	0.00140056	0.000750075	1.86723	54963	UCKL1	0.423407	0.681293	biological_process
GO:0050709	negative regulation of protein secretion	1	714	10	13332	0.00140056	0.000750075	1.86723	285381	DPH3	0.423407	0.681293	biological_process
GO:2000251	positive regulation of actin cytoskeleton reorganization	1	714	10	13332	0.00140056	0.000750075	1.86723	10458	BAIAP2	0.423407	0.681293	biological_process
GO:0006883	cellular sodium ion homeostasis	1	714	10	13332	0.00140056	0.000750075	1.86723	477	ATP1A2	0.423407	0.681293	biological_process
GO:0045943	positive regulation of transcription from RNA polymerase I promoter	1	714	10	13332	0.00140056	0.000750075	1.86723	6872	TAF1	0.423407	0.681293	biological_process
GO:0050908	detection of light stimulus involved in visual perception	1	714	10	13332	0.00140056	0.000750075	1.86723	2916	GRM6	0.423407	0.681293	biological_process
GO:0060766	negative regulation of androgen receptor signaling pathway	1	714	10	13332	0.00140056	0.000750075	1.86723	6943	TCF21	0.423407	0.681293	biological_process
GO:0004722	protein serine/threonine phosphatase activity	3	681	43	12391	0.00440529	0.00347026	1.26944	9647;57546;5532	PPM1F;PDP2;PPP3CB	0.423479	0.703208	molecular_function
GO:0008201	heparin binding	6	681	95	12391	0.00881057	0.00766685	1.14918	5048;53834;7148;202915;5046;51144	PAFAH1B1;FGFRL1;TNXB;TMEM184A;PCSK6;HSD17B12	0.423955	0.703208	molecular_function
GO:0007165	signal transduction	35	714	628	13332	0.0490196	0.0471047	1.04065	117289;6461;4289;2668;10144;5607;8883;653308;1185;11108;6425;55914;5957;2317;5590;3097;2888;1827;8660;5317;5586;2771;10487;1140;9052;4867;55714;7804;9048;284114;8826;5612;26578;54472;1388	TAGAP;SHB;MKLN1;GDNF;FAM13A;MAP2K5;NAE1;ASAH2B;CLCN6;PRDM4;SFRP5;ERBIN;RCVRN;FLNB;PRKCZ;HIVEP2;GRB14;RCAN1;IRS2;PKP1;PKN2;GNAI2;CAP1;CHRNB1;GPRC5A;NPHP1;TENM3;LRP8;ARTN;TMEM102;IQGAP1;THAP12;OSTF1;TOLLIP;ATF6B	0.428065	0.684751	biological_process
GO:0045785	positive regulation of cell adhesion	2	714	27	13332	0.00280112	0.0020252	1.38313	8861;284114	LDB1;TMEM102	0.428244	0.684751	biological_process
GO:0007584	response to nutrient	2	714	27	13332	0.00280112	0.0020252	1.38313	2642;2771	GCGR;GNAI2	0.428244	0.684751	biological_process
GO:0051592	response to calcium ion	2	714	27	13332	0.00280112	0.0020252	1.38313	7139;310	TNNT2;ANXA7	0.428244	0.684751	biological_process
GO:0051781	positive regulation of cell division	2	714	27	13332	0.00280112	0.0020252	1.38313	5154;346389	PDGFA;MACC1	0.428244	0.684751	biological_process
GO:0005200	structural constituent of cytoskeleton	5	681	78	12391	0.00734214	0.00629489	1.16637	5493;7280;55914;347733;112714	PPL;TUBB2A;ERBIN;TUBB2B;TUBA3E	0.428701	0.703208	molecular_function
GO:0019221	cytokine-mediated signaling pathway	7	714	116	13332	0.00980392	0.00870087	1.12677	7076;5355;9235;2534;2280;6804;7804	TIMP1;PLP2;IL32;FYN;FKBP1A;STX1A;LRP8	0.428798	0.684751	biological_process
GO:0031463	Cul3-RING ubiquitin ligase complex	4	812	61	14857	0.00492611	0.00410581	1.19979	54442;200942;8452;571	KCTD5;KLHDC8B;CUL3;BACH1	0.429314	0.78184	cellular_component
GO:0005750	mitochondrial respiratory chain complex III	1	812	10	14857	0.00123153	0.000673083	1.82968	7381	UQCRB	0.430059	0.78184	cellular_component
GO:0017146	NMDA selective glutamate receptor complex	1	812	10	14857	0.00123153	0.000673083	1.82968	2904	GRIN2B	0.430059	0.78184	cellular_component
GO:0042641	actomyosin	1	812	10	14857	0.00123153	0.000673083	1.82968	6804	STX1A	0.430059	0.78184	cellular_component
GO:0005687	U4 snRNP	1	812	10	14857	0.00123153	0.000673083	1.82968	6628	SNRPB	0.430059	0.78184	cellular_component
GO:0001741	XY body	1	812	10	14857	0.00123153	0.000673083	1.82968	6598	SMARCB1	0.430059	0.78184	cellular_component
GO:0005838	proteasome regulatory particle	1	812	10	14857	0.00123153	0.000673083	1.82968	5715	PSMD9	0.430059	0.78184	cellular_component
GO:0030904	retromer complex	1	812	10	14857	0.00123153	0.000673083	1.82968	55667	DENND4C	0.430059	0.78184	cellular_component
GO:0043194	axon initial segment	1	812	10	14857	0.00123153	0.000673083	1.82968	3785	KCNQ2	0.430059	0.78184	cellular_component
GO:0048188	Set1C/COMPASS complex	1	812	10	14857	0.00123153	0.000673083	1.82968	23067	SETD1B	0.430059	0.78184	cellular_component
GO:0005634	nucleus	235	812	4252	14857	0.289409	0.286195	1.01123	65243;23598;255877;2534;1776;3835;136051;27350;57761;7329;23473;11070;4150;124961;54442;136259;54963;51087;10738;29855;5753;10973;8446;1827;5586;4779;2874;59338;138715;3985;51493;165631;9101;9831;8826;57473;7644;6294;9416;151636;904;117608;129138;5300;26205;9496;7375;64784;128209;2553;23082;80279;57541;225689;169270;64718;51701;23125;54927;984;93953;147741;79729;1960;55619;55075;23293;10869;9406;…	ZFP69B;PATZ1;BCL6B;FYN;DNASE1L3;KIF22;ZNF786;APOBEC3C;TRIB3;UBE2I;CAPN7;TMEM115;MAZ;ZFP3;KCTD5;KLF14;UCKL1;YBX2;RFPL3;UBN1;PTK6;ASCC3;DUSP11;RCAN1;PKN2;NFE2L1;GPS2;PLEKHA1;ARID3C;LIMK2;RTCB;PARP15;USP8;ZNF623;IQGAP1;ZNF512B;ZNF91;SAFB;DDX23;DTX3L;CCNT1;ZNF354B;ANKRD54;PIN1;GMEB2;TBX4;USP4;CRTC3;KLF17;GABPB1;PPRC1;CDK5RAP3;ZNF398;MAPK15;ZNF596;UNKL;NLK;CAMTA2;CHCHD3;CDK11B;GCNA;ZNF560;SH3D21;EGR3;…	0.431179	0.78184	cellular_component
GO:0004620	phospholipase activity	1	681	10	12391	0.00146843	0.000807037	1.81953	57406	ABHD6	0.431915	0.703208	molecular_function
GO:0031957	very long-chain fatty acid-CoA ligase activity	1	681	10	12391	0.00146843	0.000807037	1.81953	10998	SLC27A5	0.431915	0.703208	molecular_function
GO:0004016	adenylate cyclase activity	1	681	10	12391	0.00146843	0.000807037	1.81953	112	ADCY6	0.431915	0.703208	molecular_function
GO:0004526	ribonuclease P activity	1	681	10	12391	0.00146843	0.000807037	1.81953	79897	RPP21	0.431915	0.703208	molecular_function
GO:0042166	acetylcholine binding	1	681	10	12391	0.00146843	0.000807037	1.81953	1140	CHRNB1	0.431915	0.703208	molecular_function
GO:0017134	fibroblast growth factor binding	1	681	10	12391	0.00146843	0.000807037	1.81953	53834	FGFRL1	0.431915	0.703208	molecular_function
GO:0002161	aminoacyl-tRNA editing activity	1	681	10	12391	0.00146843	0.000807037	1.81953	92675	DTD1	0.431915	0.703208	molecular_function
GO:0005528	FK506 binding	1	681	10	12391	0.00146843	0.000807037	1.81953	2280	FKBP1A	0.431915	0.703208	molecular_function
GO:0030898	actin-dependent ATPase activity	1	681	10	12391	0.00146843	0.000807037	1.81953	4642	MYO1D	0.431915	0.703208	molecular_function
GO:0008239	dipeptidyl-peptidase activity	1	681	10	12391	0.00146843	0.000807037	1.81953	2191	FAP	0.431915	0.703208	molecular_function
GO:0019992	diacylglycerol binding	1	681	10	12391	0.00146843	0.000807037	1.81953	10423	CDIPT	0.431915	0.703208	molecular_function
GO:0042802	identical protein binding	42	681	739	12391	0.061674	0.0596401	1.0341	2534;3950;4289;59341;4733;22827;202658;27111;11070;1365;54442;6477;7529;6041;2317;221935;5753;7919;283518;10458;57555;923;1827;80781;51100;2888;51228;64135;5294;5154;4691;56897;56658;107986084;147040;6120;6048;23020;7534;55329;9667;7375	FYN;LECT2;MKLN1;TRPV4;DRG1;PUF60;TRIM39-RPP21;SDCBP2;TMEM115;CLDN3;KCTD5;SIAH1;YWHAB;RNASEL;FLNB;SDK1;PTK6;DDX39B;KCNRG;BAIAP2;NLGN2;CD6;RCAN1;COL18A1;SH3GLB1;GRB14;GLTP;IFIH1;PIK3CG;PDGFA;NCL;WRNIP1;TRIM39;LOC107986084;KCTD11;RPE;RNF5;SNRNP200;YWHAZ;MNS1;SAFB2;USP4	0.433065	0.703208	molecular_function
GO:0030198	extracellular matrix organization	8	714	135	13332	0.0112045	0.010126	1.1065	3913;9644;1296;80781;1293;4146;5154;51144	LAMB2;SH3PXD2A;COL8A2;COL18A1;COL6A3;MATN1;PDGFA;HSD17B12	0.436563	0.684751	biological_process
GO:0043022	ribosome binding	3	681	44	12391	0.00440529	0.00355096	1.24059	143244;80149;1984	EIF5AL1;ZC3H12A;EIF5A	0.438274	0.707119	molecular_function
GO:0019903	protein phosphatase binding	3	681	44	12391	0.00440529	0.00355096	1.24059	8826;89801;8660	IQGAP1;PPP1R3F;IRS2	0.438274	0.707119	molecular_function
GO:0007568	aging	4	714	63	13332	0.00560224	0.00472547	1.18554	9992;7076;347;63826	KCNE2;TIMP1;APOD;SRR	0.438355	0.684751	biological_process
GO:0043198	dendritic shaft	2	812	27	14857	0.00246305	0.00181733	1.35532	10458;5577	BAIAP2;PRKAR2B	0.438629	0.78184	cellular_component
GO:0001228	transcriptional activator activity, RNA polymerase II transcription regulatory region sequence-specific DNA binding	6	681	97	12391	0.00881057	0.00782826	1.12548	346389;89884;136259;138715;5089;7182	MACC1;LHX4;KLF14;ARID3C;PBX2;NR2C2	0.44372	0.713099	molecular_function
GO:0070301	cellular response to hydrogen peroxide	2	714	28	13332	0.00280112	0.00210021	1.33373	10105;59338	PPIF;PLEKHA1	0.446778	0.684751	biological_process
GO:0006730	one-carbon metabolic process	2	714	28	13332	0.00280112	0.00210021	1.33373	11238;766	CA5B;CA7	0.446778	0.684751	biological_process
GO:0046034	ATP metabolic process	2	714	28	13332	0.00280112	0.00210021	1.33373	477;65220	ATP1A2;NADK	0.446778	0.684751	biological_process
GO:0008360	regulation of cell shape	6	714	100	13332	0.00840336	0.00750075	1.12034	5962;10458;4289;57619;2534;310	RDX;BAIAP2;MKLN1;SHROOM3;FYN;ANXA7	0.448052	0.684751	biological_process
GO:0072686	mitotic spindle	3	812	45	14857	0.00369458	0.00302888	1.21979	8502;3835;90417	PKP4;KIF22;KNSTRN	0.44923	0.78184	cellular_component
GO:0005581	collagen trimer	3	812	45	14857	0.00369458	0.00302888	1.21979	1296;114899;80781	COL8A2;C1QTNF3;COL18A1	0.44923	0.78184	cellular_component
GO:0005871	kinesin complex	3	812	45	14857	0.00369458	0.00302888	1.21979	10749;5048;3835	KIF1C;PAFAH1B1;KIF22	0.44923	0.78184	cellular_component
GO:0006906	vesicle fusion	3	714	46	13332	0.00420168	0.00345035	1.21776	8673;10791;9482	VAMP8;VAMP5;STX8	0.450273	0.684751	biological_process
GO:0030246	carbohydrate binding	5	681	80	12391	0.00734214	0.0064563	1.13721	102723728;283820;10423;653808;124220	LOC102723728;NOMO2;CDIPT;ZG16;ZG16B	0.450542	0.713099	molecular_function
GO:0005783	endoplasmic reticulum	40	812	712	14857	0.0492611	0.0479235	1.02791	9992;10554;123;259230;8938;26022;1776;5205;3105;387522;9482;118813;9933;55627;10998;347;79803;54329;9027;3638;128637;57214;283518;9601;201595;84892;83696;57136;5046;3107;54972;5034;8372;5355;27095;387521;493856;6048;10749;29974	KCNE2;AGPAT1;PLIN2;SGMS1;BAIAP3;TMEM98;DNASE1L3;ATP8B1;HLA-A;TMEM189-UBE2V1;STX8;ZFYVE27;PUM3;SMPD4;SLC27A5;APOD;HPS6;GPR85;NAT8;INSIG1;TBC1D20;CEMIP;KCNRG;PDIA4;STT3B;POMGNT2;TRAPPC9;APMAP;PCSK6;HLA-C;TMEM132A;P4HB;HYAL3;PLP2;TRAPPC3;TMEM189;CISD2;RNF5;KIF1C;A1CF	0.451649	0.78184	cellular_component
GO:0017112	Rab guanyl-nucleotide exchange factor activity	3	681	45	12391	0.00440529	0.00363167	1.21302	27095;55667;83696	TRAPPC3;DENND4C;TRAPPC9	0.452922	0.713099	molecular_function
GO:0010839	negative regulation of keratinocyte proliferation	1	714	11	13332	0.00140056	0.000825083	1.69748	83481	EPPK1	0.45431	0.684751	biological_process
GO:0046928	regulation of neurotransmitter secretion	1	714	11	13332	0.00140056	0.000825083	1.69748	6853	SYN1	0.45431	0.684751	biological_process
GO:0016226	iron-sulfur cluster assembly	1	714	11	13332	0.00140056	0.000825083	1.69748	9391	CIAO1	0.45431	0.684751	biological_process
GO:0032897	negative regulation of viral transcription	1	714	11	13332	0.00140056	0.000825083	1.69748	10206	TRIM13	0.45431	0.684751	biological_process
GO:0051310	metaphase plate congression	1	714	11	13332	0.00140056	0.000825083	1.69748	3835	KIF22	0.45431	0.684751	biological_process
GO:0001702	gastrulation with mouth forming second	1	714	11	13332	0.00140056	0.000825083	1.69748	8861	LDB1	0.45431	0.684751	biological_process
GO:0006940	regulation of smooth muscle contraction	1	714	11	13332	0.00140056	0.000825083	1.69748	477	ATP1A2	0.45431	0.684751	biological_process
GO:0006122	mitochondrial electron transport, ubiquinol to cytochrome c	1	714	11	13332	0.00140056	0.000825083	1.69748	7381	UQCRB	0.45431	0.684751	biological_process
GO:0003407	neural retina development	1	714	11	13332	0.00140056	0.000825083	1.69748	84440	RAB11FIP4	0.45431	0.684751	biological_process
GO:0006336	DNA replication-independent nucleosome assembly	1	714	11	13332	0.00140056	0.000825083	1.69748	29855	UBN1	0.45431	0.684751	biological_process
GO:0031333	negative regulation of protein complex assembly	1	714	11	13332	0.00140056	0.000825083	1.69748	5590	PRKCZ	0.45431	0.684751	biological_process
GO:0035458	cellular response to interferon-beta	1	714	11	13332	0.00140056	0.000825083	1.69748	87178	PNPT1	0.45431	0.684751	biological_process
GO:0045332	phospholipid translocation	1	714	11	13332	0.00140056	0.000825083	1.69748	5205	ATP8B1	0.45431	0.684751	biological_process
GO:0086004	regulation of cardiac muscle cell contraction	1	714	11	13332	0.00140056	0.000825083	1.69748	477	ATP1A2	0.45431	0.684751	biological_process
GO:0030517	negative regulation of axon extension	1	714	11	13332	0.00140056	0.000825083	1.69748	9423	NTN1	0.45431	0.684751	biological_process
GO:0043153	entrainment of circadian clock by photoperiod	1	714	11	13332	0.00140056	0.000825083	1.69748	102724428	SIK1B	0.45431	0.684751	biological_process
GO:0000038	very long-chain fatty acid metabolic process	1	714	11	13332	0.00140056	0.000825083	1.69748	10998	SLC27A5	0.45431	0.684751	biological_process
GO:0006958	complement activation, classical pathway	1	714	11	13332	0.00140056	0.000825083	1.69748	4179	CD46	0.45431	0.684751	biological_process
GO:0010801	negative regulation of peptidyl-threonine phosphorylation	1	714	11	13332	0.00140056	0.000825083	1.69748	1609	DGKQ	0.45431	0.684751	biological_process
GO:0006995	cellular response to nitrogen starvation	1	714	11	13332	0.00140056	0.000825083	1.69748	10641	NPRL2	0.45431	0.684751	biological_process
GO:0036503	ERAD pathway	1	714	11	13332	0.00140056	0.000825083	1.69748	6048	RNF5	0.45431	0.684751	biological_process
GO:1903543	positive regulation of exosomal secretion	1	714	11	13332	0.00140056	0.000825083	1.69748	27243	CHMP2A	0.45431	0.684751	biological_process
GO:0043923	positive regulation by host of viral transcription	1	714	11	13332	0.00140056	0.000825083	1.69748	6598	SMARCB1	0.45431	0.684751	biological_process
GO:0001816	cytokine production	1	714	11	13332	0.00140056	0.000825083	1.69748	5294	PIK3CG	0.45431	0.684751	biological_process
GO:0016573	histone acetylation	1	714	11	13332	0.00140056	0.000825083	1.69748	6872	TAF1	0.45431	0.684751	biological_process
GO:1900740	positive regulation of protein insertion into mitochondrial membrane involved in apoptotic signaling pathway	1	714	11	13332	0.00140056	0.000825083	1.69748	7529	YWHAB	0.45431	0.684751	biological_process
GO:0014898	cardiac muscle hypertrophy in response to stress	1	714	11	13332	0.00140056	0.000825083	1.69748	23125	CAMTA2	0.45431	0.684751	biological_process
GO:0042307	positive regulation of protein import into nucleus	1	714	11	13332	0.00140056	0.000825083	1.69748	80149	ZC3H12A	0.45431	0.684751	biological_process
GO:0001682	tRNA 5'-leader removal	1	714	11	13332	0.00140056	0.000825083	1.69748	79897	RPP21	0.45431	0.684751	biological_process
GO:0009435	NAD biosynthetic process	1	714	11	13332	0.00140056	0.000825083	1.69748	54981	NMRK1	0.45431	0.684751	biological_process
GO:0031629	synaptic vesicle fusion to presynaptic active zone membrane	1	714	11	13332	0.00140056	0.000825083	1.69748	6804	STX1A	0.45431	0.684751	biological_process
GO:0008053	mitochondrial fusion	1	714	11	13332	0.00140056	0.000825083	1.69748	54927	CHCHD3	0.45431	0.684751	biological_process
GO:0043248	proteasome assembly	1	714	11	13332	0.00140056	0.000825083	1.69748	5717	PSMD11	0.45431	0.684751	biological_process
GO:0006183	GTP biosynthetic process	1	714	11	13332	0.00140056	0.000825083	1.69748	10201	NME6	0.45431	0.684751	biological_process
GO:0007520	myoblast fusion	1	714	11	13332	0.00140056	0.000825083	1.69748	8912	CACNA1H	0.45431	0.684751	biological_process
GO:0060307	regulation of ventricular cardiac muscle cell membrane repolarization	1	714	11	13332	0.00140056	0.000825083	1.69748	9992	KCNE2	0.45431	0.684751	biological_process
GO:0014032	neural crest cell development	1	714	11	13332	0.00140056	0.000825083	1.69748	9221	NOLC1	0.45431	0.684751	biological_process
GO:0006241	CTP biosynthetic process	1	714	11	13332	0.00140056	0.000825083	1.69748	10201	NME6	0.45431	0.684751	biological_process
GO:1900029	positive regulation of ruffle assembly	1	714	11	13332	0.00140056	0.000825083	1.69748	23242	COBL	0.45431	0.684751	biological_process
GO:0070266	necroptotic process	1	714	11	13332	0.00140056	0.000825083	1.69748	10105	PPIF	0.45431	0.684751	biological_process
GO:0007342	fusion of sperm to egg plasma membrane involved in single fertilization	1	714	11	13332	0.00140056	0.000825083	1.69748	124912	SPACA3	0.45431	0.684751	biological_process
GO:0061098	positive regulation of protein tyrosine kinase activity	1	714	11	13332	0.00140056	0.000825083	1.69748	7804	LRP8	0.45431	0.684751	biological_process
GO:0006646	phosphatidylethanolamine biosynthetic process	1	714	11	13332	0.00140056	0.000825083	1.69748	5833	PCYT2	0.45431	0.684751	biological_process
GO:0006801	superoxide metabolic process	1	714	11	13332	0.00140056	0.000825083	1.69748	9644	SH3PXD2A	0.45431	0.684751	biological_process
GO:0032733	positive regulation of interleukin-10 production	1	714	11	13332	0.00140056	0.000825083	1.69748	11334	TUSC2	0.45431	0.684751	biological_process
GO:0043968	histone H2A acetylation	1	714	11	13332	0.00140056	0.000825083	1.69748	64769	MEAF6	0.45431	0.684751	biological_process
GO:0048870	cell motility	1	714	11	13332	0.00140056	0.000825083	1.69748	6497	SKI	0.45431	0.684751	biological_process
GO:0002052	positive regulation of neuroblast proliferation	1	714	11	13332	0.00140056	0.000825083	1.69748	27185	DISC1	0.45431	0.684751	biological_process
GO:0006171	cAMP biosynthetic process	1	714	11	13332	0.00140056	0.000825083	1.69748	112	ADCY6	0.45431	0.684751	biological_process
GO:2000786	positive regulation of autophagosome assembly	1	714	11	13332	0.00140056	0.000825083	1.69748	51100	SH3GLB1	0.45431	0.684751	biological_process
GO:0007202	activation of phospholipase C activity	1	714	11	13332	0.00140056	0.000825083	1.69748	10316	NMUR1	0.45431	0.684751	biological_process
GO:0019882	antigen processing and presentation	1	714	11	13332	0.00140056	0.000825083	1.69748	5867	RAB4A	0.45431	0.684751	biological_process
GO:0055119	relaxation of cardiac muscle	1	714	11	13332	0.00140056	0.000825083	1.69748	477	ATP1A2	0.45431	0.684751	biological_process
GO:0007216	G-protein coupled glutamate receptor signaling pathway	1	714	11	13332	0.00140056	0.000825083	1.69748	2916	GRM6	0.45431	0.684751	biological_process
GO:0019068	virion assembly	1	714	11	13332	0.00140056	0.000825083	1.69748	128637	TBC1D20	0.45431	0.684751	biological_process
GO:0048662	negative regulation of smooth muscle cell proliferation	1	714	11	13332	0.00140056	0.000825083	1.69748	347	APOD	0.45431	0.684751	biological_process
GO:0051209	release of sequestered calcium ion into cytosol	1	714	11	13332	0.00140056	0.000825083	1.69748	2280	FKBP1A	0.45431	0.684751	biological_process
GO:0005788	endoplasmic reticulum lumen	11	812	189	14857	0.0135468	0.0127213	1.06489	3913;7076;5768;1296;80781;1293;9601;5034;5799;5154;54972	LAMB2;TIMP1;QSOX1;COL8A2;COL18A1;COL6A3;PDIA4;P4HB;PTPRN2;PDGFA;TMEM132A	0.459495	0.78184	cellular_component
GO:0031624	ubiquitin conjugating enzyme binding	2	681	28	12391	0.00293686	0.0022597	1.29966	55905;54472	RNF114;TOLLIP	0.460305	0.713099	molecular_function
GO:0043621	protein self-association	2	681	28	12391	0.00293686	0.0022597	1.29966	8861;118813	LDB1;ZFYVE27	0.460305	0.713099	molecular_function
GO:0071782	endoplasmic reticulum tubular network	1	812	11	14857	0.00123153	0.000740392	1.66335	118813	ZFYVE27	0.461229	0.78184	cellular_component
GO:0030673	axolemma	1	812	11	14857	0.00123153	0.000740392	1.66335	4642	MYO1D	0.461229	0.78184	cellular_component
GO:0001673	male germ cell nucleus	1	812	11	14857	0.00123153	0.000740392	1.66335	7141	TNP1	0.461229	0.78184	cellular_component
GO:0044666	MLL3/4 complex	1	812	11	14857	0.00123153	0.000740392	1.66335	79447	PAGR1	0.461229	0.78184	cellular_component
GO:0042788	polysomal ribosome	1	812	11	14857	0.00123153	0.000740392	1.66335	87178	PNPT1	0.461229	0.78184	cellular_component
GO:0005865	striated muscle thin filament	1	812	11	14857	0.00123153	0.000740392	1.66335	7139	TNNT2	0.461229	0.78184	cellular_component
GO:0042581	specific granule	1	812	11	14857	0.00123153	0.000740392	1.66335	820	CAMP	0.461229	0.78184	cellular_component
GO:0005774	vacuolar membrane	1	812	11	14857	0.00123153	0.000740392	1.66335	533	ATP6V0B	0.461229	0.78184	cellular_component
GO:0030127	COPII vesicle coat	1	812	11	14857	0.00123153	0.000740392	1.66335	22872	SEC31A	0.461229	0.78184	cellular_component
GO:0008250	oligosaccharyltransferase complex	1	812	11	14857	0.00123153	0.000740392	1.66335	201595	STT3B	0.461229	0.78184	cellular_component
GO:0034709	methylosome	1	812	11	14857	0.00123153	0.000740392	1.66335	6628	SNRPB	0.461229	0.78184	cellular_component
GO:0007346	regulation of mitotic cell cycle	4	714	65	13332	0.00560224	0.00487549	1.14906	984;728642;5607;102724428	CDK11B;CDK11A;MAP2K5;SIK1B	0.462369	0.695785	biological_process
GO:0070182	DNA polymerase binding	1	681	11	12391	0.00146843	0.000887741	1.65412	23293	SMG6	0.463161	0.713099	molecular_function
GO:0005351	sugar:proton symporter activity	1	681	11	12391	0.00146843	0.000887741	1.65412	154091	SLC2A12	0.463161	0.713099	molecular_function
GO:0003995	acyl-CoA dehydrogenase activity	1	681	11	12391	0.00146843	0.000887741	1.65412	55289	ACOXL	0.463161	0.713099	molecular_function
GO:0005542	folic acid binding	1	681	11	12391	0.00146843	0.000887741	1.65412	6573	SLC19A1	0.463161	0.713099	molecular_function
GO:0015386	potassium:proton antiporter activity	1	681	11	12391	0.00146843	0.000887741	1.65412	6550	SLC9A3	0.463161	0.713099	molecular_function
GO:0016829	lyase activity	1	681	11	12391	0.00146843	0.000887741	1.65412	100037417	DDTL	0.463161	0.713099	molecular_function
GO:0004143	diacylglycerol kinase activity	1	681	11	12391	0.00146843	0.000887741	1.65412	1609	DGKQ	0.463161	0.713099	molecular_function
GO:0034450	ubiquitin-ubiquitin ligase activity	1	681	11	12391	0.00146843	0.000887741	1.65412	51529	ANAPC11	0.463161	0.713099	molecular_function
GO:0005313	L-glutamate transmembrane transporter activity	1	681	11	12391	0.00146843	0.000887741	1.65412	6512	SLC1A7	0.463161	0.713099	molecular_function
GO:0031210	phosphatidylcholine binding	1	681	11	12391	0.00146843	0.000887741	1.65412	27243	CHMP2A	0.463161	0.713099	molecular_function
GO:0045335	phagocytic vesicle	3	812	46	14857	0.00369458	0.00309618	1.19327	2317;9482;338382	FLNB;STX8;RAB7B	0.463672	0.782799	cellular_component
GO:0051259	protein oligomerization	3	714	47	13332	0.00420168	0.00352535	1.19185	80149;10155;51100	ZC3H12A;TRIM28;SH3GLB1	0.46441	0.695785	biological_process
GO:0008543	fibroblast growth factor receptor signaling pathway	3	714	47	13332	0.00420168	0.00352535	1.19185	8826;53834;5431	IQGAP1;FGFRL1;POLR2B	0.46441	0.695785	biological_process
GO:0050727	regulation of inflammatory response	2	714	29	13332	0.00280112	0.00217522	1.28774	81792;255877	ADAMTS12;BCL6B	0.46497	0.695785	biological_process
GO:0008542	visual learning	2	714	29	13332	0.00280112	0.00217522	1.28774	477;8905	ATP1A2;AP1S2	0.46497	0.695785	biological_process
GO:0034613	cellular protein localization	2	714	29	13332	0.00280112	0.00217522	1.28774	64121;2895	RRAGC;GRID2	0.46497	0.695785	biological_process
GO:0006687	glycosphingolipid metabolic process	2	714	29	13332	0.00280112	0.00217522	1.28774	55627;51228	SMPD4;GLTP	0.46497	0.695785	biological_process
GO:0007173	epidermal growth factor receptor signaling pathway	2	714	29	13332	0.00280112	0.00217522	1.28774	8826;55914	IQGAP1;ERBIN	0.46497	0.695785	biological_process
GO:0010628	positive regulation of gene expression	10	714	176	13332	0.0140056	0.0132013	1.06092	5962;9647;5272;1609;115019;5317;80149;11235;9027;59341	RDX;PPM1F;SERPINB9;DGKQ;SLC26A9;PKP1;ZC3H12A;PDCD10;NAT8;TRPV4	0.470351	0.69852	biological_process
GO:0051117	ATPase binding	4	681	64	12391	0.00587372	0.00516504	1.13721	5962;5867;55968;115019	RDX;RAB4A;NSFL1C;SLC26A9	0.470519	0.71703	molecular_function
GO:0008083	growth factor activity	5	681	82	12391	0.00734214	0.00661771	1.10947	7076;9048;346389;2668;5154	TIMP1;ARTN;MACC1;GDNF;PDGFA	0.472159	0.71703	molecular_function
GO:0036126	sperm flagellum	2	812	29	14857	0.00246305	0.00195194	1.26185	64518;55329	TEKT3;MNS1	0.475713	0.789984	cellular_component
GO:0018105	peptidyl-serine phosphorylation	6	714	103	13332	0.00840336	0.00772577	1.0877	6872;1609;340156;5588;5586;5590	TAF1;DGKQ;MYLK4;PRKCQ;PKN2;PRKCZ	0.476595	0.69852	biological_process
GO:0005547	phosphatidylinositol-3,4,5-trisphosphate binding	2	681	29	12391	0.00293686	0.00234041	1.25485	8826;23612	IQGAP1;PHLDA3	0.478712	0.71703	molecular_function
GO:0046332	SMAD binding	2	681	29	12391	0.00293686	0.00234041	1.25485	2280;6497	FKBP1A;SKI	0.478712	0.71703	molecular_function
GO:0052689	carboxylic ester hydrolase activity	2	681	29	12391	0.00293686	0.00234041	1.25485	57555;283848	NLGN2;CES4A	0.478712	0.71703	molecular_function
GO:0016324	apical plasma membrane	12	812	210	14857	0.0147783	0.0141348	1.04553	5962;154043;115019;6550;22802;57619;10568;5205;6573;784;59341;5590	RDX;CNKSR3;SLC26A9;SLC9A3;CLCA4;SHROOM3;SLC34A2;ATP8B1;SLC19A1;CACNB3;TRPV4;PRKCZ	0.479477	0.789984	cellular_component
GO:0070125	mitochondrial translational elongation	5	714	85	13332	0.0070028	0.00637564	1.09837	6150;11222;64968;124995;64432	MRPL23;MRPL3;MRPS6;MRPL10;MRPS25	0.480946	0.69852	biological_process
GO:0071320	cellular response to cAMP	2	714	30	13332	0.00280112	0.00225023	1.24482	2230;5294	FDX1;PIK3CG	0.482803	0.69852	biological_process
GO:0001938	positive regulation of endothelial cell proliferation	2	714	30	13332	0.00280112	0.00225023	1.24482	1960;57521	EGR3;RPTOR	0.482803	0.69852	biological_process
GO:0042149	cellular response to glucose starvation	2	714	30	13332	0.00280112	0.00225023	1.24482	80149;51100	ZC3H12A;SH3GLB1	0.482803	0.69852	biological_process
GO:0016070	RNA metabolic process	2	714	30	13332	0.00280112	0.00225023	1.24482	8446;5431	DUSP11;POLR2B	0.482803	0.69852	biological_process
GO:0030054	cell junction	24	812	429	14857	0.0295567	0.0288753	1.0236	8502;9751;2895;57549;9783;27185;55914;93145;199990;5799;2904;23513;6804;5590;6853;221935;57555;7984;1140;9644;80863;55752;66035;22827	PKP4;SNPH;GRID2;IGSF9;RIMS3;DISC1;ERBIN;OLFM2;FAAP20;PTPRN2;GRIN2B;SCRIB;STX1A;PRKCZ;SYN1;SDK1;NLGN2;ARHGEF5;CHRNB1;SH3PXD2A;PRRT1;SEPTIN11;SLC2A11;PUF60	0.483339	0.789984	cellular_component
GO:0051968	positive regulation of synaptic transmission, glutamatergic	1	714	12	13332	0.00140056	0.00090009	1.55602	57555	NLGN2	0.483559	0.69852	biological_process
GO:0032715	negative regulation of interleukin-6 production	1	714	12	13332	0.00140056	0.00090009	1.55602	80149	ZC3H12A	0.483559	0.69852	biological_process
GO:0001556	oocyte maturation	1	714	12	13332	0.00140056	0.00090009	1.55602	80336	PABPC1L	0.483559	0.69852	biological_process
GO:0060122	inner ear receptor cell stereocilium organization	1	714	12	13332	0.00140056	0.00090009	1.55602	388585	HES5	0.483559	0.69852	biological_process
GO:0048024	regulation of mRNA splicing, via spliceosome	1	714	12	13332	0.00140056	0.00090009	1.55602	79066	METTL16	0.483559	0.69852	biological_process
GO:0070986	left/right axis specification	1	714	12	13332	0.00140056	0.00090009	1.55602	55329	MNS1	0.483559	0.69852	biological_process
GO:0032874	positive regulation of stress-activated MAPK cascade	1	714	12	13332	0.00140056	0.00090009	1.55602	11235	PDCD10	0.483559	0.69852	biological_process
GO:0050715	positive regulation of cytokine secretion	1	714	12	13332	0.00140056	0.00090009	1.55602	114899	C1QTNF3	0.483559	0.69852	biological_process
GO:0006939	smooth muscle contraction	1	714	12	13332	0.00140056	0.00090009	1.55602	10316	NMUR1	0.483559	0.69852	biological_process
GO:0071360	cellular response to exogenous dsRNA	1	714	12	13332	0.00140056	0.00090009	1.55602	64135	IFIH1	0.483559	0.69852	biological_process
GO:0048280	vesicle fusion with Golgi apparatus	1	714	12	13332	0.00140056	0.00090009	1.55602	143187	VTI1A	0.483559	0.69852	biological_process
GO:0010881	regulation of cardiac muscle contraction by regulation of the release of sequestered calcium ion	1	714	12	13332	0.00140056	0.00090009	1.55602	477	ATP1A2	0.483559	0.69852	biological_process
GO:0048844	artery morphogenesis	1	714	12	13332	0.00140056	0.00090009	1.55602	57178	ZMIZ1	0.483559	0.69852	biological_process
GO:0090161	Golgi ribbon formation	1	714	12	13332	0.00140056	0.00090009	1.55602	143187	VTI1A	0.483559	0.69852	biological_process
GO:0006509	membrane protein ectodomain proteolysis	1	714	12	13332	0.00140056	0.00090009	1.55602	5588	PRKCQ	0.483559	0.69852	biological_process
GO:0016125	sterol metabolic process	1	714	12	13332	0.00140056	0.00090009	1.55602	2230	FDX1	0.483559	0.69852	biological_process
GO:0006458	'de novo' protein folding	1	714	12	13332	0.00140056	0.00090009	1.55602	2280	FKBP1A	0.483559	0.69852	biological_process
GO:0009303	rRNA transcription	1	714	12	13332	0.00140056	0.00090009	1.55602	51547	SIRT7	0.483559	0.69852	biological_process
GO:0051493	regulation of cytoskeleton organization	1	714	12	13332	0.00140056	0.00090009	1.55602	7984	ARHGEF5	0.483559	0.69852	biological_process
GO:0097150	neuronal stem cell population maintenance	1	714	12	13332	0.00140056	0.00090009	1.55602	388585	HES5	0.483559	0.69852	biological_process
GO:0086012	membrane depolarization during cardiac muscle cell action potential	1	714	12	13332	0.00140056	0.00090009	1.55602	477	ATP1A2	0.483559	0.69852	biological_process
GO:0043278	response to morphine	1	714	12	13332	0.00140056	0.00090009	1.55602	63826	SRR	0.483559	0.69852	biological_process
GO:0045742	positive regulation of epidermal growth factor receptor signaling pathway	1	714	12	13332	0.00140056	0.00090009	1.55602	5753	PTK6	0.483559	0.69852	biological_process
GO:0044344	cellular response to fibroblast growth factor stimulus	1	714	12	13332	0.00140056	0.00090009	1.55602	1960	EGR3	0.483559	0.69852	biological_process
GO:0043434	response to peptide hormone	1	714	12	13332	0.00140056	0.00090009	1.55602	7076	TIMP1	0.483559	0.69852	biological_process
GO:0006622	protein targeting to lysosome	1	714	12	13332	0.00140056	0.00090009	1.55602	51172	NAGPA	0.483559	0.69852	biological_process
GO:0007035	vacuolar acidification	1	714	12	13332	0.00140056	0.00090009	1.55602	533	ATP6V0B	0.483559	0.69852	biological_process
GO:0042157	lipoprotein metabolic process	1	714	12	13332	0.00140056	0.00090009	1.55602	81575	APOLD1	0.483559	0.69852	biological_process
GO:0035050	embryonic heart tube development	1	714	12	13332	0.00140056	0.00090009	1.55602	54345	SOX18	0.483559	0.69852	biological_process
GO:0008045	motor neuron axon guidance	1	714	12	13332	0.00140056	0.00090009	1.55602	89884	LHX4	0.483559	0.69852	biological_process
GO:2000377	regulation of reactive oxygen species metabolic process	1	714	12	13332	0.00140056	0.00090009	1.55602	11334	TUSC2	0.483559	0.69852	biological_process
GO:0032199	reverse transcription involved in RNA-mediated transposition	1	714	12	13332	0.00140056	0.00090009	1.55602	389602	LOC389602	0.483559	0.69852	biological_process
GO:0030279	negative regulation of ossification	1	714	12	13332	0.00140056	0.00090009	1.55602	79412	KREMEN2	0.483559	0.69852	biological_process
GO:0002576	platelet degranulation	4	714	67	13332	0.00560224	0.0050255	1.11476	5768;8407;5154;7076	QSOX1;TAGLN2;PDGFA;TIMP1	0.486013	0.701458	biological_process
GO:0005681	spliceosomal complex	5	812	84	14857	0.00615764	0.0056539	1.0891	7919;6628;10713;24148;23020	DDX39B;SNRPB;USP39;PRPF6;SNRNP200	0.488479	0.789984	cellular_component
GO:0005790	smooth endoplasmic reticulum	1	812	12	14857	0.00123153	0.0008077	1.52473	4642	MYO1D	0.490697	0.789984	cellular_component
GO:0033268	node of Ranvier	1	812	12	14857	0.00123153	0.0008077	1.52473	3785	KCNQ2	0.490697	0.789984	cellular_component
GO:0005746	mitochondrial respiratory chain	1	812	12	14857	0.00123153	0.0008077	1.52473	7381	UQCRB	0.490697	0.789984	cellular_component
GO:0005719	nuclear euchromatin	1	812	12	14857	0.00123153	0.0008077	1.52473	10155	TRIM28	0.490697	0.789984	cellular_component
GO:0016471	vacuolar proton-transporting V-type ATPase complex	1	812	12	14857	0.00123153	0.0008077	1.52473	534	ATP6V1G2	0.490697	0.789984	cellular_component
GO:0071565	nBAF complex	1	812	12	14857	0.00123153	0.0008077	1.52473	6598	SMARCB1	0.490697	0.789984	cellular_component
GO:0010314	phosphatidylinositol-5-phosphate binding	1	681	12	12391	0.00146843	0.000968445	1.51628	23612	PHLDA3	0.492692	0.71703	molecular_function
GO:0043027	cysteine-type endopeptidase inhibitor activity involved in apoptotic process	1	681	12	12391	0.00146843	0.000968445	1.51628	5272	SERPINB9	0.492692	0.71703	molecular_function
GO:0005247	voltage-gated chloride channel activity	1	681	12	12391	0.00146843	0.000968445	1.51628	1185	CLCN6	0.492692	0.71703	molecular_function
GO:0004745	retinol dehydrogenase activity	1	681	12	12391	0.00146843	0.000968445	1.51628	201140	DHRS7C	0.492692	0.71703	molecular_function
GO:0009036	Type II site-specific deoxyribonuclease activity	1	681	12	12391	0.00146843	0.000968445	1.51628	389602	LOC389602	0.492692	0.71703	molecular_function
GO:0070577	lysine-acetylated histone binding	1	681	12	12391	0.00146843	0.000968445	1.51628	6872	TAF1	0.492692	0.71703	molecular_function
GO:0043236	laminin binding	1	681	12	12391	0.00146843	0.000968445	1.51628	59339	PLEKHA2	0.492692	0.71703	molecular_function
GO:0098641	cadherin binding involved in cell-cell adhesion	1	681	12	12391	0.00146843	0.000968445	1.51628	10458	BAIAP2	0.492692	0.71703	molecular_function
GO:0005001	transmembrane receptor protein tyrosine phosphatase activity	1	681	12	12391	0.00146843	0.000968445	1.51628	5799	PTPRN2	0.492692	0.71703	molecular_function
GO:0042043	neurexin family protein binding	1	681	12	12391	0.00146843	0.000968445	1.51628	57555	NLGN2	0.492692	0.71703	molecular_function
GO:0008191	metalloendopeptidase inhibitor activity	1	681	12	12391	0.00146843	0.000968445	1.51628	7076	TIMP1	0.492692	0.71703	molecular_function
GO:0030695	GTPase regulator activity	1	681	12	12391	0.00146843	0.000968445	1.51628	63940	GPSM3	0.492692	0.71703	molecular_function
GO:0016805	dipeptidase activity	1	681	12	12391	0.00146843	0.000968445	1.51628	90507	SCRN2	0.492692	0.71703	molecular_function
GO:0031005	filamin binding	1	681	12	12391	0.00146843	0.000968445	1.51628	79778	MICALL2	0.492692	0.71703	molecular_function
GO:0031012	extracellular matrix	10	812	176	14857	0.0123153	0.0118463	1.03959	3913;7148;1992;80781;1293;81792;653808;5034;5046;2317	LAMB2;TNXB;SERPINB1;COL18A1;COL6A3;ADAMTS12;ZG16;P4HB;PCSK6;FLNB	0.496306	0.789984	cellular_component
GO:0051897	positive regulation of protein kinase B signaling	4	714	68	13332	0.00560224	0.00510051	1.09837	5154;5294;8660;2534	PDGFA;PIK3CG;IRS2;FYN	0.497678	0.704913	biological_process
GO:0010507	negative regulation of autophagy	2	714	31	13332	0.00280112	0.00232523	1.20466	6048;92196	RNF5;DAPL1	0.500263	0.704913	biological_process
GO:0070373	negative regulation of ERK1 and ERK2 cascade	2	714	31	13332	0.00280112	0.00232523	1.20466	154043;5300	CNKSR3;PIN1	0.500263	0.704913	biological_process
GO:0030900	forebrain development	2	714	31	13332	0.00280112	0.00232523	1.20466	4642;2534	MYO1D;FYN	0.500263	0.704913	biological_process
GO:0061077	chaperone-mediated protein folding	2	714	31	13332	0.00280112	0.00232523	1.20466	9601;2280	PDIA4;FKBP1A	0.500263	0.704913	biological_process
GO:0016020	membrane	83	812	1512	14857	0.102217	0.10177	1.00439	10189;112268219;2782;10423;3105;23154;7364;1379;10973;51228;27243;8452;5294;9791;80863;79412;80279;121665;51202;8711;150771;2580;80331;51390;55619;477;3241;5590;29889;90231;10198;57136;54892;10105;10953;112;2280;89801;6991;83666;6536;85441;23397;7529;9744;10942;59339;57555;1992;24148;65125;5717;317781;201595;4867;55714;56897;5355;310;493856;23020;784;10554;259230;27077;9612;4733;8638;5690;64386;5…	ALYREF;LOC112268219;GNB1;CDIPT;HLA-A;NCDN;UGT2B7;CR1L;ASCC3;GLTP;CHMP2A;CUL3;PIK3CG;PTDSS1;PRRT1;KREMEN2;CDK5RAP3;SPPL3;DDX47;TNK1;ITPRIPL1;GAK;DNAJC5;AIG1;DOCK10;ATP1A2;HPCAL1;PRKCZ;GNL2;KIAA2013;MPHOSPH9;APMAP;NCAPG2;PPIF;TOMM34;ADCY6;FKBP1A;PPP1R3F;TCTE3;PARP9;SLC6A9;HELZ2;NCAPH;YWHAB;ACAP1;PRSS21;PLEKHA2;NLGN2;SERPINB1;PRPF6;WNK1;PSMD11;DDX51;STT3B;NPHP1;TENM3;WRNIP1;PLP2;ANXA7;CISD2;SNRNP200…	0.500903	0.789984	cellular_component
GO:0030182	neuron differentiation	5	714	87	13332	0.0070028	0.00652565	1.07312	8861;9751;5300;340371;83696	LDB1;SNPH;PIN1;NRBP2;TRAPPC9	0.5016	0.704913	biological_process
GO:0070126	mitochondrial translational termination	5	714	87	13332	0.0070028	0.00652565	1.07312	6150;11222;64968;124995;64432	MRPL23;MRPL3;MRPS6;MRPL10;MRPS25	0.5016	0.704913	biological_process
GO:0005741	mitochondrial outer membrane	7	812	122	14857	0.00862069	0.00821162	1.04982	3429;10953;51100;670;493856;56910;51001	IFI27;TOMM34;SH3GLB1;BPHL;CISD2;STARD7;MTERF3	0.503036	0.789984	cellular_component
GO:0042393	histone binding	5	681	85	12391	0.00734214	0.00685982	1.07031	83666;221656;84656;151636;1106	PARP9;KDM1B;GLYR1;DTX3L;CHD2	0.504048	0.731448	molecular_function
GO:0009887	animal organ morphogenesis	3	714	50	13332	0.00420168	0.00375038	1.12034	5154;80781;89884	PDGFA;COL18A1;LHX4	0.505808	0.704913	biological_process
GO:0071712	ER-associated misfolded protein catabolic process	1	714	13	13332	0.00140056	0.000975098	1.43633	6048	RNF5	0.511242	0.704913	biological_process
GO:0051568	histone H3-K4 methylation	1	714	13	13332	0.00140056	0.000975098	1.43633	23067	SETD1B	0.511242	0.704913	biological_process
GO:0098719	sodium ion import across plasma membrane	1	714	13	13332	0.00140056	0.000975098	1.43633	6550	SLC9A3	0.511242	0.704913	biological_process
GO:0019915	lipid storage	1	714	13	13332	0.00140056	0.000975098	1.43633	123	PLIN2	0.511242	0.704913	biological_process
GO:0045736	negative regulation of cyclin-dependent protein serine/threonine kinase activity	1	714	13	13332	0.00140056	0.000975098	1.43633	388324	INCA1	0.511242	0.704913	biological_process
GO:0097009	energy homeostasis	1	714	13	13332	0.00140056	0.000975098	1.43633	64784	CRTC3	0.511242	0.704913	biological_process
GO:0035036	sperm-egg recognition	1	714	13	13332	0.00140056	0.000975098	1.43633	124912	SPACA3	0.511242	0.704913	biological_process
GO:0016998	cell wall macromolecule catabolic process	1	714	13	13332	0.00140056	0.000975098	1.43633	124912	SPACA3	0.511242	0.704913	biological_process
GO:0050909	sensory perception of taste	1	714	13	13332	0.00140056	0.000975098	1.43633	2782	GNB1	0.511242	0.704913	biological_process
GO:1901379	regulation of potassium ion transmembrane transport	1	714	13	13332	0.00140056	0.000975098	1.43633	9992	KCNE2	0.511242	0.704913	biological_process
GO:0045216	cell-cell junction organization	1	714	13	13332	0.00140056	0.000975098	1.43633	221935	SDK1	0.511242	0.704913	biological_process
GO:1904262	negative regulation of TORC1 signaling	1	714	13	13332	0.00140056	0.000975098	1.43633	154743	BMT2	0.511242	0.704913	biological_process
GO:0010765	positive regulation of sodium ion transport	1	714	13	13332	0.00140056	0.000975098	1.43633	154043	CNKSR3	0.511242	0.704913	biological_process
GO:0031954	positive regulation of protein autophosphorylation	1	714	13	13332	0.00140056	0.000975098	1.43633	5154	PDGFA	0.511242	0.704913	biological_process
GO:0035924	cellular response to vascular endothelial growth factor stimulus	1	714	13	13332	0.00140056	0.000975098	1.43633	1960	EGR3	0.511242	0.704913	biological_process
GO:0045453	bone resorption	1	714	13	13332	0.00140056	0.000975098	1.43633	23154	NCDN	0.511242	0.704913	biological_process
GO:0045765	regulation of angiogenesis	1	714	13	13332	0.00140056	0.000975098	1.43633	51330	TNFRSF12A	0.511242	0.704913	biological_process
GO:0035108	limb morphogenesis	1	714	13	13332	0.00140056	0.000975098	1.43633	9496	TBX4	0.511242	0.704913	biological_process
GO:0035196	production of miRNAs involved in gene silencing by miRNA	1	714	13	13332	0.00140056	0.000975098	1.43633	79753	SNIP1	0.511242	0.704913	biological_process
GO:0010510	regulation of acetyl-CoA biosynthetic process from pyruvate	1	714	13	13332	0.00140056	0.000975098	1.43633	57546	PDP2	0.511242	0.704913	biological_process
GO:0048557	embryonic digestive tract morphogenesis	1	714	13	13332	0.00140056	0.000975098	1.43633	6943	TCF21	0.511242	0.704913	biological_process
GO:0090162	establishment of epithelial cell polarity	1	714	13	13332	0.00140056	0.000975098	1.43633	388585	HES5	0.511242	0.704913	biological_process
GO:0060997	dendritic spine morphogenesis	1	714	13	13332	0.00140056	0.000975098	1.43633	55619	DOCK10	0.511242	0.704913	biological_process
GO:0006103	2-oxoglutarate metabolic process	1	714	13	13332	0.00140056	0.000975098	1.43633	56267	KYAT3	0.511242	0.704913	biological_process
GO:0022011	myelination in peripheral nervous system	1	714	13	13332	0.00140056	0.000975098	1.43633	6497	SKI	0.511242	0.704913	biological_process
GO:0050767	regulation of neurogenesis	1	714	13	13332	0.00140056	0.000975098	1.43633	388585	HES5	0.511242	0.704913	biological_process
GO:0007212	dopamine receptor signaling pathway	1	714	13	13332	0.00140056	0.000975098	1.43633	112	ADCY6	0.511242	0.704913	biological_process
GO:2000772	regulation of cellular senescence	1	714	13	13332	0.00140056	0.000975098	1.43633	87178	PNPT1	0.511242	0.704913	biological_process
GO:0016024	CDP-diacylglycerol biosynthetic process	1	714	13	13332	0.00140056	0.000975098	1.43633	10554	AGPAT1	0.511242	0.704913	biological_process
GO:0050771	negative regulation of axonogenesis	1	714	13	13332	0.00140056	0.000975098	1.43633	396	ARHGDIA	0.511242	0.704913	biological_process
GO:0040014	regulation of multicellular organism growth	1	714	13	13332	0.00140056	0.000975098	1.43633	9254	CACNA2D2	0.511242	0.704913	biological_process
GO:2000249	regulation of actin cytoskeleton reorganization	1	714	13	13332	0.00140056	0.000975098	1.43633	396	ARHGDIA	0.511242	0.704913	biological_process
GO:2000379	positive regulation of reactive oxygen species metabolic process	1	714	13	13332	0.00140056	0.000975098	1.43633	80149	ZC3H12A	0.511242	0.704913	biological_process
GO:0006259	DNA metabolic process	1	714	13	13332	0.00140056	0.000975098	1.43633	1776	DNASE1L3	0.511242	0.704913	biological_process
GO:0034383	low-density lipoprotein particle clearance	1	714	13	13332	0.00140056	0.000975098	1.43633	161	AP2A2	0.511242	0.704913	biological_process
GO:0006388	tRNA splicing, via endonucleolytic cleavage and ligation	1	714	13	13332	0.00140056	0.000975098	1.43633	51493	RTCB	0.511242	0.704913	biological_process
GO:0006541	glutamine metabolic process	1	714	13	13332	0.00140056	0.000975098	1.43633	2673	GFPT1	0.511242	0.704913	biological_process
GO:0060349	bone morphogenesis	1	714	13	13332	0.00140056	0.000975098	1.43633	6497	SKI	0.511242	0.704913	biological_process
GO:0010880	regulation of release of sequestered calcium ion into cytosol by sarcoplasmic reticulum	1	714	13	13332	0.00140056	0.000975098	1.43633	201140	DHRS7C	0.511242	0.704913	biological_process
GO:0045737	positive regulation of cyclin-dependent protein serine/threonine kinase activity	1	714	13	13332	0.00140056	0.000975098	1.43633	904	CCNT1	0.511242	0.704913	biological_process
GO:0045664	regulation of neuron differentiation	1	714	13	13332	0.00140056	0.000975098	1.43633	80279	CDK5RAP3	0.511242	0.704913	biological_process
GO:0016254	preassembly of GPI anchor in ER membrane	1	714	13	13332	0.00140056	0.000975098	1.43633	93183	PIGM	0.511242	0.704913	biological_process
GO:0007076	mitotic chromosome condensation	1	714	13	13332	0.00140056	0.000975098	1.43633	23397	NCAPH	0.511242	0.704913	biological_process
GO:0014066	regulation of phosphatidylinositol 3-kinase signaling	1	714	13	13332	0.00140056	0.000975098	1.43633	23396	PIP5K1C	0.511242	0.704913	biological_process
GO:0042789	mRNA transcription from RNA polymerase II promoter	1	714	13	13332	0.00140056	0.000975098	1.43633	54345	SOX18	0.511242	0.704913	biological_process
GO:0031663	lipopolysaccharide-mediated signaling pathway	1	714	13	13332	0.00140056	0.000975098	1.43633	923	CD6	0.511242	0.704913	biological_process
GO:0000781	chromosome, telomeric region	2	812	31	14857	0.00246305	0.00208656	1.18044	23293;283847	SMG6;TERB1	0.511268	0.789984	cellular_component
GO:0005844	polysome	2	812	31	14857	0.00246305	0.00208656	1.18044	4733;5687	DRG1;PSMA6	0.511268	0.789984	cellular_component
GO:0016459	myosin complex	2	812	31	14857	0.00246305	0.00208656	1.18044	4642;55930	MYO1D;MYO5C	0.511268	0.789984	cellular_component
GO:0005622	intracellular	24	812	435	14857	0.0295567	0.0292791	1.00948	2782;225689;25771;5588;2668;5272;79641;55905;26118;2904;10973;150786;7148;9126;10316;9048;340156;284114;10758;26578;6236;820;1388;653489	GNB1;MAPK15;TBC1D22A;PRKCQ;GDNF;SERPINB9;ROGDI;RNF114;WSB1;GRIN2B;ASCC3;RAB6D;TNXB;SMC3;NMUR1;ARTN;MYLK4;TMEM102;TRAF3IP2;OSTF1;RRAD;CAMP;ATF6B;RGPD3	0.51147	0.789984	cellular_component
GO:0007264	small GTPase mediated signal transduction	6	714	107	13332	0.00840336	0.0080258	1.04704	55619;64121;150786;27289;54509;6236	DOCK10;RRAGC;RAB6D;RND1;RHOF;RRAD	0.513942	0.708051	biological_process
GO:0032266	phosphatidylinositol-3-phosphate binding	2	681	31	12391	0.00293686	0.00250182	1.17389	23612;399979	PHLDA3;SNX19	0.514344	0.74263	molecular_function
GO:0006950	response to stress	2	714	32	13332	0.00280112	0.00240024	1.16702	29923;5612	HILPDA;THAP12	0.51734	0.709376	biological_process
GO:0009566	fertilization	2	714	32	13332	0.00280112	0.00240024	1.16702	480;642636	ATP1A4;RAD21L1	0.51734	0.709376	biological_process
GO:0006909	phagocytosis	2	714	32	13332	0.00280112	0.00240024	1.16702	11334;23396	TUSC2;PIP5K1C	0.51734	0.709376	biological_process
GO:0010811	positive regulation of cell-substrate adhesion	2	714	32	13332	0.00280112	0.00240024	1.16702	9647;51144	PPM1F;HSD17B12	0.51734	0.709376	biological_process
GO:0071230	cellular response to amino acid stimulus	2	714	32	13332	0.00280112	0.00240024	1.16702	57521;64121	RPTOR;RRAGC	0.51734	0.709376	biological_process
GO:0006974	cellular response to DNA damage stimulus	8	714	145	13332	0.0112045	0.0108761	1.03019	6872;5930;80149;151636;57659;199990;100507436;1106	TAF1;RBBP6;ZC3H12A;DTX3L;ZBTB4;FAAP20;MICA;CHD2	0.517457	0.709376	biological_process
GO:0032426	stereocilium tip	1	812	13	14857	0.00123153	0.000875008	1.40745	117532	TMC2	0.518556	0.789984	cellular_component
GO:0097440	apical dendrite	1	812	13	14857	0.00123153	0.000875008	1.40745	4642	MYO1D	0.518556	0.789984	cellular_component
GO:0044853	plasma membrane raft	1	812	13	14857	0.00123153	0.000875008	1.40745	4642	MYO1D	0.518556	0.789984	cellular_component
GO:0016514	SWI/SNF complex	1	812	13	14857	0.00123153	0.000875008	1.40745	6598	SMARCB1	0.518556	0.789984	cellular_component
GO:0035371	microtubule plus-end	1	812	13	14857	0.00123153	0.000875008	1.40745	90417	KNSTRN	0.518556	0.789984	cellular_component
GO:0031527	filopodium membrane	1	812	13	14857	0.00123153	0.000875008	1.40745	84168	ANTXR1	0.518556	0.789984	cellular_component
GO:0042629	mast cell granule	1	812	13	14857	0.00123153	0.000875008	1.40745	5294	PIK3CG	0.518556	0.789984	cellular_component
GO:0000792	heterochromatin	1	812	13	14857	0.00123153	0.000875008	1.40745	23466	CBX6	0.518556	0.789984	cellular_component
GO:0035267	NuA4 histone acetyltransferase complex	1	812	13	14857	0.00123153	0.000875008	1.40745	64769	MEAF6	0.518556	0.789984	cellular_component
GO:0005730	nucleolus	36	812	657	14857	0.044335	0.0442216	1.00256	1376;9683;80279;5930;51202;6598;8638;27111;79159;23293;9933;79050;92675;64769;114049;51329;154743;29889;7919;10969;27043;120534;51096;55720;317781;51547;9052;51529;29777;1106;4691;9221;11258;9416;11137;1388	CPT2;N4BP1;CDK5RAP3;RBBP6;DDX47;SMARCB1;OASL;SDCBP2;NOL12;SMG6;PUM3;NOC4L;DTD1;MEAF6;BUD23;ARL6IP4;BMT2;GNL2;DDX39B;EBNA1BP2;PELP1;ARL14EP;UTP18;TSR1;DDX51;SIRT7;GPRC5A;ANAPC11;ABT1;CHD2;NCL;NOLC1;DCTN3;DDX23;PWP1;ATF6B	0.519078	0.789984	cellular_component
GO:0007626	locomotory behavior	3	714	51	13332	0.00420168	0.00382538	1.09837	257194;2916;93145	NEGR1;GRM6;OLFM2	0.519236	0.710645	biological_process
GO:0008286	insulin receptor signaling pathway	3	714	51	13332	0.00420168	0.00382538	1.09837	10458;8660;5590	BAIAP2;IRS2;PRKCZ	0.519236	0.710645	biological_process
GO:0005158	insulin receptor binding	1	681	13	12391	0.00146843	0.00104915	1.39964	8660	IRS2	0.5206	0.74263	molecular_function
GO:0008188	neuropeptide receptor activity	1	681	13	12391	0.00146843	0.00104915	1.39964	10316	NMUR1	0.5206	0.74263	molecular_function
GO:0004523	RNA-DNA hybrid ribonuclease activity	1	681	13	12391	0.00146843	0.00104915	1.39964	105372269	LOC105372269	0.5206	0.74263	molecular_function
GO:0004467	long-chain fatty acid-CoA ligase activity	1	681	13	12391	0.00146843	0.00104915	1.39964	10998	SLC27A5	0.5206	0.74263	molecular_function
GO:0008028	monocarboxylic acid transmembrane transporter activity	1	681	13	12391	0.00146843	0.00104915	1.39964	201232	SLC16A13	0.5206	0.74263	molecular_function
GO:0007030	Golgi organization	4	714	70	13332	0.00560224	0.00525053	1.06699	2580;5205;55968;128637	GAK;ATP8B1;NSFL1C;TBC1D20	0.520655	0.711046	biological_process
GO:0003725	double-stranded RNA binding	3	681	50	12391	0.00440529	0.00403519	1.09172	23180;8638;64135	RFTN1;OASL;IFIH1	0.523517	0.74263	molecular_function
GO:0035064	methylated histone binding	3	681	50	12391	0.00440529	0.00403519	1.09172	84656;54799;54892	GLYR1;MBTD1;NCAPG2	0.523517	0.74263	molecular_function
GO:0001650	fibrillar center	6	812	106	14857	0.00738916	0.00713468	1.03567	6150;8446;9221;6598;7329;51087	MRPL23;DUSP11;NOLC1;SMARCB1;UBE2I;YBX2	0.524739	0.792661	cellular_component
GO:0034774	secretory granule lumen	4	812	69	14857	0.00492611	0.00464428	1.06068	26578;5274;1992;5717	OSTF1;SERPINI1;SERPINB1;PSMD11	0.525415	0.792661	cellular_component
GO:0006886	intracellular protein transport	11	714	203	13332	0.0154062	0.0152265	1.0118	26958;9670;162;1939;8905;51226;9905;25771;161;6804;9482	COPG2;IPO13;AP1B1;EIF2D;AP1S2;COPZ2;SGSM2;TBC1D22A;AP2A2;STX1A;STX8	0.528397	0.711046	biological_process
GO:0005834	heterotrimeric G-protein complex	2	812	32	14857	0.00246305	0.00215387	1.14355	2782;2771	GNB1;GNAI2	0.52844	0.792661	cellular_component
GO:1904724	tertiary granule lumen	2	812	32	14857	0.00246305	0.00215387	1.14355	5768;820	QSOX1;CAMP	0.52844	0.792661	cellular_component
GO:0044212	transcription regulatory region DNA binding	8	681	143	12391	0.0117474	0.0115406	1.01792	128209;54345;3097;2553;904;51001;1388;7593	KLF17;SOX18;HIVEP2;GABPB1;CCNT1;MTERF3;ATF6B;MZF1	0.531352	0.747717	molecular_function
GO:0005102	receptor binding	13	681	235	12391	0.0190896	0.0189654	1.00655	29923;5753;9048;388555;6725;27289;10758;8711;2668;55914;23600;3425;147920	HILPDA;PTK6;ARTN;IGFL3;SRMS;RND1;TRAF3IP2;TNK1;GDNF;ERBIN;AMACR;IDUA;IGFL2	0.531378	0.747717	molecular_function
GO:0008138	protein tyrosine/serine/threonine phosphatase activity	2	681	32	12391	0.00293686	0.00258252	1.13721	8446;1847	DUSP11;DUSP5	0.531545	0.747717	molecular_function
GO:0051301	cell division	15	714	279	13332	0.0210084	0.0209271	1.00389	107985931;54892;55752;10713;11078;9126;51343;2771;5586;23397;90417;904;51529;7329;200942	LOC107985931;NCAPG2;SEPTIN11;USP39;TRIOBP;SMC3;FZR1;GNAI2;PKN2;NCAPH;KNSTRN;CCNT1;ANAPC11;UBE2I;KLHDC8B	0.532058	0.711046	biological_process
GO:0048013	ephrin receptor signaling pathway	3	714	52	13332	0.00420168	0.00390039	1.07725	161;2904;2534	AP2A2;GRIN2B;FYN	0.532463	0.711046	biological_process
GO:0032436	positive regulation of proteasomal ubiquitin-dependent protein catabolic process	3	714	52	13332	0.00420168	0.00390039	1.07725	57761;6872;55905	TRIB3;TAF1;RNF114	0.532463	0.711046	biological_process
GO:0045666	positive regulation of neuron differentiation	3	714	52	13332	0.00420168	0.00390039	1.07725	387;10362;147040	RHOA;HMG20B;KCTD11	0.532463	0.711046	biological_process
GO:0005762	mitochondrial large ribosomal subunit	3	812	51	14857	0.00369458	0.00343273	1.07628	124995;6150;11222	MRPL10;MRPL23;MRPL3	0.533141	0.793999	cellular_component
GO:0005796	Golgi lumen	3	812	51	14857	0.00369458	0.00343273	1.07628	5046;653808;5154	PCSK6;ZG16;PDGFA	0.533141	0.793999	cellular_component
GO:1905515	non-motile cilium assembly	2	714	33	13332	0.00280112	0.00247525	1.13165	200728;27185	TMEM17;DISC1	0.534024	0.711046	biological_process
GO:0030178	negative regulation of Wnt signaling pathway	2	714	33	13332	0.00280112	0.00247525	1.13165	51701;6425	NLK;SFRP5	0.534024	0.711046	biological_process
GO:0016485	protein processing	2	714	33	13332	0.00280112	0.00247525	1.13165	54933;5046	RHBDL2;PCSK6	0.534024	0.711046	biological_process
GO:0032922	circadian regulation of gene expression	2	714	33	13332	0.00280112	0.00247525	1.13165	2673;55366	GFPT1;LGR4	0.534024	0.711046	biological_process
GO:0003713	transcription coactivator activity	9	681	162	12391	0.0132159	0.013074	1.01085	6872;4335;24148;6598;26292;26205;5715;29777;7182	TAF1;MNT;PRPF6;SMARCB1;MYCBP;GMEB2;PSMD9;ABT1;NR2C2	0.535728	0.748392	molecular_function
GO:2000117	negative regulation of cysteine-type endopeptidase activity	1	714	14	13332	0.00140056	0.00105011	1.33373	8530	CST7	0.537443	0.711046	biological_process
GO:0001824	blastocyst development	1	714	14	13332	0.00140056	0.00105011	1.33373	6598	SMARCB1	0.537443	0.711046	biological_process
GO:1901687	glutathione derivative biosynthetic process	1	714	14	13332	0.00140056	0.00105011	1.33373	653689	GSTT2B	0.537443	0.711046	biological_process
GO:0043407	negative regulation of MAP kinase activity	1	714	14	13332	0.00140056	0.00105011	1.33373	80279	CDK5RAP3	0.537443	0.711046	biological_process
GO:2000145	regulation of cell motility	1	714	14	13332	0.00140056	0.00105011	1.33373	5586	PKN2	0.537443	0.711046	biological_process
GO:0045930	negative regulation of mitotic cell cycle	1	714	14	13332	0.00140056	0.00105011	1.33373	23513	SCRIB	0.537443	0.711046	biological_process
GO:0006488	dolichol-linked oligosaccharide biosynthetic process	1	714	14	13332	0.00140056	0.00105011	1.33373	199857	ALG14	0.537443	0.711046	biological_process
GO:0010803	regulation of tumor necrosis factor-mediated signaling pathway	1	714	14	13332	0.00140056	0.00105011	1.33373	10616	RBCK1	0.537443	0.711046	biological_process
GO:2001244	positive regulation of intrinsic apoptotic signaling pathway	1	714	14	13332	0.00140056	0.00105011	1.33373	6477	SIAH1	0.537443	0.711046	biological_process
GO:0002026	regulation of the force of heart contraction	1	714	14	13332	0.00140056	0.00105011	1.33373	477	ATP1A2	0.537443	0.711046	biological_process
GO:0048147	negative regulation of fibroblast proliferation	1	714	14	13332	0.00140056	0.00105011	1.33373	6497	SKI	0.537443	0.711046	biological_process
GO:0060292	long term synaptic depression	1	714	14	13332	0.00140056	0.00105011	1.33373	57406	ABHD6	0.537443	0.711046	biological_process
GO:0035567	non-canonical Wnt signaling pathway	1	714	14	13332	0.00140056	0.00105011	1.33373	6425	SFRP5	0.537443	0.711046	biological_process
GO:0000132	establishment of mitotic spindle orientation	1	714	14	13332	0.00140056	0.00105011	1.33373	5048	PAFAH1B1	0.537443	0.711046	biological_process
GO:0071158	positive regulation of cell cycle arrest	1	714	14	13332	0.00140056	0.00105011	1.33373	2191	FAP	0.537443	0.711046	biological_process
GO:0030500	regulation of bone mineralization	1	714	14	13332	0.00140056	0.00105011	1.33373	4146	MATN1	0.537443	0.711046	biological_process
GO:0098586	cellular response to virus	1	714	14	13332	0.00140056	0.00105011	1.33373	80149	ZC3H12A	0.537443	0.711046	biological_process
GO:0050772	positive regulation of axonogenesis	1	714	14	13332	0.00140056	0.00105011	1.33373	396	ARHGDIA	0.537443	0.711046	biological_process
GO:0032502	developmental process	1	714	14	13332	0.00140056	0.00105011	1.33373	51001	MTERF3	0.537443	0.711046	biological_process
GO:0007413	axonal fasciculation	1	714	14	13332	0.00140056	0.00105011	1.33373	55118	CRTAC1	0.537443	0.711046	biological_process
GO:0051085	chaperone cofactor-dependent protein refolding	1	714	14	13332	0.00140056	0.00105011	1.33373	2580	GAK	0.537443	0.711046	biological_process
GO:2000311	regulation of AMPA receptor activity	1	714	14	13332	0.00140056	0.00105011	1.33373	57555	NLGN2	0.537443	0.711046	biological_process
GO:0090200	positive regulation of release of cytochrome c from mitochondria	1	714	14	13332	0.00140056	0.00105011	1.33373	10105	PPIF	0.537443	0.711046	biological_process
GO:0006402	mRNA catabolic process	1	714	14	13332	0.00140056	0.00105011	1.33373	87178	PNPT1	0.537443	0.711046	biological_process
GO:0086002	cardiac muscle cell action potential involved in contraction	1	714	14	13332	0.00140056	0.00105011	1.33373	9992	KCNE2	0.537443	0.711046	biological_process
GO:0060338	regulation of type I interferon-mediated signaling pathway	1	714	14	13332	0.00140056	0.00105011	1.33373	6041	RNASEL	0.537443	0.711046	biological_process
GO:0048568	embryonic organ development	1	714	14	13332	0.00140056	0.00105011	1.33373	5930	RBBP6	0.537443	0.711046	biological_process
GO:0006672	ceramide metabolic process	1	714	14	13332	0.00140056	0.00105011	1.33373	653308	ASAH2B	0.537443	0.711046	biological_process
GO:0035024	negative regulation of Rho protein signal transduction	1	714	14	13332	0.00140056	0.00105011	1.33373	8452	CUL3	0.537443	0.711046	biological_process
GO:0016180	snRNA processing	1	714	14	13332	0.00140056	0.00105011	1.33373	26173	INTS1	0.537443	0.711046	biological_process
GO:0032197	transposition, RNA-mediated	1	714	14	13332	0.00140056	0.00105011	1.33373	389602	LOC389602	0.537443	0.711046	biological_process
GO:0046597	negative regulation of viral entry into host cell	1	714	14	13332	0.00140056	0.00105011	1.33373	7726	TRIM26	0.537443	0.711046	biological_process
GO:0008074	guanylate cyclase complex, soluble	1	812	14	14857	0.00123153	0.000942317	1.30691	112	ADCY6	0.544892	0.795552	cellular_component
GO:0035327	transcriptionally active chromatin	1	812	14	14857	0.00123153	0.000942317	1.30691	27043	PELP1	0.544892	0.795552	cellular_component
GO:0030131	clathrin adaptor complex	1	812	14	14857	0.00123153	0.000942317	1.30691	162	AP1B1	0.544892	0.795552	cellular_component
GO:0005881	cytoplasmic microtubule	2	812	33	14857	0.00246305	0.00222118	1.1089	59341;9751	TRPV4;SNPH	0.545199	0.795552	cellular_component
GO:0030017	sarcomere	2	812	33	14857	0.00246305	0.00222118	1.1089	7139;5687	TNNT2;PSMA6	0.545199	0.795552	cellular_component
GO:0035264	multicellular organism growth	3	714	53	13332	0.00420168	0.0039754	1.05692	6668;5930;59338	SP2;RBBP6;PLEKHA1	0.545483	0.721111	biological_process
GO:0003700	DNA binding transcription factor activity	35	681	642	12391	0.051395	0.0518118	0.991956	65243;128209;2553;4097;7760;7592;7712;285676;1960;10155;1879;9406;6492;571;124961;7675;7182;7775;7593;7975;29855;3097;1827;80108;84913;4779;51085;84891;9831;1388;4335;7644;117608;9496;79692	ZFP69B;KLF17;GABPB1;MAFG;ZNF213;ZNF41;ZNF157;ZNF454;EGR3;TRIM28;EBF1;ZRANB2;SIM1;BACH1;ZFP3;ZNF121;NR2C2;ZNF232;MZF1;MAFK;UBN1;HIVEP2;RCAN1;ZFP2;ATOH8;NFE2L1;MLXIPL;ZSCAN10;ZNF623;ATF6B;MNT;ZNF91;ZNF354B;TBX4;ZNF322	0.546181	0.748392	molecular_function
GO:0004012	phospholipid-translocating ATPase activity	1	681	14	12391	0.00146843	0.00112985	1.29966	5205	ATP8B1	0.546975	0.748392	molecular_function
GO:0004383	guanylate cyclase activity	1	681	14	12391	0.00146843	0.00112985	1.29966	112	ADCY6	0.546975	0.748392	molecular_function
GO:0051393	alpha-actinin binding	1	681	14	12391	0.00146843	0.00112985	1.29966	7840	ALMS1	0.546975	0.748392	molecular_function
GO:0004540	ribonuclease activity	1	681	14	12391	0.00146843	0.00112985	1.29966	80149	ZC3H12A	0.546975	0.748392	molecular_function
GO:0043539	protein serine/threonine kinase activator activity	1	681	14	12391	0.00146843	0.00112985	1.29966	8826	IQGAP1	0.546975	0.748392	molecular_function
GO:0030159	receptor signaling complex scaffold activity	1	681	14	12391	0.00146843	0.00112985	1.29966	80852	GRIP2	0.546975	0.748392	molecular_function
GO:0045504	dynein heavy chain binding	1	681	14	12391	0.00146843	0.00112985	1.29966	7802	DNALI1	0.546975	0.748392	molecular_function
GO:0015459	potassium channel regulator activity	2	681	33	12391	0.00293686	0.00266322	1.10275	9992;5590	KCNE2;PRKCZ	0.548327	0.748392	molecular_function
GO:0031072	heat shock protein binding	2	681	33	12391	0.00293686	0.00266322	1.10275	10953;57026	TOMM34;PDXP	0.548327	0.748392	molecular_function
GO:0005819	spindle	5	812	90	14857	0.00615764	0.00605775	1.01649	55700;84440;11258;5607;80097	MAP7D1;RAB11FIP4;DCTN3;MAP2K5;MZT2B	0.550258	0.795552	cellular_component
GO:0006654	phosphatidic acid biosynthetic process	2	714	34	13332	0.00280112	0.00255026	1.09837	10554;1609	AGPAT1;DGKQ	0.550308	0.725762	biological_process
GO:0000422	autophagy of mitochondrion	2	714	34	13332	0.00280112	0.00255026	1.09837	493856;9821	CISD2;RB1CC1	0.550308	0.725762	biological_process
GO:0007032	endosome organization	2	714	34	13332	0.00280112	0.00255026	1.09837	55654;9101	TMEM127;USP8	0.550308	0.725762	biological_process
GO:0005249	voltage-gated potassium channel activity	3	681	52	12391	0.00440529	0.00419659	1.04973	169522;3753;3785	KCNV2;KCNE1;KCNQ2	0.550327	0.748411	molecular_function
GO:0004872	receptor activity	7	681	127	12391	0.010279	0.0102494	1.00289	1939;57555;696;124222;921;4855;7182	EIF2D;NLGN2;BTN1A1;PAQR4;CD5;NOTCH4;NR2C2	0.552163	0.748411	molecular_function
GO:0004843	thiol-dependent ubiquitin-specific protease activity	4	681	71	12391	0.00587372	0.00572997	1.02509	124739;10869;9101;7375	USP43;USP19;USP8;USP4	0.552787	0.748411	molecular_function
GO:0042734	presynaptic membrane	3	812	53	14857	0.00369458	0.00356734	1.03567	57555;2916;9751	NLGN2;GRM6;SNPH	0.559473	0.795552	cellular_component
GO:0005643	nuclear pore	3	812	53	14857	0.00369458	0.00356734	1.03567	143244;3836;1984	EIF5AL1;KPNA1;EIF5A	0.559473	0.795552	cellular_component
GO:0005905	clathrin-coated pit	2	812	34	14857	0.00246305	0.00228848	1.07628	8905;57214	AP1S2;CEMIP	0.561536	0.795552	cellular_component
GO:0043113	receptor clustering	1	714	15	13332	0.00140056	0.00112511	1.24482	23513	SCRIB	0.562242	0.73052	biological_process
GO:0035249	synaptic transmission, glutamatergic	1	714	15	13332	0.00140056	0.00112511	1.24482	2895	GRID2	0.562242	0.73052	biological_process
GO:0051893	regulation of focal adhesion assembly	1	714	15	13332	0.00140056	0.00112511	1.24482	8861	LDB1	0.562242	0.73052	biological_process
GO:0030705	cytoskeleton-dependent intracellular transport	1	714	15	13332	0.00140056	0.00112511	1.24482	10749	KIF1C	0.562242	0.73052	biological_process
GO:0045740	positive regulation of DNA replication	1	714	15	13332	0.00140056	0.00112511	1.24482	5154	PDGFA	0.562242	0.73052	biological_process
GO:0030282	bone mineralization	1	714	15	13332	0.00140056	0.00112511	1.24482	55366	LGR4	0.562242	0.73052	biological_process
GO:0010842	retina layer formation	1	714	15	13332	0.00140056	0.00112511	1.24482	221935	SDK1	0.562242	0.73052	biological_process
GO:0006892	post-Golgi vesicle-mediated transport	1	714	15	13332	0.00140056	0.00112511	1.24482	8673	VAMP8	0.562242	0.73052	biological_process
GO:0036159	inner dynein arm assembly	1	714	15	13332	0.00140056	0.00112511	1.24482	51364	ZMYND10	0.562242	0.73052	biological_process
GO:0006913	nucleocytoplasmic transport	1	714	15	13332	0.00140056	0.00112511	1.24482	129138	ANKRD54	0.562242	0.73052	biological_process
GO:0042474	middle ear morphogenesis	1	714	15	13332	0.00140056	0.00112511	1.24482	3638	INSIG1	0.562242	0.73052	biological_process
GO:0009954	proximal/distal pattern formation	1	714	15	13332	0.00140056	0.00112511	1.24482	5089	PBX2	0.562242	0.73052	biological_process
GO:0033617	mitochondrial respiratory chain complex IV assembly	1	714	15	13332	0.00140056	0.00112511	1.24482	389203	SMIM20	0.562242	0.73052	biological_process
GO:0008625	extrinsic apoptotic signaling pathway via death domain receptors	1	714	15	13332	0.00140056	0.00112511	1.24482	51202	DDX47	0.562242	0.73052	biological_process
GO:0045787	positive regulation of cell cycle	1	714	15	13332	0.00140056	0.00112511	1.24482	5753	PTK6	0.562242	0.73052	biological_process
GO:0050766	positive regulation of phagocytosis	1	714	15	13332	0.00140056	0.00112511	1.24482	124912	SPACA3	0.562242	0.73052	biological_process
GO:0007602	phototransduction	1	714	15	13332	0.00140056	0.00112511	1.24482	5957	RCVRN	0.562242	0.73052	biological_process
GO:0001937	negative regulation of endothelial cell proliferation	1	714	15	13332	0.00140056	0.00112511	1.24482	84913	ATOH8	0.562242	0.73052	biological_process
GO:0042542	response to hydrogen peroxide	1	714	15	13332	0.00140056	0.00112511	1.24482	11235	PDCD10	0.562242	0.73052	biological_process
GO:0030027	lamellipodium	7	812	129	14857	0.00862069	0.00868278	0.99285	5962;2191;5586;387;23616;23513;59341	RDX;FAP;PKN2;RHOA;SH3BP1;SCRIB;TRPV4	0.562816	0.795552	cellular_component
GO:0032947	protein complex scaffold activity	2	681	34	12391	0.00293686	0.00274393	1.07031	54927;9821	CHCHD3;RB1CC1	0.564681	0.753434	molecular_function
GO:0000980	RNA polymerase II distal enhancer sequence-specific DNA binding	2	681	34	12391	0.00293686	0.00274393	1.07031	4779;571	NFE2L1;BACH1	0.564681	0.753434	molecular_function
GO:0006091	generation of precursor metabolites and energy	2	714	35	13332	0.00280112	0.00262526	1.06699	2642;5504	GCGR;PPP1R2	0.566187	0.73393	biological_process
GO:0006006	glucose metabolic process	2	714	35	13332	0.00280112	0.00262526	1.06699	347;8660	APOD;IRS2	0.566187	0.73393	biological_process
GO:0043966	histone H3 acetylation	2	714	35	13332	0.00280112	0.00262526	1.06699	9767;10626	JADE3;TRIM16	0.566187	0.73393	biological_process
GO:0008022	protein C-terminus binding	7	681	129	12391	0.010279	0.0104108	0.987342	4691;27111;10458;8938;6477;7529;7329	NCL;SDCBP2;BAIAP2;BAIAP3;SIAH1;YWHAB;UBE2I	0.568938	0.753434	molecular_function
GO:0034399	nuclear periphery	1	812	15	14857	0.00123153	0.00100963	1.21979	10969	EBNA1BP2	0.569789	0.795552	cellular_component
GO:0030660	Golgi-associated vesicle membrane	1	812	15	14857	0.00123153	0.00100963	1.21979	121665	SPPL3	0.569789	0.795552	cellular_component
GO:0000145	exocyst	1	812	15	14857	0.00123153	0.00100963	1.21979	11336	EXOC3	0.569789	0.795552	cellular_component
GO:0032039	integrator complex	1	812	15	14857	0.00123153	0.00100963	1.21979	26173	INTS1	0.569789	0.795552	cellular_component
GO:0034719	SMN-Sm protein complex	1	812	15	14857	0.00123153	0.00100963	1.21979	6628	SNRPB	0.569789	0.795552	cellular_component
GO:0034045	phagophore assembly site membrane	1	812	15	14857	0.00123153	0.00100963	1.21979	9821	RB1CC1	0.569789	0.795552	cellular_component
GO:0008076	voltage-gated potassium channel complex	4	812	73	14857	0.00492611	0.00491351	1.00256	169522;6804;9992;3785	KCNV2;STX1A;KCNE2;KCNQ2	0.570454	0.795552	cellular_component
GO:0042795	snRNA transcription from RNA polymerase II promoter	3	714	55	13332	0.00420168	0.00412541	1.01849	2959;26173;5431	GTF2B;INTS1;POLR2B	0.570876	0.739127	biological_process
GO:0006914	autophagy	5	714	94	13332	0.0070028	0.00705071	0.993206	9821;51100;143187;310;54472	RB1CC1;SH3GLB1;VTI1A;ANXA7;TOLLIP	0.571083	0.739127	biological_process
GO:0017075	syntaxin-1 binding	1	681	15	12391	0.00146843	0.00121056	1.21302	9751	SNPH	0.571901	0.753434	molecular_function
GO:1990841	promoter-specific chromatin binding	1	681	15	12391	0.00146843	0.00121056	1.21302	10155	TRIM28	0.571901	0.753434	molecular_function
GO:0022841	potassium ion leak channel activity	1	681	15	12391	0.00146843	0.00121056	1.21302	84286	TMEM175	0.571901	0.753434	molecular_function
GO:0070064	proline-rich region binding	1	681	15	12391	0.00146843	0.00121056	1.21302	10458	BAIAP2	0.571901	0.753434	molecular_function
GO:0022848	acetylcholine-gated cation-selective channel activity	1	681	15	12391	0.00146843	0.00121056	1.21302	1140	CHRNB1	0.571901	0.753434	molecular_function
GO:0016922	ligand-dependent nuclear receptor binding	1	681	15	12391	0.00146843	0.00121056	1.21302	9612	NCOR2	0.571901	0.753434	molecular_function
GO:0000062	fatty-acyl-CoA binding	1	681	15	12391	0.00146843	0.00121056	1.21302	84320	ACBD6	0.571901	0.753434	molecular_function
GO:0061630	ubiquitin protein ligase activity	9	681	167	12391	0.0132159	0.0134775	0.980585	5930;153830;51255;6477;55905;387521;387522;7335;51529	RBBP6;RNF145;RNF181;SIAH1;RNF114;TMEM189;TMEM189-UBE2V1;UBE2V1;ANAPC11	0.572908	0.753434	molecular_function
GO:0070268	cornification	4	714	75	13332	0.00560224	0.00562556	0.995854	5046;8502;5493;5317	PCSK6;PKP4;PPL;PKP1	0.575776	0.741368	biological_process
GO:0005615	extracellular space	43	812	802	14857	0.0529557	0.0539813	0.981	5962;29923;254240;23430;7177;84440;3950;646424;260429;400830;1652;6691;147920;2191;5272;374918;728378;8530;5768;124912;696;1293;1179;6425;347;100507436;7076;388555;445582;1992;80781;9235;7148;9601;124220;5046;5154;5269;9048;10578;64499;5274;820	RDX;HILPDA;BPIFC;TPSD1;TPSAB1;RAB11FIP4;LECT2;SPINK8;PRSS33;DEFB132;DDT;SPINK2;IGFL2;FAP;SERPINB9;IGFL1;POTEF;CST7;QSOX1;SPACA3;BTN1A1;COL6A3;CLCA1;SFRP5;APOD;MICA;TIMP1;IGFL3;POTEE;SERPINB1;COL18A1;IL32;TNXB;PDIA4;ZG16B;PCSK6;PDGFA;SERPINB6;ARTN;GNLY;TPSB2;SERPINI1;CAMP	0.576323	0.795552	cellular_component
GO:0016328	lateral plasma membrane	2	812	35	14857	0.00246305	0.00235579	1.04553	8826;1365	IQGAP1;CLDN3	0.577449	0.795552	cellular_component
GO:0005911	cell-cell junction	5	812	93	14857	0.00615764	0.00625968	0.983699	79778;8502;4867;23513;5590	MICALL2;PKP4;NPHP1;SCRIB;PRKCZ	0.579761	0.795552	cellular_component
GO:0070374	positive regulation of ERK1 and ERK2 cascade	5	714	95	13332	0.0070028	0.00712571	0.982751	369;1652;5154;59341;5590	ARAF;DDT;PDGFA;TRPV4;PRKCZ	0.580597	0.741368	biological_process
GO:0005080	protein kinase C binding	2	681	35	12391	0.00293686	0.00282463	1.03973	112;59341	ADCY6;TRPV4	0.580606	0.759601	molecular_function
GO:0005044	scavenger receptor activity	2	681	35	12391	0.00293686	0.00282463	1.03973	921;923	CD5;CD6	0.580606	0.759601	molecular_function
GO:0051028	mRNA transport	2	714	36	13332	0.00280112	0.00270027	1.03735	143244;1984	EIF5AL1;EIF5A	0.581658	0.741368	biological_process
GO:0030968	endoplasmic reticulum unfolded protein response	2	714	36	13332	0.00280112	0.00270027	1.03735	91319;80279	DERL3;CDK5RAP3	0.581658	0.741368	biological_process
GO:0050728	negative regulation of inflammatory response	2	714	36	13332	0.00280112	0.00270027	1.03735	2693;114899	GHSR;C1QTNF3	0.581658	0.741368	biological_process
GO:0046330	positive regulation of JNK cascade	2	714	36	13332	0.00280112	0.00270027	1.03735	59341;9821	TRPV4;RB1CC1	0.581658	0.741368	biological_process
GO:0008333	endosome to lysosome transport	2	714	36	13332	0.00280112	0.00270027	1.03735	151636;9482	DTX3L;STX8	0.581658	0.741368	biological_process
GO:0006955	immune response	9	714	173	13332	0.012605	0.0129763	0.97139	3118;5272;8530;9235;6668;3109;3112;3105;3120	HLA-DQA2;SERPINB9;CST7;IL32;SP2;HLA-DMB;HLA-DOB;HLA-A;HLA-DQB2	0.584221	0.741368	biological_process
GO:0006893	Golgi to plasma membrane transport	1	714	16	13332	0.00140056	0.00120012	1.16702	28952	CCDC22	0.585712	0.741368	biological_process
GO:0009966	regulation of signal transduction	1	714	16	13332	0.00140056	0.00120012	1.16702	5504	PPP1R2	0.585712	0.741368	biological_process
GO:0042476	odontogenesis	1	714	16	13332	0.00140056	0.00120012	1.16702	387	RHOA	0.585712	0.741368	biological_process
GO:0021537	telencephalon development	1	714	16	13332	0.00140056	0.00120012	1.16702	388585	HES5	0.585712	0.741368	biological_process
GO:0016338	calcium-independent cell-cell adhesion via plasma membrane cell-adhesion molecules	1	714	16	13332	0.00140056	0.00120012	1.16702	1365	CLDN3	0.585712	0.741368	biological_process
GO:0042073	intraciliary transport	1	714	16	13332	0.00140056	0.00120012	1.16702	107986084	LOC107986084	0.585712	0.741368	biological_process
GO:0071108	protein K48-linked deubiquitination	1	714	16	13332	0.00140056	0.00120012	1.16702	9101	USP8	0.585712	0.741368	biological_process
GO:0045055	regulated exocytosis	1	714	16	13332	0.00140056	0.00120012	1.16702	80331	DNAJC5	0.585712	0.741368	biological_process
GO:0030488	tRNA methylation	1	714	16	13332	0.00140056	0.00120012	1.16702	55798	METTL2B	0.585712	0.741368	biological_process
GO:0007369	gastrulation	1	714	16	13332	0.00140056	0.00120012	1.16702	8452	CUL3	0.585712	0.741368	biological_process
GO:0007051	spindle organization	1	714	16	13332	0.00140056	0.00120012	1.16702	90417	KNSTRN	0.585712	0.741368	biological_process
GO:0046847	filopodium assembly	1	714	16	13332	0.00140056	0.00120012	1.16702	23616	SH3BP1	0.585712	0.741368	biological_process
GO:0038111	interleukin-7-mediated signaling pathway	1	714	16	13332	0.00140056	0.00120012	1.16702	8660	IRS2	0.585712	0.741368	biological_process
GO:0032435	negative regulation of proteasomal ubiquitin-dependent protein catabolic process	1	714	16	13332	0.00140056	0.00120012	1.16702	9683	N4BP1	0.585712	0.741368	biological_process
GO:2001237	negative regulation of extrinsic apoptotic signaling pathway	1	714	16	13332	0.00140056	0.00120012	1.16702	9821	RB1CC1	0.585712	0.741368	biological_process
[truncated: 592 more rows]

## Sheet: 3h-反式调控-GO
The GO and KEGG enrichment analysis of cisand trans- target genes for dif-lncRNAs at 3 hpi and 12 hpi.
GO annotation of the trans-target of lncRNA in HCT-8 cell at 3hpi
Term_ID	Term_description	ListHit	ListTotal	PopHit	PopTotal	GeneRatio	BgRatio	Enrichment_score	GeneIds	GeneSymbols	p-value	FDR_bh	Category
GO:0005737	cytoplasm	79	252	3289	14857	0.313492	0.221377	1.4161	9397;252884;4771;285386;285848;57521;57223;10579;6819;170954;55752;57178;348262;26523;6047;5303;102724428;56169;5592;150094;102157402;9704;132625;29901;83666;8502;10529;51191;145482;9689;8895;10795;26292;8711;10644;112487;9501;2185;29904;7917;6175;6152;8444;23600;10738;90799;2670;11212;285051;9901;23586;9905;60560;9730;7326;57562;6129;8449;11108;170506;26011;647135;653464;2550;339105;2317;6837;29…	NMT2;ZNF396;NF2;TPRG1;PNPLA1;RPTOR;PPP4R3B;TACC2;SULT1C2;PPP1R18;SEPTIN11;ZMIZ1;MCRIP1;AGO1;RNF4;PIN4;SIK1B;GSDMC;PRKG1;SIK1;AK6;DHX34;ZFP42;SAC3D1;PARP9;PKP4;NEBL;HERC5;PTGR2;BZW1;CPNE3;ZNF268;MYCBP;TNK1;IGF2BP2;DTD2;RPH3AL;PTK2B;EEF2K;BAG6;RPLP0;RPL24;DYRK3;AMACR;RFPL3;CEP95;GFAP;PLPBP;STPG4;SRGAP3;DDX58;SGSM2;NAA35;DCAF1;UBE2G1;CEP126;RPL7;DHX16;PRDM4;DHX36;TENM4;SRGAP2B;SRGAP2C;GABBR1;PRSS53;…	0.000404149	0.101037	cellular_component
GO:0045721	negative regulation of gluconeogenesis	3	227	11	13332	0.0132159	0.000825083	16.0176	114899;150094;102724428	C1QTNF3;SIK1;SIK1B	0.000726552	0.225736	biological_process
GO:0006413	translational initiation	6	227	69	13332	0.0264317	0.00517552	5.10707	6192;6129;9045;1968;6144;6175	RPS4Y1;RPL7;RPL14;EIF2S3;RPL21;RPLP0	0.00111805	0.225736	biological_process
GO:0006882	cellular zinc ion homeostasis	3	227	13	13332	0.0132159	0.000975098	13.5534	57181;55630;7922	SLC39A10;SLC39A4;SLC39A7	0.00122802	0.225736	biological_process
GO:0006614	SRP-dependent cotranslational protein targeting to membrane	5	227	49	13332	0.0220264	0.00367537	5.99299	6192;6129;9045;6144;6175	RPS4Y1;RPL7;RPL14;RPL21;RPLP0	0.001419	0.225736	biological_process
GO:0030307	positive regulation of cell growth	5	227	53	13332	0.0220264	0.0039754	5.54069	84678;80736;57521;2185;9472	KDM2B;SLC44A4;RPTOR;PTK2B;AKAP6	0.00202123	0.225736	biological_process
GO:0022625	cytosolic large ribosomal subunit	5	252	54	14857	0.0198413	0.00363465	5.45892	6152;6129;9045;6144;6175	RPL24;RPL7;RPL14;RPL21;RPLP0	0.0021675	0.187199	cellular_component
GO:0030173	integral component of Golgi membrane	4	252	33	14857	0.015873	0.00222118	7.14622	201158;90522;100533496;51030	TVP23C;YIF1B;TVP23C-CDRT4;TVP23B	0.00224639	0.187199	cellular_component
GO:0032435	negative regulation of proteasomal ubiquitin-dependent protein catabolic process	3	227	16	13332	0.0132159	0.00120012	11.0121	9683;11011;7917	N4BP1;TLK2;BAG6	0.00231553	0.225736	biological_process
GO:0006468	protein phosphorylation	11	227	235	13332	0.0484581	0.0176268	2.74912	2534;8444;8859;11011;8711;102724428;2185;105372798;5592;23515;150094	FYN;DYRK3;STK19;TLK2;TNK1;SIK1B;PTK2B;LOC105372798;PRKG1;MORC3;SIK1	0.00232935	0.225736	biological_process
GO:0007062	sister chromatid cohesion	6	227	82	13332	0.0264317	0.00615062	4.29741	79019;10735;1060;3835;9985;220134	CENPM;STAG2;CENPC;KIF22;REC8;SKA1	0.00272061	0.225736	biological_process
GO:0090073	positive regulation of protein homodimerization activity	2	227	5	13332	0.00881057	0.000375038	23.4925	94056;10795	SYAP1;ZNF268	0.00279031	0.225736	biological_process
GO:0070613	regulation of protein processing	2	227	5	13332	0.00881057	0.000375038	23.4925	136242;143458	PRSS37;LDLRAD3	0.00279031	0.225736	biological_process
GO:0004713	protein tyrosine kinase activity	5	203	62	12391	0.0246305	0.00500363	4.92253	2534;8444;1438;8711;2185	FYN;DYRK3;CSF2RA;TNK1;PTK2B	0.00341115	0.143037	molecular_function
GO:0005385	zinc ion transmembrane transporter activity	3	203	19	12391	0.0147783	0.00153337	9.6378	57181;55630;7922	SLC39A10;SLC39A4;SLC39A7	0.00345931	0.143037	molecular_function
GO:0048306	calcium-dependent protein binding	4	203	39	12391	0.0197044	0.00314745	6.26045	2220;57048;6804;8895	FCN2;PLSCR3;STX1A;CPNE3	0.00367315	0.143037	molecular_function
GO:0004386	helicase activity	4	203	39	12391	0.0197044	0.00314745	6.26045	3070;84515;91646;23586	HELLS;MCM8;TDRD12;DDX58	0.00367315	0.143037	molecular_function
GO:0006412	translation	8	227	148	13332	0.0352423	0.0111011	3.17466	6152;11222;6192;6191;6129;9045;6144;6175	RPL24;MRPL3;RPS4Y1;RPS4X;RPL7;RPL14;RPL21;RPLP0	0.0038271	0.257546	biological_process
GO:0015220	choline transmembrane transporter activity	2	203	6	12391	0.00985222	0.000484222	20.3465	60482;80736	SLC5A7;SLC44A4	0.00383625	0.143037	molecular_function
GO:0003735	structural constituent of ribosome	8	203	154	12391	0.0394089	0.0124284	3.17088	6152;11222;6192;6191;6129;9045;6144;6175	RPL24;MRPL3;RPS4Y1;RPS4X;RPL7;RPL14;RPL21;RPLP0	0.00384094	0.143037	molecular_function
GO:0071889	14-3-3 protein binding	3	203	20	12391	0.0147783	0.00161407	9.15591	150094;57521;102724428	SIK1;RPTOR;SIK1B	0.00402111	0.143037	molecular_function
GO:0010830	regulation of myotube differentiation	2	227	6	13332	0.00881057	0.000450045	19.5771	150094;102724428	SIK1;SIK1B	0.00413856	0.257546	biological_process
GO:0071578	zinc II ion transmembrane import	2	227	6	13332	0.00881057	0.000450045	19.5771	57181;55630	SLC39A10;SLC39A4	0.00413856	0.257546	biological_process
GO:0016605	PML body	5	252	64	14857	0.0198413	0.00430773	4.60596	9683;6047;6497;5728;23515	N4BP1;RNF4;SKI;PTEN;MORC3	0.00455789	0.284868	cellular_component
GO:0019083	viral transcription	5	227	66	13332	0.0220264	0.0049505	4.44934	6192;6129;9045;6144;6175	RPS4Y1;RPL7;RPL14;RPL21;RPLP0	0.00526804	0.304417	biological_process
GO:0008140	cAMP response element binding protein binding	2	203	7	12391	0.00985222	0.000564926	17.4398	150094;102724428	SIK1;SIK1B	0.00531296	0.165366	molecular_function
GO:0046540	U4/U6 x U5 tri-snRNP complex	3	252	22	14857	0.0119048	0.00148078	8.0395	6635;57819;8559	SNRPE;LSM2;PRPF18	0.00585053	0.292527	cellular_component
GO:0007049	cell cycle	10	227	230	13332	0.0440529	0.0172517	2.55353	3621;11011;55752;102724428;157570;28985;7813;3070;150094;29901	ING1;TLK2;SEPTIN11;SIK1B;ESCO2;MCTS1;EVI5;HELLS;SIK1;SAC3D1	0.00608541	0.328206	biological_process
GO:0032870	cellular response to hormone stimulus	3	227	23	13332	0.0132159	0.00172517	7.6606	150094;10886;102724428	SIK1;NPFFR2;SIK1B	0.00670847	0.339197	biological_process
GO:0019869	chloride channel inhibitor activity	2	203	8	12391	0.00985222	0.00064563	15.2599	6804;8417	STX1A;STX7	0.00700783	0.193883	molecular_function
GO:0031618	nuclear pericentric heterochromatin	2	252	8	14857	0.00793651	0.000538467	14.7391	1060;157570	CENPC;ESCO2	0.00750067	0.312528	cellular_component
GO:0031573	intra-S DNA damage checkpoint	2	227	8	13332	0.00881057	0.00060006	14.6828	9656;144715	MDC1;RAD9B	0.00755349	0.339487	biological_process
GO:0044257	cellular protein catabolic process	2	227	8	13332	0.00881057	0.00060006	14.6828	201475;7326	RAB12;UBE2G1	0.00755349	0.339487	biological_process
GO:0000184	nuclear-transcribed mRNA catabolic process, nonsense-mediated decay	5	227	76	13332	0.0220264	0.00570057	3.8639	6192;6129;9045;6144;6175	RPS4Y1;RPL7;RPL14;RPL21;RPLP0	0.00950292	0.397673	biological_process
GO:0005796	Golgi lumen	4	252	51	14857	0.015873	0.00343273	4.62403	653808;6385;5154;5046	ZG16;SDC4;PDGFA;PCSK6	0.0108229	0.34709	cellular_component
GO:0005721	pericentric heterochromatin	2	252	10	14857	0.00793651	0.000673083	11.7913	3070;1060	HELLS;CENPC	0.0117881	0.34709	cellular_component
GO:0007569	cell aging	2	227	10	13332	0.00881057	0.000750075	11.7463	23515;57178	MORC3;ZMIZ1	0.0118703	0.397673	biological_process
GO:0048365	Rac GTPase binding	3	203	30	12391	0.0147783	0.00242111	6.10394	647135;653464;9901	SRGAP2B;SRGAP2C;SRGAP3	0.0127043	0.316337	molecular_function
GO:0009612	response to mechanical stimulus	3	227	30	13332	0.0132159	0.00225023	5.87313	5493;1185;2185	PPL;CLCN6;PTK2B	0.0140962	0.397673	biological_process
GO:0007059	chromosome segregation	4	227	55	13332	0.0176211	0.00412541	4.27137	220134;11011;1060;157570	SKA1;TLK2;CENPC;ESCO2	0.0141754	0.397673	biological_process
GO:0019774	proteasome core complex, beta-subunit complex	2	252	11	14857	0.00793651	0.000740392	10.7193	5691;5696	PSMB3;PSMB8	0.0142478	0.34709	cellular_component
GO:0050730	regulation of peptidyl-tyrosine phosphorylation	2	227	11	13332	0.00881057	0.000825083	10.6784	2534;5154	FYN;PDGFA	0.0143467	0.397673	biological_process
GO:0043153	entrainment of circadian clock by photoperiod	2	227	11	13332	0.00881057	0.000825083	10.6784	150094;102724428	SIK1;SIK1B	0.0143467	0.397673	biological_process
GO:0036120	cellular response to platelet-derived growth factor stimulus	2	227	11	13332	0.00881057	0.000825083	10.6784	2534;94056	FYN;SYAP1	0.0143467	0.397673	biological_process
GO:0031234	extrinsic component of cytoplasmic side of plasma membrane	4	252	56	14857	0.015873	0.00376927	4.21117	2534;8711;94056;2185	FYN;TNK1;SYAP1;PTK2B	0.0148998	0.34709	cellular_component
GO:0005844	polysome	3	252	31	14857	0.0119048	0.00208656	5.70545	26523;6192;8531	AGO1;RPS4Y1;YBX3	0.015272	0.34709	cellular_component
GO:0038083	peptidyl-tyrosine autophosphorylation	3	227	31	13332	0.0132159	0.00232523	5.68367	2534;8711;2185	FYN;TNK1;PTK2B	0.0154142	0.397673	biological_process
GO:0051496	positive regulation of stress fiber assembly	3	227	31	13332	0.0132159	0.00232523	5.68367	4771;9647;6385	NF2;PPM1F;SDC4	0.0154142	0.397673	biological_process
GO:0030900	forebrain development	3	227	31	13332	0.0132159	0.00232523	5.68367	2534;5592;84678	FYN;PRKG1;KDM2B	0.0154142	0.397673	biological_process
GO:0009306	protein secretion	3	227	31	13332	0.0132159	0.00232523	5.68367	201158;100533496;51030	TVP23C;TVP23C-CDRT4;TVP23B	0.0154142	0.397673	biological_process
GO:0016192	vesicle-mediated transport	5	227	86	13332	0.0220264	0.00645065	3.41461	51030;201158;100533496;8895;22872	TVP23B;TVP23C;TVP23C-CDRT4;CPNE3;SEC31A	0.015641	0.397673	biological_process
GO:0050852	T cell receptor signaling pathway	5	227	87	13332	0.0220264	0.00652565	3.37536	2534;784;55072;5691;5696	FYN;CACNB3;RNF31;PSMB3;PSMB8	0.0163717	0.397673	biological_process
GO:0009566	fertilization	3	227	32	13332	0.0132159	0.00240024	5.50606	9985;91646;8531	REC8;TDRD12;YBX3	0.0167994	0.397673	biological_process
GO:0030529	intracellular ribonucleoprotein complex	5	252	88	14857	0.0198413	0.00592313	3.34979	6191;6129;22827;6175;26523	RPS4X;RPL7;PUF60;RPLP0;AGO1	0.0169096	0.352284	cellular_component
GO:0001556	oocyte maturation	2	227	12	13332	0.00881057	0.00090009	9.78855	9985;2185	REC8;PTK2B	0.0170247	0.397673	biological_process
GO:0005819	spindle	5	252	90	14857	0.0198413	0.00605775	3.27535	5303;653784;7813;23354;29901	PIN4;MZT2A;EVI5;HAUS5;SAC3D1	0.0184651	0.355099	cellular_component
GO:0019843	rRNA binding	3	203	35	12391	0.0147783	0.00282463	5.23195	6191;84678;6192	RPS4X;KDM2B;RPS4Y1	0.0192969	0.407909	molecular_function
GO:0016477	cell migration	6	227	125	13332	0.0264317	0.00937594	2.8191	2534;8711;6385;136242;5728;83666	FYN;TNK1;SDC4;PRSS37;PTEN;PARP9	0.0200287	0.397673	biological_process
GO:0004715	non-membrane spanning protein tyrosine kinase activity	3	203	36	12391	0.0147783	0.00290533	5.08662	2534;8711;2185	FYN;TNK1;PTK2B	0.0208027	0.407909	molecular_function
GO:0005524	ATP binding	28	203	1153	12391	0.137931	0.0930514	1.48231	2534;8444;10525;11011;102157402;9704;3308;1185;150094;5592;23586;84515;8711;10201;9730;3835;25902;7326;91646;65220;8449;102724428;2185;29904;105372798;170506;3070;8859	FYN;DYRK3;HYOU1;TLK2;AK6;DHX34;HSPA4;CLCN6;SIK1;PRKG1;DDX58;MCM8;TNK1;NME6;DCAF1;KIF22;MTHFD1L;UBE2G1;TDRD12;NADK;DHX16;SIK1B;PTK2B;EEF2K;LOC105372798;DHX36;HELLS;STK19	0.0222846	0.407909	molecular_function
GO:0000956	nuclear-transcribed mRNA catabolic process	2	227	14	13332	0.00881057	0.00105011	8.39018	26523;9704	AGO1;DHX34	0.0229557	0.397673	biological_process
GO:0048147	negative regulation of fibroblast proliferation	2	227	14	13332	0.00881057	0.00105011	8.39018	23515;6497	MORC3;SKI	0.0229557	0.397673	biological_process
GO:0051028	mRNA transport	3	227	36	13332	0.0132159	0.00270027	4.89427	56648;10644;6830	EIF5A2;IGF2BP2;SUPT6H	0.0230164	0.397673	biological_process
GO:0006302	double-strand break repair	3	227	36	13332	0.0132159	0.00270027	4.89427	9985;157570;83666	REC8;ESCO2;PARP9	0.0230164	0.397673	biological_process
GO:0007346	regulation of mitotic cell cycle	4	227	65	13332	0.0176211	0.00487549	3.61423	10795;150094;105372798;102724428	ZNF268;SIK1;LOC105372798;SIK1B	0.0246951	0.397673	biological_process
GO:0055085	transmembrane transport	5	227	97	13332	0.0220264	0.00727573	3.02739	80736;1968;60482;5691;5696	SLC44A4;EIF2S3;SLC5A7;PSMB3;PSMB8	0.0249494	0.397673	biological_process
GO:0030336	negative regulation of cell migration	4	227	66	13332	0.0176211	0.0049505	3.55947	5728;647135;653464;9901	PTEN;SRGAP2B;SRGAP2C;SRGAP3	0.0259485	0.397673	biological_process
GO:0002028	regulation of sodium ion transport	2	227	15	13332	0.00881057	0.00112511	7.83084	150094;102724428	SIK1;SIK1B	0.0261942	0.397673	biological_process
GO:1900182	positive regulation of protein localization to nucleus	2	227	15	13332	0.00881057	0.00112511	7.83084	2534;83666	FYN;PARP9	0.0261942	0.397673	biological_process
GO:0042632	cholesterol homeostasis	3	227	38	13332	0.0132159	0.00285029	4.63668	57048;116150;7851	PLSCR3;NUS1;MALL	0.0265318	0.397673	biological_process
GO:0008168	methyltransferase activity	3	203	41	12391	0.0147783	0.00330885	4.4663	29063;11108;85002	ZCCHC4;PRDM4;FAM86B1	0.0292729	0.407909	molecular_function
GO:0043524	negative regulation of neuron apoptotic process	4	227	72	13332	0.0176211	0.00540054	3.26285	2534;84678;27324;2185	FYN;KDM2B;TOX3;PTK2B	0.0342642	0.397673	biological_process
GO:0031491	nucleosome binding	2	203	18	12391	0.00985222	0.00145267	6.78216	6047;6830	RNF4;SUPT6H	0.0343991	0.407909	molecular_function
GO:0005544	calcium-dependent phospholipid binding	3	203	44	12391	0.0147783	0.00355096	4.16178	51760;9501;8895	SYT17;RPH3AL;CPNE3	0.0351038	0.407909	molecular_function
GO:0030308	negative regulation of cell growth	4	227	73	13332	0.0176211	0.00547555	3.21815	4771;8711;10201;3621	NF2;TNK1;NME6;ING1	0.035784	0.397673	biological_process
GO:1903955	positive regulation of protein targeting to mitochondrion	4	227	73	13332	0.0176211	0.00547555	3.21815	55072;91646;56910;85465	RNF31;TDRD12;STARD7;SELENOI	0.035784	0.397673	biological_process
GO:0010494	cytoplasmic stress granule	3	252	43	14857	0.0119048	0.00289426	4.11323	348262;8444;57521	MCRIP1;DYRK3;RPTOR	0.0361778	0.464121	cellular_component
GO:0005925	focal adhesion	9	252	264	14857	0.0357143	0.0177694	2.00988	10525;6129;6385;2185;9656;57514;8895;6175;2317	HYOU1;RPL7;SDC4;PTK2B;MDC1;ARHGAP31;CPNE3;RPLP0;FLNB	0.0364722	0.464121	cellular_component
GO:0030134	COPII-coated ER to Golgi transport vesicle	2	252	18	14857	0.00793651	0.00121155	6.55071	22872;90522	SEC31A;YIF1B	0.0366732	0.464121	cellular_component
GO:0048041	focal adhesion assembly	2	227	18	13332	0.00881057	0.00135014	6.5257	123720;2185	WHAMM;PTK2B	0.0369192	0.397673	biological_process
GO:0051894	positive regulation of focal adhesion assembly	2	227	18	13332	0.00881057	0.00135014	6.5257	9647;6385	PPM1F;SDC4	0.0369192	0.397673	biological_process
GO:0030203	glycosaminoglycan metabolic process	2	227	18	13332	0.00881057	0.00135014	6.5257	6385;135152	SDC4;B3GAT2	0.0369192	0.397673	biological_process
GO:2000463	positive regulation of excitatory postsynaptic potential	2	227	18	13332	0.00881057	0.00135014	6.5257	6804;2185	STX1A;PTK2B	0.0369192	0.397673	biological_process
GO:0006027	glycosaminoglycan catabolic process	2	227	18	13332	0.00881057	0.00135014	6.5257	3423;6385	IDS;SDC4	0.0369192	0.397673	biological_process
GO:0003690	double-stranded DNA binding	3	203	45	12391	0.0147783	0.00363167	4.06929	23586;5303;8531	DDX58;PIN4;YBX3	0.0371708	0.407909	molecular_function
GO:0006974	cellular response to DNA damage stimulus	6	227	145	13332	0.0264317	0.0108761	2.43026	199990;84515;11011;105372798;23054;28985	FAAP20;MCM8;TLK2;LOC105372798;NCOA6;MCTS1	0.0376923	0.397673	biological_process
GO:0000165	MAPK cascade	6	227	146	13332	0.0264317	0.0109511	2.41361	2534;5154;1438;2185;5691;5696	FYN;PDGFA;CSF2RA;PTK2B;PSMB3;PSMB8	0.0387727	0.397673	biological_process
GO:0005686	U2 snRNP	2	252	19	14857	0.00793651	0.00127886	6.20593	6635;6627	SNRPE;SNRPA1	0.0405381	0.464121	cellular_component
GO:0005839	proteasome core complex	2	252	19	14857	0.00793651	0.00127886	6.20593	5691;5696	PSMB3;PSMB8	0.0405381	0.464121	cellular_component
GO:0000278	mitotic cell cycle	4	227	76	13332	0.0176211	0.00570057	3.09112	220134;3835;105372798;1060	SKA1;KIF22;LOC105372798;CENPC	0.0405744	0.397673	biological_process
GO:0005581	collagen trimer	3	252	45	14857	0.0119048	0.00302888	3.93042	2220;55339;114899	FCN2;WDR33;C1QTNF3	0.0405942	0.464121	cellular_component
GO:0007130	synaptonemal complex assembly	2	227	19	13332	0.00881057	0.00142514	6.18224	9985;7917	REC8;BAG6	0.0408087	0.397673	biological_process
GO:0048278	vesicle docking	2	227	19	13332	0.00881057	0.00142514	6.18224	6804;8417	STX1A;STX7	0.0408087	0.397673	biological_process
GO:0030057	desmosome	2	252	20	14857	0.00793651	0.00134617	5.89563	8502;5493	PKP4;PPL	0.044549	0.464121	cellular_component
GO:0035722	interleukin-12-mediated signaling pathway	2	227	20	13332	0.00881057	0.00150015	5.87313	6627;6175	SNRPA1;RPLP0	0.0448448	0.397673	biological_process
GO:0055007	cardiac muscle cell differentiation	2	227	20	13332	0.00881057	0.00150015	5.87313	150094;102724428	SIK1;SIK1B	0.0448448	0.397673	biological_process
GO:0006656	phosphatidylcholine biosynthetic process	2	227	20	13332	0.00881057	0.00150015	5.87313	80736;56910	SLC44A4;STARD7	0.0448448	0.397673	biological_process
GO:0002230	positive regulation of defense response to virus by host	2	227	20	13332	0.00881057	0.00150015	5.87313	23586;83666	DDX58;PARP9	0.0448448	0.397673	biological_process
GO:0048146	positive regulation of fibroblast proliferation	2	227	20	13332	0.00881057	0.00150015	5.87313	57178;5154	ZMIZ1;PDGFA	0.0448448	0.397673	biological_process
GO:0030010	establishment of cell polarity	2	227	20	13332	0.00881057	0.00150015	5.87313	10806;10090	SDCCAG8;UST	0.0448448	0.397673	biological_process
GO:0000724	double-strand break repair via homologous recombination	3	227	47	13332	0.0132159	0.00352535	3.7488	55317;84515;9985	AP5S1;MCM8;REC8	0.0456675	0.397673	biological_process
GO:0010972	negative regulation of G2/M transition of mitotic cell cycle	3	227	47	13332	0.0132159	0.00352535	3.7488	5691;5696;29933	PSMB3;PSMB8;GPR132	0.0456675	0.397673	biological_process
GO:0031593	polyubiquitin modification-dependent protein binding	2	203	21	12391	0.00985222	0.00169478	5.81328	7917;199990	BAG6;FAAP20	0.045733	0.407909	molecular_function
GO:0004298	threonine-type endopeptidase activity	2	203	21	12391	0.00985222	0.00169478	5.81328	5691;5696	PSMB3;PSMB8	0.045733	0.407909	molecular_function
GO:0005096	GTPase activator activity	8	203	242	12391	0.0394089	0.0195303	2.01783	9905;55114;647135;653464;57514;9901;7813;10144	SGSM2;ARHGAP17;SRGAP2B;SRGAP2C;ARHGAP31;SRGAP3;EVI5;FAM13A	0.0459004	0.407909	molecular_function
GO:0048471	perinuclear region of cytoplasm	13	252	454	14857	0.0515873	0.030558	1.68818	94056;4771;8502;81573;10207;8531;11011;51191;2185;9472;8417;9647;57407	SYAP1;NF2;PKP4;ANKRD13C;PATJ;YBX3;TLK2;HERC5;PTK2B;AKAP6;STX7;PPM1F;NMRAL1	0.0462652	0.464121	cellular_component
GO:0003725	double-stranded RNA binding	3	203	50	12391	0.0147783	0.00403519	3.66236	26523;23586;170506	AGO1;DDX58;DHX36	0.0484134	0.407909	molecular_function
GO:0005682	U5 snRNP	2	252	21	14857	0.00793651	0.00141348	5.61489	6635;8559	SNRPE;PRPF18	0.0486998	0.464121	cellular_component
GO:0015949	nucleobase-containing small molecule interconversion	2	227	21	13332	0.00881057	0.00157516	5.59346	102157402;10201	AK6;NME6	0.0490216	0.397673	biological_process
GO:0002931	response to ischemia	2	227	21	13332	0.00881057	0.00157516	5.59346	10525;29904	HYOU1;EEF2K	0.0490216	0.397673	biological_process
GO:0051301	cell division	9	227	279	13332	0.0396476	0.0209271	1.89456	10735;55752;1060;105372798;7813;23354;220134;3070;29901	STAG2;SEPTIN11;CENPC;LOC105372798;EVI5;HAUS5;SKA1;HELLS;SAC3D1	0.0495842	0.397673	biological_process
GO:0046777	protein autophosphorylation	5	227	117	13332	0.0220264	0.00877588	2.50988	8711;2185;102724428;29904;150094	TNK1;PTK2B;SIK1B;EEF2K;SIK1	0.0496178	0.397673	biological_process
GO:0008146	sulfotransferase activity	2	203	22	12391	0.00985222	0.00177548	5.54904	6819;10090	SULT1C2;UST	0.0497759	0.407909	molecular_function
GO:0008135	translation factor activity, RNA binding	2	203	22	12391	0.00985222	0.00177548	5.54904	29904;1968	EEF2K;EIF2S3	0.0497759	0.407909	molecular_function
GO:0045597	positive regulation of cell differentiation	2	227	22	13332	0.00881057	0.00165017	5.33921	4771;10795	NF2;ZNF268	0.0533331	0.397673	biological_process
GO:0042273	ribosomal large subunit biogenesis	2	227	22	13332	0.00881057	0.00165017	5.33921	6129;9045	RPL7;RPL14	0.0533331	0.397673	biological_process
GO:0045595	regulation of cell differentiation	2	227	22	13332	0.00881057	0.00165017	5.33921	150094;102724428	SIK1;SIK1B	0.0533331	0.397673	biological_process
GO:0017158	regulation of calcium ion-dependent exocytosis	2	227	22	13332	0.00881057	0.00165017	5.33921	51760;9501	SYT17;RPH3AL	0.0533331	0.397673	biological_process
GO:0018108	peptidyl-tyrosine phosphorylation	2	227	22	13332	0.00881057	0.00165017	5.33921	2534;2185	FYN;PTK2B	0.0533331	0.397673	biological_process
GO:0071902	positive regulation of protein serine/threonine kinase activity	2	227	22	13332	0.00881057	0.00165017	5.33921	94056;57521	SYAP1;RPTOR	0.0533331	0.397673	biological_process
GO:0030331	estrogen receptor binding	2	203	23	12391	0.00985222	0.00185619	5.30777	9730;23054	DCAF1;NCOA6	0.0539426	0.407909	molecular_function
GO:0045121	membrane raft	5	252	121	14857	0.0198413	0.00814431	2.43621	2534;4771;6385;2185;7851	FYN;NF2;SDC4;PTK2B;MALL	0.055168	0.464121	cellular_component
GO:0031625	ubiquitin protein ligase binding	7	203	208	12391	0.0344828	0.0167864	2.05421	6497;2185;7917;55072;51666;23586;7326	SKI;PTK2B;BAG6;RNF31;ASB4;DDX58;UBE2G1	0.0552964	0.407909	molecular_function
GO:0051321	meiotic cell cycle	3	227	51	13332	0.0132159	0.00382538	3.45478	10735;9985;132625	STAG2;REC8;ZFP42	0.0558597	0.397673	biological_process
GO:0035869	ciliary transition zone	2	252	23	14857	0.00793651	0.00154809	5.12664	65250;105372798	CPLANE1;LOC105372798	0.0573981	0.464121	cellular_component
GO:0035097	histone methyltransferase complex	2	252	23	14857	0.00793651	0.00154809	5.12664	11108;23054	PRDM4;NCOA6	0.0573981	0.464121	cellular_component
GO:0034080	CENP-A containing nucleosome assembly	2	227	23	13332	0.00881057	0.00172517	5.10707	79019;1060	CENPM;CENPC	0.0577735	0.397673	biological_process
GO:0009725	response to hormone	2	227	23	13332	0.00881057	0.00172517	5.10707	23054;2185	NCOA6;PTK2B	0.0577735	0.397673	biological_process
GO:0003730	mRNA 3'-UTR binding	3	203	54	12391	0.0147783	0.004358	3.39108	10644;549;8531	IGF2BP2;AUH;YBX3	0.0584664	0.407909	molecular_function
GO:0042802	identical protein binding	18	203	739	12391	0.08867	0.0596401	1.48675	2534;6047;5154;60490;80741;22827;6385;145282;283518;7917;8726;9189;56658;124056;5592;57407;23586;2317	FYN;RNF4;PDGFA;PPCDC;LY6G5C;PUF60;SDC4;MIPOL1;KCNRG;BAG6;EED;ZBED1;TRIM39;NOXO1;PRKG1;NMRAL1;DDX58;FLNB	0.059637	0.407909	molecular_function
GO:0042734	presynaptic membrane	3	252	53	14857	0.0119048	0.00356734	3.33715	2550;2900;94056	GABBR1;GRIK4;SYAP1	0.0608051	0.464121	cellular_component
GO:0071356	cellular response to tumor necrosis factor	3	227	53	13332	0.0132159	0.0039754	3.32441	8531;10795;58509	YBX3;ZNF268;CACTIN	0.0613273	0.397673	biological_process
GO:0030054	cell junction	12	252	429	14857	0.047619	0.0288753	1.64913	8502;199990;6804;10207;80863;55752;22827;157570;2550;60482;8895;2900	PKP4;FAAP20;STX1A;PATJ;PRRT1;SEPTIN11;PUF60;ESCO2;GABBR1;SLC5A7;CPNE3;GRIK4	0.062349	0.464121	cellular_component
GO:0006364	rRNA processing	6	227	166	13332	0.0264317	0.0124512	2.12282	5303;6192;6129;9045;6144;6175	PIN4;RPS4Y1;RPL7;RPL14;RPL21;RPLP0	0.0645708	0.397673	biological_process
GO:0009898	cytoplasmic side of plasma membrane	2	252	25	14857	0.00793651	0.00168271	4.71651	55072;8502	RNF31;PKP4	0.0665878	0.464121	cellular_component
GO:0032480	negative regulation of type I interferon production	2	227	25	13332	0.00881057	0.00187519	4.6985	51191;23586	HERC5;DDX58	0.067019	0.397673	biological_process
GO:0046934	phosphatidylinositol-4,5-bisphosphate 3-kinase activity	2	203	26	12391	0.00985222	0.0020983	4.69534	2534;5154	FYN;PDGFA	0.0671346	0.407909	molecular_function
GO:0004004	ATP-dependent RNA helicase activity	3	203	58	12391	0.0147783	0.00468082	3.15721	8449;9704;170506	DHX16;DHX34;DHX36	0.0694183	0.407909	molecular_function
GO:0005088	Ras guanyl-nucleotide exchange factor activity	3	203	58	12391	0.0147783	0.00468082	3.15721	2534;5154;1438	FYN;PDGFA;CSF2RA	0.0694183	0.407909	molecular_function
GO:0055114	oxidation-reduction process	4	227	91	13332	0.0176211	0.00682568	2.58159	124056;55825;80777;120526	NOXO1;PECR;CYB5B;DNAJC24	0.0696981	0.397673	biological_process
GO:0045296	cadherin binding	7	203	220	12391	0.0344828	0.0177548	1.94216	6152;1968;9045;22827;9689;5493;2317	RPL24;EIF2S3;RPL14;PUF60;BZW1;PPL;FLNB	0.0702125	0.407909	molecular_function
GO:0001104	RNA polymerase II transcription cofactor activity	2	203	27	12391	0.00985222	0.002179	4.52144	55809;6837	TRERF1;MED22	0.0717464	0.407909	molecular_function
GO:0030155	regulation of cell adhesion	2	227	26	13332	0.00881057	0.0019502	4.51779	8502;2185	PKP4;PTK2B	0.0718133	0.397673	biological_process
GO:0014068	positive regulation of phosphatidylinositol 3-kinase signaling	2	227	26	13332	0.00881057	0.0019502	4.51779	2534;5154	FYN;PDGFA	0.0718133	0.397673	biological_process
GO:0005815	microtubule organizing center	5	252	131	14857	0.0198413	0.00881739	2.25024	10207;10579;7813;56169;29901	PATJ;TACC2;EVI5;GSDMC;SAC3D1	0.0723506	0.464121	cellular_component
GO:0007631	feeding behavior	2	227	27	13332	0.00881057	0.0020252	4.35047	2534;128674	FYN;PROKR2	0.0767151	0.397673	biological_process
GO:0006378	mRNA polyadenylation	2	227	27	13332	0.00881057	0.0020252	4.35047	55339;2926	WDR33;GRSF1	0.0767151	0.397673	biological_process
GO:0016032	viral process	7	227	217	13332	0.030837	0.0162766	1.89456	55697;23586;9730;6830;23515;5691;5696	VAC14;DDX58;DCAF1;SUPT6H;MORC3;PSMB3;PSMB8	0.0779526	0.397673	biological_process
GO:0005923	bicellular tight junction	4	252	95	14857	0.015873	0.00639429	2.48237	55114;23586;10207;8531	ARHGAP17;DDX58;PATJ;YBX3	0.0781044	0.464121	cellular_component
GO:0000785	chromatin	3	252	59	14857	0.0119048	0.00397119	2.99778	10735;3835;157570	STAG2;KIF22;ESCO2	0.0784836	0.464121	cellular_component
GO:0030335	positive regulation of cell migration	4	227	95	13332	0.0176211	0.00712571	2.4729	8895;10795;5154;2185	CPNE3;ZNF268;PDGFA;PTK2B	0.0788859	0.397673	biological_process
GO:0002223	stimulatory C-type lectin receptor signaling pathway	3	227	59	13332	0.0132159	0.00442544	2.98634	2534;5691;5696	FYN;PSMB3;PSMB8	0.0791422	0.397673	biological_process
GO:0001843	neural tube closure	3	227	59	13332	0.0132159	0.00442544	2.98634	25902;6497;6385	MTHFD1L;SKI;SDC4	0.0791422	0.397673	biological_process
GO:0006310	DNA recombination	3	227	59	13332	0.0132159	0.00442544	2.98634	79725;23054;54891	THAP9;NCOA6;INO80D	0.0791422	0.397673	biological_process
GO:0032184	SUMO polymer binding	1	203	5	12391	0.00492611	0.000403519	12.2079	6047	RNF4	0.0792863	0.407909	molecular_function
GO:0016176	superoxide-generating NADPH oxidase activator activity	1	203	5	12391	0.00492611	0.000403519	12.2079	124056	NOXO1	0.0792863	0.407909	molecular_function
GO:0048156	tau protein binding	1	203	5	12391	0.00492611	0.000403519	12.2079	2534	FYN	0.0792863	0.407909	molecular_function
GO:0001602	pancreatic polypeptide receptor activity	1	203	5	12391	0.00492611	0.000403519	12.2079	128674	PROKR2	0.0792863	0.407909	molecular_function
GO:0031802	type 5 metabotropic glutamate receptor binding	1	203	5	12391	0.00492611	0.000403519	12.2079	2534	FYN	0.0792863	0.407909	molecular_function
GO:1990226	histone methyltransferase binding	1	203	5	12391	0.00492611	0.000403519	12.2079	11108	PRDM4	0.0792863	0.407909	molecular_function
GO:0004329	formate-tetrahydrofolate ligase activity	1	203	5	12391	0.00492611	0.000403519	12.2079	25902	MTHFD1L	0.0792863	0.407909	molecular_function
GO:0050145	nucleoside phosphate kinase activity	1	203	5	12391	0.00492611	0.000403519	12.2079	102157402	AK6	0.0792863	0.407909	molecular_function
GO:0003724	RNA helicase activity	1	203	5	12391	0.00492611	0.000403519	12.2079	8449	DHX16	0.0792863	0.407909	molecular_function
GO:0030620	U2 snRNA binding	1	203	5	12391	0.00492611	0.000403519	12.2079	6627	SNRPA1	0.0792863	0.407909	molecular_function
GO:0097677	STAT family protein binding	1	203	5	12391	0.00492611	0.000403519	12.2079	83666	PARP9	0.0792863	0.407909	molecular_function
GO:0030036	actin cytoskeleton organization	4	227	96	13332	0.0176211	0.00720072	2.44714	4771;5592;2317;5154	NF2;PRKG1;FLNB;PDGFA	0.081273	0.397673	biological_process
GO:0042531	positive regulation of tyrosine phosphorylation of STAT protein	2	227	28	13332	0.00881057	0.00210021	4.19509	2534;83666	FYN;PARP9	0.0817193	0.397673	biological_process
GO:0031397	negative regulation of protein ubiquitination	2	227	28	13332	0.00881057	0.00210021	4.19509	9683;2534	N4BP1;FYN	0.0817193	0.397673	biological_process
GO:0043240	Fanconi anaemia nuclear complex	1	252	5	14857	0.00396825	0.000336542	11.7913	199990	FAAP20	0.0819906	0.464121	cellular_component
GO:0000940	condensed chromosome outer kinetochore	1	252	5	14857	0.00396825	0.000336542	11.7913	220134	SKA1	0.0819906	0.464121	cellular_component
GO:0001739	sex chromatin	1	252	5	14857	0.00396825	0.000336542	11.7913	8726	EED	0.0819906	0.464121	cellular_component
GO:1990726	Lsm1-7-Pat1 complex	1	252	5	14857	0.00396825	0.000336542	11.7913	57819	LSM2	0.0819906	0.464121	cellular_component
GO:0030289	protein phosphatase 4 complex	1	252	5	14857	0.00396825	0.000336542	11.7913	57223	PPP4R3B	0.0819906	0.464121	cellular_component
GO:1990111	spermatoproteasome complex	1	252	5	14857	0.00396825	0.000336542	11.7913	5696	PSMB8	0.0819906	0.464121	cellular_component
GO:0030204	chondroitin sulfate metabolic process	1	227	5	13332	0.00440529	0.000375038	11.7463	135152	B3GAT2	0.0822953	0.397673	biological_process
GO:0060038	cardiac muscle cell proliferation	1	227	5	13332	0.00440529	0.000375038	11.7463	26011	TENM4	0.0822953	0.397673	biological_process
GO:0045839	negative regulation of mitotic nuclear division	1	227	5	13332	0.00440529	0.000375038	11.7463	10201	NME6	0.0822953	0.397673	biological_process
GO:0043654	recognition of apoptotic cell	1	227	5	13332	0.00440529	0.000375038	11.7463	2220	FCN2	0.0822953	0.397673	biological_process
GO:0097062	dendritic spine maintenance	1	227	5	13332	0.00440529	0.000375038	11.7463	2534	FYN	0.0822953	0.397673	biological_process
GO:0001731	formation of translation preinitiation complex	1	227	5	13332	0.00440529	0.000375038	11.7463	28985	MCTS1	0.0822953	0.397673	biological_process
GO:0051127	positive regulation of actin nucleation	1	227	5	13332	0.00440529	0.000375038	11.7463	123720	WHAMM	0.0822953	0.397673	biological_process
GO:0021670	lateral ventricle development	1	227	5	13332	0.00440529	0.000375038	11.7463	84678	KDM2B	0.0822953	0.397673	biological_process
GO:0007028	cytoplasm organization	1	227	5	13332	0.00440529	0.000375038	11.7463	54700	RRN3	0.0822953	0.397673	biological_process
GO:0035336	long-chain fatty-acyl-CoA metabolic process	1	227	5	13332	0.00440529	0.000375038	11.7463	55711	FAR2	0.0822953	0.397673	biological_process
GO:0008228	opsonization	1	227	5	13332	0.00440529	0.000375038	11.7463	2220	FCN2	0.0822953	0.397673	biological_process
GO:0021904	dorsal/ventral neural tube patterning	1	227	5	13332	0.00440529	0.000375038	11.7463	79600	TCTN1	0.0822953	0.397673	biological_process
GO:1902260	negative regulation of delayed rectifier potassium channel activity	1	227	5	13332	0.00440529	0.000375038	11.7463	283518	KCNRG	0.0822953	0.397673	biological_process
GO:0090527	actin filament reorganization	1	227	5	13332	0.00440529	0.000375038	11.7463	123720	WHAMM	0.0822953	0.397673	biological_process
GO:0032926	negative regulation of activin receptor signaling pathway	1	227	5	13332	0.00440529	0.000375038	11.7463	6497	SKI	0.0822953	0.397673	biological_process
GO:1900062	regulation of replicative cell aging	1	227	5	13332	0.00440529	0.000375038	11.7463	105372798	LOC105372798	0.0822953	0.397673	biological_process
GO:0016331	morphogenesis of embryonic epithelium	1	227	5	13332	0.00440529	0.000375038	11.7463	2926	GRSF1	0.0822953	0.397673	biological_process
GO:0042633	hair cycle	1	227	5	13332	0.00440529	0.000375038	11.7463	6635	SNRPE	0.0822953	0.397673	biological_process
GO:0007172	signal complex assembly	1	227	5	13332	0.00440529	0.000375038	11.7463	2185	PTK2B	0.0822953	0.397673	biological_process
GO:0006477	protein sulfation	1	227	5	13332	0.00440529	0.000375038	11.7463	10090	UST	0.0822953	0.397673	biological_process
GO:0002315	marginal zone B cell differentiation	1	227	5	13332	0.00440529	0.000375038	11.7463	2185	PTK2B	0.0822953	0.397673	biological_process
GO:0045927	positive regulation of growth	1	227	5	13332	0.00440529	0.000375038	11.7463	9647	PPM1F	0.0822953	0.397673	biological_process
GO:0032725	positive regulation of granulocyte macrophage colony-stimulating factor production	1	227	5	13332	0.00440529	0.000375038	11.7463	23586	DDX58	0.0822953	0.397673	biological_process
GO:0045722	positive regulation of gluconeogenesis	1	227	5	13332	0.00440529	0.000375038	11.7463	57223	PPP4R3B	0.0822953	0.397673	biological_process
GO:0032206	positive regulation of telomere maintenance	1	227	5	13332	0.00440529	0.000375038	11.7463	170506	DHX36	0.0822953	0.397673	biological_process
GO:0035148	tube formation	1	227	5	13332	0.00440529	0.000375038	11.7463	10806	SDCCAG8	0.0822953	0.397673	biological_process
GO:0010941	regulation of cell death	1	227	5	13332	0.00440529	0.000375038	11.7463	3621	ING1	0.0822953	0.397673	biological_process
GO:0010793	regulation of mRNA export from nucleus	1	227	5	13332	0.00440529	0.000375038	11.7463	6830	SUPT6H	0.0822953	0.397673	biological_process
GO:0006552	leucine catabolic process	1	227	5	13332	0.00440529	0.000375038	11.7463	549	AUH	0.0822953	0.397673	biological_process
GO:0032717	negative regulation of interleukin-8 production	1	227	5	13332	0.00440529	0.000375038	11.7463	58509	CACTIN	0.0822953	0.397673	biological_process
GO:0052548	regulation of endopeptidase activity	1	227	5	13332	0.00440529	0.000375038	11.7463	5696	PSMB8	0.0822953	0.397673	biological_process
GO:0014902	myotube differentiation	1	227	5	13332	0.00440529	0.000375038	11.7463	6497	SKI	0.0822953	0.397673	biological_process
GO:1903432	regulation of TORC1 signaling	1	227	5	13332	0.00440529	0.000375038	11.7463	8444	DYRK3	0.0822953	0.397673	biological_process
GO:0071577	zinc II ion transmembrane transport	1	227	5	13332	0.00440529	0.000375038	11.7463	7922	SLC39A7	0.0822953	0.397673	biological_process
GO:0035356	cellular triglyceride homeostasis	1	227	5	13332	0.00440529	0.000375038	11.7463	114899	C1QTNF3	0.0822953	0.397673	biological_process
GO:0085020	protein K6-linked ubiquitination	1	227	5	13332	0.00440529	0.000375038	11.7463	6047	RNF4	0.0822953	0.397673	biological_process
GO:0000050	urea cycle	1	227	5	13332	0.00440529	0.000375038	11.7463	57407	NMRAL1	0.0822953	0.397673	biological_process
GO:0045040	protein import into mitochondrial outer membrane	1	227	5	13332	0.00440529	0.000375038	11.7463	3308	HSPA4	0.0822953	0.397673	biological_process
GO:0009257	10-formyltetrahydrofolate biosynthetic process	1	227	5	13332	0.00440529	0.000375038	11.7463	25902	MTHFD1L	0.0822953	0.397673	biological_process
GO:0019441	tryptophan catabolic process to kynurenine	1	227	5	13332	0.00440529	0.000375038	11.7463	51166	AADAT	0.0822953	0.397673	biological_process
GO:0090331	negative regulation of platelet aggregation	1	227	5	13332	0.00440529	0.000375038	11.7463	5592	PRKG1	0.0822953	0.397673	biological_process
GO:0003723	RNA binding	26	203	1196	12391	0.128079	0.0965217	1.32694	6152;9704;22827;58509;6144;170506;28985;23515;2317;2926;8531;51191;9689;57819;8895;9045;6830;26523;11222;6192;6627;5303;6129;8449;6175;6635	RPL24;DHX34;PUF60;CACTIN;RPL21;DHX36;MCTS1;MORC3;FLNB;GRSF1;YBX3;HERC5;BZW1;LSM2;CPNE3;RPL14;SUPT6H;AGO1;MRPL3;RPS4Y1;SNRPA1;PIN4;RPL7;DHX16;RPLP0;SNRPE	0.0823477	0.407909	molecular_function
GO:0071011	precatalytic spliceosome	2	252	29	14857	0.00793651	0.00195194	4.06596	6635;57819	SNRPE;LSM2	0.0862738	0.464121	cellular_component
GO:0007098	centrosome cycle	2	227	29	13332	0.00881057	0.00217522	4.05043	10806;23354	SDCCAG8;HAUS5	0.0868211	0.397673	biological_process
GO:0042127	regulation of cell proliferation	4	227	100	13332	0.0176211	0.00750075	2.34925	2534;8711;7917;4771	FYN;TNK1;BAG6;NF2	0.091173	0.397673	biological_process
GO:0004674	protein serine/threonine kinase activity	8	203	281	12391	0.0394089	0.0226777	1.73778	8444;8859;11011;102724428;105372798;5592;8895;150094	DYRK3;STK19;TLK2;SIK1B;LOC105372798;PRKG1;CPNE3;SIK1	0.0912387	0.407909	molecular_function
GO:0005102	receptor binding	7	203	235	12391	0.0344828	0.0189654	1.8182	23600;8711;2185;7917;147920;55825;81573	AMACR;TNK1;PTK2B;BAG6;IGFL2;PECR;ANKRD13C	0.0919353	0.407909	molecular_function
GO:0071320	cellular response to cAMP	2	227	30	13332	0.00881057	0.00225023	3.91542	29904;9472	EEF2K;AKAP6	0.0920158	0.397673	biological_process
GO:0001938	positive regulation of endothelial cell proliferation	2	227	30	13332	0.00881057	0.00225023	3.91542	1960;57521	EGR3;RPTOR	0.0920158	0.397673	biological_process
GO:0048407	platelet-derived growth factor binding	1	203	6	12391	0.00492611	0.000484222	10.1732	5154	PDGFA	0.0943763	0.407909	molecular_function
GO:0043008	ATP-dependent protein binding	1	203	6	12391	0.00492611	0.000484222	10.1732	6804	STX1A	0.0943763	0.407909	molecular_function
GO:0015277	kainate selective glutamate receptor activity	1	203	6	12391	0.00492611	0.000484222	10.1732	2900	GRIK4	0.0943763	0.407909	molecular_function
GO:0050656	3'-phosphoadenosine 5'-phosphosulfate binding	1	203	6	12391	0.00492611	0.000484222	10.1732	51363	CHST15	0.0943763	0.407909	molecular_function
GO:0001164	RNA polymerase I CORE element sequence-specific DNA binding	1	203	6	12391	0.00492611	0.000484222	10.1732	54700	RRN3	0.0943763	0.407909	molecular_function
GO:0005829	cytosol	73	252	3743	14857	0.289683	0.251935	1.14983	2534;56169;79019;6804;11077;9397;102157402;123720;58509;6144;170506;5493;3308;10144;2317;83666;55114;8531;10806;60490;51191;784;57514;55111;9901;56658;220134;57819;10795;8895;23586;7813;441282;122773;57521;10579;6819;8711;10201;9045;1968;3835;653784;23354;26523;54187;9647;5696;57407;55317;55809;94056;115201;6192;10207;65220;10735;6129;56648;1060;2185;29904;105372798;79600;23054;8726;6175;55072;51…	FYN;GSDMC;CENPM;STX1A;HSF2BP;NMT2;AK6;WHAMM;CACTIN;RPL21;DHX36;PPL;HSPA4;FAM13A;FLNB;PARP9;ARHGAP17;YBX3;SDCCAG8;PPCDC;HERC5;CACNB3;ARHGAP31;PLEKHJ1;SRGAP3;TRIM39;SKA1;LSM2;ZNF268;CPNE3;DDX58;EVI5;AKR1B15;KLHDC1;RPTOR;TACC2;SULT1C2;TNK1;NME6;RPL14;EIF2S3;KIF22;MZT2A;HAUS5;AGO1;NANS;PPM1F;PSMB8;NMRAL1;AP5S1;TRERF1;SYAP1;ATG4A;RPS4Y1;PATJ;NADK;STAG2;RPL7;EIF5A2;CENPC;PTK2B;EEF2K;LOC105372798;TCTN1;…	0.0948948	0.464121	cellular_component
GO:0070534	protein K63-linked ubiquitination	2	227	31	13332	0.00881057	0.00232523	3.78911	6047;7326	RNF4;UBE2G1	0.0972986	0.397673	biological_process
GO:0005683	U7 snRNP	1	252	6	14857	0.00396825	0.00040385	9.82606	6635	SNRPE	0.0975668	0.464121	cellular_component
GO:0001939	female pronucleus	1	252	6	14857	0.00396825	0.00040385	9.82606	285051	STPG4	0.0975668	0.464121	cellular_component
GO:0097014	ciliary plasm	1	252	6	14857	0.00396825	0.00040385	9.82606	105372798	LOC105372798	0.0975668	0.464121	cellular_component
GO:0034715	pICln-Sm protein complex	1	252	6	14857	0.00396825	0.00040385	9.82606	6635	SNRPE	0.0975668	0.464121	cellular_component
GO:0043020	NADPH oxidase complex	1	252	6	14857	0.00396825	0.00040385	9.82606	124056	NOXO1	0.0975668	0.464121	cellular_component
GO:0071682	endocytic vesicle lumen	1	252	6	14857	0.00396825	0.00040385	9.82606	10525	HYOU1	0.0975668	0.464121	cellular_component
GO:0008274	gamma-tubulin ring complex	1	252	6	14857	0.00396825	0.00040385	9.82606	653784	MZT2A	0.0975668	0.464121	cellular_component
GO:0008278	cohesin complex	1	252	6	14857	0.00396825	0.00040385	9.82606	10735	STAG2	0.0975668	0.464121	cellular_component
GO:0070578	RISC-loading complex	1	252	6	14857	0.00396825	0.00040385	9.82606	26523	AGO1	0.0975668	0.464121	cellular_component
GO:1990454	L-type voltage-gated calcium channel complex	1	252	6	14857	0.00396825	0.00040385	9.82606	784	CACNB3	0.0975668	0.464121	cellular_component
GO:0030893	meiotic cohesin complex	1	252	6	14857	0.00396825	0.00040385	9.82606	9985	REC8	0.0975668	0.464121	cellular_component
GO:0032020	ISG15-protein conjugation	1	227	6	13332	0.00440529	0.000450045	9.78855	51191	HERC5	0.0979266	0.397673	biological_process
GO:0035235	ionotropic glutamate receptor signaling pathway	1	227	6	13332	0.00440529	0.000450045	9.78855	2185	PTK2B	0.0979266	0.397673	biological_process
GO:0015942	formate metabolic process	1	227	6	13332	0.00440529	0.000450045	9.78855	25902	MTHFD1L	0.0979266	0.397673	biological_process
GO:0006627	protein processing involved in protein targeting to mitochondrion	1	227	6	13332	0.00440529	0.000450045	9.78855	23203	PMPCA	0.0979266	0.397673	biological_process
GO:0070098	chemokine-mediated signaling pathway	1	227	6	13332	0.00440529	0.000450045	9.78855	2185	PTK2B	0.0979266	0.397673	biological_process
GO:0050650	chondroitin sulfate proteoglycan biosynthetic process	1	227	6	13332	0.00440529	0.000450045	9.78855	135152	B3GAT2	0.0979266	0.397673	biological_process
GO:0001766	membrane raft polarization	1	227	6	13332	0.00440529	0.000450045	9.78855	7851	MALL	0.0979266	0.397673	biological_process
GO:2000177	regulation of neural precursor cell proliferation	1	227	6	13332	0.00440529	0.000450045	9.78855	4771	NF2	0.0979266	0.397673	biological_process
GO:0051004	regulation of lipoprotein lipase activity	1	227	6	13332	0.00440529	0.000450045	9.78855	5046	PCSK6	0.0979266	0.397673	biological_process
GO:0038203	TORC2 signaling	1	227	6	13332	0.00440529	0.000450045	9.78855	94056	SYAP1	0.0979266	0.397673	biological_process
GO:2000587	negative regulation of platelet-derived growth factor receptor-beta signaling pathway	1	227	6	13332	0.00440529	0.000450045	9.78855	5154	PDGFA	0.0979266	0.397673	biological_process
GO:0009108	coenzyme biosynthetic process	1	227	6	13332	0.00440529	0.000450045	9.78855	60490	PPCDC	0.0979266	0.397673	biological_process
GO:0050861	positive regulation of B cell receptor signaling pathway	1	227	6	13332	0.00440529	0.000450045	9.78855	57181	SLC39A10	0.0979266	0.397673	biological_process
GO:0002903	negative regulation of B cell apoptotic process	1	227	6	13332	0.00440529	0.000450045	9.78855	57181	SLC39A10	0.0979266	0.397673	biological_process
GO:0060335	positive regulation of interferon-gamma-mediated signaling pathway	1	227	6	13332	0.00440529	0.000450045	9.78855	83666	PARP9	0.0979266	0.397673	biological_process
GO:2000573	positive regulation of DNA biosynthetic process	1	227	6	13332	0.00440529	0.000450045	9.78855	2185	PTK2B	0.0979266	0.397673	biological_process
GO:0045582	positive regulation of T cell differentiation	1	227	6	13332	0.00440529	0.000450045	9.78855	57178	ZMIZ1	0.0979266	0.397673	biological_process
GO:0006489	dolichyl diphosphate biosynthetic process	1	227	6	13332	0.00440529	0.000450045	9.78855	116150	NUS1	0.0979266	0.397673	biological_process
GO:0060316	positive regulation of ryanodine-sensitive calcium-release channel activity	1	227	6	13332	0.00440529	0.000450045	9.78855	9472	AKAP6	0.0979266	0.397673	biological_process
GO:0050966	detection of mechanical stimulus involved in sensory perception of pain	1	227	6	13332	0.00440529	0.000450045	9.78855	2534	FYN	0.0979266	0.397673	biological_process
GO:0097264	self proteolysis	1	227	6	13332	0.00440529	0.000450045	9.78855	26011	TENM4	0.0979266	0.397673	biological_process
GO:0038202	TORC1 signaling	1	227	6	13332	0.00440529	0.000450045	9.78855	57521	RPTOR	0.0979266	0.397673	biological_process
GO:0071233	cellular response to leucine	1	227	6	13332	0.00440529	0.000450045	9.78855	57521	RPTOR	0.0979266	0.397673	biological_process
GO:0075522	IRES-dependent viral translational initiation	1	227	6	13332	0.00440529	0.000450045	9.78855	28985	MCTS1	0.0979266	0.397673	biological_process
GO:0046685	response to arsenic-containing substance	1	227	6	13332	0.00440529	0.000450045	9.78855	6047	RNF4	0.0979266	0.397673	biological_process
GO:0071375	cellular response to peptide hormone stimulus	1	227	6	13332	0.00440529	0.000450045	9.78855	2534	FYN	0.0979266	0.397673	biological_process
GO:0016576	histone dephosphorylation	1	227	6	13332	0.00440529	0.000450045	9.78855	9647	PPM1F	0.0979266	0.397673	biological_process
GO:0035280	miRNA loading onto RISC involved in gene silencing by miRNA	1	227	6	13332	0.00440529	0.000450045	9.78855	26523	AGO1	0.0979266	0.397673	biological_process
GO:0031929	TOR signaling	1	227	6	13332	0.00440529	0.000450045	9.78855	57521	RPTOR	0.0979266	0.397673	biological_process
GO:0045945	positive regulation of transcription from RNA polymerase III promoter	1	227	6	13332	0.00440529	0.000450045	9.78855	57521	RPTOR	0.0979266	0.397673	biological_process
GO:1900165	negative regulation of interleukin-6 secretion	1	227	6	13332	0.00440529	0.000450045	9.78855	114899	C1QTNF3	0.0979266	0.397673	biological_process
GO:1990416	cellular response to brain-derived neurotrophic factor stimulus	1	227	6	13332	0.00440529	0.000450045	9.78855	29904	EEF2K	0.0979266	0.397673	biological_process
GO:0006260	DNA replication	3	227	65	13332	0.0132159	0.00487549	2.71067	144715;84515;23054	RAD9B;MCM8;NCOA6	0.0989289	0.397673	biological_process
GO:0004252	serine-type endopeptidase activity	4	203	108	12391	0.0197044	0.008716	2.26072	136242;2220;339105;5046	PRSS37;FCN2;PRSS53;PCSK6	0.101369	0.407909	molecular_function
GO:0003700	DNA binding transcription factor activity	15	203	642	12391	0.0738916	0.0518118	1.42615	55809;6047;7690;8531;132625;7712;1960;6830;9189;731220;6257;10795;2553;7579;252884	TRERF1;RNF4;ZNF131;YBX3;ZFP42;ZNF157;EGR3;SUPT6H;ZBED1;RFX8;RXRB;ZNF268;GABPB1;ZSCAN20;ZNF396	0.105576	0.407909	molecular_function
GO:0051056	regulation of small GTPase mediated signal transduction	4	227	106	13332	0.0176211	0.0079508	2.21627	57514;10144;55114;9901	ARHGAP31;FAM13A;ARHGAP17;SRGAP3	0.107043	0.397673	biological_process
GO:0004477	methenyltetrahydrofolate cyclohydrolase activity	1	203	7	12391	0.00492611	0.000564926	8.71992	25902	MTHFD1L	0.10922	0.407909	molecular_function
GO:0004972	NMDA glutamate receptor activity	1	203	7	12391	0.00492611	0.000564926	8.71992	2185	PTK2B	0.10922	0.407909	molecular_function
GO:0004488	methylenetetrahydrofolate dehydrogenase (NADP+) activity	1	203	7	12391	0.00492611	0.000564926	8.71992	25902	MTHFD1L	0.10922	0.407909	molecular_function
GO:0008179	adenylate cyclase binding	1	203	7	12391	0.00492611	0.000564926	8.71992	9472	AKAP6	0.10922	0.407909	molecular_function
GO:0004596	peptide alpha-N-acetyltransferase activity	1	203	7	12391	0.00492611	0.000564926	8.71992	60560	NAA35	0.10922	0.407909	molecular_function
GO:0008094	DNA-dependent ATPase activity	1	203	7	12391	0.00492611	0.000564926	8.71992	170506	DHX36	0.10922	0.407909	molecular_function
GO:0002151	G-quadruplex RNA binding	1	203	7	12391	0.00492611	0.000564926	8.71992	170506	DHX36	0.10922	0.407909	molecular_function
GO:0043394	proteoglycan binding	1	203	7	12391	0.00492611	0.000564926	8.71992	2220	FCN2	0.10922	0.407909	molecular_function
GO:0046965	retinoid X receptor binding	1	203	7	12391	0.00492611	0.000564926	8.71992	23054	NCOA6	0.10922	0.407909	molecular_function
GO:0005856	cytoskeleton	8	252	283	14857	0.031746	0.0190483	1.66661	4771;120526;8502;170954;2185;79600;5493;10644	NF2;DNAJC24;PKP4;PPP1R18;PTK2B;TCTN1;PPL;IGF2BP2	0.109501	0.464121	cellular_component
GO:0043066	negative regulation of apoptotic process	8	227	284	13332	0.0352423	0.0213021	1.6544	8444;89884;60560;2185;29904;1960;7917;10795	DYRK3;LHX4;NAA35;PTK2B;EEF2K;EGR3;BAG6;ZNF268	0.112671	0.397673	biological_process
GO:0042582	azurophil granule	1	252	7	14857	0.00396825	0.000471158	8.42234	8417	STX7	0.11288	0.464121	cellular_component
GO:0030119	AP-type membrane coat adaptor complex	1	252	7	14857	0.00396825	0.000471158	8.42234	55317	AP5S1	0.11288	0.464121	cellular_component
GO:0005688	U6 snRNP	1	252	7	14857	0.00396825	0.000471158	8.42234	57819	LSM2	0.11288	0.464121	cellular_component
GO:0031462	Cul2-RING ubiquitin ligase complex	1	252	7	14857	0.00396825	0.000471158	8.42234	51666	ASB4	0.11288	0.464121	cellular_component
GO:0014701	junctional sarcoplasmic reticulum membrane	1	252	7	14857	0.00396825	0.000471158	8.42234	9472	AKAP6	0.11288	0.464121	cellular_component
GO:0035068	micro-ribonucleoprotein complex	1	252	7	14857	0.00396825	0.000471158	8.42234	26523	AGO1	0.11288	0.464121	cellular_component
GO:0034663	endoplasmic reticulum chaperone complex	1	252	7	14857	0.00396825	0.000471158	8.42234	10525	HYOU1	0.11288	0.464121	cellular_component
GO:0016442	RISC complex	1	252	7	14857	0.00396825	0.000471158	8.42234	26523	AGO1	0.11288	0.464121	cellular_component
GO:0018406	protein C-linked glycosylation via 2'-alpha-mannosyl-L-tryptophan	1	227	7	13332	0.00440529	0.000525053	8.39018	283417	DPY19L2	0.113293	0.397673	biological_process
GO:0070886	positive regulation of calcineurin-NFAT signaling cascade	1	227	7	13332	0.00440529	0.000525053	8.39018	9472	AKAP6	0.113293	0.397673	biological_process
GO:0072091	regulation of stem cell proliferation	1	227	7	13332	0.00440529	0.000525053	8.39018	4771	NF2	0.113293	0.397673	biological_process
GO:0003334	keratinocyte development	1	227	7	13332	0.00440529	0.000525053	8.39018	2317	FLNB	0.113293	0.397673	biological_process
GO:0042532	negative regulation of tyrosine phosphorylation of STAT protein	1	227	7	13332	0.00440529	0.000525053	8.39018	4771	NF2	0.113293	0.397673	biological_process
GO:0032790	ribosome disassembly	1	227	7	13332	0.00440529	0.000525053	8.39018	28985	MCTS1	0.113293	0.397673	biological_process
GO:0006307	DNA dealkylation involved in DNA repair	1	227	7	13332	0.00440529	0.000525053	8.39018	84164	ASCC2	0.113293	0.397673	biological_process
GO:2001214	positive regulation of vasculogenesis	1	227	7	13332	0.00440529	0.000525053	8.39018	51666	ASB4	0.113293	0.397673	biological_process
GO:0031508	pericentric heterochromatin assembly	1	227	7	13332	0.00440529	0.000525053	8.39018	3070	HELLS	0.113293	0.397673	biological_process
GO:0031641	regulation of myelination	1	227	7	13332	0.00440529	0.000525053	8.39018	26011	TENM4	0.113293	0.397673	biological_process
GO:0031643	positive regulation of myelination	1	227	7	13332	0.00440529	0.000525053	8.39018	26011	TENM4	0.113293	0.397673	biological_process
GO:0006884	cell volume homeostasis	1	227	7	13332	0.00440529	0.000525053	8.39018	1185	CLCN6	0.113293	0.397673	biological_process
GO:0051279	regulation of release of sequestered calcium ion into cytosol	1	227	7	13332	0.00440529	0.000525053	8.39018	2185	PTK2B	0.113293	0.397673	biological_process
GO:0044387	negative regulation of protein kinase activity by regulation of protein phosphorylation	1	227	7	13332	0.00440529	0.000525053	8.39018	9647	PPM1F	0.113293	0.397673	biological_process
GO:0006569	tryptophan catabolic process	1	227	7	13332	0.00440529	0.000525053	8.39018	51166	AADAT	0.113293	0.397673	biological_process
GO:0006693	prostaglandin metabolic process	1	227	7	13332	0.00440529	0.000525053	8.39018	145482	PTGR2	0.113293	0.397673	biological_process
GO:0016540	protein autoprocessing	1	227	7	13332	0.00440529	0.000525053	8.39018	1510	CTSE	0.113293	0.397673	biological_process
GO:0048596	embryonic camera-type eye morphogenesis	1	227	7	13332	0.00440529	0.000525053	8.39018	84678	KDM2B	0.113293	0.397673	biological_process
GO:0060339	negative regulation of type I interferon-mediated signaling pathway	1	227	7	13332	0.00440529	0.000525053	8.39018	58509	CACTIN	0.113293	0.397673	biological_process
GO:0051923	sulfation	1	227	7	13332	0.00440529	0.000525053	8.39018	6819	SULT1C2	0.113293	0.397673	biological_process
GO:2000310	regulation of NMDA receptor activity	1	227	7	13332	0.00440529	0.000525053	8.39018	2185	PTK2B	0.113293	0.397673	biological_process
GO:0035493	SNARE complex assembly	1	227	7	13332	0.00440529	0.000525053	8.39018	6804	STX1A	0.113293	0.397673	biological_process
GO:0048872	homeostasis of number of cells	1	227	7	13332	0.00440529	0.000525053	8.39018	54700	RRN3	0.113293	0.397673	biological_process
GO:0035767	endothelial cell chemotaxis	1	227	7	13332	0.00440529	0.000525053	8.39018	1960	EGR3	0.113293	0.397673	biological_process
GO:0071168	protein localization to chromatin	1	227	7	13332	0.00440529	0.000525053	8.39018	157570	ESCO2	0.113293	0.397673	biological_process
GO:0016081	synaptic vesicle docking	1	227	7	13332	0.00440529	0.000525053	8.39018	6804	STX1A	0.113293	0.397673	biological_process
GO:0060306	regulation of membrane repolarization	1	227	7	13332	0.00440529	0.000525053	8.39018	9472	AKAP6	0.113293	0.397673	biological_process
GO:0035194	posttranscriptional gene silencing by RNA	1	227	7	13332	0.00440529	0.000525053	8.39018	26523	AGO1	0.113293	0.397673	biological_process
GO:0045744	negative regulation of G-protein coupled receptor protein signaling pathway	1	227	7	13332	0.00440529	0.000525053	8.39018	9501	RPH3AL	0.113293	0.397673	biological_process
GO:2000178	negative regulation of neural precursor cell proliferation	1	227	7	13332	0.00440529	0.000525053	8.39018	84678	KDM2B	0.113293	0.397673	biological_process
GO:0045109	intermediate filament organization	1	227	7	13332	0.00440529	0.000525053	8.39018	2670	GFAP	0.113293	0.397673	biological_process
GO:0042060	wound healing	2	227	34	13332	0.00881057	0.00255026	3.45478	5154;6385	PDGFA;SDC4	0.113632	0.397673	biological_process
GO:0045860	positive regulation of protein kinase activity	2	227	34	13332	0.00881057	0.00255026	3.45478	6385;2185	SDC4;PTK2B	0.113632	0.397673	biological_process
GO:0001047	core promoter binding	2	203	36	12391	0.00985222	0.00290533	3.39108	26523;170506	AGO1;DHX36	0.11722	0.407909	molecular_function
GO:0001701	in utero embryonic development	4	227	110	13332	0.0176211	0.00825083	2.13568	54700;79600;57178;8531	RRN3;TCTN1;ZMIZ1;YBX3	0.118271	0.397673	biological_process
GO:0022627	cytosolic small ribosomal subunit	2	252	35	14857	0.00793651	0.00235579	3.36893	6192;28985	RPS4Y1;MCTS1	0.118496	0.464121	cellular_component
GO:0048010	vascular endothelial growth factor receptor signaling pathway	2	227	35	13332	0.00881057	0.00262526	3.35607	2534;2185	FYN;PTK2B	0.119225	0.397673	biological_process
GO:0071277	cellular response to calcium ion	2	227	35	13332	0.00881057	0.00262526	3.35607	29904;8895	EEF2K;CPNE3	0.119225	0.397673	biological_process
GO:0003727	single-stranded RNA binding	2	203	37	12391	0.00985222	0.00298604	3.29943	26523;23586	AGO1;DDX58	0.12264	0.407909	molecular_function
GO:0017070	U6 snRNA binding	1	203	8	12391	0.00492611	0.00064563	7.62993	57819	LSM2	0.123822	0.407909	molecular_function
GO:0017128	phospholipid scramblase activity	1	203	8	12391	0.00492611	0.00064563	7.62993	57048	PLSCR3	0.123822	0.407909	molecular_function
GO:0019911	structural constituent of myelin sheath	1	203	8	12391	0.00492611	0.00064563	7.62993	7851	MALL	0.123822	0.407909	molecular_function
GO:0005161	platelet-derived growth factor receptor binding	1	203	8	12391	0.00492611	0.00064563	7.62993	5154	PDGFA	0.123822	0.407909	molecular_function
GO:0004300	enoyl-CoA hydratase activity	1	203	8	12391	0.00492611	0.00064563	7.62993	549	AUH	0.123822	0.407909	molecular_function
GO:0051864	histone demethylase activity (H3-K36 specific)	1	203	8	12391	0.00492611	0.00064563	7.62993	84678	KDM2B	0.123822	0.407909	molecular_function
GO:0071933	Arp2/3 complex binding	1	203	8	12391	0.00492611	0.00064563	7.62993	123720	WHAMM	0.123822	0.407909	molecular_function
GO:0030274	LIM domain binding	1	203	8	12391	0.00492611	0.00064563	7.62993	9501	RPH3AL	0.123822	0.407909	molecular_function
GO:0051787	misfolded protein binding	1	203	8	12391	0.00492611	0.00064563	7.62993	7917	BAG6	0.123822	0.407909	molecular_function
GO:0004017	adenylate kinase activity	1	203	8	12391	0.00492611	0.00064563	7.62993	102157402	AK6	0.123822	0.407909	molecular_function
GO:0033209	tumor necrosis factor-mediated signaling pathway	3	227	72	13332	0.0132159	0.00540054	2.44714	5691;5696;2185	PSMB3;PSMB8;PTK2B	0.12423	0.397673	biological_process
GO:0048511	rhythmic process	2	227	36	13332	0.00881057	0.00270027	3.26285	150094;102724428	SIK1;SIK1B	0.124884	0.397673	biological_process
GO:0070652	HAUS complex	1	252	8	14857	0.00396825	0.000538467	7.36954	23354	HAUS5	0.127934	0.464121	cellular_component
GO:0022626	cytosolic ribosome	1	252	8	14857	0.00396825	0.000538467	7.36954	6152	RPL24	0.127934	0.464121	cellular_component
GO:0001764	neuron migration	3	227	73	13332	0.0132159	0.00547555	2.41361	2534;10806;5592	FYN;SDCCAG8;PRKG1	0.128021	0.397673	biological_process
GO:0097711	ciliary basal body-plasma membrane docking	3	227	73	13332	0.0132159	0.00547555	2.41361	10806;79600;23354	SDCCAG8;TCTN1;HAUS5	0.128021	0.397673	biological_process
GO:0005484	SNAP receptor activity	2	203	38	12391	0.00985222	0.00306674	3.2126	6804;8417	STX1A;STX7	0.12812	0.407909	molecular_function
GO:2001056	positive regulation of cysteine-type endopeptidase activity	1	227	8	13332	0.00440529	0.00060006	7.34141	2534	FYN	0.128399	0.397673	biological_process
GO:0051315	attachment of mitotic spindle microtubules to kinetochore	1	227	8	13332	0.00440529	0.00060006	7.34141	1060	CENPC	0.128399	0.397673	biological_process
GO:0000079	regulation of cyclin-dependent protein serine/threonine kinase activity	1	227	8	13332	0.00440529	0.00060006	7.34141	51191	HERC5	0.128399	0.397673	biological_process
GO:2000059	negative regulation of protein ubiquitination involved in ubiquitin-dependent protein catabolic process	1	227	8	13332	0.00440529	0.00060006	7.34141	56658	TRIM39	0.128399	0.397673	biological_process
GO:0051281	positive regulation of release of sequestered calcium ion into cytosol	1	227	8	13332	0.00440529	0.00060006	7.34141	9472	AKAP6	0.128399	0.397673	biological_process
GO:0002089	lens morphogenesis in camera-type eye	1	227	8	13332	0.00440529	0.00060006	7.34141	6497	SKI	0.128399	0.397673	biological_process
GO:0031110	regulation of microtubule polymerization or depolymerization	1	227	8	13332	0.00440529	0.00060006	7.34141	220134	SKA1	0.128399	0.397673	biological_process
GO:2001020	regulation of response to DNA damage stimulus	1	227	8	13332	0.00440529	0.00060006	7.34141	105372798	LOC105372798	0.128399	0.397673	biological_process
GO:0001775	cell activation	1	227	8	13332	0.00440529	0.00060006	7.34141	5154	PDGFA	0.128399	0.397673	biological_process
GO:0007016	cytoskeletal anchoring at plasma membrane	1	227	8	13332	0.00440529	0.00060006	7.34141	2317	FLNB	0.128399	0.397673	biological_process
GO:0001736	establishment of planar polarity	1	227	8	13332	0.00440529	0.00060006	7.34141	65250	CPLANE1	0.128399	0.397673	biological_process
GO:0031665	negative regulation of lipopolysaccharide-mediated signaling pathway	1	227	8	13332	0.00440529	0.00060006	7.34141	58509	CACTIN	0.128399	0.397673	biological_process
GO:0001561	fatty acid alpha-oxidation	1	227	8	13332	0.00440529	0.00060006	7.34141	55825	PECR	0.128399	0.397673	biological_process
GO:0051000	positive regulation of nitric-oxide synthase activity	1	227	8	13332	0.00440529	0.00060006	7.34141	2185	PTK2B	0.128399	0.397673	biological_process
GO:0006956	complement activation	1	227	8	13332	0.00440529	0.00060006	7.34141	2220	FCN2	0.128399	0.397673	biological_process
[truncated: 941 more rows]

## Sheet: 3h-顺式调控-KEGG
The GO and KEGG enrichment analysis of cisand trans- target genes for dif-lncRNAs at 3 hpi and 12 hpi.
[truncated: 285 more rows]

[truncated: 5 more sheets: 3h-反式调控-KEGG, 12h-顺式调控-GO, 12h-反式调控-GO, 12h-顺式调控-KEGG, 12h-反式调控-KEGG]
