# Supplementary material for: Whole transcriptome analysis of HCT-8 cells infected by Cryptosporidium parvum
Source: Parasit Vectors. 2022 Nov 24;15:441. doi: 10.1186/s13071-022-05565-4 (PMC9700907; doi:10.1186/s13071-022-05565-4)
Supplement: Supplementary file 5 — Additional file 5: Table S5. The GO and KEGG enrichment analysis of dif-mRNAs at 3 hpi and 12 hpi. [file 13071_2022_5565_MOESM5_ESM.xlsx]

## Sheet: 3h-GO
The GO and KEGG enrichment analysis of dif-mRNAs at 3 hpi and 12 hpi.
GO annotation of dif-mRNA in HCT-8 cell at 3hpi
Term_ID	Term_description	ListHit	ListTotal	PopHit	PopTotal	GeneRatio	BgRatio	Enrichment_score	GeneIds	GeneSymbols	p-value	FDR_bh	Category
GO:0017080	sodium channel regulator activity	3	66	24	12391	0.0454545	0.00193689	23.4678	100533105;53822;53828	C8orf44-SGK3;FXYD7;FXYD4	0.00026968	0.0272377	molecular_function
GO:0009058	biosynthetic process	2	69	12	13332	0.0289855	0.00090009	32.2029	160428;6898	ALDH1L2;TAT	0.00168497	0.171126	biological_process
GO:2000649	regulation of sodium ion transmembrane transporter activity	2	69	15	13332	0.0289855	0.00112511	25.7623	53822;53828	FXYD7;FXYD4	0.00265388	0.171126	biological_process
GO:0005242	inward rectifier potassium channel activity	2	66	16	12391	0.030303	0.00129126	23.4678	3769;3766	KCNJ13;KCNJ10	0.00319548	0.161372	molecular_function
GO:0005578	proteinaceous extracellular matrix	5	79	207	14857	0.0632911	0.0139328	4.54259	645191;8214;4974;4969;1300	LINGO3;DGCR6;OMG;OGN;COL10A1	0.004896	0.322522	cellular_component
GO:0043588	skin development	2	69	23	13332	0.0289855	0.00172517	16.8015	151516;50509	ASPRV1;COL5A3	0.00622617	0.171126	biological_process
GO:0010107	potassium ion import	2	69	24	13332	0.0289855	0.00180018	16.1014	3769;3766	KCNJ13;KCNJ10	0.00676961	0.171126	biological_process
GO:0005887	integral component of plasma membrane	12	79	1018	14857	0.151899	0.0685199	2.21686	10261;53828;56107;56108;552;9194;3769;3766;6539;81793;53822;56127	IGSF6;FXYD4;PCDHGA9;PCDHGA7;AVPR1A;SLC16A7;KCNJ13;KCNJ10;SLC6A12;TLR10;FXYD7;PCDHB9	0.00724769	0.322522	cellular_component
GO:0007155	cell adhesion	6	69	334	13332	0.0869565	0.0250525	3.47097	8214;4974;56107;56108;259;56127	DGCR6;OMG;PCDHGA9;PCDHGA7;AMBP;PCDHB9	0.00753503	0.171126	biological_process
GO:0004888	transmembrane signaling receptor activity	3	66	76	12391	0.0454545	0.00613348	7.41089	81793;10261;285242	TLR10;IGSF6;HTR3E	0.00769287	0.2118	molecular_function
GO:0005518	collagen binding	2	66	35	12391	0.030303	0.00282463	10.7281	50509;131578	COL5A3;LRRC15	0.0148475	0.2118	molecular_function
GO:0030574	collagen catabolic process	2	69	38	13332	0.0289855	0.00285029	10.1693	1300;50509	COL10A1;COL5A3	0.0164595	0.171126	biological_process
GO:0090090	negative regulation of canonical Wnt signaling pathway	3	69	105	13332	0.0434783	0.00787579	5.5205	80199;27121;4163	FUZ;DKK4;MCC	0.0170839	0.171126	biological_process
GO:1903779	regulation of cardiac conduction	2	69	39	13332	0.0289855	0.00292529	9.90858	53822;53828	FXYD7;FXYD4	0.0172919	0.171126	biological_process
GO:0050731	positive regulation of peptidyl-tyrosine phosphorylation	2	69	41	13332	0.0289855	0.00307531	9.42524	972;55024	CD74;BANK1	0.0190092	0.171126	biological_process
GO:0043410	positive regulation of MAPK cascade	2	69	44	13332	0.0289855	0.00330033	8.78261	972;55024	CD74;BANK1	0.0217136	0.171126	biological_process
GO:0005581	collagen trimer	2	79	45	14857	0.0253165	0.00302888	8.35837	1300;387911	COL10A1;C1QTNF9B	0.0238456	0.389954	cellular_component
GO:0055075	potassium ion homeostasis	1	69	5	13332	0.0144928	0.000375038	38.6435	3766	KCNJ10	0.0256149	0.171126	biological_process
GO:0046598	positive regulation of viral entry into host cell	1	69	5	13332	0.0144928	0.000375038	38.6435	972	CD74	0.0256149	0.171126	biological_process
GO:0035815	positive regulation of renal sodium excretion	1	69	5	13332	0.0144928	0.000375038	38.6435	552	AVPR1A	0.0256149	0.171126	biological_process
GO:0016064	immunoglobulin mediated immune response	1	69	5	13332	0.0144928	0.000375038	38.6435	972	CD74	0.0256149	0.171126	biological_process
GO:0050869	negative regulation of B cell activation	1	69	5	13332	0.0144928	0.000375038	38.6435	55024	BANK1	0.0256149	0.171126	biological_process
GO:1902166	negative regulation of intrinsic apoptotic signaling pathway in response to DNA damage by p53 class mediator	1	69	5	13332	0.0144928	0.000375038	38.6435	972	CD74	0.0256149	0.171126	biological_process
GO:0050707	regulation of cytokine secretion	1	69	5	13332	0.0144928	0.000375038	38.6435	81793	TLR10	0.0256149	0.171126	biological_process
GO:0014902	myotube differentiation	1	69	5	13332	0.0144928	0.000375038	38.6435	552	AVPR1A	0.0256149	0.171126	biological_process
GO:0050777	negative regulation of immune response	1	69	5	13332	0.0144928	0.000375038	38.6435	259	AMBP	0.0256149	0.171126	biological_process
GO:0016460	myosin II complex	1	79	5	14857	0.0126582	0.000336542	37.6127	57477	SHROOM4	0.0263091	0.389954	cellular_component
GO:0005883	neurofilament	1	79	5	14857	0.0126582	0.000336542	37.6127	9228	DLGAP2	0.0263091	0.389954	cellular_component
GO:0004046	aminoacylase activity	1	66	5	12391	0.0151515	0.000403519	37.5485	100526760	ABHD14A-ACY1	0.0263542	0.2118	molecular_function
GO:0050833	pyruvate transmembrane transporter activity	1	66	5	12391	0.0151515	0.000403519	37.5485	9194	SLC16A7	0.0263542	0.2118	molecular_function
GO:0034220	ion transmembrane transport	3	69	126	13332	0.0434783	0.00945095	4.60041	100533105;53822;53828	C8orf44-SGK3;FXYD7;FXYD4	0.0274835	0.171126	biological_process
GO:0032411	positive regulation of transporter activity	1	69	6	13332	0.0144928	0.000450045	32.2029	100533105	C8orf44-SGK3	0.0306598	0.171126	biological_process
GO:0001516	prostaglandin biosynthetic process	1	69	6	13332	0.0144928	0.000450045	32.2029	972	CD74	0.0306598	0.171126	biological_process
GO:2000641	regulation of early endosome to late endosome transport	1	69	6	13332	0.0144928	0.000450045	32.2029	100526767	RNF103-CHMP3	0.0306598	0.171126	biological_process
GO:0002639	positive regulation of immunoglobulin production	1	69	6	13332	0.0144928	0.000450045	32.2029	3263	HPX	0.0306598	0.171126	biological_process
GO:0060335	positive regulation of interferon-gamma-mediated signaling pathway	1	69	6	13332	0.0144928	0.000450045	32.2029	3263	HPX	0.0306598	0.171126	biological_process
GO:0050792	regulation of viral process	1	69	6	13332	0.0144928	0.000450045	32.2029	100526767	RNF103-CHMP3	0.0306598	0.171126	biological_process
GO:0030071	regulation of mitotic metaphase/anaphase transition	1	69	6	13332	0.0144928	0.000450045	32.2029	57520	HECW2	0.0306598	0.171126	biological_process
GO:0042711	maternal behavior	1	69	6	13332	0.0144928	0.000450045	32.2029	552	AVPR1A	0.0306598	0.171126	biological_process
GO:0060075	regulation of resting membrane potential	1	69	6	13332	0.0144928	0.000450045	32.2029	3766	KCNJ10	0.0306598	0.171126	biological_process
GO:0045582	positive regulation of T cell differentiation	1	69	6	13332	0.0144928	0.000450045	32.2029	972	CD74	0.0306598	0.171126	biological_process
GO:0045657	positive regulation of monocyte differentiation	1	69	6	13332	0.0144928	0.000450045	32.2029	972	CD74	0.0306598	0.171126	biological_process
GO:0010172	embryonic body morphogenesis	1	69	6	13332	0.0144928	0.000450045	32.2029	80199	FUZ	0.0306598	0.171126	biological_process
GO:0003084	positive regulation of systemic arterial blood pressure	1	69	6	13332	0.0144928	0.000450045	32.2029	552	AVPR1A	0.0306598	0.171126	biological_process
GO:0017144	drug metabolic process	1	69	6	13332	0.0144928	0.000450045	32.2029	316	AOX1	0.0306598	0.171126	biological_process
GO:1900165	negative regulation of interleukin-6 secretion	1	69	6	13332	0.0144928	0.000450045	32.2029	55024	BANK1	0.0306598	0.171126	biological_process
GO:0051258	protein polymerization	1	69	6	13332	0.0144928	0.000450045	32.2029	100526767	RNF103-CHMP3	0.0306598	0.171126	biological_process
GO:0001939	female pronucleus	1	79	6	14857	0.0126582	0.00040385	31.3439	285051	STPG4	0.0314883	0.389954	cellular_component
GO:0071682	endocytic vesicle lumen	1	79	6	14857	0.0126582	0.00040385	31.3439	3263	HPX	0.0314883	0.389954	cellular_component
GO:0017081	chloride channel regulator activity	1	66	6	12391	0.0151515	0.000484222	31.2904	100533105	C8orf44-SGK3	0.0315424	0.2118	molecular_function
GO:0030280	structural constituent of epidermis	1	66	6	12391	0.0151515	0.000484222	31.2904	2312	FLG	0.0315424	0.2118	molecular_function
GO:0007156	homophilic cell adhesion via plasma membrane adhesion molecules	3	69	136	13332	0.0434783	0.010201	4.26215	56107;56108;56127	PCDHGA9;PCDHGA7;PCDHB9	0.0333898	0.171126	biological_process
GO:0006898	receptor-mediated endocytosis	2	69	56	13332	0.0289855	0.00420042	6.90062	3263;259	HPX;AMBP	0.0339766	0.171126	biological_process
GO:1902808	positive regulation of cell cycle G1/S phase transition	1	69	7	13332	0.0144928	0.000525053	27.6025	388112	NANOGP8	0.0356788	0.171126	biological_process
GO:0043030	regulation of macrophage activation	1	69	7	13332	0.0144928	0.000525053	27.6025	972	CD74	0.0356788	0.171126	biological_process
GO:0030837	negative regulation of actin filament polymerization	1	69	7	13332	0.0144928	0.000525053	27.6025	80206	FHOD3	0.0356788	0.171126	biological_process
GO:0001961	positive regulation of cytokine-mediated signaling pathway	1	69	7	13332	0.0144928	0.000525053	27.6025	972	CD74	0.0356788	0.171126	biological_process
GO:0006813	potassium ion transport	2	69	58	13332	0.0289855	0.00435044	6.66267	3769;3766	KCNJ13;KCNJ10	0.0362307	0.171126	biological_process
GO:0019864	IgG binding	1	66	7	12391	0.0151515	0.000564926	26.8203	2217	FCGRT	0.0367033	0.2118	molecular_function
GO:0022850	serotonin-gated cation-selective channel activity	1	66	7	12391	0.0151515	0.000564926	26.8203	285242	HTR3E	0.0367033	0.2118	molecular_function
GO:0043394	proteoglycan binding	1	66	7	12391	0.0151515	0.000564926	26.8203	50509	COL5A3	0.0367033	0.2118	molecular_function
GO:0072562	blood microparticle	2	79	57	14857	0.0253165	0.00383658	6.59871	3263;259	HPX;AMBP	0.036907	0.389954	cellular_component
GO:0001736	establishment of planar polarity	1	69	8	13332	0.0144928	0.00060006	24.1522	80199	FUZ	0.0406723	0.171126	biological_process
GO:1901652	response to peptide	1	69	8	13332	0.0144928	0.00060006	24.1522	552	AVPR1A	0.0406723	0.171126	biological_process
GO:0045446	endothelial cell differentiation	1	69	8	13332	0.0144928	0.00060006	24.1522	646817	SETSIP	0.0406723	0.171126	biological_process
GO:0022010	central nervous system myelination	1	69	8	13332	0.0144928	0.00060006	24.1522	3766	KCNJ10	0.0406723	0.171126	biological_process
GO:0042340	keratan sulfate catabolic process	1	69	8	13332	0.0144928	0.00060006	24.1522	4969	OGN	0.0406723	0.171126	biological_process
GO:0006559	L-phenylalanine catabolic process	1	69	8	13332	0.0144928	0.00060006	24.1522	6898	TAT	0.0406723	0.171126	biological_process
GO:1990782	protein tyrosine kinase binding	1	66	8	12391	0.0151515	0.00064563	23.4678	55024	BANK1	0.0418372	0.2118	molecular_function
GO:0030881	beta-2-microglobulin binding	1	66	8	12391	0.0151515	0.00064563	23.4678	2217	FCGRT	0.0418372	0.2118	molecular_function
GO:0043202	lysosomal lumen	2	79	63	14857	0.0253165	0.00424043	5.97026	972;4969	CD74;OGN	0.0442551	0.389954	cellular_component
GO:0051117	ATPase binding	2	66	64	12391	0.030303	0.00516504	5.86695	53822;53828	FXYD7;FXYD4	0.0455991	0.2118	molecular_function
GO:0033674	positive regulation of kinase activity	1	69	9	13332	0.0144928	0.000675068	21.4686	972	CD74	0.0456403	0.171126	biological_process
GO:0002009	morphogenesis of an epithelium	1	69	9	13332	0.0144928	0.000675068	21.4686	1427	CRYGS	0.0456403	0.171126	biological_process
GO:0051639	actin filament network formation	1	69	9	13332	0.0144928	0.000675068	21.4686	80206	FHOD3	0.0456403	0.171126	biological_process
GO:0007625	grooming behavior	1	69	9	13332	0.0144928	0.000675068	21.4686	552	AVPR1A	0.0456403	0.171126	biological_process
GO:0007409	axonogenesis	2	69	66	13332	0.0289855	0.0049505	5.85507	4974;4969	OMG;OGN	0.0457963	0.171126	biological_process
GO:0019855	calcium channel inhibitor activity	1	66	9	12391	0.0151515	0.000726334	20.8603	259	AMBP	0.0469441	0.2118	molecular_function
GO:0016918	retinal binding	1	66	9	12391	0.0151515	0.000726334	20.8603	116362	RBP7	0.0469441	0.2118	molecular_function
GO:0050998	nitric-oxide synthase binding	1	66	9	12391	0.0151515	0.000726334	20.8603	972	CD74	0.0469441	0.2118	molecular_function
GO:0090023	positive regulation of neutrophil chemotaxis	1	69	10	13332	0.0144928	0.000750075	19.3217	972	CD74	0.050583	0.171126	biological_process
GO:1903077	negative regulation of protein localization to plasma membrane	1	69	10	13332	0.0144928	0.000750075	19.3217	131578	LRRC15	0.050583	0.171126	biological_process
GO:0061436	establishment of skin barrier	1	69	10	13332	0.0144928	0.000750075	19.3217	2312	FLG	0.050583	0.171126	biological_process
GO:0051090	regulation of DNA binding transcription factor activity	1	69	10	13332	0.0144928	0.000750075	19.3217	100533105	C8orf44-SGK3	0.050583	0.171126	biological_process
GO:0010460	positive regulation of heart rate	1	69	10	13332	0.0144928	0.000750075	19.3217	552	AVPR1A	0.050583	0.171126	biological_process
GO:0048169	regulation of long-term neuronal synaptic plasticity	1	69	10	13332	0.0144928	0.000750075	19.3217	3766	KCNJ10	0.050583	0.171126	biological_process
GO:1902188	positive regulation of viral release from host cell	1	69	10	13332	0.0144928	0.000750075	19.3217	100526767	RNF103-CHMP3	0.050583	0.171126	biological_process
GO:0045724	positive regulation of cilium assembly	1	69	10	13332	0.0144928	0.000750075	19.3217	80199	FUZ	0.050583	0.171126	biological_process
GO:0070206	protein trimerization	1	69	10	13332	0.0144928	0.000750075	19.3217	972	CD74	0.050583	0.171126	biological_process
GO:0055003	cardiac myofibril assembly	1	69	10	13332	0.0144928	0.000750075	19.3217	80206	FHOD3	0.050583	0.171126	biological_process
GO:0071985	multivesicular body sorting pathway	1	69	10	13332	0.0144928	0.000750075	19.3217	100526767	RNF103-CHMP3	0.050583	0.171126	biological_process
GO:0015467	G-protein activated inward rectifier potassium channel activity	1	66	10	12391	0.0151515	0.000807037	18.7742	3766	KCNJ10	0.0520242	0.2118	molecular_function
GO:0004535	poly(A)-specific ribonuclease activity	1	66	10	12391	0.0151515	0.000807037	18.7742	154197	PNLDC1	0.0520242	0.2118	molecular_function
GO:0033209	tumor necrosis factor-mediated signaling pathway	2	69	72	13332	0.0289855	0.00540054	5.36715	407977;29965	TNFSF12-TNFSF13;CDIP1	0.0535102	0.171126	biological_process
GO:0045947	negative regulation of translational initiation	1	69	11	13332	0.0144928	0.000825083	17.5652	55024	BANK1	0.0555004	0.171126	biological_process
GO:0010633	negative regulation of epithelial cell migration	1	69	11	13332	0.0144928	0.000825083	17.5652	4163	MCC	0.0555004	0.171126	biological_process
GO:0048662	negative regulation of smooth muscle cell proliferation	1	69	11	13332	0.0144928	0.000825083	17.5652	4969	OGN	0.0555004	0.171126	biological_process
GO:0007202	activation of phospholipase C activity	1	69	11	13332	0.0144928	0.000825083	17.5652	552	AVPR1A	0.0555004	0.171126	biological_process
GO:0006536	glutamate metabolic process	1	69	11	13332	0.0144928	0.000825083	17.5652	6898	TAT	0.0555004	0.171126	biological_process
GO:0034497	protein localization to phagophore assembly site	1	69	11	13332	0.0144928	0.000825083	17.5652	285973	ATG9B	0.0555004	0.171126	biological_process
GO:0008284	positive regulation of cell proliferation	4	69	279	13332	0.057971	0.0209271	2.77014	407977;388112;284254;552	TNFSF12-TNFSF13;NANOGP8;DYNAP;AVPR1A	0.0563785	0.171452	biological_process
GO:0000815	ESCRT III complex	1	79	11	14857	0.0126582	0.000740392	17.0967	100526767	RNF103-CHMP3	0.0569791	0.389954	cellular_component
GO:0005773	vacuole	1	79	11	14857	0.0126582	0.000740392	17.0967	972	CD74	0.0569791	0.389954	cellular_component
GO:0005865	striated muscle thin filament	1	79	11	14857	0.0126582	0.000740392	17.0967	80206	FHOD3	0.0569791	0.389954	cellular_component
GO:0019955	cytokine binding	1	66	11	12391	0.0151515	0.000887741	17.0675	972	CD74	0.0570776	0.2118	molecular_function
GO:1990381	ubiquitin-specific protease binding	1	66	11	12391	0.0151515	0.000887741	17.0675	100526767	RNF103-CHMP3	0.0570776	0.2118	molecular_function
GO:0019841	retinol binding	1	66	11	12391	0.0151515	0.000887741	17.0675	116362	RBP7	0.0570776	0.2118	molecular_function
GO:0004527	exonuclease activity	1	66	11	12391	0.0151515	0.000887741	17.0675	101929627	LOC101929627	0.0570776	0.2118	molecular_function
GO:0004029	aldehyde dehydrogenase (NAD) activity	1	66	11	12391	0.0151515	0.000887741	17.0675	160428	ALDH1L2	0.0570776	0.2118	molecular_function
GO:0031210	phosphatidylcholine binding	1	66	11	12391	0.0151515	0.000887741	17.0675	100526767	RNF103-CHMP3	0.0570776	0.2118	molecular_function
GO:0008589	regulation of smoothened signaling pathway	1	69	12	13332	0.0144928	0.00090009	16.1014	80199	FUZ	0.0603927	0.174252	biological_process
GO:1902187	negative regulation of viral release from host cell	1	69	12	13332	0.0144928	0.00090009	16.1014	100526767	RNF103-CHMP3	0.0603927	0.174252	biological_process
GO:0018146	keratan sulfate biosynthetic process	1	69	12	13332	0.0144928	0.00090009	16.1014	4969	OGN	0.0603927	0.174252	biological_process
GO:0006955	immune response	3	69	173	13332	0.0434783	0.0129763	3.35059	407977;81793;10261	TNFSF12-TNFSF13;TLR10;IGSF6	0.0604389	0.174252	biological_process
GO:0004896	cytokine receptor activity	1	66	12	12391	0.0151515	0.000968445	15.6452	972	CD74	0.0621045	0.2118	molecular_function
GO:0043236	laminin binding	1	66	12	12391	0.0151515	0.000968445	15.6452	131578	LRRC15	0.0621045	0.2118	molecular_function
GO:0042043	neurexin family protein binding	1	66	12	12391	0.0151515	0.000968445	15.6452	26045	LRRTM2	0.0621045	0.2118	molecular_function
GO:0006103	2-oxoglutarate metabolic process	1	69	13	13332	0.0144928	0.000975098	14.8629	6898	TAT	0.06526	0.183389	biological_process
GO:0050771	negative regulation of axonogenesis	1	69	13	13332	0.0144928	0.000975098	14.8629	4974	OMG	0.06526	0.183389	biological_process
GO:0007268	chemical synaptic transmission	3	69	180	13332	0.0434783	0.0135014	3.22029	1325;56127;285242	CORT;PCDHB9;HTR3E	0.066435	0.184357	biological_process
GO:0042613	MHC class II protein complex	1	79	13	14857	0.0126582	0.000875008	14.4664	972	CD74	0.0669889	0.389954	cellular_component
GO:0005164	tumor necrosis factor receptor binding	1	66	13	12391	0.0151515	0.00104915	14.4417	407977	TNFSF12-TNFSF13	0.067105	0.2118	molecular_function
GO:0016597	amino acid binding	1	66	13	12391	0.0151515	0.00104915	14.4417	6898	TAT	0.067105	0.2118	molecular_function
GO:0005216	ion channel activity	1	66	13	12391	0.0151515	0.00104915	14.4417	53822	FXYD7	0.067105	0.2118	molecular_function
GO:0008028	monocarboxylic acid transmembrane transporter activity	1	66	13	12391	0.0151515	0.00104915	14.4417	9194	SLC16A7	0.067105	0.2118	molecular_function
GO:0031410	cytoplasmic vesicle	3	79	176	14857	0.0379747	0.0118463	3.20562	100526767;100533105;285973	RNF103-CHMP3;C8orf44-SGK3;ATG9B	0.0673054	0.389954	cellular_component
GO:0031012	extracellular matrix	3	79	176	14857	0.0379747	0.0118463	3.20562	259;4969;50509	AMBP;OGN;COL5A3	0.0673054	0.389954	cellular_component
GO:0045907	positive regulation of vasoconstriction	1	69	14	13332	0.0144928	0.00105011	13.8012	552	AVPR1A	0.0701025	0.18979	biological_process
GO:0051085	chaperone cofactor-dependent protein refolding	1	69	14	13332	0.0144928	0.00105011	13.8012	972	CD74	0.0701025	0.18979	biological_process
GO:0005886	plasma membrane	21	79	2870	14857	0.265823	0.193175	1.37607	100526767;84210;4974;27128;81793;134391;53828;9228;101929937;4163;552;9194;3766;6539;972;11126;285242;284254;2217;259;53822	RNF103-CHMP3;ANKRD20A1;OMG;CYTH4;TLR10;GPR151;FXYD4;DLGAP2;LOC101929937;MCC;AVPR1A;SLC16A7;KCNJ10;SLC6A12;CD74;CD160;HTR3E;DYNAP;FCGRT;AMBP;FXYD7	0.071084	0.389954	cellular_component
GO:0005212	structural constituent of eye lens	1	66	14	12391	0.0151515	0.00112985	13.4102	1427	CRYGS	0.0720792	0.214118	molecular_function
GO:0023026	MHC class II protein complex binding	1	66	14	12391	0.0151515	0.00112985	13.4102	972	CD74	0.0720792	0.214118	molecular_function
GO:0032012	regulation of ARF protein signal transduction	1	69	15	13332	0.0144928	0.00112511	12.8812	27128	CYTH4	0.0749203	0.198004	biological_process
GO:0030163	protein catabolic process	1	69	15	13332	0.0144928	0.00112511	12.8812	259	AMBP	0.0749203	0.198004	biological_process
GO:0006461	protein complex assembly	2	69	88	13332	0.0289855	0.00660066	4.3913	9228;972	DLGAP2;CD74	0.0760695	0.198676	biological_process
GO:0030669	clathrin-coated endocytic vesicle membrane	1	79	15	14857	0.0126582	0.00100963	12.5376	972	CD74	0.0768938	0.389954	cellular_component
GO:0001968	fibronectin binding	1	66	15	12391	0.0151515	0.00121056	12.5162	131578	LRRC15	0.0770273	0.222279	molecular_function
GO:0032148	activation of protein kinase B activity	1	69	16	13332	0.0144928	0.00120012	12.0761	284254	DYNAP	0.0797134	0.203407	biological_process
GO:0021537	telencephalon development	1	69	16	13332	0.0144928	0.00120012	12.0761	552	AVPR1A	0.0797134	0.203407	biological_process
GO:0046914	transition metal ion binding	1	66	16	12391	0.0151515	0.00129126	11.7339	2312	FLG	0.0819495	0.229914	molecular_function
GO:0005576	extracellular region	10	79	1153	14857	0.126582	0.0776065	1.63108	221191;4969;1379;50509;1325;1300;259;27121;3263;407977	PRSS54;OGN;CR1L;COL5A3;CORT;COL10A1;AMBP;DKK4;HPX;TNFSF12-TNFSF13	0.0841585	0.389954	cellular_component
GO:0046329	negative regulation of JNK cascade	1	69	17	13332	0.0144928	0.00127513	11.3657	259	AMBP	0.0844821	0.208508	biological_process
GO:0042113	B cell activation	1	69	17	13332	0.0144928	0.00127513	11.3657	55024	BANK1	0.0844821	0.208508	biological_process
GO:0005771	multivesicular body	1	79	17	14857	0.0126582	0.00114424	11.0625	972	CD74	0.0866949	0.389954	cellular_component
GO:0005184	neuropeptide hormone activity	1	66	17	12391	0.0151515	0.00137196	11.0437	1325	CORT	0.0868457	0.230827	molecular_function
GO:0051537	2 iron, 2 sulfur cluster binding	1	66	17	12391	0.0151515	0.00137196	11.0437	316	AOX1	0.0868457	0.230827	molecular_function
GO:0030036	actin cytoskeleton organization	2	69	96	13332	0.0289855	0.00720072	4.02536	57477;10391	SHROOM4;CORO2B	0.0882958	0.208508	biological_process
GO:0042771	intrinsic apoptotic signaling pathway in response to DNA damage by p53 class mediator	1	69	18	13332	0.0144928	0.00135014	10.7343	29965	CDIP1	0.0892264	0.208508	biological_process
GO:0046655	folic acid metabolic process	1	69	18	13332	0.0144928	0.00135014	10.7343	160428	ALDH1L2	0.0892264	0.208508	biological_process
GO:0007628	adult walking behavior	1	69	18	13332	0.0144928	0.00135014	10.7343	3766	KCNJ10	0.0892264	0.208508	biological_process
GO:0000920	cell separation after cytokinesis	1	69	18	13332	0.0144928	0.00135014	10.7343	100526767	RNF103-CHMP3	0.0892264	0.208508	biological_process
GO:0010824	regulation of centrosome duplication	1	69	18	13332	0.0144928	0.00135014	10.7343	100526767	RNF103-CHMP3	0.0892264	0.208508	biological_process
GO:0009925	basal plasma membrane	1	79	18	14857	0.0126582	0.00121155	10.448	57477	SHROOM4	0.0915568	0.389954	cellular_component
GO:0051898	negative regulation of protein kinase B signaling	1	69	19	13332	0.0144928	0.00142514	10.1693	55024	BANK1	0.0939465	0.216818	biological_process
GO:0000407	phagophore assembly site	1	79	19	14857	0.0126582	0.00127886	9.89807	285973	ATG9B	0.0963932	0.389954	cellular_component
GO:0046658	anchored component of plasma membrane	1	79	19	14857	0.0126582	0.00127886	9.89807	11126	CD160	0.0963932	0.389954	cellular_component
GO:0005086	ARF guanyl-nucleotide exchange factor activity	1	66	19	12391	0.0151515	0.00153337	9.88118	27128	CYTH4	0.0965612	0.250069	molecular_function
GO:0002224	toll-like receptor signaling pathway	1	69	20	13332	0.0144928	0.00150015	9.66087	81793	TLR10	0.0986425	0.216818	biological_process
GO:0039702	viral budding via host ESCRT complex	1	69	20	13332	0.0144928	0.00150015	9.66087	100526767	RNF103-CHMP3	0.0986425	0.216818	biological_process
GO:0030890	positive regulation of B cell proliferation	1	69	20	13332	0.0144928	0.00150015	9.66087	972	CD74	0.0986425	0.216818	biological_process
GO:0048146	positive regulation of fibroblast proliferation	1	69	20	13332	0.0144928	0.00150015	9.66087	972	CD74	0.0986425	0.216818	biological_process
GO:0002755	MyD88-dependent toll-like receptor signaling pathway	1	69	20	13332	0.0144928	0.00150015	9.66087	81793	TLR10	0.0986425	0.216818	biological_process
GO:0071556	integral component of lumenal side of endoplasmic reticulum membrane	1	79	20	14857	0.0126582	0.00134617	9.40316	972	CD74	0.101204	0.391616	cellular_component
GO:0034765	regulation of ion transmembrane transport	2	69	105	13332	0.0289855	0.00787579	3.68033	3769;3766	KCNJ13;KCNJ10	0.102693	0.218436	biological_process
GO:0097352	autophagosome maturation	1	69	21	13332	0.0144928	0.00157516	9.20083	100526767	RNF103-CHMP3	0.103315	0.218436	biological_process
GO:0006520	cellular amino acid metabolic process	1	69	21	13332	0.0144928	0.00157516	9.20083	100526760	ABHD14A-ACY1	0.103315	0.218436	biological_process
GO:0050729	positive regulation of inflammatory response	1	69	21	13332	0.0144928	0.00157516	9.20083	81793	TLR10	0.103315	0.218436	biological_process
GO:0060076	excitatory synapse	1	79	21	14857	0.0126582	0.00141348	8.95539	26045	LRRTM2	0.10599	0.393046	cellular_component
GO:0017046	peptide hormone binding	1	66	21	12391	0.0151515	0.00169478	8.94012	552	AVPR1A	0.106175	0.261553	molecular_function
GO:0044183	protein binding involved in protein folding	1	66	21	12391	0.0151515	0.00169478	8.94012	972	CD74	0.106175	0.261553	molecular_function
GO:0008015	blood circulation	1	69	22	13332	0.0144928	0.00165017	8.78261	552	AVPR1A	0.107963	0.221923	biological_process
GO:0048701	embryonic cranial skeleton morphogenesis	1	69	22	13332	0.0144928	0.00165017	8.78261	6913	TBX15	0.107963	0.221923	biological_process
GO:0050808	synapse organization	1	69	22	13332	0.0144928	0.00165017	8.78261	26045	LRRTM2	0.107963	0.221923	biological_process
GO:0016339	calcium-dependent cell-cell adhesion via plasma membrane cell adhesion molecules	1	69	23	13332	0.0144928	0.00172517	8.40076	56127	PCDHB9	0.112587	0.225174	biological_process
GO:0002088	lens development in camera-type eye	1	69	23	13332	0.0144928	0.00172517	8.40076	1427	CRYGS	0.112587	0.225174	biological_process
GO:0032870	cellular response to hormone stimulus	1	69	23	13332	0.0144928	0.00172517	8.40076	552	AVPR1A	0.112587	0.225174	biological_process
GO:0030864	cortical actin cytoskeleton	1	79	23	14857	0.0126582	0.00154809	8.17666	57477	SHROOM4	0.115486	0.395317	cellular_component
GO:0000421	autophagosome membrane	1	79	23	14857	0.0126582	0.00154809	8.17666	285973	ATG9B	0.115486	0.395317	cellular_component
GO:0005246	calcium channel regulator activity	1	66	23	12391	0.0151515	0.00185619	8.16271	100533105	C8orf44-SGK3	0.115688	0.265556	molecular_function
GO:0004190	aspartic-type endopeptidase activity	1	66	23	12391	0.0151515	0.00185619	8.16271	151516	ASPRV1	0.115688	0.265556	molecular_function
GO:0001106	RNA polymerase II transcription corepressor activity	1	66	23	12391	0.0151515	0.00185619	8.16271	6913	TBX15	0.115688	0.265556	molecular_function
GO:0019058	viral life cycle	1	69	25	13332	0.0144928	0.00187519	7.7287	100526767	RNF103-CHMP3	0.121765	0.237121	biological_process
GO:0000289	nuclear-transcribed mRNA poly(A) tail shortening	1	69	25	13332	0.0144928	0.00187519	7.7287	154197	PNLDC1	0.121765	0.237121	biological_process
GO:0060291	long-term synaptic potentiation	1	69	25	13332	0.0144928	0.00187519	7.7287	26045	LRRTM2	0.121765	0.237121	biological_process
GO:0009898	cytoplasmic side of plasma membrane	1	79	25	14857	0.0126582	0.00168271	7.52253	57477	SHROOM4	0.124882	0.411649	cellular_component
GO:0018149	peptide cross-linking	1	69	26	13332	0.0144928	0.0019502	7.43144	2312	FLG	0.126319	0.24385	biological_process
GO:0005102	receptor binding	3	66	235	12391	0.0454545	0.0189654	2.39671	407977;55024;11126	TNFSF12-TNFSF13;BANK1;CD160	0.129834	0.291406	molecular_function
GO:0051384	response to glucocorticoid	1	69	27	13332	0.0144928	0.0020252	7.1562	6898	TAT	0.13085	0.244106	biological_process
GO:0036258	multivesicular body assembly	1	69	27	13332	0.0144928	0.0020252	7.1562	100526767	RNF103-CHMP3	0.13085	0.244106	biological_process
GO:0030199	collagen fibril organization	1	69	27	13332	0.0144928	0.0020252	7.1562	50509	COL5A3	0.13085	0.244106	biological_process
GO:0051290	protein heterotetramerization	1	69	27	13332	0.0144928	0.0020252	7.1562	972	CD74	0.13085	0.244106	biological_process
GO:0006730	one-carbon metabolic process	1	69	28	13332	0.0144928	0.00210021	6.90062	160428	ALDH1L2	0.135357	0.246305	biological_process
GO:0042531	positive regulation of tyrosine phosphorylation of STAT protein	1	69	28	13332	0.0144928	0.00210021	6.90062	3263	HPX	0.135357	0.246305	biological_process
GO:0001942	hair follicle development	1	69	28	13332	0.0144928	0.00210021	6.90062	80199	FUZ	0.135357	0.246305	biological_process
GO:0051287	NAD binding	1	66	28	12391	0.0151515	0.0022597	6.70509	316	AOX1	0.139036	0.29728	molecular_function
GO:0005267	potassium channel activity	1	66	28	12391	0.0151515	0.0022597	6.70509	53828	FXYD4	0.139036	0.29728	molecular_function
GO:0051015	actin filament binding	2	66	124	12391	0.030303	0.0100073	3.0281	57477;10391	SHROOM4;CORO2B	0.141281	0.29728	molecular_function
GO:0016070	RNA metabolic process	1	69	30	13332	0.0144928	0.00225023	6.44058	100529097	RPL36A-HNRNPH2	0.144303	0.252822	biological_process
GO:0045214	sarcomere organization	1	69	30	13332	0.0144928	0.00225023	6.44058	80206	FHOD3	0.144303	0.252822	biological_process
GO:0050680	negative regulation of epithelial cell proliferation	1	69	30	13332	0.0144928	0.00225023	6.44058	4163	MCC	0.144303	0.252822	biological_process
GO:0004872	receptor activity	2	66	127	12391	0.030303	0.0102494	2.95657	4163;11126	MCC;CD160	0.146777	0.30254	molecular_function
GO:0007166	cell surface receptor signaling pathway	2	69	131	13332	0.0289855	0.00982598	2.94988	10261;11126	IGSF6;CD160	0.147341	0.252822	biological_process
GO:0045184	establishment of protein localization	1	69	31	13332	0.0144928	0.00232523	6.23282	4163	MCC	0.148741	0.252822	biological_process
GO:0009306	protein secretion	1	69	31	13332	0.0144928	0.00232523	6.23282	100533496	TVP23C-CDRT4	0.148741	0.252822	biological_process
GO:0006865	amino acid transport	1	69	31	13332	0.0144928	0.00232523	6.23282	6539	SLC6A12	0.148741	0.252822	biological_process
GO:0046426	negative regulation of JAK-STAT cascade	1	69	31	13332	0.0144928	0.00232523	6.23282	131578	LRRC15	0.148741	0.252822	biological_process
GO:0006950	response to stress	1	69	32	13332	0.0144928	0.00240024	6.03804	100533105	C8orf44-SGK3	0.153157	0.252822	biological_process
GO:0050890	cognition	1	69	32	13332	0.0144928	0.00240024	6.03804	57477	SHROOM4	0.153157	0.252822	biological_process
GO:0030198	extracellular matrix organization	2	69	135	13332	0.0289855	0.010126	2.86248	1300;50509	COL10A1;COL5A3	0.15453	0.252822	biological_process
GO:0070062	extracellular exosome	14	79	1967	14857	0.177215	0.132396	1.33853	80199;160428;161436;131578;387911;100526767;4969;50509;259;100526760;3263;316;407977;972	FUZ;ALDH1L2;EML5;LRRC15;C1QTNF9B;RNF103-CHMP3;OGN;COL5A3;AMBP;ABHD14A-ACY1;HPX;AOX1;TNFSF12-TNFSF13;CD74	0.155379	0.49235	cellular_component
GO:0016055	Wnt signaling pathway	2	69	136	13332	0.0289855	0.010201	2.84143	27121;4163	DKK4;MCC	0.156338	0.252822	biological_process
GO:0030178	negative regulation of Wnt signaling pathway	1	69	33	13332	0.0144928	0.00247525	5.85507	27121	DKK4	0.157551	0.252822	biological_process
GO:1905515	non-motile cilium assembly	1	69	33	13332	0.0144928	0.00247525	5.85507	80199	FUZ	0.157551	0.252822	biological_process
GO:0006879	cellular iron ion homeostasis	1	69	33	13332	0.0144928	0.00247525	5.85507	3263	HPX	0.157551	0.252822	biological_process
GO:0016485	protein processing	1	69	33	13332	0.0144928	0.00247525	5.85507	151516	ASPRV1	0.157551	0.252822	biological_process
GO:0030173	integral component of Golgi membrane	1	79	33	14857	0.0126582	0.00222118	5.69889	100533496	TVP23C-CDRT4	0.161492	0.49235	cellular_component
GO:0015459	potassium channel regulator activity	1	66	33	12391	0.0151515	0.00266322	5.68916	100533105	C8orf44-SGK3	0.161777	0.32679	molecular_function
GO:0019722	calcium-mediated signaling	1	69	34	13332	0.0144928	0.00255026	5.68286	552	AVPR1A	0.161922	0.252822	biological_process
GO:0000422	autophagy of mitochondrion	1	69	34	13332	0.0144928	0.00255026	5.68286	285973	ATG9B	0.161922	0.252822	biological_process
GO:0006952	defense response	1	69	34	13332	0.0144928	0.00255026	5.68286	972	CD74	0.161922	0.252822	biological_process
GO:1903561	extracellular vesicle	1	79	34	14857	0.0126582	0.00228848	5.53127	4969	OGN	0.165961	0.49235	cellular_component
GO:0015293	symporter activity	1	66	34	12391	0.0151515	0.00274393	5.52184	9194	SLC16A7	0.166254	0.329247	molecular_function
GO:0030216	keratinocyte differentiation	1	69	35	13332	0.0144928	0.00262526	5.5205	2312	FLG	0.16627	0.252822	biological_process
GO:0048704	embryonic skeletal system morphogenesis	1	69	35	13332	0.0144928	0.00262526	5.5205	80199	FUZ	0.16627	0.252822	biological_process
GO:0006968	cellular defense response	1	69	35	13332	0.0144928	0.00262526	5.5205	11126	CD160	0.16627	0.252822	biological_process
GO:0035176	social behavior	1	69	35	13332	0.0144928	0.00262526	5.5205	552	AVPR1A	0.16627	0.252822	biological_process
GO:0006091	generation of precursor metabolites and energy	1	69	35	13332	0.0144928	0.00262526	5.5205	552	AVPR1A	0.16627	0.252822	biological_process
GO:0005080	protein kinase C binding	1	66	35	12391	0.0151515	0.00282463	5.36407	552	AVPR1A	0.170707	0.331565	molecular_function
GO:0030658	transport vesicle membrane	1	79	36	14857	0.0126582	0.0024231	5.22398	972	CD74	0.174827	0.501924	cellular_component
GO:0006979	response to oxidative stress	1	69	39	13332	0.0144928	0.00292529	4.95429	6898	TAT	0.183443	0.277037	biological_process
GO:0001540	amyloid-beta binding	1	66	39	12391	0.0151515	0.00314745	4.81391	972	CD74	0.188286	0.352165	molecular_function
GO:0050660	flavin adenine dinucleotide binding	1	66	39	12391	0.0151515	0.00314745	4.81391	316	AOX1	0.188286	0.352165	molecular_function
GO:0001533	cornified envelope	1	79	40	14857	0.0126582	0.00269233	4.70158	2312	FLG	0.192283	0.521627	cellular_component
GO:0015171	amino acid transmembrane transporter activity	1	66	40	12391	0.0151515	0.00322815	4.69356	6539	SLC6A12	0.192623	0.353727	molecular_function
GO:0042981	regulation of apoptotic process	2	69	156	13332	0.0289855	0.0117012	2.47715	284254;100533105	DYNAP;C8orf44-SGK3	0.193256	0.289884	biological_process
GO:0001558	regulation of cell growth	1	69	42	13332	0.0144928	0.00315032	4.60041	100533105	C8orf44-SGK3	0.196094	0.290219	biological_process
GO:0006805	xenobiotic metabolic process	1	69	42	13332	0.0144928	0.00315032	4.60041	100526760	ABHD14A-ACY1	0.196094	0.290219	biological_process
GO:0001725	stress fiber	1	79	41	14857	0.0126582	0.00275964	4.58691	57477	SHROOM4	0.196589	0.521627	cellular_component
GO:0003824	catalytic activity	1	66	41	12391	0.0151515	0.00330885	4.57908	161436	EML5	0.196938	0.355191	molecular_function
GO:0000045	autophagosome assembly	1	69	43	13332	0.0144928	0.00322532	4.49343	285973	ATG9B	0.200268	0.294433	biological_process
GO:0007565	female pregnancy	1	69	44	13332	0.0144928	0.00330033	4.3913	259	AMBP	0.20442	0.298561	biological_process
GO:0012507	ER to Golgi transport vesicle membrane	1	79	43	14857	0.0126582	0.00289426	4.37356	972	CD74	0.205134	0.521627	cellular_component
GO:0030666	endocytic vesicle membrane	1	79	43	14857	0.0126582	0.00289426	4.37356	972	CD74	0.205134	0.521627	cellular_component
GO:0001664	G-protein coupled receptor binding	1	66	44	12391	0.0151515	0.00355096	4.26687	1325	CORT	0.209745	0.363987	molecular_function
GO:0030170	pyridoxal phosphate binding	1	66	44	12391	0.0151515	0.00355096	4.26687	6898	TAT	0.209745	0.363987	molecular_function
GO:0072686	mitotic spindle	1	79	45	14857	0.0126582	0.00302888	4.17918	57520	HECW2	0.21359	0.528041	cellular_component
GO:0007267	cell-cell signaling	2	69	168	13332	0.0289855	0.0126013	2.30021	56107;56108	PCDHGA9;PCDHGA7	0.215928	0.310442	biological_process
GO:0007193	adenylate cyclase-inhibiting G-protein coupled receptor signaling pathway	1	69	47	13332	0.0144928	0.00352535	4.11101	1325	CORT	0.21675	0.310442	biological_process
GO:0051291	protein heterooligomerization	1	69	47	13332	0.0144928	0.00352535	4.11101	100526767	RNF103-CHMP3	0.21675	0.310442	biological_process
GO:0042277	peptide binding	1	66	47	12391	0.0151515	0.00379308	3.99452	552	AVPR1A	0.222351	0.363987	molecular_function
GO:0005201	extracellular matrix structural constituent	1	66	47	12391	0.0151515	0.00379308	3.99452	50509	COL5A3	0.222351	0.363987	molecular_function
GO:0004860	protein kinase inhibitor activity	1	66	47	12391	0.0151515	0.00379308	3.99452	131578	LRRC15	0.222351	0.363987	molecular_function
GO:0030317	flagellated sperm motility	1	69	49	13332	0.0144928	0.00367537	3.94321	374768	SPEM1	0.224866	0.320001	biological_process
GO:0009887	animal organ morphogenesis	1	69	50	13332	0.0144928	0.00375038	3.86435	8214	DGCR6	0.228892	0.323656	biological_process
GO:0003676	nucleic acid binding	2	66	170	12391	0.030303	0.0137196	2.20873	400713;101929627	ZNF880;LOC101929627	0.229175	0.363987	molecular_function
GO:0098793	presynapse	1	79	49	14857	0.0126582	0.00329811	3.83803	3766	KCNJ10	0.230235	0.544102	cellular_component
GO:0008237	metallopeptidase activity	1	66	49	12391	0.0151515	0.00395448	3.83148	100526760	ABHD14A-ACY1	0.230645	0.363987	molecular_function
GO:0009055	electron transfer activity	1	66	49	12391	0.0151515	0.00395448	3.83148	316	AOX1	0.230645	0.363987	molecular_function
GO:0045211	postsynaptic membrane	2	79	172	14857	0.0253165	0.011577	2.18678	9228;26045	DLGAP2;LRRTM2	0.232575	0.544102	cellular_component
GO:0051965	positive regulation of synapse assembly	1	69	52	13332	0.0144928	0.00390039	3.71572	26045	LRRTM2	0.236883	0.332102	biological_process
GO:0005796	Golgi lumen	1	79	51	14857	0.0126582	0.00343273	3.68752	4969	OGN	0.238427	0.544102	cellular_component
GO:0030334	regulation of cell migration	1	69	53	13332	0.0144928	0.0039754	3.64561	100533105	C8orf44-SGK3	0.240848	0.332102	biological_process
GO:0030307	positive regulation of cell growth	1	69	53	13332	0.0144928	0.0039754	3.64561	552	AVPR1A	0.240848	0.332102	biological_process
GO:0007416	synapse assembly	1	69	53	13332	0.0144928	0.0039754	3.64561	56127	PCDHB9	0.240848	0.332102	biological_process
GO:0016197	endosomal transport	1	69	56	13332	0.0144928	0.00420042	3.45031	100526767	RNF103-CHMP3	0.252622	0.346186	biological_process
GO:0005615	extracellular space	6	79	802	14857	0.0759494	0.0539813	1.40696	645191;4974;4969;1325;259;3263	LINGO3;OMG;OGN;CORT;AMBP;HPX	0.253636	0.550707	cellular_component
GO:0005776	autophagosome	1	79	56	14857	0.0126582	0.00376927	3.35827	285973	ATG9B	0.258531	0.550707	cellular_component
GO:0007160	cell-matrix adhesion	1	69	58	13332	0.0144928	0.00435044	3.33133	50509	COL5A3	0.260371	0.354616	biological_process
GO:0005811	lipid droplet	1	79	57	14857	0.0126582	0.00383658	3.29936	646817	SETSIP	0.262489	0.550707	cellular_component
GO:0050829	defense response to Gram-negative bacterium	1	69	59	13332	0.0144928	0.00442544	3.27487	11126	CD160	0.264216	0.35549	biological_process
GO:0001843	neural tube closure	1	69	59	13332	0.0144928	0.00442544	3.27487	80199	FUZ	0.264216	0.35549	biological_process
GO:0005788	endoplasmic reticulum lumen	2	79	189	14857	0.0253165	0.0127213	1.99009	1300;50509	COL10A1;COL5A3	0.266072	0.550707	cellular_component
GO:0005215	transporter activity	1	66	58	12391	0.0151515	0.00468082	3.23694	6539	SLC6A12	0.266902	0.414142	molecular_function
GO:0005089	Rho guanyl-nucleotide exchange factor activity	1	66	59	12391	0.0151515	0.00476152	3.18207	100271715	ARHGEF33	0.270825	0.414142	molecular_function
GO:0020037	heme binding	1	66	60	12391	0.0151515	0.00484222	3.12904	259	AMBP	0.274728	0.414142	molecular_function
GO:0007015	actin filament organization	1	69	62	13332	0.0144928	0.00465047	3.11641	57477	SHROOM4	0.275632	0.366409	biological_process
GO:0007517	muscle organ development	1	69	62	13332	0.0144928	0.00465047	3.11641	100271849	MEF2B	0.275632	0.366409	biological_process
GO:0000187	activation of MAPK activity	1	69	63	13332	0.0144928	0.00472547	3.06694	972	CD74	0.279398	0.36702	biological_process
GO:0035023	regulation of Rho protein signal transduction	1	69	63	13332	0.0144928	0.00472547	3.06694	100271715	ARHGEF33	0.279398	0.36702	biological_process
GO:0006469	negative regulation of protein kinase activity	1	69	66	13332	0.0144928	0.0049505	2.92754	131578	LRRC15	0.290582	0.377247	biological_process
GO:0030336	negative regulation of cell migration	1	69	66	13332	0.0144928	0.0049505	2.92754	80199	FUZ	0.290582	0.377247	biological_process
GO:0035091	phosphatidylinositol binding	1	66	66	12391	0.0151515	0.00532645	2.84458	100533105	C8orf44-SGK3	0.297715	0.442194	molecular_function
GO:0007204	positive regulation of cytosolic calcium ion concentration	1	69	68	13332	0.0144928	0.00510051	2.84143	552	AVPR1A	0.297943	0.384555	biological_process
GO:0016021	integral component of membrane	17	79	2780	14857	0.21519	0.187117	1.15003	645191;131578;101929937;134391;154197;728819;285242;151516;284254;2217;26045;150771;285973;6539;972;56127;374768	LINGO3;LRRC15;LOC101929937;GPR151;PNLDC1;C1GALT1C1L;HTR3E;ASPRV1;DYNAP;FCGRT;LRRTM2;ITPRIPL1;ATG9B;SLC6A12;CD74;PCDHB9;SPEM1	0.301871	0.601844	cellular_component
GO:0001934	positive regulation of protein phosphorylation	1	69	70	13332	0.0144928	0.00525053	2.76025	972	CD74	0.305229	0.391681	biological_process
GO:0032588	trans-Golgi network membrane	1	79	69	14857	0.0126582	0.00464428	2.72555	972	CD74	0.308383	0.601844	cellular_component
GO:0016032	viral process	2	69	217	13332	0.0289855	0.0162766	1.78081	3263;259	HPX;AMBP	0.30988	0.395364	biological_process
GO:0019886	antigen processing and presentation of exogenous peptide antigen via MHC class II	1	69	72	13332	0.0144928	0.00540054	2.68357	972	CD74	0.31244	0.395693	biological_process
GO:0016491	oxidoreductase activity	1	66	70	12391	0.0151515	0.00564926	2.68203	728635	DHRS4L1	0.312639	0.455843	molecular_function
GO:0008283	cell proliferation	2	69	219	13332	0.0289855	0.0164266	1.76454	972;11126	CD74;CD160	0.313703	0.395693	biological_process
GO:0030308	negative regulation of cell growth	1	69	73	13332	0.0144928	0.00547555	2.64681	27296	TP53TG5	0.316018	0.396361	biological_process
GO:0005882	intermediate filament	1	79	72	14857	0.0126582	0.0048462	2.61199	2312	FLG	0.319409	0.601844	cellular_component
GO:0070268	cornification	1	69	75	13332	0.0144928	0.00562556	2.57623	2312	FLG	0.323118	0.40299	biological_process
GO:0000184	nuclear-transcribed mRNA catabolic process, nonsense-mediated decay	1	69	76	13332	0.0144928	0.00570057	2.54233	154197	PNLDC1	0.326641	0.404735	biological_process
GO:0004867	serine-type endopeptidase inhibitor activity	1	66	74	12391	0.0151515	0.00597208	2.53706	259	AMBP	0.327251	0.455843	molecular_function
GO:0007275	multicellular organism development	3	69	390	13332	0.0434783	0.0292529	1.48629	2312;27121;56	FLG;DKK4;ACRV1	0.328365	0.404735	biological_process
GO:0050900	leukocyte migration	1	69	77	13332	0.0144928	0.00577558	2.50932	972	CD74	0.330146	0.404735	biological_process
GO:0042995	cell projection	1	79	75	14857	0.0126582	0.00504813	2.50751	80199	FUZ	0.330261	0.601844	cellular_component
GO:0016787	hydrolase activity	1	66	75	12391	0.0151515	0.00605278	2.50323	140701	ABHD16B	0.330856	0.455843	molecular_function
GO:0050776	regulation of immune response	1	69	78	13332	0.0144928	0.00585059	2.47715	11126	CD160	0.333633	0.404735	biological_process
GO:0016236	macroautophagy	1	69	78	13332	0.0144928	0.00585059	2.47715	100526767	RNF103-CHMP3	0.333633	0.404735	biological_process
GO:0003779	actin binding	2	66	224	12391	0.030303	0.0180776	1.67627	80206;10391	FHOD3;CORO2B	0.335688	0.455843	molecular_function
GO:0043235	receptor complex	1	79	77	14857	0.0126582	0.00518274	2.44238	1379	CR1L	0.337401	0.601844	cellular_component
GO:0005506	iron ion binding	1	66	77	12391	0.0151515	0.00621419	2.43821	316	AOX1	0.338008	0.455843	molecular_function
GO:0042826	histone deacetylase binding	1	66	77	12391	0.0151515	0.00621419	2.43821	100271849	MEF2B	0.338008	0.455843	molecular_function
GO:0043488	regulation of mRNA stability	1	69	81	13332	0.0144928	0.00607561	2.3854	407977	TNFSF12-TNFSF13	0.343987	0.415028	biological_process
GO:0030133	transport vesicle	1	79	79	14857	0.0126582	0.00531736	2.38055	101929937	LOC101929937	0.344466	0.601844	cellular_component
GO:0001669	acrosomal vesicle	1	79	79	14857	0.0126582	0.00531736	2.38055	56	ACRV1	0.344466	0.601844	cellular_component
GO:0005125	cytokine activity	1	66	79	12391	0.0151515	0.0063756	2.37649	407977	TNFSF12-TNFSF13	0.345086	0.455843	molecular_function
GO:0005509	calcium ion binding	4	66	558	12391	0.0606061	0.0450327	1.34582	2312;56108;56127;56107	FLG;PCDHGA7;PCDHB9;PCDHGA9	0.3463	0.455843	molecular_function
GO:0042803	protein homodimerization activity	4	66	559	12391	0.0606061	0.0451134	1.34342	100526767;259;6913;316	RNF103-CHMP3;AMBP;TBX15;AOX1	0.347524	0.455843	molecular_function
GO:0008083	growth factor activity	1	66	82	12391	0.0151515	0.00661771	2.28954	4969	OGN	0.355563	0.460408	molecular_function
GO:0005938	cell cortex	1	79	83	14857	0.0126582	0.00558659	2.26582	1300	COL10A1	0.358372	0.601844	cellular_component
GO:0031225	anchored component of membrane	1	79	83	14857	0.0126582	0.00558659	2.26582	4974	OMG	0.358372	0.601844	cellular_component
GO:0001501	skeletal system development	1	69	86	13332	0.0144928	0.00645065	2.24671	1300	COL10A1	0.360893	0.430743	biological_process
GO:0016192	vesicle-mediated transport	1	69	86	13332	0.0144928	0.00645065	2.24671	100533496	TVP23C-CDRT4	0.360893	0.430743	biological_process
GO:0005681	spliceosomal complex	1	79	84	14857	0.0126582	0.0056539	2.23885	107985692	LOC107985692	0.361803	0.601844	cellular_component
GO:0030529	intracellular ribonucleoprotein complex	1	79	88	14857	0.0126582	0.00592313	2.13708	100529097	RPL36A-HNRNPH2	0.375347	0.601844	cellular_component
GO:0055114	oxidation-reduction process	1	69	91	13332	0.0144928	0.00682568	2.12327	316	AOX1	0.377368	0.447999	biological_process
GO:0055037	recycling endosome	1	79	89	14857	0.0126582	0.00599044	2.11307	100533105	C8orf44-SGK3	0.378688	0.601844	cellular_component
GO:0009897	external side of plasma membrane	1	79	89	14857	0.0126582	0.00599044	2.11307	972	CD74	0.378688	0.601844	cellular_component
GO:0016569	covalent chromatin modification	1	69	93	13332	0.0144928	0.0069757	2.07761	285051	STPG4	0.383841	0.453259	biological_process
GO:0070374	positive regulation of ERK1 and ERK2 cascade	1	69	95	13332	0.0144928	0.00712571	2.03387	972	CD74	0.390247	0.455973	biological_process
GO:0030335	positive regulation of cell migration	1	69	95	13332	0.0144928	0.00712571	2.03387	131578	LRRC15	0.390247	0.455973	biological_process
GO:0007399	nervous system development	2	69	261	13332	0.0289855	0.019577	1.48059	56107;56108	PCDHGA9;PCDHGA7	0.392583	0.4563	biological_process
GO:0000978	RNA polymerase II proximal promoter sequence-specific DNA binding	2	66	254	12391	0.030303	0.0204987	1.47829	6913;100271849	TBX15;MEF2B	0.393394	0.502947	molecular_function
GO:0030018	Z disc	1	79	95	14857	0.0126582	0.00639429	1.97961	80206	FHOD3	0.398369	0.606454	cellular_component
GO:0008201	heparin binding	1	66	95	12391	0.0151515	0.00766685	1.97624	50509	COL5A3	0.399087	0.503847	molecular_function
GO:0000139	Golgi membrane	3	79	429	14857	0.0379747	0.0288753	1.31513	284254;27128;972	DYNAP;CYTH4;CD74	0.400223	0.606454	cellular_component
GO:0043123	positive regulation of I-kappaB kinase/NF-kappaB signaling	1	69	99	13332	0.0144928	0.00742574	1.95169	972	CD74	0.402863	0.465811	biological_process
GO:0005770	late endosome	1	79	97	14857	0.0126582	0.00652891	1.9388	100526767	RNF103-CHMP3	0.404791	0.606454	cellular_component
GO:0042127	regulation of cell proliferation	1	69	100	13332	0.0144928	0.00750075	1.93217	100533105	C8orf44-SGK3	0.405977	0.466979	biological_process
GO:0005622	intracellular	3	79	435	14857	0.0379747	0.0292791	1.29699	100526767;400713;972	RNF103-CHMP3;ZNF880;CD74	0.408845	0.606454	cellular_component
GO:0006334	nucleosome assembly	1	69	102	13332	0.0144928	0.00765077	1.89429	646817	SETSIP	0.412156	0.471643	biological_process
GO:0018105	peptidyl-serine phosphorylation	1	69	103	13332	0.0144928	0.00772577	1.8759	100533105	C8orf44-SGK3	0.415222	0.472714	biological_process
GO:0003682	chromatin binding	2	66	266	12391	0.030303	0.0214672	1.4116	646817;285051	SETSIP;STPG4	0.415883	0.512678	molecular_function
GO:0001078	transcriptional repressor activity, RNA polymerase II proximal promoter sequence-specific DNA binding	1	66	101	12391	0.0151515	0.00815108	1.85884	6913	TBX15	0.418185	0.512678	molecular_function
GO:0008289	lipid binding	1	66	102	12391	0.0151515	0.00823178	1.84061	27128	CYTH4	0.42131	0.512678	molecular_function
GO:0031902	late endosome membrane	1	79	105	14857	0.0126582	0.00706738	1.79108	100526767	RNF103-CHMP3	0.42981	0.621369	cellular_component
GO:0006355	regulation of transcription, DNA-templated	6	69	1017	13332	0.0869565	0.0762826	1.13993	7652;388112;79891;147658;126069;400713	ZNF99;NANOGP8;ZNF671;ZNF534;ZNF491;ZNF880	0.43203	0.48934	biological_process
GO:0015630	microtubule cytoskeleton	1	79	106	14857	0.0126582	0.00713468	1.77418	161436	EML5	0.432864	0.621369	cellular_component
GO:0004252	serine-type endopeptidase activity	1	66	108	12391	0.0151515	0.008716	1.73836	221191	PRSS54	0.439713	0.528702	molecular_function
GO:0042787	protein ubiquitination involved in ubiquitin-dependent protein catabolic process	1	69	113	13332	0.0144928	0.00847585	1.70989	57520	HECW2	0.445027	0.501502	biological_process
GO:0019221	cytokine-mediated signaling pathway	1	69	116	13332	0.0144928	0.00870087	1.66567	131578	LRRC15	0.453673	0.508663	biological_process
GO:0007601	visual perception	1	69	117	13332	0.0144928	0.00877588	1.65143	3766	KCNJ10	0.456525	0.509289	biological_process
GO:0006810	transport	1	69	118	13332	0.0144928	0.00885089	1.63744	6539	SLC6A12	0.459363	0.509893	biological_process
GO:0035556	intracellular signal transduction	2	69	308	13332	0.0289855	0.0231023	1.25466	100533105;27296	C8orf44-SGK3;TP53TG5	0.475881	0.5256	biological_process
GO:0004672	protein kinase activity	1	66	122	12391	0.0151515	0.00984586	1.53887	100533105	C8orf44-SGK3	0.480441	0.567521	molecular_function
GO:0046983	protein dimerization activity	1	66	123	12391	0.0151515	0.00992656	1.52636	100271849	MEF2B	0.483236	0.567521	molecular_function
GO:0005667	transcription factor complex	1	79	127	14857	0.0126582	0.00854816	1.48081	100271849	MEF2B	0.493384	0.69032	cellular_component
GO:0030027	lamellipodium	1	79	129	14857	0.0126582	0.00868278	1.45785	4163	MCC	0.498804	0.69032	cellular_component
GO:0016323	basolateral plasma membrane	1	79	131	14857	0.0126582	0.00881739	1.4356	3766	KCNJ10	0.504166	0.69032	cellular_component
GO:0015031	protein transport	2	69	331	13332	0.0289855	0.0248275	1.16748	100526767;80199	RNF103-CHMP3;FUZ	0.514139	0.565044	biological_process
GO:0006915	apoptotic process	2	69	336	13332	0.0289855	0.0252025	1.1501	100526767;29965	RNF103-CHMP3;CDIP1	0.522217	0.571094	biological_process
GO:0007420	brain development	1	69	148	13332	0.0144928	0.0111011	1.30552	57477	SHROOM4	0.538024	0.585497	biological_process
GO:0051260	protein homooligomerization	1	69	154	13332	0.0144928	0.0115512	1.25466	386618	KCTD4	0.552345	0.597771	biological_process
GO:0060271	cilium assembly	1	69	155	13332	0.0144928	0.0116262	1.24656	80199	FUZ	0.554689	0.597771	biological_process
GO:0045202	synapse	1	79	151	14857	0.0126582	0.0101636	1.24545	9228	DLGAP2	0.554771	0.747664	cellular_component
GO:0008380	RNA splicing	1	69	157	13332	0.0144928	0.0117762	1.23068	107985692	LOC107985692	0.55934	0.599872	biological_process
GO:0042802	identical protein binding	4	66	739	12391	0.0606061	0.0596401	1.0162	100526767;972;100526760;316	RNF103-CHMP3;CD74;ABHD14A-ACY1;AOX1	0.560181	0.650325	molecular_function
GO:0006397	mRNA processing	1	69	160	13332	0.0144928	0.0120012	1.20761	107985692	LOC107985692	0.566228	0.603862	biological_process
GO:0043161	proteasome-mediated ubiquitin-dependent protein catabolic process	1	69	161	13332	0.0144928	0.0120762	1.20011	57520	HECW2	0.568501	0.603862	biological_process
GO:0009986	cell surface	2	79	357	14857	0.0253165	0.0240291	1.05358	259;972	AMBP;CD74	0.569546	0.747664	cellular_component
GO:0005198	structural molecule activity	1	66	157	12391	0.0151515	0.0126705	1.19581	2312	FLG	0.569937	0.654133	molecular_function
GO:0015629	actin cytoskeleton	1	79	158	14857	0.0126582	0.0106347	1.19027	10391	CORO2B	0.571249	0.747664	cellular_component
GO:0014069	postsynaptic density	1	79	162	14857	0.0126582	0.010904	1.16088	9228	DLGAP2	0.580393	0.748623	cellular_component
GO:0061630	ubiquitin protein ligase activity	1	66	167	12391	0.0151515	0.0134775	1.12421	57520	HECW2	0.592591	0.672491	molecular_function
GO:0019904	protein domain specific binding	1	66	174	12391	0.0151515	0.0140425	1.07898	9228	DLGAP2	0.607746	0.674141	molecular_function
GO:0001077	transcriptional activator activity, RNA polymerase II proximal promoter sequence-specific DNA binding	1	66	177	12391	0.0151515	0.0142846	1.06069	100271849	MEF2B	0.614069	0.674141	molecular_function
GO:0008017	microtubule binding	1	66	177	12391	0.0151515	0.0142846	1.06069	161436	EML5	0.614069	0.674141	molecular_function
GO:0005769	early endosome	1	79	179	14857	0.0126582	0.0120482	1.05063	100533105	C8orf44-SGK3	0.617155	0.784669	cellular_component
GO:0006954	inflammatory response	1	69	185	13332	0.0144928	0.0138764	1.04442	81793	TLR10	0.619649	0.655057	biological_process
GO:0007165	signal transduction	3	69	628	13332	0.0434783	0.0471047	0.923013	407977;972;4163	TNFSF12-TNFSF13;CD74;MCC	0.637313	0.670538	biological_process
GO:0000398	mRNA splicing, via spliceosome	1	69	198	13332	0.0144928	0.0148515	0.975845	100529097	RPL36A-HNRNPH2	0.644809	0.675225	biological_process
GO:0005768	endosome	1	79	195	14857	0.0126582	0.0131251	0.964427	552	AVPR1A	0.648842	0.813337	cellular_component
GO:0046872	metal ion binding	10	66	2019	12391	0.151515	0.162941	0.929878	7652;154197;29965;79891;1300;100526760;147658;3263;126069;400713	ZNF99;PNLDC1;CDIP1;ZNF671;COL10A1;ABHD14A-ACY1;ZNF534;HPX;ZNF491;ZNF880	0.650671	0.706643	molecular_function
GO:0007186	G-protein coupled receptor signaling pathway	2	69	427	13332	0.0289855	0.0320282	0.904999	1325;552	CORT;AVPR1A	0.65337	0.678493	biological_process
GO:0006886	intracellular protein transport	1	69	203	13332	0.0144928	0.0152265	0.95181	972	CD74	0.654043	0.678493	biological_process
GO:0030054	cell junction	2	79	429	14857	0.0253165	0.0288753	0.876752	9228;26045	DLGAP2;LRRTM2	0.669933	0.824395	cellular_component
GO:0003700	DNA binding transcription factor activity	3	66	642	12391	0.0454545	0.0518118	0.877301	147658;100271849;400713	ZNF534;MEF2B;ZNF880	0.671961	0.714476	molecular_function
GO:0004930	G-protein coupled receptor activity	1	66	207	12391	0.0151515	0.0167057	0.906968	134391	GPR151	0.672032	0.714476	molecular_function
GO:0016324	apical plasma membrane	1	79	210	14857	0.0126582	0.0141348	0.895539	57477	SHROOM4	0.676189	0.824395	cellular_component
GO:0043231	intracellular membrane-bounded organelle	2	79	447	14857	0.0253165	0.0300868	0.841446	2312;259	FLG;AMBP	0.691922	0.828905	cellular_component
GO:0007049	cell cycle	1	69	230	13332	0.0144928	0.0172517	0.840076	100526767	RNF103-CHMP3	0.699965	0.722755	biological_process
GO:0016020	membrane	7	79	1512	14857	0.0886076	0.10177	0.870663	81793;1379;10391;150771;407977;100529097;972	TLR10;CR1L;CORO2B;ITPRIPL1;TNFSF12-TNFSF13;RPL36A-HNRNPH2;CD74	0.705406	0.828905	cellular_component
GO:0006468	protein phosphorylation	1	69	235	13332	0.0144928	0.0176268	0.822202	100533105	C8orf44-SGK3	0.707784	0.727445	biological_process
GO:0043025	neuronal cell body	1	79	229	14857	0.0126582	0.0154136	0.821237	101929937	LOC101929937	0.707829	0.828905	cellular_component
GO:0006351	transcription, DNA-templated	7	69	1565	13332	0.101449	0.117387	0.864231	7652;646817;388112;79891;147658;126069;6913	ZNF99;SETSIP;NANOGP8;ZNF671;ZNF534;ZNF491;TBX15	0.714959	0.731432	biological_process
GO:0005765	lysosomal membrane	1	79	236	14857	0.0126582	0.0158848	0.796878	972	CD74	0.718699	0.830704	cellular_component
GO:0008285	negative regulation of cell proliferation	1	69	243	13332	0.0144928	0.0182268	0.795133	80199	FUZ	0.719878	0.733087	biological_process
GO:0005874	microtubule	1	79	269	14857	0.0126582	0.0181059	0.69912	161436	EML5	0.764799	0.872655	cellular_component
GO:0043066	negative regulation of apoptotic process	1	69	284	13332	0.0144928	0.0213021	0.680343	972	CD74	0.774531	0.785141	biological_process
GO:0004674	protein serine/threonine kinase activity	1	66	281	12391	0.0151515	0.0226777	0.668123	100533105	C8orf44-SGK3	0.780849	0.821518	molecular_function
GO:0005856	cytoskeleton	1	79	283	14857	0.0126582	0.0190483	0.664535	80199	FUZ	0.782024	0.877909	cellular_component
GO:0005737	cytoplasm	15	79	3289	14857	0.189873	0.221377	0.857692	80199;161436;27296;131578;646817;116362;1379;4163;101929627;285051;57477;10391;57520;407977;374768	FUZ;EML5;TP53TG5;LRRC15;SETSIP;RBP7;CR1L;MCC;LOC101929627;STPG4;SHROOM4;CORO2B;HECW2;TNFSF12-TNFSF13;SPEM1	0.789132	0.877909	cellular_component
GO:0045087	innate immune response	1	69	303	13332	0.0144928	0.0227273	0.637681	81793	TLR10	0.796153	0.80339	biological_process
GO:0016607	nuclear speck	1	79	306	14857	0.0126582	0.0205964	0.614586	107985692	LOC107985692	0.807658	0.879986	cellular_component
GO:0043565	sequence-specific DNA binding	1	66	307	12391	0.0151515	0.024776	0.611539	388112	NANOGP8	0.809905	0.841748	molecular_function
GO:0005759	mitochondrial matrix	1	79	309	14857	0.0126582	0.0207983	0.608619	160428	ALDH1L2	0.810774	0.879986	cellular_component
GO:0045944	positive regulation of transcription from RNA polymerase II promoter	2	69	588	13332	0.0289855	0.0441044	0.657202	646817;100271849	SETSIP;MEF2B	0.814602	0.818288	biological_process
GO:0003677	DNA binding	5	66	1264	12391	0.0757576	0.10201	0.742652	7652;79891;91151;147658;126069	ZNF99;ZNF671;TIGD7;ZNF534;ZNF491	0.816745	0.841748	molecular_function
GO:0045893	positive regulation of transcription, DNA-templated	1	69	339	13332	0.0144928	0.0254275	0.569963	972	CD74	0.831665	0.831665	biological_process
GO:0046982	protein heterodimerization activity	1	66	357	12391	0.0151515	0.0288112	0.525889	6913	TBX15	0.855522	0.872805	molecular_function
GO:0003723	RNA binding	4	66	1196	12391	0.0606061	0.0965217	0.627901	56107;100529097;154197;107985692	PCDHGA9;RPL36A-HNRNPH2;PNLDC1;LOC107985692	0.891822	0.900741	molecular_function
GO:0005634	nucleus	18	79	4252	14857	0.227848	0.286195	0.796129	160428;8214;27296;7652;646817;388112;2312;4163;29965;101929627;285051;79891;91151;474383;147658;100271849;126069;100529097	ALDH1L2;DGCR6;TP53TG5;ZNF99;SETSIP;NANOGP8;FLG;MCC;CDIP1;LOC101929627;STPG4;ZNF671;TIGD7;F8A2;ZNF534;MEF2B;ZNF491;RPL36A-HNRNPH2	0.901212	0.966359	cellular_component
GO:0005794	Golgi apparatus	1	79	688	14857	0.0126582	0.0463081	0.273348	284254	DYNAP	0.97662	0.999238	cellular_component
GO:0005739	mitochondrion	2	79	1031	14857	0.0253165	0.0693949	0.364817	160428;6898	ALDH1L2;TAT	0.976767	0.999238	cellular_component
GO:0005789	endoplasmic reticulum membrane	1	79	703	14857	0.0126582	0.0473178	0.267515	154197	PNLDC1	0.978502	0.999238	cellular_component
GO:0005783	endoplasmic reticulum	1	79	712	14857	0.0126582	0.0479235	0.264134	154197	PNLDC1	0.979558	0.999238	cellular_component
GO:0005524	ATP binding	2	66	1153	12391	0.030303	0.0930514	0.325659	100533105;3766	C8orf44-SGK3;KCNJ10	0.987827	0.987827	molecular_function
GO:0005829	cytosol	11	79	3743	14857	0.139241	0.251935	0.552684	100533105;6898;2312;100526767;27128;4163;100526760;316;407977;100529097;340562	C8orf44-SGK3;TAT;FLG;RNF103-CHMP3;CYTH4;MCC;ABHD14A-ACY1;AOX1;TNFSF12-TNFSF13;RPL36A-HNRNPH2;SATL1	0.995165	0.999238	cellular_component
GO:0005654	nucleoplasm	4	79	2356	14857	0.0506329	0.158578	0.319293	646817;100529097;407977;4163	SETSIP;RPL36A-HNRNPH2;TNFSF12-TNFSF13;MCC	0.999238	0.999238	cellular_component

## Sheet: 3h-KEGG
The GO and KEGG enrichment analysis of dif-mRNAs at 3 hpi and 12 hpi.
KEGG pathway analysis of dif-mRNA in HCT-8 cell at 3hpi
Term_ID	Term_description	ListHit	ListTotal	PopHit	PopTotal	GeneRatio	BgRatio	Enrichment_score	GeneIds	GeneSymbols	p-value	FDR_bh	Classification_level1
path:hsa04974	Protein digestion and absorption	3	28	90	7246	0.107143	0.0124206	8.62619	3769;1300;50509	KCNJ13;COL10A1;COL5A3	0.00484944	0.234221	Organismal Systems
path:hsa00350	Tyrosine metabolism	2	28	36	7246	0.0714286	0.00496826	14.377	6898;316	TAT;AOX1	0.00836504	0.234221	Metabolism
path:hsa00400	Phenylalanine, tyrosine and tryptophan biosynthesis	1	28	5	7246	0.0357143	0.000690036	51.7571	6898	TAT	0.0191775	0.305494	Metabolism
path:hsa00750	Vitamin B6 metabolism	1	28	6	7246	0.0357143	0.000828043	43.131	316	AOX1	0.0229702	0.305494	Metabolism
path:hsa00830	Retinol metabolism	2	28	67	7246	0.0714286	0.00924648	7.72495	728635;316	DHRS4L1;AOX1	0.0272762	0.305494	Metabolism
path:hsa00130	Ubiquinone and other terpenoid-quinone biosynthesis	1	28	11	7246	0.0357143	0.00151808	23.526	6898	TAT	0.0417226	0.389411	Metabolism
path:hsa00360	Phenylalanine metabolism	1	28	17	7246	0.0357143	0.00234612	15.2227	6898	TAT	0.0637676	0.43591	Metabolism
path:hsa00670	One carbon pool by folate	1	28	20	7246	0.0357143	0.00276014	12.9393	160428	ALDH1L2	0.0746059	0.43591	Metabolism
path:hsa00220	Arginine biosynthesis	1	28	21	7246	0.0357143	0.00289815	12.3231	100526760	ABHD14A-ACY1	0.0781918	0.43591	Metabolism
path:hsa04964	Proximal tubule bicarbonate reclamation	1	28	23	7246	0.0357143	0.00317417	11.2516	5105	PCK1	0.0853232	0.43591	Organismal Systems
path:hsa04068	FoxO signaling pathway	2	28	132	7246	0.0714286	0.0182169	3.921	100533105;5105	C8orf44-SGK3;PCK1	0.0915718	0.43591	Environmental Information Processing
path:hsa04072	Phospholipase D signaling pathway	2	28	145	7246	0.0714286	0.020011	3.56946	27128;552	CYTH4;AVPR1A	0.10728	0.43591	Environmental Information Processing
path:hsa00760	Nicotinate and nicotinamide metabolism	1	28	30	7246	0.0357143	0.00414022	8.62619	316	AOX1	0.109867	0.43591	Metabolism
path:hsa00020	Citrate cycle (TCA cycle)	1	28	31	7246	0.0357143	0.00427822	8.34793	5105	PCK1	0.113321	0.43591	Metabolism
path:hsa04136	Autophagy - other	1	28	32	7246	0.0357143	0.00441623	8.08705	285973	ATG9B	0.116762	0.43591	Cellular Processes
path:hsa04960	Aldosterone-regulated sodium reabsorption	1	28	37	7246	0.0357143	0.00510627	6.99421	53828	FXYD4	0.133775	0.447472	Organismal Systems
path:hsa00620	Pyruvate metabolism	1	28	40	7246	0.0357143	0.00552029	6.46964	5105	PCK1	0.14383	0.447472	Metabolism
path:hsa00380	Tryptophan metabolism	1	28	40	7246	0.0357143	0.00552029	6.46964	316	AOX1	0.14383	0.447472	Metabolism
path:hsa03420	Nucleotide excision repair	1	28	46	7246	0.0357143	0.00634833	5.62578	100533467	BIVM-ERCC5	0.163605	0.453594	Genetic Information Processing
path:hsa00270	Cysteine and methionine metabolism	1	28	47	7246	0.0357143	0.00648634	5.50608	6898	TAT	0.166857	0.453594	Metabolism
path:hsa00280	Valine, leucine and isoleucine degradation	1	28	48	7246	0.0357143	0.00662434	5.39137	316	AOX1	0.170098	0.453594	Metabolism
path:hsa04137	Mitophagy - animal	1	28	65	7246	0.0357143	0.00897047	3.98132	285973	ATG9B	0.223361	0.468636	Cellular Processes
path:hsa00982	Drug metabolism - cytochrome P450	1	28	68	7246	0.0357143	0.00938449	3.80567	316	AOX1	0.232412	0.468636	Metabolism
path:hsa04612	Antigen processing and presentation	1	28	69	7246	0.0357143	0.0095225	3.75052	972	CD74	0.235406	0.468636	Organismal Systems
path:hsa04920	Adipocytokine signaling pathway	1	28	69	7246	0.0357143	0.0095225	3.75052	5105	PCK1	0.235406	0.468636	Organismal Systems
path:hsa00010	Glycolysis / Gluconeogenesis	1	28	69	7246	0.0357143	0.0095225	3.75052	5105	PCK1	0.235406	0.468636	Metabolism
path:hsa04144	Endocytosis	2	28	244	7246	0.0714286	0.0336738	2.12119	100526767;27128	RNF103-CHMP3;CYTH4	0.242767	0.468636	Cellular Processes
path:hsa03320	PPAR signaling pathway	1	28	74	7246	0.0357143	0.0102125	3.4971	5105	PCK1	0.250209	0.468636	Organismal Systems
path:hsa04971	Gastric acid secretion	1	28	75	7246	0.0357143	0.0103505	3.45048	3766	KCNJ10	0.253136	0.468636	Organismal Systems
path:hsa03018	RNA degradation	1	28	79	7246	0.0357143	0.0109026	3.27577	154197	PNLDC1	0.264735	0.468636	Genetic Information Processing
path:hsa03008	Ribosome biogenesis in eukaryotes	1	28	81	7246	0.0357143	0.0111786	3.19489	101929627	LOC101929627	0.27047	0.468636	Genetic Information Processing
path:hsa04742	Taste transduction	1	28	82	7246	0.0357143	0.0113166	3.15592	285242	HTR3E	0.27332	0.468636	Organismal Systems
path:hsa04146	Peroxisome	1	28	83	7246	0.0357143	0.0114546	3.1179	728635	DHRS4L1	0.276161	0.468636	Cellular Processes
path:hsa04970	Salivary secretion	1	28	90	7246	0.0357143	0.0124206	2.8754	5555	PRH2	0.295744	0.487108	Organismal Systems
path:hsa04922	Glucagon signaling pathway	1	28	103	7246	0.0357143	0.0142147	2.51248	5105	PCK1	0.330767	0.502822	Organismal Systems
path:hsa04080	Neuroactive ligand-receptor interaction	2	28	305	7246	0.0714286	0.0420922	1.69696	1325;552	CORT;AVPR1A	0.331075	0.502822	Environmental Information Processing
path:hsa04625	C-type lectin receptor signaling pathway	1	28	104	7246	0.0357143	0.0143527	2.48832	6367	CCL22	0.33339	0.502822	Organismal Systems
path:hsa04931	Insulin resistance	1	28	107	7246	0.0357143	0.0147668	2.41856	5105	PCK1	0.341201	0.502822	Human Diseases
path:hsa04726	Serotonergic synapse	1	28	113	7246	0.0357143	0.0155948	2.29014	285242	HTR3E	0.356558	0.504739	Organismal Systems
path:hsa04152	AMPK signaling pathway	1	28	120	7246	0.0357143	0.0165609	2.15655	5105	PCK1	0.374039	0.504739	Environmental Information Processing
path:hsa04140	Autophagy - animal	1	28	128	7246	0.0357143	0.0176649	2.02176	285973	ATG9B	0.393457	0.504739	Cellular Processes
path:hsa04151	PI3K-Akt signaling pathway	2	28	353	7246	0.0714286	0.0487165	1.46621	100533105;5105	C8orf44-SGK3;PCK1	0.399067	0.504739	Environmental Information Processing
path:hsa04270	Vascular smooth muscle contraction	1	28	131	7246	0.0357143	0.0180789	1.97546	552	AVPR1A	0.400587	0.504739	Organismal Systems
path:hsa03010	Ribosome	1	28	134	7246	0.0357143	0.018493	1.93124	100529097	RPL36A-HNRNPH2	0.407637	0.504739	Genetic Information Processing
path:hsa04910	Insulin signaling pathway	1	28	137	7246	0.0357143	0.018907	1.88895	5105	PCK1	0.414607	0.504739	Organismal Systems
path:hsa04371	Apelin signaling pathway	1	28	137	7246	0.0357143	0.018907	1.88895	100271849	MEF2B	0.414607	0.504739	Environmental Information Processing
path:hsa04310	Wnt signaling pathway	1	28	146	7246	0.0357143	0.020149	1.7725	27121	DKK4	0.435046	0.518352	Environmental Information Processing
path:hsa04630	Jak-STAT signaling pathway	1	28	162	7246	0.0357143	0.0223572	1.59744	316	AOX1	0.469694	0.528405	Environmental Information Processing
path:hsa04217	Necroptosis	1	28	162	7246	0.0357143	0.0223572	1.59744	100526767	RNF103-CHMP3	0.469694	0.528405	Cellular Processes
path:hsa04022	cGMP-PKG signaling pathway	1	28	163	7246	0.0357143	0.0224952	1.58764	100271849	MEF2B	0.47179	0.528405	Environmental Information Processing
path:hsa05152	Tuberculosis	1	28	175	7246	0.0357143	0.0241513	1.47878	972	CD74	0.496328	0.539015	Human Diseases
path:hsa04020	Calcium signaling pathway	1	28	182	7246	0.0357143	0.0251173	1.4219	552	AVPR1A	0.51013	0.539015	Environmental Information Processing
path:hsa05168	Herpes simplex infection	1	28	183	7246	0.0357143	0.0252553	1.41413	972	CD74	0.512072	0.539015	Human Diseases
path:hsa04062	Chemokine signaling pathway	1	28	187	7246	0.0357143	0.0258073	1.38388	6367	CCL22	0.519765	0.539015	Organismal Systems
path:hsa04060	Cytokine-cytokine receptor interaction	1	28	292	7246	0.0357143	0.0402981	0.886252	6367	CCL22	0.684598	0.697045	Environmental Information Processing
path:hsa04740	Olfactory transduction	1	28	442	7246	0.0357143	0.0609992	0.585488	127608	OR2AJ1	0.828931	0.828931	Organismal Systems

## Sheet: 12h-GO
The GO and KEGG enrichment analysis of dif-mRNAs at 3 hpi and 12 hpi.
GO annotation of dif-mRNA in HCT-8 cell at 12hpi
Term_ID	Term_description	ListHit		ListTotal	PopHit	PopTotal	GeneRatio	BgRatio	Enrichment_score	GeneIds	GeneSymbols	p-value	FDR_bh	Category
GO:0019864	IgG binding	2		57	7	12391	0.0350877	0.000564926	62.1103	2212;2217	FCGR2A;FCGRT	0.000430202	0.0391484	molecular_function
GO:1903351	cellular response to dopamine	2		62	7	13332	0.0322581	0.000525053	61.4378	445329;6818	SULT1A4;SULT1A3	0.000440211	0.0433608	biological_process
GO:0051923	sulfation	2		62	7	13332	0.0322581	0.000525053	61.4378	445329;6818	SULT1A4;SULT1A3	0.000440211	0.0433608	biological_process
GO:0004062	aryl sulfotransferase activity	2		57	10	12391	0.0350877	0.000807037	43.4772	445329;6818	SULT1A4;SULT1A3	0.000913715	0.0415741	molecular_function
GO:0006068	ethanol catabolic process	2		62	10	13332	0.0322581	0.000750075	43.0065	445329;6818	SULT1A4;SULT1A3	0.00093486	0.0475868	biological_process
GO:0006805	xenobiotic metabolic process	3		62	42	13332	0.0483871	0.00315032	15.3594	445329;100526760;6818	SULT1A4;ABHD14A-ACY1;SULT1A3	0.000966229	0.0475868	biological_process
GO:0007212	dopamine receptor signaling pathway	2		62	13	13332	0.0322581	0.000975098	33.0819	445329;6818	SULT1A4;SULT1A3	0.00160592	0.0527278	biological_process
GO:0070371	ERK1 and ERK2 cascade	2		62	13	13332	0.0322581	0.000975098	33.0819	445329;6818	SULT1A4;SULT1A3	0.00160592	0.0527278	biological_process
GO:0008202	steroid metabolic process	2		62	16	13332	0.0322581	0.00120012	26.879	445329;6818	SULT1A4;SULT1A3	0.00244856	0.0681311	biological_process
GO:0050427	3'-phosphoadenosine 5'-phosphosulfate metabolic process	2		62	17	13332	0.0322581	0.00127513	25.2979	445329;6818	SULT1A4;SULT1A3	0.00276674	0.0681311	biological_process
GO:0008146	sulfotransferase activity	2		57	22	12391	0.0350877	0.00177548	19.7624	445329;6818	SULT1A4;SULT1A3	0.00452719	0.137325	molecular_function
GO:1901215	negative regulation of neuron death	2		62	22	13332	0.0322581	0.00165017	19.5484	445329;6818	SULT1A4;SULT1A3	0.00462969	0.101339	biological_process
GO:0009636	response to toxic substance	2		62	35	13332	0.0322581	0.00262526	12.2876	9963;11185	SLC23A1;INMT	0.0114718	0.175981	biological_process
GO:0030658	transport vesicle membrane	2		74	36	14857	0.027027	0.0024231	11.1539	972;359	CD74;AQP2	0.0138215	0.479449	cellular_component
GO:0044267	cellular protein metabolic process	3		62	109	13332	0.0483871	0.00817582	5.91832	3483;6569;5069	IGFALS;SLC34A1;PAPPA	0.0141792	0.175981	biological_process
GO:0036498	IRE1-mediated unfolded protein response	2		62	42	13332	0.0322581	0.00315032	10.2396	445329;6818	SULT1A4;SULT1A3	0.0162589	0.175981	biological_process
GO:0008237	metallopeptidase activity	2		57	49	12391	0.0350877	0.00395448	8.8729	100526760;5069	ABHD14A-ACY1;PAPPA	0.0212927	0.188472	molecular_function
GO:0015081	sodium ion transmembrane transporter activity	1		57	5	12391	0.0175439	0.000403519	43.4772	9963	SLC23A1	0.0227936	0.188472	molecular_function
GO:0016298	lipase activity	1		57	5	12391	0.0175439	0.000403519	43.4772	84696	ABHD1	0.0227936	0.188472	molecular_function
GO:0004046	aminoacylase activity	1		57	5	12391	0.0175439	0.000403519	43.4772	100526760	ABHD14A-ACY1	0.0227936	0.188472	molecular_function
GO:1902260	negative regulation of delayed rectifier potassium channel activity	1		62	5	13332	0.016129	0.000375038	43.0065	283518	KCNRG	0.0230405	0.175981	biological_process
GO:0016064	immunoglobulin mediated immune response	1		62	5	13332	0.016129	0.000375038	43.0065	972	CD74	0.0230405	0.175981	biological_process
GO:1902166	negative regulation of intrinsic apoptotic signaling pathway in response to DNA damage by p53 class mediator	1		62	5	13332	0.016129	0.000375038	43.0065	972	CD74	0.0230405	0.175981	biological_process
GO:0046598	positive regulation of viral entry into host cell	1		62	5	13332	0.016129	0.000375038	43.0065	972	CD74	0.0230405	0.175981	biological_process
GO:0001503	ossification	2		62	51	13332	0.0322581	0.00382538	8.43264	6569;285313	SLC34A1;IGSF10	0.0234434	0.175981	biological_process
GO:0005280	hydrogen:amino acid symporter activity	1		57	6	12391	0.0175439	0.000484222	36.231	101929372	LOC101929372	0.0272906	0.188472	molecular_function
GO:0045657	positive regulation of monocyte differentiation	1		62	6	13332	0.016129	0.000450045	35.8387	972	CD74	0.0275855	0.175981	biological_process
GO:0045582	positive regulation of T cell differentiation	1		62	6	13332	0.016129	0.000450045	35.8387	972	CD74	0.0275855	0.175981	biological_process
GO:0019852	L-ascorbic acid metabolic process	1		62	6	13332	0.016129	0.000450045	35.8387	9963	SLC23A1	0.0275855	0.175981	biological_process
GO:0048672	positive regulation of collateral sprouting	1		62	6	13332	0.016129	0.000450045	35.8387	8153	RND2	0.0275855	0.175981	biological_process
GO:0071374	cellular response to parathyroid hormone stimulus	1		62	6	13332	0.016129	0.000450045	35.8387	6569	SLC34A1	0.0275855	0.175981	biological_process
GO:0001516	prostaglandin biosynthetic process	1		62	6	13332	0.016129	0.000450045	35.8387	972	CD74	0.0275855	0.175981	biological_process
GO:0006813	potassium ion transport	2		62	58	13332	0.0322581	0.00435044	7.41491	3781;3738	KCNN2;KCNA3	0.0297716	0.175981	biological_process
GO:0048019	receptor antagonist activity	1		57	7	12391	0.0175439	0.000564926	31.0551	124857	WFIKKN2	0.0317674	0.188472	molecular_function
GO:0015321	sodium-dependent phosphate transmembrane transporter activity	1		57	7	12391	0.0175439	0.000564926	31.0551	6569	SLC34A1	0.0317674	0.188472	molecular_function
GO:0001961	positive regulation of cytokine-mediated signaling pathway	1		62	7	13332	0.016129	0.000525053	30.7189	972	CD74	0.0321097	0.175981	biological_process
GO:0048387	negative regulation of retinoic acid receptor signaling pathway	1		62	7	13332	0.016129	0.000525053	30.7189	23532	PRAME	0.0321097	0.175981	biological_process
GO:0006817	phosphate ion transport	1		62	7	13332	0.016129	0.000525053	30.7189	6569	SLC34A1	0.0321097	0.175981	biological_process
GO:0006978	DNA damage response, signal transduction by p53 class mediator resulting in transcription of p21 class mediator	1		62	7	13332	0.016129	0.000525053	30.7189	27330	RPS6KA6	0.0321097	0.175981	biological_process
GO:0031641	regulation of myelination	1		62	7	13332	0.016129	0.000525053	30.7189	84504	NKX6-2	0.0321097	0.175981	biological_process
GO:0060416	response to growth hormone	1		62	7	13332	0.016129	0.000525053	30.7189	6569	SLC34A1	0.0321097	0.175981	biological_process
GO:0043030	regulation of macrophage activation	1		62	7	13332	0.016129	0.000525053	30.7189	972	CD74	0.0321097	0.175981	biological_process
GO:0030643	cellular phosphate ion homeostasis	1		62	7	13332	0.016129	0.000525053	30.7189	6569	SLC34A1	0.0321097	0.175981	biological_process
GO:0070542	response to fatty acid	1		62	7	13332	0.016129	0.000525053	30.7189	2864	FFAR1	0.0321097	0.175981	biological_process
GO:0071805	potassium ion transmembrane transport	2		62	62	13332	0.0322581	0.00465047	6.93652	3781;3738	KCNN2;KCNA3	0.0336589	0.175981	biological_process
GO:0051260	protein homooligomerization	3		62	154	13332	0.0483871	0.0115512	4.18894	283518;3738;6569	KCNRG;KCNA3;SLC34A1	0.0348303	0.175981	biological_process
GO:0030881	beta-2-microglobulin binding	1		57	8	12391	0.0175439	0.00064563	27.1732	2217	FCGRT	0.0362239	0.188472	molecular_function
GO:0015250	water channel activity	1		57	8	12391	0.0175439	0.00064563	27.1732	359	AQP2	0.0362239	0.188472	molecular_function
GO:0005314	high-affinity glutamate transmembrane transporter activity	1		57	8	12391	0.0175439	0.00064563	27.1732	101929372	LOC101929372	0.0362239	0.188472	molecular_function
GO:0005520	insulin-like growth factor binding	1		57	8	12391	0.0175439	0.00064563	27.1732	3483	IGFALS	0.0362239	0.188472	molecular_function
GO:0046686	response to cadmium ion	1		62	8	13332	0.016129	0.00060006	26.879	6569	SLC34A1	0.0366132	0.175981	biological_process
GO:0044255	cellular lipid metabolic process	1		62	8	13332	0.016129	0.00060006	26.879	84696	ABHD1	0.0366132	0.175981	biological_process
GO:0022010	central nervous system myelination	1		62	8	13332	0.016129	0.00060006	26.879	84504	NKX6-2	0.0366132	0.175981	biological_process
GO:0070863	positive regulation of protein exit from endoplasmic reticulum	1		62	8	13332	0.016129	0.00060006	26.879	89866	SEC16B	0.0366132	0.175981	biological_process
GO:0070286	axonemal dynein complex assembly	1		62	8	13332	0.016129	0.00060006	26.879	92749	DRC1	0.0366132	0.175981	biological_process
GO:0015935	small ribosomal subunit	1		74	8	14857	0.0135135	0.000538467	25.0963	112268444	LOC112268444	0.0391678	0.479449	cellular_component
GO:0031588	nucleotide-activated protein kinase complex	1		74	8	14857	0.0135135	0.000538467	25.0963	53632	PRKAG3	0.0391678	0.479449	cellular_component
GO:0005436	sodium:phosphate symporter activity	1		57	9	12391	0.0175439	0.000726334	24.154	6569	SLC34A1	0.0406602	0.188472	molecular_function
GO:0050998	nitric-oxide synthase binding	1		57	9	12391	0.0175439	0.000726334	24.154	972	CD74	0.0406602	0.188472	molecular_function
GO:0042974	retinoic acid receptor binding	1		57	9	12391	0.0175439	0.000726334	24.154	23532	PRAME	0.0406602	0.188472	molecular_function
GO:0030101	natural killer cell activation	1		62	9	13332	0.016129	0.000675068	23.8925	100528032	KLRC4-KLRK1	0.0410961	0.175981	biological_process
GO:0030728	ovulation	1		62	9	13332	0.016129	0.000675068	23.8925	94115	CGB8	0.0410961	0.175981	biological_process
GO:0033674	positive regulation of kinase activity	1		62	9	13332	0.016129	0.000675068	23.8925	972	CD74	0.0410961	0.175981	biological_process
GO:0050431	transforming growth factor beta binding	1		57	10	12391	0.0175439	0.000807037	21.7386	124857	WFIKKN2	0.0450765	0.188472	molecular_function
GO:0019992	diacylglycerol binding	1		57	10	12391	0.0175439	0.000807037	21.7386	440279	UNC13C	0.0450765	0.188472	molecular_function
GO:0005615	extracellular space	8		74	802	14857	0.108108	0.0539813	2.0027	8483;94115;5069;53632;11272;3483;5645;124857	CILP;CGB8;PAPPA;PRKAG3;PRR4;IGFALS;PRSS2;WFIKKN2	0.045489	0.479449	cellular_component
GO:0006833	water transport	1		62	10	13332	0.016129	0.000750075	21.5032	359	AQP2	0.0455585	0.175981	biological_process
GO:2001222	regulation of neuron migration	1		62	10	13332	0.016129	0.000750075	21.5032	285313	IGSF10	0.0455585	0.175981	biological_process
GO:0090023	positive regulation of neutrophil chemotaxis	1		62	10	13332	0.016129	0.000750075	21.5032	972	CD74	0.0455585	0.175981	biological_process
GO:0048747	muscle fiber development	1		62	10	13332	0.016129	0.000750075	21.5032	124857	WFIKKN2	0.0455585	0.175981	biological_process
GO:0044782	cilium organization	1		62	10	13332	0.016129	0.000750075	21.5032	375307	CATIP	0.0455585	0.175981	biological_process
GO:0050773	regulation of dendrite development	1		62	10	13332	0.016129	0.000750075	21.5032	114788	CSMD3	0.0455585	0.175981	biological_process
GO:0010288	response to lead ion	1		62	10	13332	0.016129	0.000750075	21.5032	6569	SLC34A1	0.0455585	0.175981	biological_process
GO:0070206	protein trimerization	1		62	10	13332	0.016129	0.000750075	21.5032	972	CD74	0.0455585	0.175981	biological_process
GO:0036459	thiol-dependent ubiquitinyl hydrolase activity	2		57	76	12391	0.0350877	0.00613348	5.72068	100288520;645836	USP17L15;USP17L3	0.0477069	0.188472	molecular_function
GO:0043194	axon initial segment	1		74	10	14857	0.0135135	0.000673083	20.077	80128	TRIM46	0.0487209	0.479449	cellular_component
GO:0019955	cytokine binding	1		57	11	12391	0.0175439	0.000887741	19.7624	972	CD74	0.0494728	0.188472	molecular_function
GO:0036094	small molecule binding	1		57	11	12391	0.0175439	0.000887741	19.7624	414332	LCN10	0.0494728	0.188472	molecular_function
GO:0004806	triglyceride lipase activity	1		57	11	12391	0.0175439	0.000887741	19.7624	285848	PNPLA1	0.0494728	0.188472	molecular_function
GO:0004222	metalloendopeptidase activity	2		57	78	12391	0.0350877	0.00629489	5.574	5645;5069	PRSS2;PAPPA	0.0499781	0.188472	molecular_function
GO:0060285	cilium-dependent cell motility	1		62	11	13332	0.016129	0.000825083	19.5484	92749	DRC1	0.0500004	0.183107	biological_process
GO:0016559	peroxisome fission	1		62	11	13332	0.016129	0.000825083	19.5484	89866	SEC16B	0.0500004	0.183107	biological_process
GO:0007417	central nervous system development	2		62	79	13332	0.0322581	0.00592559	5.44385	27330;404037	RPS6KA6;HAPLN4	0.0521689	0.183107	biological_process
GO:0005773	vacuole	1		74	11	14857	0.0135135	0.000740392	18.2518	972	CD74	0.0534623	0.479449	cellular_component
GO:0004896	cytokine receptor activity	1		57	12	12391	0.0175439	0.000968445	18.1155	972	CD74	0.0538492	0.188472	molecular_function
GO:0008191	metalloendopeptidase inhibitor activity	1		57	12	12391	0.0175439	0.000968445	18.1155	124857	WFIKKN2	0.0538492	0.188472	molecular_function
GO:0051928	positive regulation of calcium ion transport	1		62	12	13332	0.016129	0.00090009	17.9194	2864	FFAR1	0.054422	0.183107	biological_process
GO:0016125	sterol metabolic process	1		62	12	13332	0.016129	0.00090009	17.9194	1582	CYP8B1	0.054422	0.183107	biological_process
GO:0031018	endocrine pancreas development	1		62	12	13332	0.016129	0.00090009	17.9194	84504	NKX6-2	0.054422	0.183107	biological_process
GO:0015758	glucose transport	1		62	12	13332	0.016129	0.00090009	17.9194	53632	PRKAG3	0.054422	0.183107	biological_process
GO:0035556	intracellular signal transduction	4		62	308	13332	0.0645161	0.0231023	2.79263	79012;440279;342667;53632	CAMKV;UNC13C;STAC2;PRKAG3	0.054867	0.183107	biological_process
GO:0031012	extracellular matrix	3		74	176	14857	0.0405405	0.0118463	3.42222	8483;5645;112268444	CILP;PRSS2;LOC112268444	0.0575393	0.479449	cellular_component
GO:0042288	MHC class I protein binding	1		57	13	12391	0.0175439	0.00104915	16.722	100528032	KLRC4-KLRK1	0.0582058	0.189713	molecular_function
GO:0045954	positive regulation of natural killer cell mediated cytotoxicity	1		62	13	13332	0.016129	0.000975098	16.5409	100528032	KLRC4-KLRK1	0.0588233	0.183107	biological_process
GO:1901379	regulation of potassium ion transmembrane transport	1		62	13	13332	0.016129	0.000975098	16.5409	3781	KCNN2	0.0588233	0.183107	biological_process
GO:0001501	skeletal system development	2		62	86	13332	0.0322581	0.00645065	5.00075	404037;124857	HAPLN4;WFIKKN2	0.0606338	0.183107	biological_process
GO:0051393	alpha-actinin binding	1		57	14	12391	0.0175439	0.00112985	15.5276	3781	KCNN2	0.0625428	0.189713	molecular_function
GO:0023026	MHC class II protein complex binding	1		57	14	12391	0.0175439	0.00112985	15.5276	972	CD74	0.0625428	0.189713	molecular_function
GO:0004198	calcium-dependent cysteine-type endopeptidase activity	1		57	14	12391	0.0175439	0.00112985	15.5276	11131	CAPN11	0.0625428	0.189713	molecular_function
GO:0042613	MHC class II protein complex	1		74	13	14857	0.0135135	0.000875008	15.4439	972	CD74	0.0628751	0.479449	cellular_component
GO:0006461	protein complex assembly	2		62	88	13332	0.0322581	0.00660066	4.8871	972;23562	CD74;CLDN14	0.0631339	0.183107	biological_process
GO:0032259	methylation	1		62	14	13332	0.016129	0.00105011	15.3594	11185	INMT	0.0632045	0.183107	biological_process
GO:0051085	chaperone cofactor-dependent protein refolding	1		62	14	13332	0.016129	0.00105011	15.3594	972	CD74	0.0632045	0.183107	biological_process
GO:0042274	ribosomal small subunit biogenesis	1		62	14	13332	0.016129	0.00105011	15.3594	112268444	LOC112268444	0.0632045	0.183107	biological_process
GO:0007031	peroxisome organization	1		62	14	13332	0.016129	0.00105011	15.3594	89866	SEC16B	0.0632045	0.183107	biological_process
GO:0042267	natural killer cell mediated cytotoxicity	1		62	14	13332	0.016129	0.00105011	15.3594	100528032	KLRC4-KLRK1	0.0632045	0.183107	biological_process
GO:0019825	oxygen binding	1		57	15	12391	0.0175439	0.00121056	14.4924	1582	CYP8B1	0.06686	0.190133	molecular_function
GO:0015269	calcium-activated potassium channel activity	1		57	15	12391	0.0175439	0.00121056	14.4924	3781	KCNN2	0.06686	0.190133	molecular_function
GO:0002080	acrosomal membrane	1		74	14	14857	0.0135135	0.000942317	14.3407	8153	RND2	0.0675468	0.479449	cellular_component
GO:0016079	synaptic vesicle exocytosis	1		62	15	13332	0.016129	0.00112511	14.3355	440279	UNC13C	0.0675656	0.190149	biological_process
GO:0048490	anterograde synaptic vesicle transport	1		62	15	13332	0.016129	0.00112511	14.3355	80128	TRIM46	0.0675656	0.190149	biological_process
GO:0007155	cell adhesion	4		62	334	13332	0.0645161	0.0250525	2.57524	728577;3483;404037;56113	CNTNAP3B;IGFALS;HAPLN4;PCDHGA2	0.0696195	0.19317	biological_process
GO:0005251	delayed rectifier potassium channel activity	1		57	16	12391	0.0175439	0.00129126	13.5866	3738	KCNA3	0.0711578	0.196223	molecular_function
GO:0016338	calcium-independent cell-cell adhesion via plasma membrane cell-adhesion molecules	1		62	16	13332	0.016129	0.00120012	13.4395	23562	CLDN14	0.0719068	0.19405	biological_process
GO:0045429	positive regulation of nitric oxide biosynthetic process	1		62	16	13332	0.016129	0.00120012	13.4395	100528032	KLRC4-KLRK1	0.0719068	0.19405	biological_process
GO:0097060	synaptic membrane	1		74	15	14857	0.0135135	0.00100963	13.3847	339453	TMEM240	0.0721956	0.479449	cellular_component
GO:0030669	clathrin-coated endocytic vesicle membrane	1		74	15	14857	0.0135135	0.00100963	13.3847	972	CD74	0.0721956	0.479449	cellular_component
GO:0009897	external side of plasma membrane	2		74	89	14857	0.027027	0.00599044	4.51169	100528032;972	KLRC4-KLRK1;CD74	0.072644	0.479449	cellular_component
GO:0005978	glycogen biosynthetic process	1		62	17	13332	0.016129	0.00127513	12.649	53632	PRKAG3	0.076228	0.197591	biological_process
GO:0055088	lipid homeostasis	1		62	17	13332	0.016129	0.00127513	12.649	285848	PNPLA1	0.076228	0.197591	biological_process
GO:0009755	hormone-mediated signaling pathway	1		62	17	13332	0.016129	0.00127513	12.649	94115	CGB8	0.076228	0.197591	biological_process
GO:0097421	liver regeneration	1		62	18	13332	0.016129	0.00135014	11.9462	112268444	LOC112268444	0.0805295	0.200814	biological_process
GO:0019433	triglyceride catabolic process	1		62	18	13332	0.016129	0.00135014	11.9462	285848	PNPLA1	0.0805295	0.200814	biological_process
GO:0007029	endoplasmic reticulum organization	1		62	18	13332	0.016129	0.00135014	11.9462	89866	SEC16B	0.0805295	0.200814	biological_process
GO:0005771	multivesicular body	1		74	17	14857	0.0135135	0.00114424	11.81	972	CD74	0.0814246	0.479449	cellular_component
GO:0005922	connexin complex	1		74	17	14857	0.0135135	0.00114424	11.81	349149	GJC3	0.0814246	0.479449	cellular_component
GO:0043392	negative regulation of DNA binding	1		62	19	13332	0.016129	0.00142514	11.3175	124857	WFIKKN2	0.0848112	0.20404	biological_process
GO:0009925	basal plasma membrane	1		74	18	14857	0.0135135	0.00121155	11.1539	9963	SLC23A1	0.0860051	0.479449	cellular_component
GO:0016324	apical plasma membrane	3		74	210	14857	0.0405405	0.0141348	2.86815	9963;6569;359	SLC23A1;SLC34A1;AQP2	0.0871725	0.479449	cellular_component
GO:0004683	calmodulin-dependent protein kinase activity	1		57	20	12391	0.0175439	0.00161407	10.8693	79012	CAMKV	0.0881552	0.233457	molecular_function
GO:0030073	insulin secretion	1		62	20	13332	0.016129	0.00150015	10.7516	2864	FFAR1	0.0890733	0.20404	biological_process
GO:0030890	positive regulation of B cell proliferation	1		62	20	13332	0.016129	0.00150015	10.7516	972	CD74	0.0890733	0.20404	biological_process
GO:0007154	cell communication	1		62	20	13332	0.016129	0.00150015	10.7516	349149	GJC3	0.0890733	0.20404	biological_process
GO:0030041	actin filament polymerization	1		62	20	13332	0.016129	0.00150015	10.7516	375307	CATIP	0.0890733	0.20404	biological_process
GO:0048146	positive regulation of fibroblast proliferation	1		62	20	13332	0.016129	0.00150015	10.7516	972	CD74	0.0890733	0.20404	biological_process
GO:0003091	renal water homeostasis	1		62	20	13332	0.016129	0.00150015	10.7516	359	AQP2	0.0890733	0.20404	biological_process
GO:0005540	hyaluronic acid binding	1		57	21	12391	0.0175439	0.00169478	10.3517	404037	HAPLN4	0.0923566	0.233457	molecular_function
GO:0044183	protein binding involved in protein folding	1		57	21	12391	0.0175439	0.00169478	10.3517	972	CD74	0.0923566	0.233457	molecular_function
GO:0006520	cellular amino acid metabolic process	1		62	21	13332	0.016129	0.00157516	10.2396	100526760	ABHD14A-ACY1	0.0933159	0.2089	biological_process
GO:0001895	retina homeostasis	1		62	21	13332	0.016129	0.00157516	10.2396	11272	PRR4	0.0933159	0.2089	biological_process
GO:0071556	integral component of lumenal side of endoplasmic reticulum membrane	1		74	20	14857	0.0135135	0.00134617	10.0385	972	CD74	0.0950986	0.492275	cellular_component
GO:0001578	microtubule bundle formation	1		62	22	13332	0.016129	0.00165017	9.77419	80128	TRIM46	0.0975391	0.213502	biological_process
GO:0006699	bile acid biosynthetic process	1		62	22	13332	0.016129	0.00165017	9.77419	1582	CYP8B1	0.0975391	0.213502	biological_process
GO:0009986	cell surface	4		74	357	14857	0.0540541	0.0240291	2.24953	100528032;972;6569;3781	KLRC4-KLRK1;CD74;SLC34A1;KCNN2	0.102363	0.497282	cellular_component
GO:0001105	RNA polymerase II transcription coactivator activity	1		57	24	12391	0.0175439	0.00193689	9.05775	116931	MED12L	0.104847	0.257867	molecular_function
GO:0007017	microtubule-based process	1		62	24	13332	0.016129	0.00180018	8.95968	80086	TUBA4B	0.105927	0.224384	biological_process
GO:0032729	positive regulation of interferon-gamma production	1		62	24	13332	0.016129	0.00180018	8.95968	100528032	KLRC4-KLRK1	0.105927	0.224384	biological_process
GO:0034260	negative regulation of GTPase activity	1		62	24	13332	0.016129	0.00180018	8.95968	100528032	KLRC4-KLRK1	0.105927	0.224384	biological_process
GO:0000421	autophagosome membrane	1		74	23	14857	0.0135135	0.00154809	8.72914	284417	TMEM150B	0.108572	0.497282	cellular_component
GO:0005509	calcium ion binding	5		57	558	12391	0.0877193	0.0450327	1.9479	54885;440279;11131;56113;5645	TBC1D8B;UNC13C;CAPN11;PCDHGA2;PRSS2	0.11282	0.270173	molecular_function
GO:0048786	presynaptic active zone	1		74	24	14857	0.0135135	0.0016154	8.36543	440279	UNC13C	0.113019	0.497282	cellular_component
GO:0051290	protein heterotetramerization	1		62	27	13332	0.016129	0.0020252	7.96416	972	CD74	0.118366	0.240393	biological_process
GO:0042552	myelination	1		62	27	13332	0.016129	0.0020252	7.96416	349149	GJC3	0.118366	0.240393	biological_process
GO:0051384	response to glucocorticoid	1		62	27	13332	0.016129	0.0020252	7.96416	5069	PAPPA	0.118366	0.240393	biological_process
GO:0045785	positive regulation of cell adhesion	1		62	27	13332	0.016129	0.0020252	7.96416	5645	PRSS2	0.118366	0.240393	biological_process
GO:0045121	membrane raft	2		74	121	14857	0.027027	0.00814431	3.31852	6569;3738	SLC34A1;KCNA3	0.121909	0.510856	cellular_component
GO:0006139	nucleobase-containing compound metabolic process	1		62	28	13332	0.016129	0.00210021	7.67972	9963	SLC23A1	0.122475	0.243712	biological_process
GO:0032024	positive regulation of insulin secretion	1		62	28	13332	0.016129	0.00210021	7.67972	2864	FFAR1	0.122475	0.243712	biological_process
GO:0052689	carboxylic ester hydrolase activity	1		57	29	12391	0.0175439	0.00234041	7.49607	84696	ABHD1	0.12529	0.292343	molecular_function
GO:0031047	gene silencing by RNA	1		62	29	13332	0.016129	0.00217522	7.41491	440822	PIWIL3	0.126564	0.249331	biological_process
GO:0006633	fatty acid biosynthetic process	1		62	30	13332	0.016129	0.00225023	7.16774	53632	PRKAG3	0.130635	0.254803	biological_process
GO:0070373	negative regulation of ERK1 and ERK2 cascade	1		62	31	13332	0.016129	0.00232523	6.93652	27330	RPS6KA6	0.134687	0.257811	biological_process
GO:1904115	axon cytoplasm	1		74	29	14857	0.0135135	0.00195194	6.92311	80128	TRIM46	0.134927	0.521552	cellular_component
GO:0050885	neuromuscular process controlling balance	1		62	32	13332	0.016129	0.00240024	6.71976	84504	NKX6-2	0.13872	0.257811	biological_process
GO:0032355	response to estradiol	1		62	32	13332	0.016129	0.00240024	6.71976	6569	SLC34A1	0.13872	0.257811	biological_process
GO:0007588	excretion	1		62	32	13332	0.016129	0.00240024	6.71976	359	AQP2	0.13872	0.257811	biological_process
GO:0000462	maturation of SSU-rRNA from tricistronic rRNA transcript (SSU-rRNA, 5.8S rRNA, LSU-rRNA)	1		62	32	13332	0.016129	0.00240024	6.71976	112268444	LOC112268444	0.13872	0.257811	biological_process
GO:0016592	mediator complex	1		74	31	14857	0.0135135	0.00208656	6.47646	116931	MED12L	0.14354	0.521552	cellular_component
GO:0006511	ubiquitin-dependent protein catabolic process	2		62	145	13332	0.0322581	0.0108761	2.96596	100288520;645836	USP17L15;USP17L3	0.146039	0.26765	biological_process
GO:0006952	defense response	1		62	34	13332	0.016129	0.00255026	6.32448	972	CD74	0.146732	0.26765	biological_process
GO:0005244	voltage-gated ion channel activity	1		57	36	12391	0.0175439	0.00290533	6.0385	3738	KCNA3	0.153141	0.343196	molecular_function
GO:0005516	calmodulin binding	2		57	152	12391	0.0350877	0.012267	2.86034	79012;3781	CAMKV;KCNN2	0.154627	0.343196	molecular_function
GO:0022617	extracellular matrix disassembly	1		62	36	13332	0.016129	0.00270027	5.97312	5645	PRSS2	0.15467	0.279542	biological_process
GO:0022627	cytosolic small ribosomal subunit	1		74	35	14857	0.0135135	0.00235579	5.73629	112268444	LOC112268444	0.160514	0.521552	cellular_component
GO:0030574	collagen catabolic process	1		62	38	13332	0.016129	0.00285029	5.65874	5645	PRSS2	0.162536	0.288464	biological_process
GO:0038096	Fc-gamma receptor signaling pathway involved in phagocytosis	1		62	38	13332	0.016129	0.00285029	5.65874	2212	FCGR2A	0.162536	0.288464	biological_process
GO:0001540	amyloid-beta binding	1		57	39	12391	0.0175439	0.00314745	5.574	972	CD74	0.164809	0.357087	molecular_function
GO:0030512	negative regulation of transforming growth factor beta receptor signaling pathway	1		62	39	13332	0.016129	0.00292529	5.51365	124857	WFIKKN2	0.166441	0.292759	biological_process
GO:0031526	brush border membrane	1		74	37	14857	0.0135135	0.00249041	5.42622	6569	SLC34A1	0.168875	0.521552	cellular_component
GO:0005622	intracellular	4		74	435	14857	0.0540541	0.0292791	1.84616	79012;54885;972;342667	CAMKV;TBC1D8B;CD74;STAC2	0.171271	0.521552	cellular_component
GO:0003700	DNA binding transcription factor activity	5		57	642	12391	0.0877193	0.0518118	1.69304	339327;84504;100271849;7594;23619	ZNF546;NKX6-2;MEF2B;ZNF43;ZIM2	0.171822	0.363624	molecular_function
GO:0050731	positive regulation of peptidyl-tyrosine phosphorylation	1		62	41	13332	0.016129	0.00307531	5.24469	972	CD74	0.174199	0.295838	biological_process
GO:0045596	negative regulation of cell differentiation	1		62	41	13332	0.016129	0.00307531	5.24469	23532	PRAME	0.174199	0.295838	biological_process
GO:0040008	regulation of growth	1		62	41	13332	0.016129	0.00307531	5.24469	23532	PRAME	0.174199	0.295838	biological_process
GO:0019730	antimicrobial humoral response	1		62	41	13332	0.016129	0.00307531	5.24469	5645	PRSS2	0.174199	0.295838	biological_process
GO:0006417	regulation of translation	1		62	42	13332	0.016129	0.00315032	5.11982	440822	PIWIL3	0.178051	0.299796	biological_process
GO:0043195	terminal bouton	1		74	40	14857	0.0135135	0.00269233	5.01926	440279	UNC13C	0.181264	0.521552	cellular_component
GO:0007368	determination of left/right symmetry	1		62	43	13332	0.016129	0.00322532	5.00075	92749	DRC1	0.181886	0.299865	biological_process
GO:0007267	cell-cell signaling	2		62	168	13332	0.0322581	0.0126013	2.55991	56113;94115	PCDHGA2;CGB8	0.183796	0.299865	biological_process
GO:0008236	serine-type peptidase activity	1		57	44	12391	0.0175439	0.00355096	4.94059	5645	PRSS2	0.183906	0.380351	molecular_function
GO:0007586	digestion	1		62	44	13332	0.016129	0.00330033	4.8871	5645	PRSS2	0.185703	0.299865	biological_process
GO:0043410	positive regulation of MAPK cascade	1		62	44	13332	0.016129	0.00330033	4.8871	972	CD74	0.185703	0.299865	biological_process
GO:0007565	female pregnancy	1		62	44	13332	0.016129	0.00330033	4.8871	5069	PAPPA	0.185703	0.299865	biological_process
GO:0015629	actin cytoskeleton	2		74	158	14857	0.027027	0.0106347	2.5414	10391;375307	CORO2B;CATIP	0.185916	0.521552	cellular_component
GO:0030666	endocytic vesicle membrane	1		74	43	14857	0.0135135	0.00289426	4.66908	972	CD74	0.193471	0.521552	cellular_component
GO:0005903	brush border	1		74	43	14857	0.0135135	0.00289426	4.66908	6569	SLC34A1	0.193471	0.521552	cellular_component
GO:0012507	ER to Golgi transport vesicle membrane	1		74	43	14857	0.0135135	0.00289426	4.66908	972	CD74	0.193471	0.521552	cellular_component
GO:0005201	extracellular matrix structural constituent	1		57	47	12391	0.0175439	0.00379308	4.62523	404037	HAPLN4	0.195157	0.394651	molecular_function
GO:0031090	organelle membrane	1		74	44	14857	0.0135135	0.00296157	4.56296	1582	CYP8B1	0.1975	0.521552	cellular_component
GO:0006839	mitochondrial transport	1		62	48	13332	0.016129	0.00360036	4.47984	101929372	LOC101929372	0.200796	0.319775	biological_process
GO:0032580	Golgi cisterna membrane	1		74	45	14857	0.0135135	0.00302888	4.46156	653075	GOLGA8T	0.201509	0.521552	cellular_component
GO:0072686	mitotic spindle	1		74	45	14857	0.0135135	0.00302888	4.46156	6569	SLC34A1	0.201509	0.521552	cellular_component
GO:0006614	SRP-dependent cotranslational protein targeting to membrane	1		62	49	13332	0.016129	0.00367537	4.38841	112268444	LOC112268444	0.204526	0.319775	biological_process
GO:0018107	peptidyl-threonine phosphorylation	1		62	49	13332	0.016129	0.00367537	4.38841	79012	CAMKV	0.204526	0.319775	biological_process
GO:0030324	lung development	1		62	49	13332	0.016129	0.00367537	4.38841	9963	SLC23A1	0.204526	0.319775	biological_process
GO:0016301	kinase activity	1		57	50	12391	0.0175439	0.00403519	4.34772	27330	RPS6KA6	0.206256	0.404896	molecular_function
GO:0005179	hormone activity	1		57	51	12391	0.0175439	0.00411589	4.26247	94115	CGB8	0.209922	0.404896	molecular_function
GO:0007179	transforming growth factor beta receptor signaling pathway	1		62	51	13332	0.016129	0.00382538	4.21632	124857	WFIKKN2	0.211935	0.322369	biological_process
GO:0031338	regulation of vesicle fusion	1		62	51	13332	0.016129	0.00382538	4.21632	54885	TBC1D8B	0.211935	0.322369	biological_process
GO:0051321	meiotic cell cycle	1		62	51	13332	0.016129	0.00382538	4.21632	440822	PIWIL3	0.211935	0.322369	biological_process
GO:0005249	voltage-gated potassium channel activity	1		57	52	12391	0.0175439	0.00419659	4.1805	3738	KCNA3	0.213572	0.404896	molecular_function
GO:0032091	negative regulation of protein binding	1		62	53	13332	0.016129	0.0039754	4.05721	124857	WFIKKN2	0.219276	0.322369	biological_process
GO:0001822	kidney development	1		62	53	13332	0.016129	0.0039754	4.05721	6569	SLC34A1	0.219276	0.322369	biological_process
GO:0006814	sodium ion transport	1		62	53	13332	0.016129	0.0039754	4.05721	9963	SLC23A1	0.219276	0.322369	biological_process
GO:0016241	regulation of macroautophagy	1		62	53	13332	0.016129	0.0039754	4.05721	53632	PRKAG3	0.219276	0.322369	biological_process
GO:0030307	positive regulation of cell growth	1		62	53	13332	0.016129	0.0039754	4.05721	5645	PRSS2	0.219276	0.322369	biological_process
GO:0016579	protein deubiquitination	2		62	192	13332	0.0322581	0.0144014	2.23992	100288520;645836	USP17L15;USP17L3	0.224519	0.325769	biological_process
GO:0042593	glucose homeostasis	1		62	55	13332	0.016129	0.00412541	3.90968	2864	FFAR1	0.22655	0.325769	biological_process
GO:0060021	palate development	1		62	55	13332	0.016129	0.00412541	3.90968	124857	WFIKKN2	0.22655	0.325769	biological_process
GO:0008013	beta-catenin binding	1		57	57	12391	0.0175439	0.00460011	3.81379	116931	MED12L	0.231572	0.429941	molecular_function
GO:0042734	presynaptic membrane	1		74	53	14857	0.0135135	0.00356734	3.78812	440279	UNC13C	0.232877	0.583259	cellular_component
GO:0048208	COPII vesicle coating	1		62	57	13332	0.016129	0.00427543	3.7725	89866	SEC16B	0.233757	0.333696	biological_process
GO:0002223	stimulatory C-type lectin receptor signaling pathway	1		62	59	13332	0.016129	0.00442544	3.64461	100528032	KLRC4-KLRK1	0.240898	0.341416	biological_process
GO:0020037	heme binding	1		57	60	12391	0.0175439	0.00484222	3.6231	1582	CYP8B1	0.242177	0.429941	molecular_function
GO:0005543	phospholipid binding	1		57	60	12391	0.0175439	0.00484222	3.6231	440279	UNC13C	0.242177	0.429941	molecular_function
GO:0005887	integral component of plasma membrane	7		74	1018	14857	0.0945946	0.0685199	1.38054	284417;284111;6569;9963;2864;56113;359	TMEM150B;SLC13A5;SLC34A1;SLC23A1;FFAR1;PCDHGA2;AQP2	0.242773	0.583259	cellular_component
GO:0006886	intracellular protein transport	2		62	203	13332	0.0322581	0.0152265	2.11854	972;54885	CD74;TBC1D8B	0.243439	0.341528	biological_process
GO:0071222	cellular response to lipopolysaccharide	1		62	60	13332	0.016129	0.00450045	3.58387	100528032	KLRC4-KLRK1	0.244444	0.341528	biological_process
GO:0047485	protein N-terminus binding	1		57	61	12391	0.0175439	0.00492293	3.5637	8153	RND2	0.24568	0.429941	molecular_function
GO:0005811	lipid droplet	1		74	57	14857	0.0135135	0.00383658	3.52229	285848	PNPLA1	0.248102	0.583259	cellular_component
GO:0007517	muscle organ development	1		62	62	13332	0.016129	0.00465047	3.46826	100271849	MEF2B	0.251487	0.348893	biological_process
GO:0035578	azurophil granule lumen	1		74	58	14857	0.0135135	0.00390388	3.46156	5645	PRSS2	0.251862	0.583259	cellular_component
GO:0008233	peptidase activity	1		57	63	12391	0.0175439	0.00508434	3.45057	11131	CAPN11	0.252639	0.430313	molecular_function
GO:0000187	activation of MAPK activity	1		62	63	13332	0.016129	0.00472547	3.41321	972	CD74	0.254984	0.351271	biological_process
GO:0042803	protein homodimerization activity	4		57	559	12391	0.0701754	0.0451134	1.55553	100528032;6569;3781;349149	KLRC4-KLRK1;SLC34A1;KCNN2;GJC3	0.25535	0.430313	molecular_function
GO:0019083	viral transcription	1		62	66	13332	0.016129	0.0049505	3.25806	112268444	LOC112268444	0.265379	0.360245	biological_process
GO:0007409	axonogenesis	1		62	66	13332	0.016129	0.0049505	3.25806	80128	TRIM46	0.265379	0.360245	biological_process
GO:0016740	transferase activity	1		57	67	12391	0.0175439	0.00540715	3.24457	162333	MARCHF10	0.266367	0.440716	molecular_function
GO:0050830	defense response to Gram-positive bacterium	1		62	67	13332	0.016129	0.0050255	3.20944	100528032	KLRC4-KLRK1	0.268812	0.360245	biological_process
GO:1901796	regulation of signal transduction by p53 class mediator	1		62	67	13332	0.016129	0.0050255	3.20944	53632	PRKAG3	0.268812	0.360245	biological_process
GO:0043202	lysosomal lumen	1		74	63	14857	0.0135135	0.00424043	3.18683	972	CD74	0.270383	0.606637	cellular_component
GO:0006413	translational initiation	1		62	69	13332	0.016129	0.00517552	3.11641	112268444	LOC112268444	0.275632	0.366888	biological_process
GO:0005578	proteinaceous extracellular matrix	2		74	207	14857	0.027027	0.0139328	1.93981	8483;404037	CILP;HAPLN4	0.275744	0.606637	cellular_component
GO:0001934	positive regulation of protein phosphorylation	1		62	70	13332	0.016129	0.00525053	3.07189	972	CD74	0.279018	0.368903	biological_process
GO:0019886	antigen processing and presentation of exogenous peptide antigen via MHC class II	1		62	72	13332	0.016129	0.00540054	2.98656	972	CD74	0.285744	0.375277	biological_process
GO:0001764	neuron migration	1		62	73	13332	0.016129	0.00547555	2.94565	80128	TRIM46	0.289083	0.377149	biological_process
GO:0004867	serine-type endopeptidase inhibitor activity	1		57	74	12391	0.0175439	0.00597208	2.93765	124857	WFIKKN2	0.289797	0.4518	molecular_function
GO:0032588	trans-Golgi network membrane	1		74	69	14857	0.0135135	0.00464428	2.90971	972	CD74	0.292012	0.626393	cellular_component
GO:1990830	cellular response to leukemia inhibitory factor	1		62	74	13332	0.016129	0.00555056	2.90584	112268444	LOC112268444	0.292408	0.378976	biological_process
GO:0016787	hydrolase activity	1		57	75	12391	0.0175439	0.00605278	2.89848	140701	ABHD16B	0.293084	0.4518	molecular_function
GO:0000184	nuclear-transcribed mRNA catabolic process, nonsense-mediated decay	1		62	76	13332	0.016129	0.00570057	2.82937	112268444	LOC112268444	0.29901	0.3842	biological_process
GO:0030667	secretory granule membrane	1		74	71	14857	0.0135135	0.00477889	2.82775	2212	FCGR2A	0.29908	0.626393	cellular_component
GO:0042826	histone deacetylase binding	1		57	77	12391	0.0175439	0.00621419	2.82319	100271849	MEF2B	0.299613	0.4518	molecular_function
GO:0005506	iron ion binding	1		57	77	12391	0.0175439	0.00621419	2.82319	1582	CYP8B1	0.299613	0.4518	molecular_function
GO:0030165	PDZ domain binding	1		57	77	12391	0.0175439	0.00621419	2.82319	6569	SLC34A1	0.299613	0.4518	molecular_function
GO:0050900	leukocyte migration	1		62	77	13332	0.016129	0.00577558	2.79263	972	CD74	0.302289	0.3842	biological_process
GO:0090630	activation of GTPase activity	1		62	77	13332	0.016129	0.00577558	2.79263	54885	TBC1D8B	0.302289	0.3842	biological_process
GO:0005200	structural constituent of cytoskeleton	1		57	78	12391	0.0175439	0.00629489	2.787	80086	TUBA4B	0.302855	0.4518	molecular_function
GO:0016236	macroautophagy	1		62	78	13332	0.016129	0.00585059	2.75682	53632	PRKAG3	0.305553	0.385858	biological_process
GO:0008076	voltage-gated potassium channel complex	1		74	73	14857	0.0135135	0.00491351	2.75028	3738	KCNA3	0.306079	0.626393	cellular_component
GO:0030246	carbohydrate binding	1		57	80	12391	0.0175439	0.0064563	2.71732	100528032	KLRC4-KLRK1	0.309294	0.452452	molecular_function
GO:0003924	GTPase activity	2		57	247	12391	0.0350877	0.0199338	1.76021	8153;80086	RND2;TUBA4B	0.314802	0.452452	molecular_function
GO:0007050	cell cycle arrest	1		62	81	13332	0.016129	0.00607561	2.65472	53632	PRKAG3	0.315253	0.395573	biological_process
GO:0005930	axoneme	1		74	77	14857	0.0135135	0.00518274	2.60741	92749	DRC1	0.319869	0.637861	cellular_component
GO:0005085	guanyl-nucleotide exchange factor activity	1		57	84	12391	0.0175439	0.00677911	2.58793	2864	FFAR1	0.321999	0.452452	molecular_function
GO:0030154	cell differentiation	3		62	432	13332	0.0483871	0.0324032	1.49328	440822;100528032;23532	PIWIL3;KLRC4-KLRK1;PRAME	0.32576	0.40617	biological_process
GO:0001669	acrosomal vesicle	1		74	79	14857	0.0135135	0.00531736	2.5414	11131	CAPN11	0.326663	0.637861	cellular_component
GO:0000978	RNA polymerase II proximal promoter sequence-specific DNA binding	2		57	254	12391	0.0350877	0.0204987	1.7117	100271849;84504	MEF2B;NKX6-2	0.326683	0.452452	molecular_function
GO:0006811	ion transport	1		62	85	13332	0.016129	0.00637564	2.52979	101929372	LOC101929372	0.327981	0.406366	biological_process
GO:0008270	zinc ion binding	4		57	629	12391	0.0701754	0.0507627	1.38242	162333;80128;23619;5069	MARCHF10;TRIM46;ZIM2;PAPPA	0.328152	0.452452	molecular_function
GO:0007165	signal transduction	4		62	628	13332	0.0645161	0.0471047	1.36963	3483;8153;972;27330	IGFALS;RND2;CD74;RPS6KA6	0.334414	0.411747	biological_process
GO:0043197	dendritic spine	1		74	83	14857	0.0135135	0.00558659	2.41892	3781	KCNN2	0.34005	0.637861	cellular_component
GO:0005886	plasma membrane	16		74	2870	14857	0.216216	0.193175	1.11928	114788;375307;284111;6569;3781;2217;79012;9963;23532;2212;440279;3738;2864;972;359;23562	CSMD3;CATIP;SLC13A5;SLC34A1;KCNN2;FCGRT;CAMKV;SLC23A1;PRAME;FCGR2A;UNC13C;KCNA3;FFAR1;CD74;AQP2;CLDN14	0.351402	0.637861	cellular_component
GO:0006914	autophagy	1		62	94	13332	0.016129	0.00705071	2.28758	284417	TMEM150B	0.355772	0.434592	biological_process
GO:0031982	vesicle	1		74	88	14857	0.0135135	0.00592313	2.28148	6569	SLC34A1	0.356416	0.637861	cellular_component
GO:0070374	positive regulation of ERK1 and ERK2 cascade	1		62	95	13332	0.016129	0.00712571	2.2635	972	CD74	0.358789	0.434592	biological_process
GO:0055037	recycling endosome	1		74	89	14857	0.0135135	0.00599044	2.25585	359	AQP2	0.35964	0.637861	cellular_component
GO:0002250	adaptive immune response	1		62	96	13332	0.016129	0.00720072	2.23992	100528032	KLRC4-KLRK1	0.361792	0.434592	biological_process
GO:0030036	actin cytoskeleton organization	1		62	96	13332	0.016129	0.00720072	2.23992	10391	CORO2B	0.361792	0.434592	biological_process
GO:0007605	sensory perception of sound	1		62	97	13332	0.016129	0.00727573	2.21683	349149	GJC3	0.364782	0.435528	biological_process
GO:0042493	response to drug	1		62	98	13332	0.016129	0.00735074	2.19421	6569	SLC34A1	0.367758	0.436435	biological_process
GO:0043123	positive regulation of I-kappaB kinase/NF-kappaB signaling	1		62	99	13332	0.016129	0.00742574	2.17204	972	CD74	0.37072	0.437316	biological_process
GO:0001078	transcriptional repressor activity, RNA polymerase II proximal promoter sequence-specific DNA binding	1		57	101	12391	0.0175439	0.00815108	2.15234	84504	NKX6-2	0.373482	0.503695	molecular_function
GO:0008284	positive regulation of cell proliferation	2		62	279	13332	0.0322581	0.0209271	1.54145	342897;23532	NCCRP1;PRAME	0.373625	0.43812	biological_process
GO:0008289	lipid binding	1		57	102	12391	0.0175439	0.00823178	2.13123	2864	FFAR1	0.376387	0.503695	molecular_function
GO:0005923	bicellular tight junction	1		74	95	14857	0.0135135	0.00639429	2.11337	23562	CLDN14	0.378656	0.637861	cellular_component
GO:0030018	Z disc	1		74	95	14857	0.0135135	0.00639429	2.11337	3781	KCNN2	0.378656	0.637861	cellular_component
GO:0043066	negative regulation of apoptotic process	2		62	284	13332	0.0322581	0.0213021	1.51431	23532;972	PRAME;CD74	0.381966	0.443171	biological_process
GO:0018105	peptidyl-serine phosphorylation	1		62	103	13332	0.016129	0.00772577	2.08769	79012	CAMKV	0.382432	0.443171	biological_process
GO:0012505	endomembrane system	1		74	97	14857	0.0135135	0.00652891	2.0698	54885	TBC1D8B	0.38487	0.637861	cellular_component
GO:0007507	heart development	1		62	104	13332	0.016129	0.00780078	2.06762	92749	DRC1	0.385326	0.443914	biological_process
GO:0034765	regulation of ion transmembrane transport	1		62	105	13332	0.016129	0.00787579	2.04793	3738	KCNA3	0.388207	0.444632	biological_process
GO:0004252	serine-type endopeptidase activity	1		57	108	12391	0.0175439	0.008716	2.01283	5645	PRSS2	0.393546	0.519024	molecular_function
GO:0007264	small GTPase mediated signal transduction	1		62	107	13332	0.016129	0.0080258	2.00965	8153	RND2	0.393929	0.448578	biological_process
GO:0043209	myelin sheath	1		74	104	14857	0.0135135	0.00700007	1.93048	349149	GJC3	0.40614	0.637861	cellular_component
GO:0016021	integral component of membrane	15		74	2780	14857	0.202703	0.187117	1.08329	114788;101929372;3781;2217;100528032;339453;2212;3738;728577;1582;345051;84696;972;23562;349149	CSMD3;LOC101929372;KCNN2;FCGRT;KLRC4-KLRK1;TMEM240;FCGR2A;KCNA3;CNTNAP3B;CYP8B1;REELD1;ABHD1;CD74;CLDN14;GJC3	0.411061	0.637861	cellular_component
GO:0015630	microtubule cytoskeleton	1		74	106	14857	0.0135135	0.00713468	1.89406	163782	KANK4	0.412083	0.637861	cellular_component
GO:0001650	fibrillar center	1		74	106	14857	0.0135135	0.00713468	1.89406	27330	RPS6KA6	0.412083	0.637861	cellular_component
GO:0005856	cytoskeleton	2		74	283	14857	0.027027	0.0190483	1.41887	150221;80128	RIMBP3C;TRIM46	0.41316	0.637861	cellular_component
GO:0007601	visual perception	1		62	117	13332	0.016129	0.00877588	1.83788	11272	PRR4	0.42176	0.477509	biological_process
GO:0043312	neutrophil degranulation	2		62	314	13332	0.0322581	0.0235524	1.36963	5645;2212	PRSS2;FCGR2A	0.430989	0.48517	biological_process
GO:0004672	protein kinase activity	1		57	122	12391	0.0175439	0.00984586	1.78185	27330	RPS6KA6	0.431799	0.547079	molecular_function
GO:0046983	protein dimerization activity	1		57	123	12391	0.0175439	0.00992656	1.76737	100271849	MEF2B	0.434439	0.547079	molecular_function
GO:0051015	actin filament binding	1		57	124	12391	0.0175439	0.0100073	1.75311	10391	CORO2B	0.437066	0.547079	molecular_function
GO:0030659	cytoplasmic vesicle membrane	1		74	115	14857	0.0135135	0.00774046	1.74583	79012	CAMKV	0.438108	0.664715	cellular_component
GO:0042802	identical protein binding	4		57	739	12391	0.0701754	0.0596401	1.17665	283518;972;100526760;23562	KCNRG;CD74;ABHD14A-ACY1;CLDN14	0.44437	0.547079	molecular_function
GO:0017137	Rab GTPase binding	1		57	127	12391	0.0175439	0.0102494	1.7117	54885	TBC1D8B	0.444878	0.547079	molecular_function
GO:0034220	ion transmembrane transport	1		62	126	13332	0.016129	0.00945095	1.70661	359	AQP2	0.44573	0.498913	biological_process
GO:0005525	GTP binding	2		57	334	12391	0.0350877	0.026955	1.30171	8153;80086	RND2;TUBA4B	0.457111	0.554627	molecular_function
GO:0006915	apoptotic process	2		62	336	13332	0.0322581	0.0252025	1.27995	23532;645836	PRAME;USP17L3	0.465656	0.518272	biological_process
GO:0005667	transcription factor complex	1		74	127	14857	0.0135135	0.00854816	1.58087	100271849	MEF2B	0.471047	0.694764	cellular_component
GO:0007156	homophilic cell adhesion via plasma membrane adhesion molecules	1		62	136	13332	0.016129	0.010201	1.58112	56113	PCDHGA2	0.471217	0.521516	biological_process
GO:0005783	endoplasmic reticulum	4		74	712	14857	0.0540541	0.0479235	1.12792	100288520;645836;283518;23562	USP17L15;USP17L3;KCNRG;CLDN14	0.476476	0.694764	cellular_component
GO:0016323	basolateral plasma membrane	1		74	131	14857	0.0135135	0.00881739	1.5326	359	AQP2	0.481598	0.694764	cellular_component
GO:0032403	protein complex binding	1		57	145	12391	0.0175439	0.011702	1.49921	6569	SLC34A1	0.489559	0.586182	molecular_function
GO:0006508	proteolysis	1		62	144	13332	0.016129	0.0108011	1.49328	5645	PRSS2	0.490774	0.540126	biological_process
GO:0045892	negative regulation of transcription, DNA-templated	2		62	358	13332	0.0322581	0.0268527	1.2013	23532;84504	PRAME;NKX6-2	0.499091	0.541516	biological_process
GO:0006412	translation	1		62	148	13332	0.016129	0.0111011	1.45292	112268444	LOC112268444	0.500284	0.541516	biological_process
GO:0007420	brain development	1		62	148	13332	0.016129	0.0111011	1.45292	9963	SLC23A1	0.500284	0.541516	biological_process
GO:0003735	structural constituent of ribosome	1		57	154	12391	0.0175439	0.0124284	1.4116	112268444	LOC112268444	0.510555	0.601118	molecular_function
GO:0006355	regulation of transcription, DNA-templated	5		62	1017	13332	0.0806452	0.0762826	1.05719	339327;84504;100129543;7594;23619	ZNF546;NKX6-2;ZNF730;ZNF43;ZIM2	0.516467	0.555978	biological_process
GO:0005198	structural molecule activity	1		57	157	12391	0.0175439	0.0126705	1.38462	23562	CLDN14	0.517363	0.601118	molecular_function
GO:0000287	magnesium ion binding	1		57	159	12391	0.0175439	0.0128319	1.36721	27330	RPS6KA6	0.52185	0.601118	molecular_function
GO:0070062	extracellular exosome	10		74	1967	14857	0.135135	0.132396	1.02069	131034;100526760;8483;9963;2212;342897;3483;972;112268444;359	CPNE4;ABHD14A-ACY1;CILP;SLC23A1;FCGR2A;NCCRP1;IGFALS;CD74;LOC112268444;AQP2	0.523947	0.743667	cellular_component
GO:0006364	rRNA processing	1		62	166	13332	0.016129	0.0124512	1.29538	112268444	LOC112268444	0.54096	0.57918	biological_process
GO:0005764	lysosome	1		74	157	14857	0.0135135	0.0105674	1.27879	284417	TMEM150B	0.545291	0.75917	cellular_component
GO:0003676	nucleic acid binding	1		57	170	12391	0.0175439	0.0137196	1.27874	54753	ZNF853	0.545806	0.620854	molecular_function
GO:0010008	endosome membrane	1		74	160	14857	0.0135135	0.0107693	1.25481	284417	TMEM150B	0.552124	0.75917	cellular_component
GO:0019904	protein domain specific binding	1		57	174	12391	0.0175439	0.0140425	1.24934	3781	KCNN2	0.554221	0.621943	molecular_function
GO:0001077	transcriptional activator activity, RNA polymerase II proximal promoter sequence-specific DNA binding	1		57	177	12391	0.0175439	0.0142846	1.22817	100271849	MEF2B	0.560432	0.621943	molecular_function
GO:0010628	positive regulation of gene expression	1		62	176	13332	0.016129	0.0132013	1.22177	89866	SEC16B	0.562131	0.598594	biological_process
GO:0007268	chemical synaptic transmission	1		62	180	13332	0.016129	0.0135014	1.19462	440279	UNC13C	0.570328	0.604057	biological_process
GO:0005769	early endosome	1		74	179	14857	0.0135135	0.0120482	1.12162	8153	RND2	0.593107	0.802976	cellular_component
GO:0007186	G-protein coupled receptor signaling pathway	2		62	427	13332	0.0322581	0.0320282	1.00718	94115;2864	CGB8;FFAR1	0.595113	0.626937	biological_process
GO:0004930	G-protein coupled receptor activity	1		57	207	12391	0.0175439	0.0167057	1.05017	2864	FFAR1	0.618049	0.67762	molecular_function
GO:0005768	endosome	1		74	195	14857	0.0135135	0.0131251	1.02959	6569	SLC34A1	0.624732	0.815751	cellular_component
GO:0030054	cell junction	2		74	429	14857	0.027027	0.0288753	0.935992	339453;440279	TMEM240;UNC13C	0.634656	0.815751	cellular_component
GO:0000139	Golgi membrane	2		74	429	14857	0.027027	0.0288753	0.935992	972;89866	CD74;SEC16B	0.634656	0.815751	cellular_component
GO:0030424	axon	1		74	203	14857	0.0135135	0.0136636	0.989016	3738	KCNA3	0.639623	0.815751	cellular_component
GO:0008283	cell proliferation	1		62	219	13332	0.016129	0.0164266	0.981882	972	CD74	0.642738	0.673507	biological_process
GO:0003779	actin binding	1		57	224	12391	0.0175439	0.0180776	0.970473	10391	CORO2B	0.647333	0.701278	molecular_function
GO:0005096	GTPase activator activity	1		57	242	12391	0.0175439	0.0195303	0.898289	54885	TBC1D8B	0.675936	0.72365	molecular_function
GO:0043025	neuronal cell body	1		74	229	14857	0.0135135	0.0154136	0.876726	3781	KCNN2	0.684105	0.849597	cellular_component
GO:0005576	extracellular region	5		74	1153	14857	0.0675676	0.0776065	0.870643	285313;5069;414332;3483;5645	IGSF10;PAPPA;LCN10;IGFALS;PRSS2	0.689926	0.849597	cellular_component
GO:0005765	lysosomal membrane	1		74	236	14857	0.0135135	0.0158848	0.850721	972	CD74	0.695125	0.849597	cellular_component
GO:0006357	regulation of transcription from RNA polymerase II promoter	1		62	254	13332	0.016129	0.0190519	0.846584	116931	MED12L	0.697411	0.726931	biological_process
GO:0003677	DNA binding	5		57	1264	12391	0.0877193	0.10201	0.859913	339327;84504;100129543;7594;23619	ZNF546;NKX6-2;ZNF730;ZNF43;ZIM2	0.703835	0.740358	molecular_function
GO:0007399	nervous system development	1		62	261	13332	0.016129	0.019577	0.823878	56113	PCDHGA2	0.707313	0.733372	biological_process
GO:0019901	protein kinase binding	1		57	264	12391	0.0175439	0.0213058	0.823432	53632	PRKAG3	0.707815	0.740358	molecular_function
GO:0004674	protein serine/threonine kinase activity	1		57	281	12391	0.0175439	0.0226777	0.773616	27330	RPS6KA6	0.730318	0.755215	molecular_function
GO:0005925	focal adhesion	1		74	264	14857	0.0135135	0.0177694	0.760493	112268444	LOC112268444	0.735538	0.882589	cellular_component
GO:0005874	microtubule	1		74	269	14857	0.0135135	0.0181059	0.746358	80086	TUBA4B	0.742177	0.882589	cellular_component
GO:0016567	protein ubiquitination	1		62	289	13332	0.016129	0.0216772	0.744056	162333	MARCHF10	0.743831	0.767197	biological_process
GO:0007283	spermatogenesis	1		62	318	13332	0.016129	0.0238524	0.676202	440822	PIWIL3	0.776925	0.797157	biological_process
GO:0016020	membrane	6		74	1512	14857	0.0810811	0.10177	0.796707	9963;285848;10391;972;112268444;359	SLC23A1;PNPLA1;CORO2B;CD74;LOC112268444;AQP2	0.77725	0.900671	cellular_component
GO:0016607	nuclear speck	1		74	306	14857	0.0135135	0.0205964	0.656112	6569	SLC34A1	0.786449	0.900671	cellular_component
GO:0005737	cytoplasm	14		74	3289	14857	0.189189	0.221377	0.854601	150221;375307;6569;441054;9963;80086;27330;11131;440279;94115;285848;342897;10391;440822	RIMBP3C;CATIP;SLC34A1;C4orf47;SLC23A1;TUBA4B;RPS6KA6;CAPN11;UNC13C;CGB8;PNPLA1;NCCRP1;CORO2B;PIWIL3	0.788087	0.900671	cellular_component
GO:0015031	protein transport	1		62	331	13332	0.016129	0.0248275	0.649644	89866	SEC16B	0.790359	0.806739	biological_process
GO:0045893	positive regulation of transcription, DNA-templated	1		62	339	13332	0.016129	0.0254275	0.634313	972	CD74	0.798227	0.81057	biological_process
GO:0005813	centrosome	1		74	350	14857	0.0135135	0.0235579	0.573629	441054	C4orf47	0.82942	0.935756	cellular_component
GO:0007275	multicellular organism development	1		62	390	13332	0.016129	0.0292529	0.551365	440822	PIWIL3	0.841979	0.850614	biological_process
GO:0046872	metal ion binding	7		57	2019	12391	0.122807	0.162941	0.753691	54753;339327;100526760;342667;100129543;345051;7594	ZNF853;ZNF546;ABHD14A-ACY1;STAC2;ZNF730;REELD1;ZNF43	0.842414	0.861345	molecular_function
GO:0005743	mitochondrial inner membrane	1		74	377	14857	0.0135135	0.0253752	0.532547	101929372	LOC101929372	0.851438	0.946523	cellular_component
GO:0005794	Golgi apparatus	2		74	688	14857	0.027027	0.0463081	0.583635	359;55889	AQP2;GOLGA6B	0.863157	0.946523	cellular_component
GO:0006351	transcription, DNA-templated	5		62	1565	13332	0.0806452	0.117387	0.687004	339327;23532;100129543;7594;23619	ZNF546;PRAME;ZNF730;ZNF43;ZIM2	0.867609	0.872035	biological_process
GO:0005789	endoplasmic reticulum membrane	2		74	703	14857	0.027027	0.0473178	0.571181	1582;89866	CYP8B1;SEC16B	0.871231	0.946523	cellular_component
GO:0043231	intracellular membrane-bounded organelle	1		74	447	14857	0.0135135	0.0300868	0.44915	89866	SEC16B	0.896301	0.954188	cellular_component
GO:0048471	perinuclear region of cytoplasm	1		74	454	14857	0.0135135	0.030558	0.442225	6569	SLC34A1	0.899973	0.954188	cellular_component
GO:0005524	ATP binding	3		57	1153	12391	0.0526316	0.0930514	0.565618	79012;27330;53632	CAMKV;RPS6KA6;PRKAG3	0.910137	0.92025	molecular_function
GO:0045944	positive regulation of transcription from RNA polymerase II promoter	1		62	588	13332	0.016129	0.0441044	0.365701	100271849	MEF2B	0.939383	0.939383	biological_process
GO:0005730	nucleolus	1		74	657	14857	0.0135135	0.0442216	0.305586	27330	RPS6KA6	0.965105	0.998491	cellular_component
GO:0003723	RNA binding	2		57	1196	12391	0.0350877	0.0965217	0.363522	440822;112268444	PIWIL3;LOC112268444	0.978432	0.978432	molecular_function
GO:0005634	nucleus	14		74	4252	14857	0.189189	0.286195	0.66105	26150;339327;474383;645836;375307;84504;474384;27330;23532;100129543;100271849;100288520;7594;23619	RIBC2;ZNF546;F8A2;USP17L3;CATIP;NKX6-2;F8A3;RPS6KA6;PRAME;ZNF730;MEF2B;USP17L15;ZNF43;ZIM2	0.979723	0.998491	cellular_component
GO:0005739	mitochondrion	1		74	1031	14857	0.0135135	0.0693949	0.194734	27330	RPS6KA6	0.995183	0.998491	cellular_component
GO:0005829	cytosol	9		74	3743	14857	0.121622	0.251935	0.48275	100526760;11185;27330;6818;89866;163782;53632;445329;112268444	ABHD14A-ACY1;INMT;RPS6KA6;SULT1A3;SEC16B;KANK4;PRKAG3;SULT1A4;LOC112268444	0.998282	0.998491	cellular_component
GO:0005654	nucleoplasm	4		74	2356	14857	0.0540541	0.158578	0.340866	3483;27330;112268444;53632	IGFALS;RPS6KA6;LOC112268444;PRKAG3	0.998491	0.998491	cellular_component

## Sheet: 12h-KEGG
The GO and KEGG enrichment analysis of dif-mRNAs at 3 hpi and 12 hpi.
KEGG pathway analysis of dif-mRNA in HCT-8 cell at 12hpi
Term_ID	Term_description	ListHit	ListTotal	PopHit	PopTotal	GeneRatio	BgRatio	Enrichment_score	GeneIds	GeneSymbols	p-value	FDR_bh	Classification_level1
path:hsa05150	Staphylococcus aureus infection	3	36	52	7246	0.0833333	0.00717637	11.6122	2212;720;3426	FCGR2A;C4A;CFI	0.0021062	0.16639	Human Diseases
path:hsa04911	Insulin secretion	3	36	85	7246	0.0833333	0.0117306	7.10392	6262;3781;2864	RYR2;KCNN2;FFAR1	0.00841555	0.332414	Organismal Systems
path:hsa04371	Apelin signaling pathway	3	36	137	7246	0.0833333	0.018907	4.40754	100271849;6262;53632	MEF2B;RYR2;PRKAG3	0.0299716	0.561126	Environmental Information Processing
path:hsa04920	Adipocytokine signaling pathway	2	36	69	7246	0.0555556	0.0095225	5.83414	4852;53632	NPY;PRKAG3	0.0457372	0.561126	Organismal Systems
path:hsa04610	Complement and coagulation cascades	2	36	79	7246	0.0555556	0.0109026	5.09564	720;3426	C4A;CFI	0.0582531	0.561126	Organismal Systems
path:hsa05204	Chemical carcinogenesis	2	36	80	7246	0.0555556	0.0110406	5.03194	445329;6818	SULT1A4;SULT1A3	0.0595642	0.561126	Human Diseases
path:hsa05410	Hypertrophic cardiomyopathy (HCM)	2	36	85	7246	0.0555556	0.0117306	4.73595	6262;53632	RYR2;PRKAG3	0.0662716	0.561126	Human Diseases
path:hsa04024	cAMP signaling pathway	3	36	199	7246	0.0833333	0.0274634	3.03434	4852;6262;338442	NPY;RYR2;HCAR2	0.0751779	0.561126	Environmental Information Processing
path:hsa00120	Primary bile acid biosynthesis	1	36	17	7246	0.0277778	0.00234612	11.8399	1582	CYP8B1	0.0812716	0.561126	Metabolism
path:hsa00450	Selenocompound metabolism	1	36	17	7246	0.0277778	0.00234612	11.8399	11185	INMT	0.0812716	0.561126	Metabolism
path:hsa04972	Pancreatic secretion	2	36	98	7246	0.0555556	0.0135247	4.10771	5645;6262	PRSS2;RYR2	0.0848044	0.561126	Organismal Systems
path:hsa04928	Parathyroid hormone synthesis, secretion and action	2	36	106	7246	0.0555556	0.0146288	3.79769	4322;6569	MMP13;SLC34A1	0.0969087	0.561126	Organismal Systems
path:hsa04931	Insulin resistance	2	36	107	7246	0.0555556	0.0147668	3.7622	27330;53632	RPS6KA6;PRKAG3	0.0984556	0.561126	Human Diseases
path:hsa00220	Arginine biosynthesis	1	36	21	7246	0.0277778	0.00289815	9.58466	100526760	ABHD14A-ACY1	0.09944	0.561126	Metabolism
path:hsa04977	Vitamin digestion and absorption	1	36	24	7246	0.0277778	0.00331217	8.38657	9963	SLC23A1	0.112837	0.594272	Organismal Systems
path:hsa04380	Osteoclast differentiation	2	36	125	7246	0.0555556	0.0172509	3.22044	2212;29760	FCGR2A;BLNK	0.127425	0.596018	Organismal Systems
path:hsa05310	Asthma	1	36	28	7246	0.0277778	0.0038642	7.18849	8288	EPX	0.130398	0.596018	Human Diseases
path:hsa05322	Systemic lupus erythematosus	2	36	130	7246	0.0555556	0.0179409	3.09658	2212;720	FCGR2A;C4A	0.135805	0.596018	Human Diseases
path:hsa04710	Circadian rhythm	1	36	31	7246	0.0277778	0.00427822	6.49283	53632	PRKAG3	0.143346	0.596018	Organismal Systems
path:hsa05340	Primary immunodeficiency	1	36	36	7246	0.0277778	0.00496826	5.59105	29760	BLNK	0.164511	0.608766	Human Diseases
path:hsa04921	Oxytocin signaling pathway	2	36	152	7246	0.0555556	0.0209771	2.64839	6262;53632	RYR2;PRKAG3	0.174012	0.608766	Organismal Systems
path:hsa04740	Olfactory transduction	4	36	442	7246	0.111111	0.0609992	1.82152	4992;26212;441308;389090	OR1F1;OR2B6;OR4F21;OR6B2	0.174306	0.608766	Organismal Systems
path:hsa00380	Tryptophan metabolism	1	36	40	7246	0.0277778	0.00552029	5.03194	11185	INMT	0.181077	0.608766	Metabolism
path:hsa04962	Vasopressin-regulated water reabsorption	1	36	44	7246	0.0277778	0.00607232	4.57449	359	AQP2	0.197323	0.608766	Organismal Systems
path:hsa04530	Tight junction	2	36	170	7246	0.0555556	0.0234612	2.36797	23562;53632	CLDN14;PRKAG3	0.206465	0.608766	Cellular Processes
path:hsa05152	Tuberculosis	2	36	175	7246	0.0555556	0.0241513	2.30032	2212;972	FCGR2A;CD74	0.215609	0.608766	Human Diseases
path:hsa05144	Malaria	1	36	49	7246	0.0277778	0.00676235	4.10771	100528032	KLRC4-KLRK1	0.21719	0.608766	Human Diseases
path:hsa04923	Regulation of lipolysis in adipocytes	1	36	54	7246	0.0277778	0.00745239	3.72737	4852	NPY	0.236579	0.608766	Organismal Systems
path:hsa04213	Longevity regulating pathway - multiple species	1	36	62	7246	0.0277778	0.00855644	3.24642	53632	PRKAG3	0.266634	0.608766	Organismal Systems
path:hsa04721	Synaptic vesicle cycle	1	36	63	7246	0.0277778	0.00869445	3.19489	440279	UNC13C	0.270309	0.608766	Organismal Systems
path:hsa04720	Long-term potentiation	1	36	67	7246	0.0277778	0.00924648	3.00415	27330	RPS6KA6	0.284831	0.608766	Organismal Systems
path:hsa04714	Thermogenesis	2	36	216	7246	0.0555556	0.0298096	1.86368	27330;53632	RPS6KA6;PRKAG3	0.291549	0.608766	Organismal Systems
path:hsa04612	Antigen processing and presentation	1	36	69	7246	0.0277778	0.0095225	2.91707	972	CD74	0.291986	0.608766	Organismal Systems
path:hsa05140	Leishmaniasis	1	36	70	7246	0.0277778	0.0096605	2.8754	2212	FCGR2A	0.295537	0.608766	Human Diseases
path:hsa04662	B cell receptor signaling pathway	1	36	70	7246	0.0277778	0.0096605	2.8754	29760	BLNK	0.295537	0.608766	Organismal Systems
path:hsa04976	Bile secretion	1	36	71	7246	0.0277778	0.00979851	2.8349	3781	KCNN2	0.299071	0.608766	Organismal Systems
path:hsa05412	Arrhythmogenic right ventricular cardiomyopathy (ARVC)	1	36	72	7246	0.0277778	0.00993652	2.79552	6262	RYR2	0.302588	0.608766	Human Diseases
path:hsa04260	Cardiac muscle contraction	1	36	74	7246	0.0277778	0.0102125	2.71997	6262	RYR2	0.30957	0.608766	Organismal Systems
path:hsa03320	PPAR signaling pathway	1	36	74	7246	0.0277778	0.0102125	2.71997	1582	CYP8B1	0.30957	0.608766	Organismal Systems
path:hsa04918	Thyroid hormone synthesis	1	36	74	7246	0.0277778	0.0102125	2.71997	433	ASGR2	0.30957	0.608766	Organismal Systems
path:hsa05133	Pertussis	1	36	76	7246	0.0277778	0.0104885	2.64839	720	C4A	0.316485	0.608766	Human Diseases
path:hsa04742	Taste transduction	1	36	82	7246	0.0277778	0.0113166	2.45461	80835	TAS1R1	0.336826	0.608766	Organismal Systems
path:hsa05414	Dilated cardiomyopathy (DCM)	1	36	89	7246	0.0277778	0.0122826	2.26155	6262	RYR2	0.359815	0.608766	Human Diseases
path:hsa04211	Longevity regulating pathway	1	36	89	7246	0.0277778	0.0122826	2.26155	53632	PRKAG3	0.359815	0.608766	Organismal Systems
path:hsa04666	Fc gamma R-mediated phagocytosis	1	36	90	7246	0.0277778	0.0124206	2.23642	2212	FCGR2A	0.363035	0.608766	Organismal Systems
path:hsa04974	Protein digestion and absorption	1	36	90	7246	0.0277778	0.0124206	2.23642	5645	PRSS2	0.363035	0.608766	Organismal Systems
path:hsa04657	IL-17 signaling pathway	1	36	93	7246	0.0277778	0.0128347	2.16428	4322	MMP13	0.372601	0.608766	Organismal Systems
path:hsa04064	NF-kappa B signaling pathway	1	36	93	7246	0.0277778	0.0128347	2.16428	29760	BLNK	0.372601	0.608766	Environmental Information Processing
path:hsa04713	Circadian entrainment	1	36	96	7246	0.0277778	0.0132487	2.09664	6262	RYR2	0.382028	0.608766	Organismal Systems
path:hsa04914	Progesterone-mediated oocyte maturation	1	36	99	7246	0.0277778	0.0136627	2.03311	27330	RPS6KA6	0.391317	0.608766	Organismal Systems
path:hsa04922	Glucagon signaling pathway	1	36	103	7246	0.0277778	0.0142147	1.95415	53632	PRKAG3	0.403491	0.608766	Organismal Systems
path:hsa04670	Leukocyte transendothelial migration	1	36	112	7246	0.0277778	0.0154568	1.79712	23562	CLDN14	0.430023	0.608766	Organismal Systems
path:hsa04726	Serotonergic synapse	1	36	113	7246	0.0277778	0.0155948	1.78122	3781	KCNN2	0.432899	0.608766	Organismal Systems
path:hsa04919	Thyroid hormone signaling pathway	1	36	116	7246	0.0277778	0.0160088	1.73515	116931	MED12L	0.441444	0.608766	Organismal Systems
path:hsa04722	Neurotrophin signaling pathway	1	36	119	7246	0.0277778	0.0164229	1.69141	27330	RPS6KA6	0.449863	0.608766	Organismal Systems
path:hsa04152	AMPK signaling pathway	1	36	120	7246	0.0277778	0.0165609	1.67731	53632	PRKAG3	0.452642	0.608766	Environmental Information Processing
path:hsa04611	Platelet activation	1	36	123	7246	0.0277778	0.0169749	1.6364	2212	FCGR2A	0.460897	0.608766	Organismal Systems
path:hsa04114	Oocyte meiosis	1	36	124	7246	0.0277778	0.0171129	1.62321	27330	RPS6KA6	0.463621	0.608766	Cellular Processes
path:hsa04650	Natural killer cell mediated cytotoxicity	1	36	127	7246	0.0277778	0.0175269	1.58486	100528032	KLRC4-KLRK1	0.471715	0.608766	Organismal Systems
path:hsa04926	Relaxin signaling pathway	1	36	130	7246	0.0277778	0.0179409	1.54829	4322	MMP13	0.47969	0.608766	Organismal Systems
path:hsa05160	Hepatitis C	1	36	131	7246	0.0277778	0.0180789	1.53647	23562	CLDN14	0.482323	0.608766	Human Diseases
path:hsa04068	FoxO signaling pathway	1	36	132	7246	0.0277778	0.0182169	1.52483	53632	PRKAG3	0.484942	0.608766	Environmental Information Processing
path:hsa04910	Insulin signaling pathway	1	36	137	7246	0.0277778	0.018907	1.46918	53632	PRKAG3	0.497846	0.608766	Organismal Systems
path:hsa04550	Signaling pathways regulating pluripotency of stem cells	1	36	139	7246	0.0277778	0.019183	1.44804	6657	SOX2	0.50292	0.608766	Cellular Processes
path:hsa04514	Cell adhesion molecules (CAMs)	1	36	142	7246	0.0277778	0.019597	1.41745	23562	CLDN14	0.510436	0.608766	Environmental Information Processing
path:hsa04261	Adrenergic signaling in cardiomyocytes	1	36	144	7246	0.0277778	0.019873	1.39776	6262	RYR2	0.515386	0.608766	Organismal Systems
path:hsa04932	Non-alcoholic fatty liver disease (NAFLD)	1	36	145	7246	0.0277778	0.020011	1.38812	53632	PRKAG3	0.517842	0.608766	Human Diseases
path:hsa04145	Phagosome	1	36	148	7246	0.0277778	0.0204251	1.35998	2212	FCGR2A	0.52514	0.608766	Cellular Processes
path:hsa04150	mTOR signaling pathway	1	36	151	7246	0.0277778	0.0208391	1.33297	27330	RPS6KA6	0.532329	0.608766	Environmental Information Processing
path:hsa04390	Hippo signaling pathway	1	36	154	7246	0.0277778	0.0212531	1.307	6657	SOX2	0.539413	0.608766	Environmental Information Processing
path:hsa04022	cGMP-PKG signaling pathway	1	36	163	7246	0.0277778	0.0224952	1.23483	100271849	MEF2B	0.560044	0.623148	Environmental Information Processing
path:hsa05164	Influenza A	1	36	169	7246	0.0277778	0.0233232	1.19099	5645	PRSS2	0.573296	0.629033	Human Diseases
path:hsa05034	Alcoholism	1	36	180	7246	0.0277778	0.0248413	1.11821	4852	NPY	0.596591	0.634872	Human Diseases
path:hsa04020	Calcium signaling pathway	1	36	182	7246	0.0277778	0.0251173	1.10592	6262	RYR2	0.600691	0.634872	Environmental Information Processing
path:hsa05168	Herpes simplex infection	1	36	183	7246	0.0277778	0.0252553	1.09988	972	CD74	0.602726	0.634872	Human Diseases
path:hsa05169	Epstein-Barr virus infection	1	36	198	7246	0.0277778	0.0273254	1.01655	29760	BLNK	0.632068	0.657018	Human Diseases
path:hsa04060	Cytokine-cytokine receptor interaction	1	36	292	7246	0.0277778	0.0402981	0.689307	651	BMP3	0.77337	0.786832	Environmental Information Processing
path:hsa04010	MAPK signaling pathway	1	36	295	7246	0.0277778	0.0407121	0.682298	27330	RPS6KA6	0.776872	0.786832	Environmental Information Processing
path:hsa04080	Neuroactive ligand-receptor interaction	1	36	305	7246	0.0277778	0.0420922	0.659927	5645	PRSS2	0.788169	0.788169	Environmental Information Processing
