# Supplementary material for: Whole transcriptome analysis of HCT-8 cells infected by Cryptosporidium parvum
Source: Parasit Vectors. 2022 Nov 24;15:441. doi: 10.1186/s13071-022-05565-4 (PMC9700907; doi:10.1186/s13071-022-05565-4)
Supplement: Supplementary file 6 — Additional file 6: Table S6. The GO and KEGG enrichment analysis of target genes for dif-miRNAs at 3 hpi and 12 hpi. [file 13071_2022_5565_MOESM6_ESM.xlsx]

## Sheet: 3h-miRNA靶基因-GO
The GO and KEGG enrichment analysis of target genes for dif-miRNAs at 3 hpi and 12 hpi.
GO annotation of the target of miRNA in HCT-8 cell at 3hpi
Term_ID	Term_description	ListHit	ListTotal	PopHit	PopTotal	GeneRatio	BgRatio	Enrichment_score	GeneIds	GeneSymbols	p-value	FDR_bh	Category
GO:0005886	plasma membrane	2800	14160	2870	14857	0.19774	0.193175	1.02363	57381;57584;3916;322;55016;56894;91683;55970;11215;23214;10653;4185;1760;91947;11151;6016;80005;5046;6446;200931;11025;285242;6507;5256;94122;22918;4036;80024;157;4921;9761;200909;108;71;9138;50855;6548;57502;5532;55512;55803;8883;102724488;2196;53917;9672;6714;57217;100510707;3953;5996;9173;83999;2823;79012;51763;57172;5515;55353;25849;774;9363;8943;55788;219287;137075;60437;83417;171177;1951;51…	RHOJ;ARHGAP21;LAMP1;APBB1;MARCHF1;AGPAT3;SYT12;GNG12;AKAP11;XPO6;SPINT2;ADAM11;DMPK;ARRDC4;CORO1A;RIT1;DOCK5;PCSK6;SGK1;SLC51A;LILRB3;HTR3E;SLC1A3;PHKA2;SYTL5;CD93;LRP2;SLC8B1;GRK3;DDR2;MLEC;HTR3D;ADCY2;ACTG1;ARHGEF1;PARD6A;SLC9A1;NLGN4X;PPP3CB;SMPD3;ADAP2;NAE1;LOC102724488;FAT2;RAB24;SDC3;SRC;TTC7A;TBC1D3J;LEPR;RGS1;IL1RL1;KREMEN1;GPM6A;CAMKV;INPP5K;CAMK1G;PPP2CA;LAPTM4B;PARM1;CACNA1B;RAB33A;AP3…	6.49034e-12	4.49131e-09	cellular_component
GO:0005887	integral component of plasma membrane	998	14160	1018	14857	0.0704802	0.0685199	1.02861	6547;23765;25780;9635;344905;5028;3916;292;10630;8549;26266;4987;3118;5354;23400;11254;921;2561;3736;7781;6693;2854;1464;9019;6524;2904;4916;2815;23531;23584;57657;4818;6565;364;10266;6505;1260;51294;11025;5737;6507;10326;2206;11245;23555;388662;6337;3805;57127;221074;8600;4921;9568;108;56145;40;8811;57502;6548;55851;10242;3106;5733;1308;10559;10893;1438;64849;186;116843;3351;115584;28234;10316;5…	SLC8A3;IL17RA;RASGRP3;CLCA2;ATP13A5;P2RY1;LAMP1;SLC25A5;PDPN;LGR5;SLC13A4;OPRL1;HLA-DQA2;PLP1;ATP13A2;SLC6A14;CD5;GABRB2;KCNA1;SLC30A3;SPN;GPR32;CSPG4;MPZL1;SLC5A2;GRIN2B;NTRK3;GP9;MMD;VSIG2;HCN3;NKG7;SLC15A2;AQP7;RAMP2;SLC1A1;CNGA2;PCDH12;LILRB3;PTGFR;SLC1A3;SIRPB1;MS4A2;GPR176;TSPAN15;SLC6A17;SCNN1A;KIR2DL4;RHBG;SLC39A12;TNFSF11;DDR2;GABBR2;ADCY2;PCDHA3;ASIC2;GALR2;NLGN4X;SLC9A1;PSENEN;KCNMB2;H…	1.70831e-06	0.000591074	cellular_component
GO:0006351	transcription, DNA-templated	1528	12755	1565	13332	0.119796	0.117387	1.02053	56943;55193;84808;10628;322;23569;5608;65980;7768;84765;6018;59348;10389;646817;171392;57684;10127;26053;23309;83482;284306;55663;7621;10838;107986211;6299;79842;5432;353274;1487;7552;7776;7571;55536;653427;4849;102723796;153443;1106;23361;80264;6759;3087;7594;23440;9668;389856;58492;7675;5438;3609;22933;221037;84108;25842;51322;388558;57677;221504;57593;359948;64211;84289;112495;30818;54891;7580…	ENY2;PBRM1;PERM1;TXNIP;APBB1;PADI4;MAP2K6;BRD9;ZNF225;ZNF577;RLF;ZNF350;SCML2;SETSIP;ZNF675;ZBTB26;ZNF263;AUTS2;SIN3B;SCRT1;ZNF547;ZNF446;ZNF70;ZNF275;LOC107986211;SALL1;ZBTB3;POLR2C;ZNF445;CTBP1;ZNF711;ZNF236;ZNF23;CDCA7L;FOXD4L5;CNOT3;TLE7;SRFBP1;CHD2;ZNF629;ZNF430;SSX4;HHEX;ZNF43;OTP;ZNF432;USP27X;ZNF77;ZNF121;POLR2I;ILF3;SIRT2;JMJD1C;PCGF6;ASF1A;WAC;ZNF808;ZFP14;ZBTB9;EBF4;IRF2BP2;LHX5;ING5;G…	8.85878e-06	0.0287379	biological_process
GO:0030054	cell junction	425	14160	429	14857	0.0300141	0.0288753	1.03944	6547;130574;203190;2894;2958;2962;9635;57584;127534;10630;145781;8789;23137;2561;91683;3736;899;7161;7781;23237;2904;7852;22902;221935;4357;143098;22941;64101;25778;388662;3359;8448;9568;57502;57530;4131;5906;55361;56288;149111;80758;5097;9762;148281;1129;1000;1138;80725;54751;116443;9783;145270;2741;157570;6857;81832;93664;10059;157657;8292;2901;23390;1822;29781;1525;3982;1825;54910;1003;114088;…	SLC8A3;LYPD6;LGI3;GRID1;GTF2A2;GTF2F1;CLCA2;ARHGAP21;GJB4;PDPN;GCOM1;FBP2;SMC5;GABRB2;SYT12;KCNA1;CCNF;TP73;SLC30A3;ARC;GRIN2B;CXCR4;RUFY3;SDK1;MPST;MPP7;SHANK2;LRRC4;DSTYK;SLC6A17;HTR3A;DOC2A;GABBR2;NLGN4X;CGN;MAP1B;RAP1A;PI4K2A;PARD3;CNIH3;PRR7;PCDH1;LZTS3;SYT6;CHRM2;CDH2;CHRNA5;SRCIN1;FBLIM1;GRIN3A;RIMS3;PRIMA1;GLRA1;ESCO2;SYT1;NETO1;CADPS2;DNM1L;C8orf37;COLQ;GRIK5;ZDHHC17;ATN1;NCAPH2;CXADR;LI…	9.09443e-06	0.00209778	cellular_component
GO:0003700	DNA binding transcription factor activity	634	11893	642	12391	0.0533087	0.0518118	1.02889	5308;57335;7541;6938;345462;57167;9753;158431;55806;7161;6942;6496;7768;6667;7769;6830;84765;140612;56731;10389;8880;148213;10127;84504;155061;9819;9139;83482;55769;81628;124535;7639;6939;101927685;9189;7569;7528;100381270;55900;10838;6299;1999;344787;57573;6941;353274;1487;2297;7571;1112;4761;1746;57232;6934;55713;7625;7067;4661;285989;63950;6827;1960;23361;7594;2355;81931;147660;8543;26149;9668…	PITX2;ZNF286A;ZBTB14;TCF12;ZNF879;SALL4;ZSCAN12;ZNF782;HR;TP73;TCF20;SIX3;ZNF225;SP1;ZNF226;SUPT6H;ZNF577;ZFP28;SLC2A4RG;SCML2;FUBP1;ZNF681;ZNF263;NKX6-2;ZNF746;TSC22D2;CBFA2T2;SCRT1;ZNF83;TSC22D4;HSF5;ZNF85;TCF15;HSFX4;ZBED1;ZNF182;YY1;ZBED6;ZNF302;ZNF275;SALL1;ELF3;ZNF860;ZNF471;TCF19;ZNF445;CTBP1;FOXD1;ZNF23;FOXN3;NEUROD2;DLX2;ZNF630;TCF7L2;ZNF334;ZNF74;THRA;MYT1;ZNF789;DMRTA2;SUPT4H1;EGR3;ZNF…	2.33299e-05	0.0233533	molecular_function
GO:0007165	signal transduction	619	12755	628	13332	0.04853	0.0471047	1.03026	29108;57584;8877;9984;10859;2259;57522;728780;322;57167;407977;56344;55367;55970;6693;5608;9182;6769;6016;3265;5585;10326;6788;84676;3805;221074;8437;23779;157;4921;55852;116984;108;3635;8045;10767;343578;114822;8883;8821;9989;158763;5996;9173;6277;5082;102723796;2888;84144;7479;1271;2665;9536;64094;6013;814;8741;7804;9437;86;7424;575;726;55144;6662;57144;57631;2063;55698;5571;1138;8852;4867;8369…	PYCARD;ARHGAP21;SPHK1;THOC1;LILRB1;FGF14;SRGAP1;ANKDD1B;APBB1;SALL4;TNFSF12-TNFSF13;CABP5;PIDD1;GNG12;SPN;MAP2K6;RASSF9;STAC;RIT1;HRAS;PKN1;SIRPB1;STK3;TRIM63;KIR2DL4;SLC39A12;RASAL1;ARHGAP8;GRK3;DDR2;TEX2;ARAP2;ADCY2;INPP5D;RASSF7;HBS1L;ARHGAP40;RHPN1;NAE1;INPP4B;PPP4R1;ARHGAP36;RGS1;IL1RL1;S100A6;PDCL;TLE7;GRB14;SYDE2;WNT8B;CNTFR;GDI2;PTGES;SMOC2;RLN1;CAMK4;TNFSF13;LRP8;NCR1;ACTL6A;VEGFC;ADGRB1…	2.82063e-05	0.0457506	biological_process
GO:0005829	cytosol	3608	14160	3743	14857	0.254802	0.251935	1.01138	84541;51504;107282092;57381;57584;3916;55017;54535;10628;9050;55794;79600;79031;100526842;2800;100529261;27229;56344;23569;26232;899;9814;11215;5608;23214;51479;60673;1491;5533;1760;150368;11214;81704;1610;11151;9722;104;91687;25778;6446;80005;3208;51272;5256;25934;529;64112;6120;23113;6788;157;116984;5095;54466;71;8974;9138;50855;10811;55690;54809;5532;5432;23072;29903;140461;10840;9119;8883;148…	KBTBD8;TRMT112;BOLA2-SMG1P6;RHOJ;ARHGAP21;LAMP1;C14orf119;CCHCR1;TXNIP;PSTPIP2;DDX28;TCTN1;PDCL3;RPL17-C18orf32;GOLGA1;CHURC1-FNTB;TUBGCP4;CABP5;PADI4;FBXO2;CCNF;SFI1;AKAP11;MAP2K6;XPO6;ANKFY1;ATG101;CTH;PPP3CC;DMPK;PHETA2;AKAP13;DOCK8;DAO;CORO1A;NOS1AP;ADARB1;CENPL;DSTYK;SGK1;DOCK5;HPCA;BET1L;PHKA2;NIPSNAP3A;ATP6V1E1;MOAP1;RPE;CUL9;STK3;GRK3;ARAP2;PCCA;SPIN2A;ACTG1;P4HA2;ARHGEF1;PARD6A;NOXA1;PAC…	0.000119221	0.0206252	cellular_component
GO:0004842	ubiquitin-protein transferase activity	210	11893	210	12391	0.0176574	0.0169478	1.04187	23024;131405;142686;55159;997;23352;80204;55284;285231;220972;55016;223082;26232;9921;899;373;26118;7327;25820;6048;29116;79699;374286;11342;7323;197370;440590;55128;51592;23608;81847;221687;10193;84676;26235;165918;54894;4671;8454;92912;26268;140691;10155;55632;23321;10477;64320;100302652;149603;27252;79444;26262;7267;9666;90678;64750;84961;4008;80176;142685;220441;127544;9246;150726;27246;7325;…	PDZRN3;TRIM71;ASB14;RFWD3;CDC34;UBR4;FBXO11;UBE2W;FBXW12;MARCHF8;MARCHF1;ZNRF2;FBXO2;RNF10;CCNF;TRIM23;WSB1;UBE2G2;ARIH1;RNF5;MYLIP;ZYG11B;CDRT1;RNF13;UBE2D3;NSMCE1;ZYG11A;TRIM68;TRIM33;MKRN1;RNF146;RNF182;RNF41;TRIM63;FBXL4;RNF168;RNF43;NAIP;CUL1;UBE2Q2;FBXO9;TRIM69;TRIM28;G2E3;TRIM2;UBE2E3;RNF25;GPR75-ASB3;RNF187;KLHL20;BIRC7;TSPAN17;TTC3;DZIP3;LRSAM1;SMURF2;FBXL20;LMO7;SPSB1;ASB15;RNF152;RNF19…	0.000168376	0.0842722	molecular_function
GO:0043005	neuron projection	172	14160	172	14857	0.0121469	0.011577	1.04922	120892;5792;130574;203190;23191;320;4987;25804;50861;23400;81;6754;7781;90167;2904;10006;5066;8633;4642;55327;10590;1641;6530;84668;1756;4357;6845;22941;23382;10399;22859;135138;6507;5860;6198;493;8448;81551;5300;9568;4671;23768;1143;8829;55714;79778;11251;191;816;6714;5906;4771;85300;57554;5800;2823;57084;375;26999;6755;23426;55361;84062;51763;57172;57699;147700;22895;8874;9344;10109;5515;79608;…	LRRK2;PTPRF;LYPD6;LGI3;CYFIP1;APBA1;OPRL1;LSM4;STMN3;ATP13A2;ACTN4;SSTR4;SLC30A3;FRMD7;GRIN2B;ABI1;PAM;UNC5C;MYO1D;LIN7C;SCGN;DCX;SLC6A2;FAM126A;DMD;MPST;VAMP7;SHANK2;AHCYL2;RACK1;ADGRL1;PACRG;SLC1A3;QDPR;RPS6KB1;ATP2B4;DOC2A;STMN4;PIN1;GABBR2;NAIP;FLRT2;CHRNB4;NRP1;TENM3;MICALL2;PTGDR2;AHCY;CAMK2B;SRC;RAP1A;NF2;ATCAY;LRRC7;PTPRO;GPM6A;SLC17A6;ARF1;CYFIP2;SSTR5;GRIP1;PI4K2A;DTNBP1;INPP5K;CAMK1G;C…	0.000245131	0.0297688	cellular_component
GO:0016607	nuclear speck	303	14160	306	14857	0.0213983	0.0205964	1.03894	30827;9984;51329;10772;997;9739;6938;1609;149628;10250;9879;8554;322;9410;9797;93663;58509;23137;9092;57223;27097;80230;55914;24148;27339;102724594;9589;51371;57602;23360;55840;29107;5562;56731;25962;79882;27111;114034;1432;55644;79068;25776;4841;54033;6446;6835;204851;8446;57178;91603;51503;55269;23451;10212;8241;644353;10291;6651;29883;26235;123872;5300;9794;190;389643;140691;5433;23091;10783;7…	CXXC1;THOC1;ARL6IP4;SRSF10;CDC34;SETD1A;TCF12;DGKQ;PYHIN1;SRRM1;DDX46;PIAS1;APBB1;SNRNP40;TATDN2;ARHGAP18;CACTIN;SMC5;SART1;PPP4R3B;TAF5L;RUFY1;ERBIN;PRPF6;PRPF19;U2AF1L5;WTAP;POMP;USP36;FNBP4;EAF2;NXT1;PRKAA1;SLC2A4RG;VIRMA;ZC3H14;SDCBP2;TOE1;MAPK14;OSGEP;FTO;CBY1;NONO;RBM11;SGK1;SURF2;HIPK1;DUSP11;ZMIZ1;ZNF830;CWC15;PSPC1;SF3B1;DDX39A;RBM10;ZCCHC18;SF3A1;SON;CNOT7;FBXL4;DNAAF1;PIN1;MAML1;NR0B1;…	0.000258111	0.0297688	cellular_component
GO:0014069	postsynaptic density	162	14160	162	14857	0.0114407	0.010904	1.04922	8777;1020;22871;2902;28988;2905;1128;339451;5028;1266;9026;4038;22883;9455;9478;775;9101;23237;2043;81831;2904;10006;26037;6711;55327;1756;8997;287;10458;22941;10097;57120;200933;9746;50488;57502;9419;9829;254263;29904;5170;4131;6714;1740;85461;57554;729993;81926;23513;27185;8831;375;84062;9229;8440;5515;22986;400745;58489;1813;8825;22829;8502;85358;7804;2039;3190;4905;6853;64506;575;64130;9762;2…	MPDZ;CDK5;NLGN1;GRIN1;DBNL;GRIN2C;CHRM1;KLHL17;P2RY1;CNN3;HIP1R;LRP4;CLSTN1;HOMER2;CABP1;CACNA1C;USP8;ARC;EPHA4;NETO2;GRIN2B;ABI1;SIPA1L1;SPTBN1;LIN7C;DMD;KALRN;ANK2;BAIAP2;SHANK2;ACTR2;GOPC;FBXO45;CLSTN3;MINK1;NLGN4X;CRIPT;DNAJC6;CNIH2;EEF2K;PDPK1;MAP1B;SRC;DLG2;TANC1;LRRC7;SHISA9;ABHD17A;SCRIB;DISC1;SYNGAP1;ARF1;DTNBP1;DLGAP1;NCK2;PPP2CA;SORCS3;SH2D5;ABHD17C;DRD2;LIN7A;NLGN4Y;PKP4;SHANK3;LRP8;D…	0.000398566	0.0394011	cellular_component
GO:0045944	positive regulation of transcription from RNA polymerase II promoter	577	12755	588	13332	0.0452372	0.0441044	1.02568	26747;2958;5308;5028;8939;54617;222546;10859;80312;9968;5933;6938;322;57167;84455;7161;6942;6667;6018;51428;10062;5008;4825;59348;55122;646817;26053;155061;3206;3665;81857;3234;84839;3549;29883;8600;5300;9794;9189;8929;84333;7528;84662;137735;6548;159296;8811;6299;904;5532;546;7525;23076;642658;9464;64207;84166;136259;6934;54454;7067;245806;51316;9646;6827;84901;135112;3087;84969;2355;8484;29843;…	NUFIP1;GTF2A2;PITX2;P2RY1;FUBP3;INO80;RFX6;LILRB1;TET1;MED12;RBL1;TCF12;APBB1;SALL4;EFCAB7;TP73;TCF20;SP1;RLF;DDX41;NR1H3;OSM;NKX6-1;ZNF350;AKIRIN2;SETSIP;AUTS2;ZNF746;HOXA10;IRF7;MED25;HOXD8;RAX2;IHH;CNOT7;TNFSF11;PIN1;MAML1;ZBED1;PHOX2B;PCGF5;YY1;GLIS2;ABRA;SLC9A1;NKX2-3;GALR2;SALL1;CCNT1;PPP3CB;ATRX;YES1;RRP1B;SCX;HAND2;IRF2BPL;NLRC5;KLF14;TCF7L2;ATAD2B;THRA;VGLL2;PLAC8;CTR9;SUPT4H1;NFATC2IP;N…	0.000732246	0.791802	biological_process
GO:0006886	intracellular protein transport	202	12755	203	13332	0.0158369	0.0152265	1.04009	1020;6396;64786;320;6810;10526;353149;162;23339;8120;8775;79774;55705;94120;25771;84218;57617;55357;11020;63971;23214;23673;10947;54843;4646;101060351;23086;1212;10266;10267;64601;146923;1122;161514;55633;10134;94122;8774;161;115704;10513;29886;10268;58533;374403;51226;1175;1173;29916;169166;23062;22818;11138;9905;100510707;10527;81609;9670;10040;10311;1939;23102;26276;101060376;8905;257364;8907;…	CDK5;SEC13;TBC1D15;APBA1;STX4;IPO8;TBC1D26;AP1B1;VPS39;AP3B2;NAPA;GRTP1;IPO9;SYTL3;TBC1D22A;TBC1D3F;VPS18;TBC1D2;IFT27;KIF13A;XPO6;STX12;AP3M2;SYTL2;MYO6;TBC1D3K;EXPH5;CLTB;RAMP2;RAMP1;VPS16;RUNDC1;CHML;TBC1D21;TBC1D22B;BCAP31;SYTL5;NAPG;AP2A2;EVI5L;APPBP2;SNX8;RAMP3;SNX6;TBC1D10C;COPZ2;AP2S1;AP2M1;SNX11;SNX31;GGA2;COPZ1;TBC1D8;SGSM2;TBC1D3J;IPO7;SNX27;IPO13;TOM1L1;VPS26C;EIF2D;TBC1D2B;VPS33B;TBC…	0.00121059	0.981786	biological_process
GO:0005654	nucleoplasm	2273	14160	2356	14857	0.160523	0.158578	1.01226	56943;51504;107282092;55193;124995;23137;322;11103;245711;23569;5608;1153;59348;753;646817;91687;104;112950;254827;23309;54466;8974;6548;107986211;6299;5432;57599;1487;1468;51548;10855;102723796;7067;23016;4110;84196;1106;55511;5824;6203;10528;6895;7336;9668;81889;57144;23168;5438;3609;221037;5571;84108;1477;100527963;25842;51322;25913;359948;4772;84289;2771;112495;10594;79228;54891;8544;7004;525…	ENY2;TRMT112;BOLA2-SMG1P6;PBRM1;MRPL10;SMC5;APBB1;KRR1;SPDYA;PADI4;MAP2K6;CIRBP;ZNF350;LDLRAD4;SETSIP;CENPL;ADARB1;MED8;NAALADL2;SIN3B;SPIN2A;P4HA2;SLC9A1;LOC107986211;SALL1;POLR2C;WDR48;CTBP1;SLC25A10;SIRT6;HPSE;TLE7;THRA;EXOSC7;MAGEA11;USP48;CHD2;SAGE1;PEX19;RPS9;NOP56;TARBP2;UBE2V2;ZNF432;FAHD1;PAK5;RTF1;POLR2I;ILF3;JMJD1C;PRKAG1;PCGF6;CSTF1;PMF1-BGLAP;ASF1A;WAC;POT1;IRF2BP2;NFATC1;ING5;GNAI2;…	0.00153226	0.13254	cellular_component
GO:0008284	positive regulation of cell proliferation	276	12755	279	13332	0.0216386	0.0209271	1.034	90070;2321;4597;3280;1646;79641;1128;131870;292;6810;80312;57332;5590;23648;1017;245711;407977;79366;7494;3918;64109;60495;2323;645425;3276;3059;11235;64759;5008;400735;5562;1756;645414;9244;9238;55122;1397;56648;391003;10795;3084;204851;51085;5154;55023;5737;1961;1435;8862;3670;51176;343068;28514;80174;2692;29883;5915;1948;93649;9180;9965;2241;57111;5077;7292;10063;9391;150678;11138;5454;4081;80…	LACRT;FLT1;MVD;HES1;AKR1C2;ROGDI;CHRM1;NUDT16;SLC25A5;STX4;TET1;CBX8;PRKCZ;SSBP3;CDK2;SPDYA;TNFSF12-TNFSF13;HMGN5;XBP1;LAMC2;CRLF2;HPSE2;FLT3LG;PRAMEF20;PRMT1;HCLS1;PDCD10;TNS3;OSM;PRAMEF4;PRKAA1;DMD;PRAMEF19;CRLF1;TBRG4;AKIRIN2;CRIP2;EIF5A2;PRAMEF18;ZNF268;NRG1;HIPK1;MLXIPL;PDGFA;PHIP;PTGFR;EGR4;CSF1;APLN;ISL1;LEF1;PRAMEF5;DLL1;DBF4B;GHRHR;CNOT7;RARB;EFNB2;MYOCD;OSMR;FGF19;FER;RAB25;PAX3;TNFSF4;…	0.00171095	0.988501	biological_process
GO:0031625	ubiquitin protein ligase binding	207	11893	208	12391	0.0174052	0.0167864	1.03686	8678;292;142686;997;29761;10628;149628;55284;8554;9530;55070;152137;7494;7327;11124;387521;25820;84959;11337;81502;5577;171392;387522;135138;22903;155061;10010;64112;23113;118424;8453;4055;10613;6497;8454;8878;10152;8323;71;4088;4092;10783;7855;10155;81631;121551;55666;90135;339745;7188;23710;51588;8883;100302652;8450;266740;527;6714;55719;10376;9682;23381;11160;4091;26191;4087;142685;6613;7335;8…	BECN1;SLC25A5;ASB14;CDC34;USP25;TXNIP;PYHIN1;UBE2W;PIAS1;BAG4;DET1;CCDC50;XBP1;UBE2G2;FAF1;TMEM189;ARIH1;UBASH3B;GABARAP;HM13;PRKAR2B;ZNF675;TMEM189-UBE2V1;PACRG;BTBD3;ZNF746;TANK;MOAP1;CUL9;UBE2J2;CUL2;LTBR;ERLIN1;SKI;CUL1;SQSTM1;ABI2;FZD6;ACTG1;SMAD3;SMAD7;NEK6;FZD5;TRIM28;MAP1LC3B;BTBD11;NPLOC4;BTBD6;SPOPL;TRAF5;GABARAPL1;PIAS4;NAE1;GPR75-ASB3;CUL4B;MAGEA2B;ATP6V0C;SRC;SLF2;TUBA1B;KDM4A;SMG5;E…	0.00180544	0.602416	molecular_function
GO:0035556	intracellular signal transduction	304	12755	308	13332	0.0238338	0.0231023	1.03166	120892;5663;7016;9542;23139;81788;7984;8877;118987;142686;145781;83942;84930;200576;120863;660;11329;166614;11215;26118;1464;102724428;51719;3059;8787;54849;1857;4215;23235;8536;5577;353219;54793;1641;8997;142684;11214;9252;6769;139728;140458;27111;4216;1432;30811;85443;26230;197370;1855;3084;79754;6446;29941;51085;375449;51422;51676;83983;9842;6788;100533105;140825;5331;50488;55351;817;8878;2241…	LRRK2;PSEN1;TESK1;NRG2;MAST2;NUAK2;ARHGEF5;SPHK1;PDZD8;ASB14;GCOM1;TSSK1B;MASTL;PIKFYVE;DEPDC4;BMX;STK38;DCLK2;AKAP11;WSB1;CSPG4;SIK1B;CAB39;HCLS1;RGS9;DEF8;DVL3;MAP3K3;SIK2;CAMK1;PRKAR2B;KAAG1;KCTD9;DCX;KALRN;RAB40A;AKAP13;RPS6KA5;STAC;PNCK;ASB5;SDCBP2;MAP3K4;MAPK14;HUNK;DCLK3;TIAM2;NSMCE1;DVL1;NRG1;ASB13;SGK1;PKN3;MLXIPL;MAST4;PRKAG2;ASB2;TSSK6;PLEKHM1;STK3;C8orf44-SGK3;NEURL2;PLCB3;MINK1;STK32…	0.00233196	0.988501	biological_process
GO:0005794	Golgi apparatus	670	14160	688	14857	0.0473164	0.0463081	1.02177	84541;6293;283576;57584;6398;2803;320;23095;55676;9092;256987;2800;84669;150786;9638;100653133;55367;7161;56975;11020;23299;83700;79823;51062;91010;653061;22930;9992;55315;11337;282973;23531;128989;79589;10297;54814;90441;955;54972;51272;4036;78986;813;342096;55690;8728;55851;7425;1999;3106;148867;10559;10490;7525;127933;5125;152559;100132565;130340;2665;79443;113829;23423;6397;23271;25849;55858;…	KBTBD8;VPS52;ZDHHC22;ARHGAP21;SECTM1;GOLGA4;APBA1;KIF1B;SLC30A6;SART1;SERINC5;GOLGA1;USP32;RAB6D;FEZ1;LOC100653133;PIDD1;TP73;FAM20C;IFT27;BICD2;JAM3;CAMKMT;ATL1;FMNL3;GOLGA8S;RAB3GAP1;KCNE2;SLC29A3;GABARAP;JAKMIP3;MMD;TANGO2;RNF128;APC2;QPCTL;ZNF622;ENTPD6;TMEM132A;BET1L;LRP2;DUSP26;CALU;GOLGA6A;PACS1;ADAM19;PSENEN;VGF;ELF3;HLA-B;SLC30A7;SLC35A1;VTI1B;YES1;UHMK1;PCSK5;PAQR3;GOLGA8F;AP1S3;GDI2;FY…	0.00327732	0.25199	cellular_component
GO:0010008	endosome membrane	159	14160	160	14857	0.0112288	0.0107693	1.04267	6293;30845;8678;51324;3916;200576;3112;3118;223082;63971;150684;55275;51479;5868;353376;55048;7323;257397;84286;56928;967;8763;6233;4430;3665;9842;968;51271;80762;10244;54106;55697;118429;83891;79038;25777;245972;64841;54741;23062;81693;537;527;133308;23545;10040;23317;81926;4689;27333;912;2888;84062;84174;950;25849;55858;8029;9781;10454;51311;8943;11230;10226;9779;392;11267;1183;100302736;909;17…	VPS52;EHD3;BECN1;SPG21;LAMP1;PIKFYVE;HLA-DOB;HLA-DQA2;ZNRF2;KIF13A;COMMD1;VPS53;ANKFY1;RAB5A;TICAM2;VPS37C;UBE2D3;TAB3;TMEM175;SPPL2B;CD63;CD164;RPS27A;MYO1B;IRF7;PLEKHM1;CD68;UBAP1;NDFIP1;RABEPK;TLR9;VAC14;ANTXR2;SNX25;ZFYVE21;SUN2;ATP6V0D2;GNPNAT1;LEPROT;GGA2;AMN;ATP6AP1;ATP6V0C;SLC9B2;ATP6V0A2;TOM1L1;DNAJC13;ABHD17A;NCF4;GOLIM4;CD1D;GRB14;DTNBP1;SLA2;SCARB2;PARM1;TMEM165;CUBN;RNF144A;TAB1;TLR8…	0.00393786	0.2725	cellular_component
GO:0016020	membrane	1461	14160	1512	14857	0.103178	0.10177	1.01383	255252;3916;6734;9050;79600;9879;11103;27229;56894;7781;51479;4924;23584;11214;81704;11151;51272;6507;7357;9761;168507;108;71;51700;8813;9672;83999;9121;493856;51763;1603;2665;84439;84263;8943;79143;55788;3925;80777;6203;10528;7424;9371;4076;255043;51150;3609;5571;51009;10928;29914;84514;3708;116443;2771;10594;55741;54862;1794;4976;79039;2181;1211;4070;29781;478;57513;163882;51303;11037;1003;5766…	LRRC57;LAMP1;SRPRA;PSTPIP2;TCTN1;DDX46;KRR1;TUBGCP4;AGPAT3;SLC30A3;ANKFY1;NUCB1;VSIG2;AKAP13;DOCK8;CORO1A;BET1L;SLC1A3;UGCG;MLEC;PKD1L1;ADCY2;ACTG1;CYB5R2;DPM1;SDC3;KREMEN1;SLC16A5;CISD2;INPP5K;DAD1;GDI2;HHIPL1;HSDL2;AP3D1;MBOAT7;LMBRD1;STMN1;CYB5B;RPS9;NOP56;VEGFC;KIF3B;CAPRIN1;TMEM86B;SDF4;ILF3;PRKAG1;DERL2;RALBP1;UBIAD1;GHDC;ITPR1;GRIN3A;GNAI2;PRPF8;EDEM2;CC2D1A;DOCK2;OPA1;DDX54;ACSL3;CLTA;TAC…	0.00484152	0.284883	cellular_component
GO:0008022	protein C-terminus binding	129	11893	129	12391	0.0108467	0.0104108	1.04187	7016;8777;10133;28988;284217;9968;4987;8554;58526;4863;9351;6667;3839;3777;10516;132320;5562;27111;10458;11151;57120;4691;4641;7529;11190;55137;481;29899;10567;27161;51588;1487;6907;1112;51248;27183;9409;6714;26986;7155;6311;488;491;5626;23426;23119;245806;5515;84775;5516;23607;79849;774;10055;24139;7329;23328;85358;27129;11267;7153;55333;153241;51440;54212;1742;8938;6925;57409;1759;2035;22924;68…	TESK1;MPDZ;OPTN;DBNL;LAMA1;MED12;OPRL1;PIAS1;MID1IP1;NPAT;SLC9A3R2;SP1;KPNA3;KCNK3;FBLN5;SCLT1;PRKAA1;SDCBP2;BAIAP2;CORO1A;GOPC;NCL;MYO1C;YWHAB;CEP250;FIGN;ATP1B1;GPSM2;RABAC1;AGO2;PIAS4;CTBP1;TBL1X;FOXN3;PDZD11;VPS4A;PEX16;SRC;PABPC1;TOP2B;ATXN2;ATP2A2;ATP2B2;PROP1;GRIP1;HIC2;VGLL2;PPP2CA;ZNF607;PPP2CB;CD2AP;PDZD3;CACNA1B;SAE1;EML2;UBE2I;SASH1;SHANK3;HSPB7;SNF8;TOP2A;SYNJ2BP;CEP120;HPCAL4;SNTG1;…	0.00489407	0.986478	molecular_function
GO:0043025	neuronal cell body	226	14160	229	14857	0.0159605	0.0154136	1.03548	120892;5792;29108;1020;23191;3916;339451;1266;9026;23242;3783;4038;51808;322;9455;2048;23400;9638;3736;26507;90167;23237;3249;5868;10300;1620;4642;5577;57125;1756;57657;10458;22941;101929937;339479;81488;10399;116444;214;64601;57795;6507;29966;25946;92737;3359;658;3798;817;40;8829;4975;10652;9419;81544;80023;80975;57471;57468;3054;4131;11113;2893;2002;10490;22876;57731;4914;8301;23544;57282;55238…	LRRK2;PTPRF;PYCARD;CDK5;CYFIP1;LAMP1;KLHL17;CNN3;HIP1R;COBL;KCNN4;LRP4;PHAX;APBB1;HOMER2;EPHB2;ATP13A2;FEZ1;KCNA1;CNNM1;FRMD7;ARC;HPN;RAB5A;KATNB1;BRINP1;MYO1D;PRKAR2B;PLXDC1;DMD;HCN3;BAIAP2;SHANK2;LOC101929937;BRINP3;POLR2M;RACK1;GRIN3B;ALCAM;VPS16;BRINP2;SLC1A3;STRN3;ZNF385A;DNER;HTR3A;BMPR1B;KIF5A;CAMK2D;ASIC2;NRP1;OMP;YKT6;CRIPT;GDPD5;NRSN2;TMPRSS5;ERMN;SLC12A5;HCFC1;MAP1B;CIT;GRIA4;ELK1;VTI1…	0.00494017	0.284883	cellular_component
GO:0003779	actin binding	222	11893	224	12391	0.0186664	0.0180776	1.03257	120892;28988;881;54617;9326;10580;7135;1266;4336;57180;9050;7408;51466;118;9455;283446;81;442721;2036;1264;23164;57617;91010;51734;8048;22921;3059;6711;4646;53904;51332;1756;64780;10296;123720;357;11151;23224;7111;79585;10097;64601;10092;3208;161514;135138;81930;11275;4983;26249;22998;80206;1730;5304;25802;23406;51778;165904;7137;137735;10094;57530;80179;257144;4648;126353;140469;27252;57731;816;…	LRRK2;DBNL;CCIN;INO80;ZNHIT3;SORBS1;TNNI1;CNN3;MOBP;ACTR3B;PSTPIP2;VASP;EVL;ADD1;HOMER2;MYO1H;ACTN4;LMOD2;EPB41L1;CNN1;MPRIP;VPS18;FMNL3;MSRB1;CSRP3;MSRB2;HCLS1;SPTBN1;MYO6;MYO3A;SPTBN5;DMD;MICAL1;MAEA;WHAMM;SHROOM2;CORO1A;SYNE2;TMOD1;CORO7;ACTR2;VPS16;ARPC5;HPCA;TBC1D21;PACRG;KIF18A;KLHL2;OPHN1;KLHL3;LIMCH1;FHOD3;DIAPH2;PIP;LMOD1;COTL1;MYOZ2;XIRP1;TNNI3;ABRA;ARPC3;CGN;MYO19;GCSAM;MYO7B;MISP;MYO3…	0.00524939	0.986478	molecular_function
GO:0046777	protein autophosphorylation	117	12755	117	13332	0.00917287	0.00877588	1.04524	120892;2321;1020;107282092;57551;1965;23400;8428;9706;660;102724428;2043;23178;4215;23235;1455;53904;22848;11040;415116;25989;84451;55781;131890;50488;4921;817;2241;23043;23049;10783;1198;10155;107984138;29904;5170;127933;1195;816;27347;2081;4914;6714;9748;5753;283106;6872;7786;4117;23604;51755;9344;10645;2049;5613;51347;814;1196;11184;3055;8576;9212;2268;9175;147746;65267;65125;84206;4751;9451;2…	LRRK2;FLT1;CDK5;BOLA2-SMG1P6;TAOK1;EIF2S1;ATP13A2;STK24;ULK2;BMX;SIK1B;EPHA4;PASK;MAP3K3;SIK2;CSNK1G2;MYO3A;AAK1;PIM2;PIM3;ULK3;MAP3K21;RIOK2;GRK7;MINK1;DDR2;CAMK2D;FER;TNIK;SMG1;NEK6;CLK3;TRIM28;LOC107984138;EEF2K;PDPK1;UHMK1;CLK1;CAMK2B;STK39;ERN1;NTRK1;SRC;SLK;PTK6;CSNK2A3;TAF1;MAP3K12;MAK;DAPK2;CDK12;TAOK2;CAMKK2;EPHB3;PRKX;TAOK3;CAMK4;CLK2;MAP4K1;HCK;STK16;AURKB;FGR;MAP3K13;HIPK4;WNK3;WNK1;M…	0.00551828	0.988501	biological_process
GO:0045202	synapse	150	14160	151	14857	0.0105932	0.0101636	1.04227	130574;22871;1128;23504;6810;785;5704;322;116225;3736;1837;9373;126129;23034;8633;55327;54820;10590;221935;1756;4357;140689;22859;9497;3084;6198;402117;80762;23768;57502;23098;84059;3775;57010;51248;4771;1131;85300;1132;729993;10814;23705;23057;10439;491;8831;8497;23268;26999;83660;5684;9229;22895;55740;10109;8825;22829;64072;7329;133418;64506;4311;57555;55964;64130;5798;9762;4735;3747;3678;1129;…	LYPD6;NLGN1;CHRM1;RIMBP2;STX4;CACNB4;PSMC4;APBB1;ZMYND19;KCNA1;DTNA;PLAA;CPT1C;SAMD4A;UNC5C;LIN7C;NDE1;SCGN;SDK1;DMD;MPST;CBLN4;ADGRL1;SLC4A7;NRG1;RPS6KB1;VWC2L;NDFIP1;FLRT2;NLGN4X;SARM1;ADGRV1;KCNK1;CABP4;PDZD11;NF2;CHRM3;ATCAY;CHRM4;SHISA9;CPLX2;CADM1;NMNAT2;OLFM1;ATP2B2;SYNGAP1;PPFIA4;DNMBP;CYFIP2;TLN2;PSMA3;DLGAP1;RPH3A;ENAH;ARPC2;LIN7A;NLGN4Y;CDH23;UBE2I;EMB;CPEB1;MME;NLGN2;SEPTIN3;LIN7B;PTP…	0.0057888	0.308142	cellular_component
GO:0005813	centrosome	343	14160	350	14857	0.0242232	0.0235579	1.02824	51626;79989;51808;27229;399693;150786;9638;899;9814;11020;63971;23299;219844;57489;5577;9857;11190;9859;84333;29899;50855;55857;441054;27183;22852;84166;3713;121441;79000;3303;58528;5576;22897;9371;653784;120935;22933;168448;50618;57539;1783;10540;2771;402;54801;9525;25897;8409;576;8636;79441;123016;57560;23636;57701;11258;27077;22832;140735;55142;85459;56992;10121;2140;90410;56912;83987;202018;6…	DYNC2LI1;TTC26;PHAX;TUBGCP4;CCDC187;RAB6D;FEZ1;CCNF;SFI1;IFT27;KIF13A;BICD2;HYLS1;ODF2L;PRKAR2B;CEP350;CEP250;CEP170;PCGF5;GPSM2;PARD6A;KIZ;C4orf47;VPS4A;ANKRD26;NLRC5;IVL;NEDD1;AUNIP;HSPA1A;RRAGD;PRKAR2A;CEP164;KIF3B;MZT2A;CCDC38;SIRT2;CDC14C;ITSN2;WDR35;DYNC1LI2;DCTN2;GNAI2;ARL2;HAUS6;VPS4B;RNF19A;UXT;ADGRB2;SSNA1;HAUS3;TTC8;IFT80;NUP62;NCKAP5L;DCTN3;B9D1;CEP162;DYNLL2;HAUS2;CEP295;KIF15;ACTR1A…	0.00628262	0.310541	cellular_component
GO:0006355	regulation of transcription, DNA-templated	988	12755	1017	13332	0.0774598	0.0762826	1.01543	55193;5308;140685;22850;57335;9923;149076;57615;84808;51397;322;345462;57167;84622;158431;23569;10362;79366;55806;130916;6942;5608;65980;7768;6667;7769;6830;84765;728642;140612;653121;6018;201514;54556;59348;56731;256297;9519;57684;148213;56981;10127;84504;10957;83482;284306;55769;166968;7621;29115;7569;55900;129401;10838;107986211;284307;57711;79842;344787;84528;57573;546;2186;440077;79973;9584;…	PBRM1;PITX2;ZBTB46;ADNP2;ZNF286A;ZBTB40;ZNF362;ZNF492;PERM1;COMMD10;APBB1;ZNF879;SALL4;ZNF594;ZNF782;PADI4;HMG20B;HMGN5;HR;MTERF4;TCF20;MAP2K6;BRD9;ZNF225;SP1;ZNF226;SUPT6H;ZNF577;CDK11A;ZFP28;ZBTB8A;RLF;ZNF584;ING3;ZNF350;SLC2A4RG;PTF1A;TBPL1;ZBTB26;ZNF681;PRDM11;ZNF263;NKX6-2;PNRC1;SCRT1;ZNF547;ZNF83;MIER3;ZNF70;SAP30BP;ZNF182;ZNF302;NUP35;ZNF275;LOC107986211;ZIK1;ZNF529;ZBTB3;ZNF860;RHOXF2;ZNF…	0.00741403	0.988501	biological_process
GO:0000978	RNA polymerase II proximal promoter sequence-specific DNA binding	251	11893	254	12391	0.0211049	0.0204987	1.02957	6498;2302;4097;4808;26523;5308;4775;5013;8939;222546;7541;3661;339344;6938;2649;23648;9208;4084;7707;8726;7161;57057;266743;53335;51621;5452;2005;6667;8609;79365;170463;7181;25988;4086;389549;6913;4825;121599;63974;11166;55893;23528;5990;6668;100033411;84619;3394;155061;84504;3206;55922;84678;4520;253738;3670;5991;51176;7025;84839;3195;2004;11279;11317;10538;6939;9189;2000;55509;8929;7528;4088;62…	SKIL;FOXJ1;MAFG;NHLH2;AGO1;PITX2;NFATC3;OTX1;FUBP3;RFX6;ZBTB14;IRF3;MYPOP;TCF12;NR6A1;SSBP3;LRRFIP1;MXD1;ZNF148;EED;TP73;TBX20;NPAS4;BCL11A;KLF13;POU2F2;ELK4;SP1;KLF7;BHLHE41;SSBP4;NR2C1;HINFP;SMAD1;FEZF1;TBX15;NKX6-1;SPIC;NEUROD6;SOX21;ZNF395;ZNF281;RFX2;SP2;DUXB;ZGPAT;IRF8;ZNF746;NKX6-2;HOXA10;NKRF;KDM2B;MTF1;EBF3;ISL1;RFX3;LEF1;NR2F1;RAX2;TLX1;ELK3;KLF8;RBPJL;BATF;TCF15;ZBED1;ELF4;BATF3;PHOX2B…	0.00750351	0.986478	molecular_function
GO:0072659	protein localization to plasma membrane	109	12755	109	13332	0.00854567	0.00817582	1.04524	30845;283576;5028;22979;5590;3911;10211;9530;23122;51762;7871;6711;54843;84668;142684;287;10266;10267;145567;23555;340348;481;56246;23043;3745;10268;55800;118813;55690;10098;57628;80333;57731;57217;64398;51763;81619;57799;23241;11187;286;254887;4218;65267;23114;1000;5593;5879;8631;5064;2319;29993;115548;30846;23759;8642;2013;30818;4040;6093;91663;6281;23167;2580;9053;6342;85409;51735;799;83871;79…	EHD3;ZDHHC22;P2RY1;EFR3B;PRKCZ;LAMA5;FLOT1;BAG4;CLASP2;RAB8B;SLMAP;SPTBN1;SYTL2;FAM126A;RAB40A;ANK2;RAMP2;RAMP1;TTC7B;TSPAN15;TSPAN33;ATP1B1;MRAP;TNIK;KCNB1;RAMP3;SCN3B;ZFYVE27;PACS1;TSPAN5;DPP10;KCNIP4;SPTBN4;TTC7A;MPP5;INPP5K;TSPAN14;RAB40C;PACS2;PKP3;ANK1;ZDHHC23;RAB8A;WNK3;NFASC;CDH2;PRKG2;RAC1;SKAP1;PALM;FLOT2;PACSIN1;FCHO2;EHD2;PPIL2;DCHS1;EMP2;KCNIP3;LRP6;ROCK1;MYADM;S100A10;EFR3A;GAK;MAP7…	0.00788606	0.988501	biological_process
GO:0007155	cell adhesion	328	12755	334	13332	0.0257154	0.0250525	1.02646	9635;320;140885;9638;2815;51294;400709;64129;4921;145864;56145;4604;1288;488;29930;1805;129684;26167;3036;57717;220296;9752;575;1000;57152;10020;9037;5818;23166;56125;9708;51162;259;152404;60484;6324;23037;10669;10631;404037;50937;482;56102;8578;10418;1825;56098;56123;8214;10174;80781;53942;388524;9891;56105;256076;55109;1293;3687;1292;3913;56122;6900;9855;563;25865;10446;3694;88;7414;56140;7130;…	CLCA2;APBA1;SIRPA;FEZ1;GP9;PCDH12;SIGLEC16;TINAGL1;DDR2;HAPLN3;PCDHA3;MYBPC1;COL4A6;ATP2A2;PCDHB1;DPT;CNTNAP5;PCDHB5;HAS1;PCDHB16;HEPACAM;PCDHA9;ADGRB1;CDH2;SLURP1;GNE;SEMA5A;NECTIN1;STAB1;PCDHB11;PCDHGA8;EGFL7;AMBP;IGSF11;HAPLN2;SCN1B;PDZD2;CGREF1;POSTN;HAPLN4;CDON;ATP1B2;PCDHGB3;SCARF1;SPON1;DSC3;PCDHGC4;PCDHB13;DGCR6;SORBS3;COL18A1;CNTN5;RPSAP58;NUAK1;PCDHGA11;COL6A5;AGGF1;COL6A3;ITGAX;COL6A2;…	0.00890857	0.988501	biological_process
GO:0005737	cytoplasm	3160	14160	3289	14857	0.223164	0.221377	1.00807	107282092;3916;83942;6938;10628;131578;84808;322;79031;11103;23569;26232;7781;10659;10566;5608;23214;220388;10653;1491;1153;84220;646799;10382;59;81704;6781;387778;646817;201725;11151;9519;339983;64101;80005;25778;6446;23309;3208;26053;3206;9819;64112;6788;64129;108;10903;9138;6548;112487;6299;54809;8045;23072;55803;80218;8883;79148;126520;27252;57600;57217;6714;5016;51548;170954;3713;84144;79000…	BOLA2-SMG1P6;LAMP1;TSSK1B;TCF12;TXNIP;LRRC15;PERM1;APBB1;PDCL3;KRR1;PADI4;FBXO2;SLC30A3;CELF2;AKAP3;MAP2K6;XPO6;CCDC89;SPINT2;CTH;CIRBP;RGPD5;ZAR1L;TUBB4A;ACTA2;DOCK8;STC1;SPDYC;SETSIP;C4orf46;CORO1A;TBPL1;NAT8L;LRRC4;DOCK5;DSTYK;SGK1;SIN3B;HPCA;AUTS2;HOXA10;TSC22D2;MOAP1;STK3;TINAGL1;ADCY2;MTMR11;ARHGEF1;SLC9A1;DTD2;SALL1;SAMD9;RASSF7;HECW1;ADAP2;NAA50;NAE1;MMP28;PLK5;KLHL20;FNIP2;TTC7A;SRC;OVGP…	0.00925526	0.426976	cellular_component
GO:0034765	regulation of ion transmembrane transport	105	12755	105	13332	0.00823207	0.00787579	1.04524	3769;4734;3751;3766;3762;23704;779;3772;259232;89822;55799;3743;347732;653519;93107;6332;57657;255022;8645;3749;219931;3768;40;3745;83795;3778;610;51463;81033;23416;1181;3742;3754;79073;3790;169522;117144;59285;157855;774;56479;10089;131096;3763;3758;100134444;9424;3765;3738;3773;777;54102;9022;3739;6323;84329;3786;1188;90134;29850;6334;93589;3744;23415;50801;8912;8911;27035;3760;1180;9196;23327;…	KCNJ13;NEDD4;KCND2;KCNJ10;KCNJ5;KCNE4;CACNA1S;KCNJ15;NALCN;KCNK17;CACNA2D3;KCNA7;CATSPER3;GPR89A;KCNG4;SCN7A;HCN3;CALHM1;KCNK5;KCNC4;TPCN2;KCNJ12;ASIC2;KCNB1;KCNK16;KCNMA1;HCN2;GPR89B;KCNH6;KCNH3;CLCN2;KCNA6;KCNF1;TMEM109;KCNS3;KCNV2;CATSPER1;CACNG6;KCNU1;CACNA1B;KCNQ5;KCNK7;KCNH8;KCNJ6;KCNJ1;KCNJ18;KCNK6;KCNJ9;KCNA3;KCNJ16;CACNA1E;CLIC6;CLIC3;KCNA4;SCN1A;HVCN1;KCNQ3;CLCNKB;KCNH7;TRPM5;SCN8A;CACN…	0.00942654	0.988501	biological_process
GO:0007399	nervous system development	257	12755	261	13332	0.020149	0.019577	1.02922	3280;22871;5098;4729;1128;320;23543;2259;8641;4336;57551;4762;51466;56134;10505;50861;2048;51118;647135;4745;9638;146713;9362;389118;28969;29116;56137;8787;4902;4916;23138;11341;1750;1641;8997;27111;8403;2676;57801;5631;9253;51195;3084;728492;56100;55777;223117;4045;4983;6595;8448;1678;56097;817;9965;4671;56145;56113;84662;55800;56106;80149;91851;84059;440026;7101;4669;56142;2637;9935;5454;56146;…	HES1;NLGN1;PCDHGC3;NDUFV2;CHRM1;APBA1;RBFOX2;FGF14;PCDHGB4;MOBP;TAOK1;NEUROG1;EVL;PCDHAC2;SEMA4F;STMN3;EPHB2;UTP11;SRGAP2B;NELL1;FEZ1;RBFOX3;CPNE6;CDHR4;BZW2;MYLIP;PCDHA12;RGS9;NRTN;NTRK3;N4BP3;SCRG1;DLX6;DCX;KALRN;SDCBP2;SOX14;GFRA3;HES4;PRPS1;NUMBL;RAPGEFL1;NRG1;SERF1B;PCDHGB6;MBD5;SEMA3D;LSAMP;OPHN1;SMARCA2;DOC2A;TIMM8A;PCDHGC5;CAMK2D;FGF19;NAIP;PCDHA3;PCDHGA2;GLIS2;SCN3B;PCDHGA10;ZC3H12A;CHRD…	0.0105034	0.988501	biological_process
GO:0005096	GTPase activator activity	239	11893	242	12391	0.0200959	0.0195303	1.02896	120892;25780;255520;64786;57584;116987;128637;9826;57522;134957;64411;93663;353149;148170;119016;647135;79774;201176;25771;55357;84218;259173;9605;396;8787;22930;23616;26037;55188;8997;57514;101060351;55114;553158;26230;146923;1122;9754;161514;55633;2909;4983;115704;5998;23779;8437;84253;84364;3996;394;116984;85397;8829;9515;57186;9138;374403;64744;9824;116985;23580;22899;60626;55803;343578;11138…	LRRK2;RASGRP3;ELMOD2;TBC1D15;ARHGAP21;AGAP1;TBC1D20;ARHGEF11;SRGAP1;STXBP5;ARAP3;ARHGAP18;TBC1D26;CDC42EP5;AGAP4;SRGAP2B;GRTP1;ARHGAP27;TBC1D22A;TBC1D2;TBC1D3F;ALS2CL;VPS9D1;ARHGDIA;RGS9;RAB3GAP1;SH3BP1;SIPA1L1;RIC8B;KALRN;ARHGAP31;TBC1D3K;ARHGAP17;PRR5-ARHGAP8;TIAM2;RUNDC1;CHML;STARD8;TBC1D21;TBC1D22B;ARHGAP35;OPHN1;EVI5L;RGS3;ARHGAP8;RASAL1;GARNL3;ARFGAP2;LLGL1;ARHGAP5;ARAP2;RGS8;NRP1;STXBP5L;R…	0.0108502	0.986478	molecular_function
GO:0045211	postsynaptic membrane	170	14160	172	14857	0.0120056	0.011577	1.03702	8777;1020;2894;2902;2905;1128;5028;339451;3751;23017;2563;1135;22883;322;10505;9455;9478;25945;2561;57528;23237;2043;27065;55584;2904;10006;26037;55327;2742;1756;287;2569;22941;116444;64101;57120;747;200933;3359;9746;50488;9568;1143;8082;3745;57502;386617;254263;2893;2917;1740;1131;85461;11141;57554;1132;2555;729993;27185;6546;375;23426;57497;84062;8973;2570;55879;9229;2891;149111;400745;8825;228…	MPDZ;CDK5;GRID1;GRIN1;GRIN2C;CHRM1;P2RY1;KLHL17;KCND2;FAIM2;GABRD;CHRNA2;CLSTN1;APBB1;SEMA4F;HOMER2;CABP1;NECTIN3;GABRB2;KCTD16;ARC;EPHA4;NSG1;CHRNA9;GRIN2B;ABI1;SIPA1L1;LIN7C;GLRA2;DMD;ANK2;GABRR1;SHANK2;GRIN3B;LRRC4;GOPC;DAGLA;FBXO45;HTR3A;CLSTN3;MINK1;GABBR2;CHRNB4;SSPN;KCNB1;NLGN4X;KCTD8;CNIH2;GRIA4;GRM7;DLG2;CHRM3;TANC1;IL1RAPL1;LRRC7;CHRM4;GABRA2;SHISA9;DISC1;SLC8A1;ARF1;GRIP1;LRFN2;DTNBP1;…	0.0112816	0.473377	cellular_component
GO:0005874	microtubule	264	14160	269	14857	0.0186441	0.0181059	1.02972	6547;56171;1020;64147;22911;1062;127602;54617;51626;114791;64837;23303;23095;6786;201625;55920;27229;58526;9638;166614;63971;27175;10300;1780;23122;80346;11337;7756;23093;54820;9493;10382;1641;10297;10458;123720;284076;100526693;357;55559;56271;107987099;84056;157922;27019;84675;643246;2801;158135;79187;10513;84676;203068;51143;55605;3798;3799;22948;55137;7203;9859;10783;256364;81631;23098;54839;…	SLC8A3;DNAH7;CDK5;KIF9;WDR47;CENPE;DNAH14;INO80;DYNC2LI1;TUBGCP5;KLC2;KIF13B;KIF1B;STIM1;DNAH12;RCC2;TUBGCP4;MID1IP1;FEZ1;DCLK2;KIF13A;TUBG2;KATNB1;DYNC1I1;CLASP2;REEP4;GABARAP;ZNF207;TTLL5;NDE1;KIF23;TUBB4A;DCX;APC2;BAIAP2;WHAMM;TTLL6;ARPC4-TTLL3;SHROOM2;HAUS7;BEX4;LOC107987099;KATNAL1;CAMSAP1;DNAI1;TRIM55;MAP1LC3B2;GOLGA2;TTLL11;FSD1;APPBP2;TRIM63;TUBB;DYNC1LI1;KIF21A;KIF5A;KIF5B;CCT5;FIGN;CCT3…	0.0116292	0.473377	cellular_component
GO:0046872	metal ion binding	1956	11893	2019	12391	0.164466	0.162941	1.00936	107282092;157697;7768;51479;84765;5533;285671;1760;59348;11214;399664;57684;104;10127;6507;9377;83482;6120;23113;284306;55663;7621;116984;5095;10838;107986211;6299;79842;55512;55803;353274;4723;7552;7776;7571;126520;126299;27154;493856;63950;5515;23361;80264;7594;5143;80777;51360;81889;9668;3242;171177;7675;58492;80144;10380;221037;55819;84108;55233;388558;57677;29954;81532;221504;57593;199221;10…	BOLA2-SMG1P6;ERICH1;ZNF225;ANKFY1;ZNF577;PPP3CC;RNF180;DMPK;ZNF350;AKAP13;MEX3D;ZBTB26;ADARB1;ZNF263;SLC1A3;COX5A;SCRT1;RPE;CUL9;ZNF547;ZNF446;ZNF70;ARAP2;PCCA;ZNF275;LOC107986211;SALL1;ZBTB3;SMPD3;ADAP2;ZNF445;NDUFV1;ZNF711;ZNF236;ZNF23;PLK5;ZNF428;BRPF3;CISD2;DMRTA2;PPP2CA;ZNF629;ZNF430;ZNF43;PDE4C;CYB5B;MBTPS2;FAHD1;ZNF432;HPD;RHOV;ZNF121;ZNF77;FRAS1;BPNT1;JMJD1C;RNF130;PCGF6;MOB1A;ZNF808;ZFP1…	0.0125544	0.986478	molecular_function
GO:0030424	axon	200	14160	203	14857	0.0141243	0.0136636	1.03372	120892;1020;10533;23303;23242;54550;50861;2048;9638;126731;2043;51062;9362;10300;126129;5868;23138;4902;22902;64221;4642;152;1756;57657;56850;11151;22859;8087;342035;3084;214;123904;64601;3208;4036;3359;3508;4685;81551;3996;50488;351;79784;8829;3745;4975;55714;84623;118813;23098;8871;81544;3054;4131;127933;2917;22876;27252;4914;57698;55238;85300;11141;29970;5800;3742;10439;5179;23394;7786;84062;8…	LRRK2;CDK5;ATG7;KIF13B;COBL;NECAB2;STMN3;EPHB2;FEZ1;CCSAP;EPHA4;ATL1;CPNE6;KATNB1;CPT1C;RAB5A;N4BP3;NRTN;RUFY3;ROBO3;MYO1D;ADRA2C;DMD;HCN3;GRIPAP1;CORO1A;ADGRL1;FXR1;GLDN;NRG1;ALCAM;NRN1L;VPS16;HPCA;LRP2;HTR3A;IGHMBP2;NCAM2;STMN4;LLGL1;MINK1;APP;MYH14;NRP1;KCNB1;OMP;TENM3;KIRREL3;ZFYVE27;SARM1;SYNJ2;GDPD5;HCFC1;MAP1B;UHMK1;GRM7;INPP5F;KLHL20;NTRK1;SHTN1;SLC38A7;ATCAY;IL1RAPL1;SCHIP1;PTPRO;KCNA6;O…	0.0126007	0.484429	cellular_component
GO:0042493	response to drug	98	12755	98	13332	0.00768326	0.00735074	1.04524	143;123;768;2768;150786;7161;5608;1857;3777;5066;4646;389903;32;6530;3675;6729;7079;2016;2180;8412;3291;2170;4864;57468;344;9759;9293;10512;1603;9027;205;1813;7042;3071;2018;7804;116085;7424;27290;825;3148;70;5228;1374;642;51083;2695;6423;23492;3358;29881;1812;1503;7320;4067;84084;7050;476;6538;478;6185;2027;3030;102723547;6652;80781;2626;79897;3157;8321;8443;25828;9501;4176;347;7386;5198;4142;47…	PARP4;PLIN2;CA9;GNA12;RAB6D;TP73;MAP2K6;DVL3;KCNK3;PAM;MYO6;CSAG3;ACACB;SLC6A2;ITGA3;SRP54;TIMP4;EMX1;ACSL1;BCAR3;HSD11B2;FABP3;NPC1;SLC12A5;APOC2;HDAC4;GPR52;SEMA3C;DAD1;NAT8;AK4;DRD2;TGFB2;NCKAP1L;EMX2;LRP8;SLC22A12;VEGFC;SPINK4;CAPN3;HMGB2;ACTC1;PGF;CPT1A;BLMH;GAL;GIP;SFRP2;CBX7;HTR2C;NPC1L1;DRD1;CTPS1;UBE2B;LYN;RAB6C;TGIF1;ATP1A1;SLC6A11;ATP1A3;RPN2;ENO3;HADHA;CSAG2;SORD;COL18A1;GATA4;RPP21;H…	0.0128797	0.988501	biological_process
GO:0005516	calmodulin binding	151	11893	152	12391	0.0126965	0.012267	1.03502	6547;8877;1266;118;23352;3783;779;165;219670;1264;775;1491;6711;5533;8536;4646;4642;53904;139728;219537;6016;1260;4624;9657;4430;5256;29966;157922;493;5331;817;4641;79784;8411;3706;6548;5532;29904;440956;93974;816;5996;4619;3781;84223;5999;401067;79012;6546;491;84254;128153;4645;23604;57172;5121;4135;23271;10645;814;7466;5116;6640;5260;8826;3782;27130;490;132141;9495;79929;80271;79598;59341;38912…	SLC8A3;SPHK1;CNN3;ADD1;UBR4;KCNN4;CACNA1S;AEBP1;ENKUR;CNN1;CACNA1C;CTH;SPTBN1;PPP3CC;CAMK1;MYO6;MYO1D;MYO3A;PNCK;SMTNL1;RIT1;CNGA2;MYH6;IQCB1;MYO1B;PHKA2;STRN3;CAMSAP1;ATP2B4;PLCB3;CAMK2D;MYO1C;MYH14;EEA1;ITPKA;SLC9A1;PPP3CB;EEF2K;IQCF6;ATP5IF1;CAMK2B;RGS1;MYH1;KCNN2;IQCG;RGS4;IQCF3;CAMKV;SLC8A1;ATP2B2;CAMKK1;SPATA17;MYO5B;DAPK2;CAMK1G;PCP4;MAP6;CAMSAP2;CAMKK2;CAMK4;WFS1;PCNT;SNTA1;PHKG1;IQGAP1;K…	0.0140315	0.986478	molecular_function
GO:0030036	actin cytoskeleton organization	96	12755	96	13332	0.00752646	0.00720072	1.04524	2302;81788;57381;7984;339451;118;9826;9168;2245;261734;91010;51332;11151;10092;5154;4983;165904;3706;11252;5170;23370;57477;4771;391;51763;2317;23500;9788;55740;89846;9344;9260;10420;22885;7464;107987048;345456;56907;2039;29;23647;57144;121512;55153;23096;11188;10298;4867;5879;81532;54434;440073;2035;152273;9322;5297;93627;6093;1794;79983;85464;9844;23603;26499;283431;22808;23396;129446;65979;231…	FOXJ1;NUAK2;RHOJ;ARHGEF5;KLHL17;ADD1;ARHGEF11;TMSB10;FGD1;NPHP4;FMNL3;SPTBN5;CORO1A;ARPC5;PDGFA;OPHN1;XIRP1;ITPKA;PACSIN2;PDPK1;ARHGEF18;SHROOM4;NF2;RHOG;INPP5K;FLNB;DAAM2;MTSS1;ENAH;FGD3;TAOK2;PDLIM7;TESK2;ABLIM3;CORO2A;LOC107987048;PFN3;SPIRE1;DMTN;ABR;ARFIP2;PAK5;FGD4;SDAD1;IQSEC2;NISCH;PAK4;NPHP1;RAC1;MOB2;SSH1;IQSEC3;EPB41;FGD5;TRIP10;PI4KA;TBCK;ROCK1;DOCK2;POF1B;SSH2;ELMO1;CORO1C;PLEK2;GAS2…	0.0140806	0.988501	biological_process
GO:0005622	intracellular	424	14160	435	14857	0.0299435	0.0292791	1.02269	6585;2259;122042;150786;25771;84218;55707;2904;51315;285671;57125;57624;79097;6016;51195;375449;6747;9965;108;54622;373156;8811;58533;81688;10767;820;1438;87;100510707;10316;729857;2444;79012;51652;23102;2253;57172;254272;1617;92610;23609;135112;79633;23066;1618;8260;221037;392509;10000;22861;107986215;8987;23415;51267;27201;121601;101060389;55905;266977;56006;23327;2249;414059;57093;255426;57055…	SLIT1;FGF14;RXFP2;RAB6D;TBC1D22A;TBC1D3F;NECAP2;GRIN2B;KRCC1;RNF180;PLXDC1;NYAP2;TRIM48;RIT1;RAPGEFL1;MAST4;SSR3;FGF19;ADCY2;ARL15;GSTK1;GALR2;SNX6;C6orf62;HBS1L;CAMP;CSF2RA;ACTN1;TBC1D3J;NMUR1;RGPD2;FRK;CAMKV;CHMP3;TBC1D2B;FGF8;CAMK1G;TBC1D28;DAZ1;TIFA;MKRN2;NCOA7;FAT4;CAND2;DAZL;NAA10;JMJD1C;ARL13A;AKT3;NLRP1;LOC107986215;STBD1;KCNH4;CLEC1A;GPR78;ANO4;TBC1D3D;RNF114;ADGRF1;SMG9;NEDD4L;FGF4;TBC1…	0.0144423	0.526004	cellular_component
GO:0030426	growth cone	86	14160	86	14857	0.00607345	0.00578852	1.04922	120892;1020;9266;322;50861;9638;8239;90167;10300;10006;22902;1809;22941;3675;26230;22859;26053;10092;3508;81551;79784;8829;81544;57698;80228;5800;7786;26059;84062;1861;65018;91752;9860;5101;8826;29767;58155;3831;22933;59341;9201;393;1522;54434;7224;10236;140767;9585;10540;23064;29999;57447;2332;1826;90060;85440;323;1525;11336;57451;2185;255057;80315;6809;54536;55811;114787;27124;94056;55118;25791…	LRRK2;CDK5;CYTH2;APBB1;STMN3;FEZ1;USP9X;FRMD7;KATNB1;ABI1;RUFY3;DPYSL3;SHANK2;ITGA3;TIAM2;ADGRL1;AUTS2;ARPC5;IGHMBP2;STMN4;MYH14;NRP1;GDPD5;SHTN1;ORAI2;PTPRO;MAP3K12;ERC2;DTNBP1;TOR1A;PINK1;ZNF804A;LRIG2;PCDH9;IQGAP1;TMOD2;PTBP2;KLC1;SIRT2;TRPV4;DCLK1;ARHGAP4;CTSZ;SSH1;TRPC5;HNRNPR;NRSN1;KIF20B;DCTN2;SETX;FSCN3;NDRG2;FMR1;DSCAM;CCDC120;DOCK7;APBB2;CXADR;EXOC3;TENM2;PTK2B;CBARP;CPEB4;STX3;EXOC6;AD…	0.015852	0.548478	cellular_component
GO:0010628	positive regulation of gene expression	174	12755	176	13332	0.0136417	0.0132013	1.03336	8939;10859;6938;1609;5354;2048;158800;79366;3249;6667;51384;7475;22930;7097;27074;4086;3987;25988;11235;55833;59;5562;287;8880;3675;9146;10266;9722;3084;5737;5453;1435;51176;5304;10333;257101;4088;9898;54106;10268;80149;2615;84528;8736;2297;3054;6733;7046;642658;9464;9682;222008;10765;84830;26191;4087;10439;54567;2931;7088;2253;84062;9027;54959;89780;91752;566;84775;80326;170302;57165;8431;11187;…	FUBP3;LILRB1;TCF12;DGKQ;PLP1;EPHB2;RHOXF1;HMGN5;HPN;SP1;WNT16;WNT6;RAB3GAP1;TLR2;LAMP3;SMAD1;LIMS1;HINFP;PDCD10;UBAP2;ACTA2;PRKAA1;ANK2;FUBP1;ITGA3;HGS;RAMP2;NOS1AP;NRG1;PTGFR;POU3F1;CSF1;LEF1;PIP;TLR6;ZNF683;SMAD3;UBAP2L;TLR9;RAMP3;ZC3H12A;LRRC32;RHOXF2;MYOM1;FOXD1;HCFC1;SRPK2;TGFBR1;SCX;HAND2;KDM4A;VSTM2A;KDM5B;ADTRP;PTPN22;SMAD2;OLFM1;DLL4;GSK3A;TLE1;FGF8;DTNBP1;NAT8;ODAM;WNT3A;ZNF804A;AZU1;ZN…	0.0163082	0.988501	biological_process
GO:0030198	extracellular matrix organization	134	12755	135	13332	0.0105057	0.010126	1.03749	284217;3911;3691;3918;83700;60495;10516;79625;85301;3675;7143;7837;4060;1301;5154;1285;3676;3684;10319;4921;351;4146;1758;2200;56999;8728;4617;7101;105373381;1999;56605;633;1288;3909;1298;1295;1299;151887;5212;7059;80070;10585;4016;27031;25975;8785;1834;64094;89780;10549;4237;3680;8076;7042;3914;6662;1300;64856;3678;1289;9806;1282;3912;22795;164656;9644;1296;25890;3915;1297;27035;342371;2192;2199…	LAMA1;LAMA5;ITGB4;LAMC2;JAM3;HPSE2;FBLN5;NDNF;COL27A1;ITGA3;TNR;PXDN;LUM;COL11A1;PDGFA;COL4A3;ITGA4;ITGAM;LAMC3;DDR2;APP;MATN1;DMP1;FBN1;ADAMTS9;ADAM19;MYF5;NR2E1;LOC105373381;ELF3;ERO1B;BGN;COL4A6;LAMA3;COL9A2;COL8A1;COL9A3;CCDC80;VIT;THBS3;ADAMTS20;POMT1;LOXL1;NPHP3;EGFL6;MATN4;DSPP;SMOC2;WNT3A;PRDX4;MFAP2;ITGA9;MFAP5;TGFB2;LAMB3;SOX9;COL10A1;VWA1;ITGA5;COL5A1;SPOCK2;COL4A1;LAMB1;NID2;TMPRSS6;S…	0.0177095	0.988501	biological_process
GO:0032403	protein complex binding	144	11893	145	12391	0.012108	0.011702	1.03469	6498;5792;23191;4704;7275;5520;25942;322;525;55070;8775;54585;51654;5174;4697;3059;8787;60673;7097;10006;6711;733;10998;1756;4801;7289;6767;23510;29966;10134;8241;5915;8453;7529;10152;2200;9419;167691;54442;59345;55719;5906;731;5082;4702;7067;7385;55080;22895;8440;5515;23607;8431;8826;10454;3071;3914;192111;4905;4678;7384;79924;55604;388324;22994;23542;28964;4035;10787;129138;2782;1742;146206;863…	SKIL;PTPRF;CYFIP1;NDUFA9;TUB;PPP2R2A;SIN3A;APBB1;ATP6V1B1;DET1;NAPA;LZTFL1;CDK5RAP1;PDZK1;NDUFA4;HCLS1;RGS9;ATG101;TLR2;ABI1;SPTBN1;C8G;SLC27A5;DMD;NFYB;TULP3;ST13;KCTD2;STRN3;BCAP31;RBM10;RARB;CUL2;YWHAB;ABI2;FBN1;CRIPT;LCA5;KCTD5;GNB4;SLF2;RAP1A;C8A;PDCL;NDUFA8;THRA;UQCRC2;TAPBPL;RPH3A;NCK2;PPP2CA;CD2AP;NR0B2;IQGAP1;TAB1;NCKAP1L;LAMB3;PGAM5;NSF;NASP;UQCRC1;ADM2;CARMIL1;INCA1;CEP131;MAPK8IP2;GIT…	0.0180076	0.986478	molecular_function
GO:0005938	cell cortex	83	14160	83	14857	0.00586158	0.00558659	1.04922	163778;4734;28988;9026;2998;23242;9478;3918;23122;55188;4646;11214;1397;23245;4691;80762;2241;29899;50855;23332;57471;126353;2917;1639;9595;10256;2317;8874;56288;382;57553;56907;3190;23647;1300;375189;26064;56776;54751;631;10539;9936;752;256158;9322;51411;64926;642273;2868;84612;219736;10129;83872;2185;2571;728378;112267947;85477;54874;126695;57595;84501;9743;9847;3709;387755;4739;115703;5216;374…	SPRR4;NEDD4;DBNL;HIP1R;GYS2;COBL;CABP1;LAMC2;CLASP2;RIC8B;MYO6;AKAP13;CRIP2;ASTN2;NCL;NDFIP1;FER;GPSM2;PARD6A;CLASP1;ERMN;MISP;GRM7;DCTN1;CYTIP;CNKSR1;FLNB;ARHGEF7;PARD3;ARF6;MICAL3;SPIRE1;HNRNPK;ARFIP2;COL10A1;PFN4;RAI14;FMN2;FBLIM1;BFSP1;GLRX3;CD302;FMNL1;HMCN2;TRIP10;BIN2;RASAL3;FAM110C;GRK4;PARD6B;STOX1;FRY;HMCN1;PTK2B;GAD1;POTEF;LOC112267947;SCIN;FNBP1L;KDF1;PDZD4;SPIRE2;ARHGAP32;C2CD5;ITPR2…	0.0183253	0.596421	cellular_component
GO:0001228	transcriptional activator activity, RNA polymerase II transcription regulatory region sequence-specific DNA binding	97	11893	97	12391	0.00815606	0.00782826	1.04187	22887;222546;3661;3660;22806;23764;55840;2119;58495;89884;138715;54937;5316;1961;3234;51176;346389;93649;11317;9189;91975;4617;6095;3664;2637;148327;4761;80034;1746;7182;3233;81566;136259;4656;157848;10620;148979;56751;22877;404281;2355;64321;7227;1820;84699;100526761;3196;6774;6473;6722;4807;6297;8538;7716;6257;27287;57822;7629;153222;140628;2626;3239;64651;3663;6239;4009;79977;4010;60529;4618;1…	FOXJ3;RFX6;IRF3;IRF2;IKZF3;MAFF;EAF2;ETV5;OVOL2;LHX4;ARID3C;SOHLH2;PKNOX1;EGR4;HOXD8;LEF1;MACC1;MYOCD;RBPJL;ZBED1;ZNF300;MYF5;RORA;IRF6;GBX2;CREB3L4;NEUROD2;CSRNP3;DLX2;NR2C2;HOXD4;CSRNP2;KLF14;MYOG;NKX6-3;ARID3B;GLIS1;BARHL1;MLXIP;YY2;FOSL2;SOX17;TRPS1;ARID3A;CREB3L3;CCDC169-SOHLH2;TLX2;STAT3;SHOX;SRF;NHLH1;SALL2;BARX2;VEZF1;RXRB;VENTX;GRHL3;ZNF76;CREBRF;GATA5;GATA4;HOXD13;CSRNP1;IRF5;RREB1;LMX1…	0.0184112	0.986478	molecular_function
GO:0005856	cytoskeleton	277	14160	283	14857	0.0195621	0.0190483	1.02698	23150;345651;3094;9970;9026;9050;1609;54518;79600;9208;64411;51466;9168;148170;2998;9750;22844;9478;2036;85456;1264;83538;247;2245;57026;90167;7114;57545;396;55075;144347;8048;10006;5608;26037;440730;79589;64431;85376;1641;10296;59;287;5147;83861;2038;357;5413;9087;91624;57728;83786;161514;27019;26249;7266;3996;23406;84517;7203;2241;4139;10152;71;50619;6676;23043;3635;122060;79809;80149;8871;1097…	FRMD4B;ACTBL2;HINT1;NR1I3;HIP1R;PSTPIP2;DGKQ;APBB1IP;TCTN1;LRRFIP1;ARAP3;EVL;TMSB10;CDC42EP5;GYS2;RIPOR2;FRMPD1;CABP1;EPB41L1;TNKS1BP1;CNN1;TTC25;ALOX15B;FGD1;PDXP;FRMD7;TMSB4X;CC2D2A;ARHGDIA;UACA;RFLNA;CSRP3;ABI1;MAP2K6;SIPA1L1;TRIM67;RNF128;ACTR6;RIMBP3;DCX;MAEA;ACTA2;ANK2;PDE6D;RSPH3;EPB42;SHROOM2;SEPTIN5;TMSB4Y;NEXN;WDR19;FRMD8;TBC1D21;DNAI1;KLHL3;DNAJC7;LLGL1;COTL1;ACTRT3;CCT3;FER;MARK1;ABI2…	0.0189614	0.596421	cellular_component
GO:0005788	endoplasmic reticulum lumen	186	14160	189	14857	0.0131356	0.0127213	1.03257	22901;169044;23193;81029;56034;56983;29106;8614;414;81567;80341;56975;57333;285203;4189;7475;23127;10232;121506;9601;10130;4924;5034;11320;85301;116519;55033;10525;10117;54972;1301;1435;5154;1285;1303;375056;51661;4240;1066;125972;51148;1758;4052;64222;8974;2200;57104;56005;3895;91851;1306;4547;3053;7425;10970;1288;1308;1298;197;56955;5799;1295;3698;80310;54431;23071;1299;347527;5768;8729;590;517…	ARSG;COL22A1;GANAB;WNT5B;PDGFC;POGLUT1;SCG3;STC2;ARSD;TXNDC5;BPIFB2;FAM20C;RCN3;EOGT;DNAJB9;WNT6;COLGALT2;MSLN;ERP27;PDIA4;PDIA6;NUCB1;P4HB;MGAT4A;COL27A1;APOA5;FKBP14;HYOU1;ENAM;TMEM132A;COL11A1;CSF1;PDGFA;COL4A3;COL12A1;MIA3;FKBP7;MFGE8;CES1;CALR3;CERCAM;DMP1;LTBP1;TOR3A;P4HA2;FBN1;PNPLA2;MYDGF;KTN1;CHRDL1;COL15A1;MTTP;SERPIND1;VGF;CKAP4;COL4A6;COL17A1;COL9A2;AHSG;MEPE;PTPRN2;COL8A1;ITIH2;PDGFD…	0.020521	0.604522	cellular_component
GO:0043231	intracellular membrane-bounded organelle	435	14160	447	14857	0.0307203	0.0300868	1.02106	2962;344905;2803;27314;10455;57167;115123;7161;51729;91010;51479;51762;55315;753;64218;9842;79991;9794;79065;729359;8974;54809;7425;57599;10941;11252;10490;24138;10855;2888;130340;79443;1106;51693;6782;10715;25849;55858;5476;5097;9779;22897;6598;5509;23600;55750;22934;3992;100527963;64581;10569;79876;56478;5818;2741;157695;93664;10059;259;54498;286430;6342;23390;387680;84986;1315;111240474;7415;1…	GTF2F1;ATP13A5;GOLGA4;RAB30;ECI2;SALL4;MARCHF3;TP73;WBP11;FMNL3;ANKFY1;RAB8B;SLC29A3;LDLRAD4;SEMA4A;PLEKHM1;STN1;MAML1;ATG9A;PLIN4;P4HA2;SAMD9;VGF;WDR48;UGT2A1;PACSIN2;VTI1B;IFIT5;HPSE;GRB14;AP1S3;FYCO1;CHD2;TRAPPC2L;HSPA13;CERS1;PARM1;TMEM165;CTSA;PCDH1;TBC1D5;CEP164;SMARCB1;PPP1R3D;AMACR;AGK;RPIA;FADS1;PMF1-BGLAP;CLEC7A;SLU7;UBA5;EIF4ENIF1;NECTIN1;GLRA1;TDRP;CADPS2;DNM1L;AMBP;SMOX;NLRP2B;SCP2;Z…	0.0209661	0.604522	cellular_component
GO:0009653	anatomical structure morphogenesis	87	12755	87	13332	0.00682085	0.00652565	1.04524	5308;22887;9580;27023;3886;221937;8928;10522;10389;10894;2928;51085;347853;286380;1948;399823;200350;2299;442425;2138;2297;4081;27120;51804;653427;93986;55810;7290;8521;3215;64976;2298;100132074;84467;7700;27122;6911;29999;2248;139628;2300;107986244;4779;4738;5307;2145;8216;10736;3201;9095;2019;10206;11123;1903;2140;3607;116113;1368;170960;344167;2307;4142;653404;10660;6322;2070;2069;23612;6477;9…	PITX2;FOXJ3;SOX13;FOXB1;KRT35;FOXK1;FOXH1;DEAF1;SCML2;LYVE1;GSC2;MLXIPL;TBX10;FOXD4L3;EFNB2;FOXI2;FOXD4L1;FOXI1;FOXB2;EYA1;FOXD1;MAB21L1;DKKL1;SIX4;FOXD4L5;FOXP2;FOXJ2;HIRA;GCM1;HOXB5;MRPL40;FOXD4;FOXO6;FBN3;ZNF141;DKK3;TBX6;FSCN3;FGF3;FOXR2;FOXL1;LOC107986244;NFE2L1;NEDD8;PITX1;EZH1;LZTR1;SIX2;HOXA4;TBX19;EN1;TRIM13;RCAN3;S1PR3;EYA3;FOXK2;FOXP4;CPM;ZNF721;FOXI3;FOXS1;MAS1;FOXD4L6;LBX1;SCML1;EYA4…	0.0210267	0.988501	biological_process
GO:0016887	ATPase activity	93	11893	93	12391	0.00781973	0.00750545	1.04187	64147;1062;54617;9861;9326;23303;23095;9557;5704;11004;201625;23400;63971;9493;55324;23347;4624;10212;3320;6595;55605;79784;64222;81570;54514;80179;55729;3801;27183;124602;6594;126074;487;54454;8449;1861;1763;79659;22836;84643;4905;3797;5701;122402;3833;113220;70;100289561;5700;10111;23;9585;1974;539;7919;9525;29789;23078;7415;23195;10749;57571;84896;29028;4622;56992;8467;4626;513;221458;10112;90…	KIF9;CENPE;INO80;PSMD6;ZNHIT3;KIF13B;KIF1B;CHD1L;PSMC4;KIF2C;DNAH12;ATP13A2;KIF13A;KIF23;ABCF3;SMCHD1;MYH6;DDX39A;HSP90AA1;SMARCA2;KIF21A;MYH14;TOR3A;CLPB;DDX4;MYO19;ATF7IP;KIFC3;VPS4A;KIF19;SMARCA1;SWSAP1;ATP2A1;ATAD2B;DHX16;TOR1A;DNA2;DYNC2H1;RHOBTB3;KIF2B;NSF;KIF3C;PSMC2;TDRD9;KIFC1;KIF12;ACTC1;LOC100289561;PSMC1;RAD50;ABCF1;KIF20B;EIF4A2;ATP5PO;DDX39B;VPS4B;OLA1;VWA8;VCP;MDN1;KIF1C;CARNS1;ATA…	0.021722	0.986478	molecular_function
GO:0016192	vesicle-mediated transport	86	12755	86	13332	0.00674245	0.00645065	1.04524	2803;6734;780776;64411;162;100506084;25956;9362;23162;54843;8997;6845;11149;51030;84315;3798;81555;8904;118813;56999;254263;9267;23062;10490;51622;27183;57731;11154;4689;375;130340;26276;201158;8905;10981;4645;163;6843;51614;382;56907;10717;4905;10226;7542;84522;79036;84932;56776;9135;6712;22879;84826;26088;27443;100533496;54806;9341;26286;23163;9479;375035;8895;8906;23431;22872;9882;84501;10112;…	GOLGA4;SRPRA;TVP23A;ARAP3;AP1B1;ARL17B;SEC31B;CPNE6;MAPK8IP3;SYTL2;KALRN;VAMP7;BVES;TVP23B;MON1A;KIF5A;YIPF5;CPNE1;ZFYVE27;ADAMTS9;CNIH2;CYTH1;GGA2;VTI1B;CCZ1;VPS4A;SPTBN4;AP4S1;NCF4;ARF1;AP1S3;VPS33B;TVP23C;AP1S2;RAB32;MYO5B;AP2B1;VAMP1;ERGIC3;ARF6;SPIRE1;AP4B1;NSF;PLIN3;ZFPL1;JAGN1;KXD1;RAB2B;FMN2;RABEP1;SPTBN2;MON1B;SFT2D3;GGA1;CECR2;TVP23C-CDRT4;AHI1;VAMP3;ARFGAP3;GGA3;MAPK8IP1;SFT2D2;CPNE3;A…	0.0219844	0.988501	biological_process
GO:0006468	protein phosphorylation	231	12755	235	13332	0.0181105	0.0176268	1.02745	120892;1020;23139;81788;83942;6787;5590;57551;1017;8428;56975;660;23097;11329;102724428;23178;90;728642;23235;1455;8536;1760;1716;5562;8997;9252;22848;30811;11040;415116;6446;29941;83939;5585;83983;84451;6788;100533105;27148;658;50488;6795;817;9794;351;2241;4139;23043;5129;283629;10783;344387;1198;902;10595;904;5532;5170;1487;167359;8445;9989;864;126520;10733;816;27347;57600;2081;4914;6714;6733;8…	LRRK2;CDK5;MAST2;NUAK2;TSSK1B;NEK4;PRKCZ;TAOK1;CDK2;STK24;FAM20C;BMX;CDK19;STK38;SIK1B;PASK;ACVR1;CDK11A;SIK2;CSNK1G2;CAMK1;DMPK;DGUOK;PRKAA1;KALRN;RPS6KA5;AAK1;HUNK;PIM2;PIM3;SGK1;PKN3;EIF2A;PKN1;TSSK6;MAP3K21;STK3;C8orf44-SGK3;STK36;BMPR1B;MINK1;AURKC;CAMK2D;MAML1;APP;FER;MARK1;TNIK;CDK18;TSSK4;NEK6;CDKL4;CLK3;CCNH;ERN2;CCNT1;PPP3CB;PDPK1;CTBP1;NIM1K;DYRK2;PPP4R1;RUNX3;PLK5;PLK4;CAMK2B;STK39;FN…	0.0230577	0.988501	biological_process
GO:0001077	transcriptional activator activity, RNA polymerase II proximal promoter sequence-specific DNA binding	175	11893	177	12391	0.0147145	0.0142846	1.0301	2302;4097;4808;5308;4775;5013;8939;390874;3661;6938;2649;23648;7161;57057;266743;51621;5452;2005;6667;8609;170463;4086;121599;63974;11166;256297;100033411;3670;3206;55922;4520;253738;7023;51176;84839;3195;2004;9247;93649;10538;6939;9189;2000;8929;84662;64641;1999;7101;2299;2297;2002;9935;10725;5454;9464;51804;5449;79755;23125;26257;1052;4087;7182;55810;10153;4656;2736;9355;7702;10620;1997;28999;8…	FOXJ1;MAFG;NHLH2;PITX2;NFATC3;OTX1;FUBP3;ONECUT3;IRF3;TCF12;NR6A1;SSBP3;TP73;TBX20;NPAS4;KLF13;POU2F2;ELK4;SP1;KLF7;SSBP4;SMAD1;SPIC;NEUROD6;SOX21;PTF1A;DUXB;ISL1;HOXA10;NKRF;MTF1;EBF3;TFAP4;LEF1;RAX2;TLX1;ELK3;GCM2;MYOCD;BATF;TCF15;ZBED1;ELF4;PHOX2B;GLIS2;EBF2;ELF3;NR2E1;FOXI1;FOXD1;ELK1;MAFB;NFAT5;POU3F2;HAND2;SIX4;POU1F1;ZNF750;CAMTA2;NKX2-8;CEBPD;SMAD2;NR2C2;FOXJ2;CEBPZ;MYOG;GLI2;LHX2;ZNF143;…	0.0243876	0.986478	molecular_function
GO:0045892	negative regulation of transcription, DNA-templated	350	12755	358	13332	0.0274402	0.0268527	1.02188	7541;55806;222894;84944;6496;3987;59348;8403;10127;84504;155061;9139;605;343068;81628;29883;100381270;58533;84662;6299;1999;1487;2297;1112;6714;642658;51548;64750;102723796;6934;124790;51763;7067;9039;3087;81931;7481;2167;6662;26149;64426;115677;117854;3609;22933;9318;144165;3148;29947;84108;253461;3399;645359;27122;11331;29117;653619;23462;10971;7376;729528;390999;79656;391002;374900;10438;80139…	ZBTB14;HR;FERD3L;MAEL;SIX3;LIMS1;ZNF350;SOX14;ZNF263;NKX6-2;ZNF746;CBFA2T2;BCL7A;PRAMEF5;TSC22D4;CNOT7;ZBED6;SNX6;GLIS2;SALL1;ELF3;CTBP1;FOXD1;FOXN3;SRC;SCX;SIRT6;SMURF2;TLE7;TCF7L2;HEXIM2;INPP5K;THRA;UBA3;HHEX;ZNF93;WNT11;FABP4;SOX9;ZNF658;SUDS3;NOSTRIN;TRIM6;ILF3;SIRT2;COPS2;PRICKLE1;HMGB2;DNMT3L;PCGF6;ZBTB38;ID3;PRAMEF26;DKK3;PHB2;BRD7;PRAMEF15;HEY1;YWHAQ;NR1H2;PRAMEF14;PRAMEF12;BEND5;PRAMEF8;…	0.0249538	0.988501	biological_process
GO:0016477	cell migration	124	12755	125	13332	0.00972168	0.00937594	1.03688	5792;2321;3280;5670;9050;5590;3911;6503;2028;5728;6754;23237;91010;23616;54820;64759;357;967;136242;3084;10092;2909;81873;6198;10152;400581;5077;6548;221002;221178;5170;7525;83666;9289;9672;6714;5753;2444;23513;5626;30817;84174;8440;9344;399687;2049;221927;7042;5796;57144;55604;2268;64083;1289;1000;10298;23032;5879;57464;5291;10750;30011;5288;1942;6383;79767;29999;3915;2013;27035;204474;4898;9844…	PTPRF;FLT1;HES1;PSG2;PSTPIP2;PRKCZ;LAMA5;SLA;ENPEP;PTEN;SSTR4;ARC;FMNL3;SH3BP1;NDE1;TNS3;SHROOM2;CD63;PRSS37;NRG1;ARPC5;ARHGAP35;ARPC5L;RPS6KB1;ABI2;GRAPL;PAX3;SLC9A1;RASGEF1A;SPATA13;PDPK1;YES1;PARP9;ADGRG1;SDC3;SRC;PTK6;FRK;SCRIB;PROP1;ADGRE2;SLA2;NCK2;TAOK2;MYO18A;EPHB3;BRAT1;TGFB2;PTPRK;PAK5;CARMIL1;FGR;GOLPH3;COL5A1;CDH2;PAK4;USP33;RAC1;STRIP2;PIK3CB;GRAP;SH3KBP1;PIK3C2G;EFNA1;SDC2;ELMO3;FSC…	0.025905	0.988501	biological_process
GO:0007050	cell cycle arrest	81	12755	81	13332	0.00635045	0.00607561	1.04524	6498;2619;9092;84897;322;23645;7161;5608;51719;1620;5562;339479;9238;123720;57795;51422;10325;8453;8454;4088;100144748;55544;27085;10595;5496;64223;3664;127933;2081;8872;55771;6934;5565;8451;220042;7480;58528;54766;81617;7042;220296;5494;28227;55904;27352;5571;10668;9585;51776;10634;389493;2620;55437;10669;323;7251;133746;8065;22846;5604;6009;64121;1982;92335;153129;1718;57521;166793;3611;5563;10…	SKIL;GAS1;SART1;TBRG1;APBB1;PPP1R15A;TP73;MAP2K6;CAB39;BRINP1;PRKAA1;BRINP3;TBRG4;WHAMM;BRINP2;PRKAG2;RRAGB;CUL2;CUL1;SMAD3;KLLN;RBM38;MTBP;ERN2;PPM1G;MLST8;IRF6;UHMK1;ERN1;CDC123;PRR11;TCF7L2;PRKAB2;CUL4A;DDIAS;WNT10B;RRAGD;BTG4;CAB39L;TGFB2;HEPACAM;PPM1A;PPP2R3B;KMT2E;SGSM3;PRKAG1;CGRRF1;KIF20B;MAP3K20;GAS2L1;NUPR2;GAS2;STRADB;CGREF1;APBB2;TSG101;JMY;CUL5;VASH1;MAP2K1;RHEB;RRAGC;EIF4G2;STRADA;S…	0.0274665	0.988501	biological_process
GO:0008076	voltage-gated potassium channel complex	73	14160	73	14857	0.00515537	0.00491351	1.04922	10242;1804;27345;3775;3744;23415;3751;23630;57628;3770;3762;80333;343450;3788;3783;7881;57582;3748;30818;30820;8514;3780;30819;3760;3736;3742;3755;3754;27094;3743;3790;3779;169522;9992;126755;93107;8506;3737;3759;157855;6900;170850;389816;27012;56479;26047;26251;3763;3758;9424;3785;10008;3776;3749;6804;219527;3764;3750;3773;3738;3747;3741;3787;3739;3745;3786;440699;3778;9312;57463;610;3746;3761	KCNMB2;DPP6;KCNMB4;KCNK1;KCNA10;KCNH4;KCND2;KCNE5;DPP10;KCNJ14;KCNJ5;KCNIP4;KCNT2;KCNS2;KCNN4;KCNAB1;KCNT1;KCNC3;KCNIP3;KCNIP1;KCNAB2;KCNN1;KCNIP2;KCNJ3;KCNA1;KCNA6;KCNG1;KCNF1;KCNMB3;KCNA7;KCNS3;KCNMB1;KCNV2;KCNE2;LRRC38;KCNG4;CNTNAP1;KCNA2;KCNJ2;KCNU1;CNTN2;KCNG3;LRRC26;KCNV1;KCNQ5;CNTNAP2;KCNG2;KCNJ6;KCNJ1;KCNK6;KCNQ2;KCNE3;KCNK2;KCNC4;STX1A;LRRC55;KCNJ8;KCND1;KCNJ16;KCNA3;KCNC2;KCNA5;KCNS1;KC…	0.0297065	0.822276	cellular_component
GO:0008380	RNA splicing	155	12755	157	13332	0.0121521	0.0117762	1.03192	11066;9984;51329;23543;25804;10250;9879;10492;9410;6637;8458;130916;146713;24148;9589;6830;11017;55677;22828;25962;5725;79650;4904;7011;378949;10147;4841;54033;55599;11129;8241;6651;11189;4686;6100;85437;55544;79005;27332;10713;11157;9584;100526737;10262;6733;55110;23076;107985692;2334;8233;51362;8449;9129;6625;10992;9343;51755;6634;51747;8563;9541;3190;23005;55234;378951;151987;51001;27257;8899;…	SNRNP35;THOC1;ARL6IP4;RBFOX2;LSM4;SRRM1;DDX46;SYNCRIP;SNRNP40;SNRPG;TTF2;MTERF4;RBFOX3;PRPF6;WTAP;SUPT6H;SNRNP27;IWS1;SCAF8;VIRMA;PTBP1;USB1;YBX1;TEP1;RBMY1D;SUGP2;NONO;RBM11;RNPC3;CLASRP;RBM10;SON;CELF3;NCBP1;RP9;ZCRB1;RBM38;SCNM1;ZNF638;USP39;LSM6;RBM39;RBM14-RBM4;SF3B4;SRPK2;MAGOHB;RRP1B;LOC107985692;AFF2;ZRSR2;CDC40;DHX16;PRPF3;SNRNP70;SF3B2;EFTUD2;CDK12;SNRPD3;LUC7L3;THOC5;CIR1;HNRNPK;MAPKBP…	0.0312146	0.988501	biological_process
GO:0031410	cytoplasmic vesicle	173	14160	176	14857	0.0122175	0.0118463	1.03134	120892;8777;7016;10133;253190;91862;10630;56893;149951;4987;29986;2028;81611;79893;100526767;55357;3736;23299;29982;23138;11337;4642;4646;5147;79585;9497;1855;2643;157753;643246;161;100533105;28514;154810;55630;57111;8829;81631;116985;7425;80824;130612;148867;5170;7039;221395;528;8766;51652;285973;257364;55361;23604;10682;92714;51604;9344;313;7456;51100;55245;79932;22822;2039;3831;11345;8372;5934…	LRRK2;MPDZ;TESK1;OPTN;SERHL2;MARVELD3;PDPN;UBQLN4;COMMD7;OPRL1;SLC39A2;ENPEP;ANP32E;GGNBP2;RNF103-CHMP3;TBC1D2;KCNA1;BICD2;NRBF2;N4BP3;GABARAP;MYO1D;MYO6;PDE6D;CORO7;SLC4A7;DVL1;GCH1;TMEM74;MAP1LC3B2;AP2A2;C8orf44-SGK3;DLL1;AMOTL1;SLC39A4;RAB25;NRP1;MAP1LC3B;ARAP1;VGF;DUSP16;TMEM198;SLC30A7;PDPK1;TGFA;ADGRF5;ATP6V1C1;RAB11A;CHMP3;ATG9B;SNX33;PI4K2A;DAPK2;EBP;ARRDC1;PIGT;TAOK2;AOAH;WIPF1;SH3GLB1;U…	0.0318927	0.836995	cellular_component
GO:0005925	focal adhesion	258	14160	264	14857	0.0182203	0.0177694	1.02538	2321;30845;23191;5239;10580;1266;118;6840;55612;7408;51466;54518;2768;6202;3660;81;9351;1264;23164;84964;1464;9019;3987;26136;309;64759;9493;5034;120534;57514;6124;3675;7791;100529239;23224;91624;10525;79853;214;10097;10092;9754;81873;7739;91179;51056;3676;1948;374872;4921;7529;6207;71;23768;2886;117143;8829;10094;6548;79038;5782;23521;10867;11252;5170;11261;7525;126353;87;527;83692;5605;6193;129…	FLT1;EHD3;CYFIP1;PGM5;SORBS1;CNN3;ADD1;SVIL;FERMT1;VASP;EVL;APBB1IP;GNA12;RPS8;IRF2;ACTN4;SLC9A3R2;CNN1;MPRIP;ALKBH6;CSPG4;MPZL1;LIMS1;TES;ANXA6;TNS3;KIF23;P4HB;ARL14EP;ARHGAP31;RPL4;ITGA3;ZYX;RPS10-NUDT3;SYNE2;NEXN;HYOU1;TM4SF20;ALCAM;ACTR2;ARPC5;STARD8;ARPC5L;ZNF185;SCARF2;LAP3;ITGA4;EFNB2;PEAK3;DDR2;YWHAB;RPS13;ACTG1;FLRT2;GRB7;TADA1;NRP1;ARPC3;SLC9A1;ZFYVE21;PTPN12;RPL13A;TSPAN9;PACSIN2;PDPK1…	0.0326573	0.836995	cellular_component
GO:0061024	membrane organization	77	12755	77	13332	0.00603685	0.00577558	1.04524	4012;9026;6572;2810;5868;6845;1212;9146;22848;6233;10097;10092;8673;161;4036;7529;10094;9829;8871;85021;11252;11261;127833;80115;85439;273;950;8322;10109;4074;23216;22905;25977;1129;58513;30011;115548;9322;6857;8027;8867;160;2580;137868;9341;1211;10971;3267;5898;5286;554;55704;7533;1856;23396;8674;26119;26130;51429;54874;9882;10552;8443;8910;1718;10093;143425;6453;7531;54947;23149;10618;3312;8976…	LNPEP;HIP1R;SLC18A3;SFN;RAB5A;VAMP7;CLTB;HGS;AAK1;RPS27A;ACTR2;ARPC5;VAMP8;AP2A2;LRP2;YWHAB;ARPC3;DNAJC6;SYNJ2;REPS1;PACSIN2;CHP1;SYT2;BAIAP2L2;STON2;AMPH;SCARB2;FZD4;ARPC2;M6PR;TBC1D1;EPN2;NECAP1;CHRM2;EPS15L1;SH3KBP1;FCHO2;TRIP10;SYT1;STAM;SYNJ1;AP2A1;GAK;SGCZ;VAMP3;CLTA;YWHAQ;AGFG1;RALA;PIK3C2A;AVPR2;CCDC88A;YWHAH;DVL2;PIP5K1C;VAMP4;LDLRAP1;GAPVD1;SNX9;FNBP1L;TBC1D4;ARPC1A;GNPAT;SGCE;DHCR24;AR…	0.0328192	0.988501	biological_process
GO:0006357	regulation of transcription from RNA polymerase II promoter	249	12755	254	13332	0.0195218	0.0190519	1.02466	4088;56943;5926;8896;5308;4775;51742;6689;116931;55140;1609;4762;9208;22806;8464;10194;6621;3150;79366;6894;6603;51621;6921;8609;8725;5066;162699;10522;54457;121599;8019;11166;56731;55893;2928;5990;1432;10025;51186;6668;51085;6932;85012;9442;107983955;4520;5585;347853;493;51224;440695;221833;84525;6939;84807;254251;9189;7528;100381270;54014;10001;728929;140597;79809;117143;120237;6648;4617;10521;…	SMAD3;ENY2;ARID4A;BUD31;PITX2;NFATC3;ARID4B;SPIB;MED12L;ELP3;DGKQ;NEUROG1;LRRFIP1;IKZF3;SUPT3H;TSHZ1;SNAPC4;HMGN1;HMGN5;TARBP1;SMARCD2;KLF13;ELOC;KLF7;URI1;PAM;ELOA3;DEAF1;TAF7L;SPIC;BRD3;SOX21;SLC2A4RG;ZNF395;GSC2;RFX2;MAPK14;MED16;TCEAL9;SP2;MLXIPL;TCF7;TCEAL3;MED27;ELOA3C;MTF1;PKN1;TBX10;ATP2B4;ELOA2;ETV3L;SP8;HOPX;TCF15;NFKBID;LCORL;ZBED1;YY1;ZBED6;BRWD1;MED6;ELOA3B;TCEAL2;TTC21B;TADA1;DBX1;S…	0.033554	0.988501	biological_process
GO:0006810	transport	117	12755	118	13332	0.00917287	0.00885089	1.03638	366;9635;292;2905;2563;785;291;11254;9056;7781;6524;2904;343;9016;6530;4884;6526;2569;6565;6542;6248;363;489;6559;6553;6557;6558;2893;1181;6536;10052;10227;8884;495;486;8973;2570;28982;9482;774;782;490;6564;1183;6717;1142;2897;2701;777;6539;1188;22802;1145;6529;2898;6508;2892;6545;23439;6541;2900;9375;54714;10479;8911;10369;2029;2903;1146;6575;9187;482;1184;523;1187;8140;9311;2697;54207;786;6535;…	AQP9;CLCA2;SLC25A5;GRIN2C;GABRD;CACNB4;SLC25A4;SLC6A14;SLC7A7;SLC30A3;SLC5A2;GRIN2B;AQP8;SLC25A14;SLC6A2;NPTX1;SLC5A3;GABRR1;SLC15A2;SLC7A2;RSC1A1;AQP6;ATP2A3;SLC12A3;SLC9A5;SLC12A1;SLC12A2;GRIA4;CLCN2;SLC6A9;GJC1;MFSD10;SLC5A6;ATP4A;FXYD2;CHRNA6;GABRR2;FLVCR1;STX8;CACNA1B;CACNB1;ATP2B1;SLC15A1;CLCN4;SRI;CHRNB3;GRIK1;GJA4;CACNA1E;SLC6A12;CLCNKB;CLCA4;CHRNE;SLC6A1;GRIK2;SLC4A3;GRIA3;SLC7A4;ATP1B4;…	0.0337085	0.988501	biological_process
GO:0000209	protein polyubiquitination	186	12755	189	13332	0.0145825	0.0141764	1.02865	4012;9861;5709;997;80204;5704;285231;494470;220972;55016;51514;5688;223082;26232;899;9491;27339;26118;5692;25820;29116;374286;285671;5718;10213;7323;6233;5693;147339;9354;51676;7174;23608;122706;10193;118424;26235;54467;8454;26268;140691;138065;5719;9666;90678;6872;64750;84961;4008;80176;127544;27246;9520;150726;5715;153830;5684;80028;5707;22888;9781;84937;23328;115992;5716;55072;7336;26259;5714;…	LNPEP;PSMD6;PSMD3;CDC34;FBXO11;PSMC4;FBXW12;RNF165;MARCHF8;MARCHF1;DTL;PSMA7;ZNRF2;FBXO2;CCNF;PSMF1;PRPF19;WSB1;PSMB4;ARIH1;MYLIP;CDRT1;RNF180;PSMD12;PSMD14;UBE2D3;RPS27A;PSMB5;C18orf25;UBE4A;ASB2;TPP2;MKRN1;PSMB11;RNF41;UBE2J2;FBXL4;ANKIB1;CUL1;FBXO9;TRIM69;RNF183;PSMD13;DZIP3;LRSAM1;TAF1;SMURF2;FBXL20;LMO7;SPSB1;RNF19B;RNF115;NPEPPS;FBXO41;PSMD9;RNF145;PSMA3;FBXL18;PSMD1;UBOX5;RNF144A;ZNRF1;SAS…	0.0337707	0.988501	biological_process
GO:0000981	RNA polymerase II transcription factor activity, sequence-specific DNA binding	126	11893	127	12391	0.0105945	0.0102494	1.03367	2302;4808;7727;5308;22887;221786;65982;27023;6621;7690;9205;58486;7494;9204;266743;7161;51621;84163;2005;100506514;221937;58495;121599;11166;8403;2928;285550;286380;55663;440695;9247;389524;221833;399823;200350;9849;85460;1999;64067;2117;442425;51270;2297;864;9202;6670;5449;653427;93986;657;84775;170302;5612;8521;9569;342933;80320;2298;100132074;4861;54925;4781;6774;284312;4205;8553;6671;54862;29…	FOXJ1;NHLH2;ZNF174;PITX2;FOXJ3;FAM200A;ZSCAN18;FOXB1;SNAPC4;ZNF131;ZMYM5;ZBED5;XBP1;ZMYM6;NPAS4;TP73;KLF13;GTF2IRD2;ELK4;LOC100506514;FOXK1;OVOL2;SPIC;SOX21;SOX14;GSC2;FAM200B;FOXD4L3;ZNF446;ETV3L;GCM2;GTF2IRD2B;SP8;FOXI2;FOXD4L1;ZNF518A;ZNF518B;ELF3;NPAS3;ETV3;FOXB2;TFDP3;FOXD1;RUNX3;ZMYM4;SP3;POU1F1;FOXD4L5;FOXP2;BMPR1A;ZNF607;ARX;THAP12;GCM1;GTF2IRD1;ZSCAN5B;SP6;FOXD4;FOXO6;NPAS1;ZSCAN32;NFIB;…	0.033896	0.986478	molecular_function
GO:0004872	receptor activity	126	11893	127	12391	0.0105945	0.0102494	1.03367	22871;5028;30061;9968;7095;4887;25945;921;3691;4163;57228;962;7097;7181;2348;51744;23531;11027;10894;290;79627;10267;10025;11025;9862;56253;22918;10333;60401;195977;10219;4864;55697;5029;118429;57502;390243;10666;1438;1131;152559;1939;23705;6238;7182;55504;8807;924;79037;8506;696;8029;22829;51311;1439;23534;79865;5032;23471;389289;93035;10159;51206;57555;2982;8797;199731;3802;349667;3804;4035;290…	NLGN1;P2RY1;SLC40A1;MED12;SEC62;NPY2R;NECTIN3;CD5;ITGB4;MCC;SMAGP;CD48;TLR2;NR2C1;FOLR1;CD244;MMD;LILRA2;LYVE1;ANPEP;OGFRL1;RAMP1;MED16;LILRB3;MED24;CRTAM;CD93;TLR6;EDA2R;ANTXRL;KLRG1;NPC1;VAC14;P2RY2;ANTXR2;NLGN4X;IZUMO1R;CD226;CSF2RA;CHRM3;PAQR3;EIF2D;CADM1;RRBP1;NR2C2;TNFRSF19;IL18RAP;CD7;PVRIG;CNTNAP1;BTN1A1;CUBN;NLGN4Y;TLR8;CSF2RB;TNPO3;TREML2;P2RY11;TRAM1;ANXA2R;PKHD1L1;ATP6AP2;GP6;NLGN2;GU…	0.033896	0.986478	molecular_function
GO:0043066	negative regulation of apoptotic process	278	12755	284	13332	0.0217954	0.0213021	1.02315	90070;10202;81788;8678;8877;30061;10630;9026;122042;5590;8554;25942;9530;10388;2124;79366;81567;55367;8887;7494;8793;84944;396;3249;10887;645425;347902;11235;89884;400735;5562;92565;645414;10017;28978;7046;10730;375298;11040;10795;391003;415116;6233;25778;50515;55023;5737;91603;6198;51176;343068;51378;231;6651;5915;3549;441871;4671;10542;389643;8878;40;4088;6548;56005;4255;7101;579;29904;10987;27…	LACRT;DHRS2;NUAK2;BECN1;SPHK1;SLC40A1;PDPN;HIP1R;RXFP2;PRKCZ;PIAS1;SIN3A;BAG4;SYCP2;EVI2B;HMGN5;TXNDC5;PIDD1;TAX1BP1;XBP1;TNFRSF10D;MAEL;ARHGDIA;HPN;PROKR1;PRAMEF20;AMIGO2;PDCD10;LHX4;PRAMEF4;PRKAA1;FANK1;PRAMEF19;BCL2L10;TMEM14A;TGFBR1;YME1L1;CERKL;PIM2;ZNF268;PRAMEF18;PIM3;RPS27A;DSTYK;CHST11;PHIP;PTGFR;ZNF830;RPS6KB1;LEF1;PRAMEF5;ANGPT4;AKR1B1;SON;RARB;IHH;PRAMEF7;NAIP;LAMTOR5;NUGGC;SQSTM1;ASI…	0.0345364	0.988501	biological_process
GO:0005789	endoplasmic reticulum membrane	680	14160	703	14857	0.0480226	0.0473178	1.0149	6547;118987;6734;310;100101267;55016;56894;25956;6746;51062;9488;4189;22930;60673;81502;285671;10130;1760;9023;90527;79993;28978;253558;3995;130367;9789;57665;23646;6446;54972;200931;79796;6747;5355;9761;10613;813;79065;91304;118429;124583;6548;57104;84814;55851;23344;91012;51700;10490;27315;8813;23071;171546;23544;84197;10052;488;487;197021;493856;127544;54901;29956;10682;9536;2286;11283;23423;1…	SLC8A3;PDZD8;SRPRA;ANXA7;POM121C;MARCHF1;AGPAT3;SEC31B;SSR2;ATL1;PIGB;DNAJB9;RAB3GAP1;ATG101;HM13;RNF180;PDIA6;DMPK;CH25H;DUOXA1;ELOVL7;TMEM14A;LCLAT1;FADS3;SGPP2;SPCS2;RDH14;PLD3;SGK1;TMEM132A;SLC51A;ALG9;SSR3;PLP2;MLEC;ERLIN1;CALU;ATG9A;TMEM259;ANTXR2;CANT1;SLC9A1;PNPLA2;PLPP7;PSENEN;ESYT1;CERS5;CYB5R2;VTI1B;PGAP2;DPM1;ERP44;SPTSSA;SEZ6L;POMK;GJC1;ATP2A2;ATP2A1;LCTL;CISD2;RNF19B;CDKAL1;CERS2;EB…	0.0365926	0.902412	cellular_component
GO:0016363	nuclear matrix	68	14160	68	14857	0.00480226	0.00457697	1.04922	30827;51588;26747;6732;6002;4152;10238;9984;1791;10580;284695;9126;57731;4001;1609;5590;10250;84844;10274;11331;55660;7919;64396;55791;10270;10178;22976;22944;64395;1822;23314;285643;1788;116154;5119;22828;59348;10565;10296;8089;7011;6041;10735;11260;25909;9782;8243;55269;26277;5687;3192;4670;8573;2692;26993;3141;80139;55137;9360;387103;7528;6314;24137;26012;862;23515;9612;22938	CXXC1;PIAS4;NUFIP1;SRPK1;RGS12;MBD1;DCAF7;THOC1;DNTT;SORBS1;ZNF326;SMC3;SPTBN4;LMNB1;DGKQ;PRKCZ;SRRM1;PHF5A;STAG1;PHB2;PRPF40A;DDX39B;GMCL2;LRIF1;AKAP8;TENM1;PAXIP1;KIN;GMCL1;ATN1;SATB2;KIF4B;DNMT3A;PHACTR3;CHMP1A;SCAF8;ZNF350;ARFGEF1;MAEA;YEATS4;TEP1;RNASEL;STAG2;XPOT;AHCTF1;MATR3;SMC1A;PSPC1;TINF2;PSMA6;HNRNPU;HNRNPM;CASK;GHRHR;AKAP8L;HLCS;ZNF703;FIGN;PPIG;CENPW;YY1;ATXN7;KIF4A;NSMF;RUNX1T1;MOR…	0.0378179	0.902412	cellular_component
GO:0001764	neuron migration	73	12755	73	13332	0.00572325	0.00547555	1.04524	1020;9693;80128;5308;2534;51473;644168;6722;6695;9620;55140;10371;84197;474;85451;161582;7155;2823;11023;8239;27185;6792;57057;343472;10806;84892;23284;5048;7531;23314;29967;7976;9423;54820;389549;79625;1641;323;353219;4825;3675;2676;4929;56751;460;26053;2011;2697;347733;5194;266727;8846;5592;200933;92737;5747;1951;10752;6656;7026;5191;58158;5108;9201;4139;8829;4147;5599;8929;89796;84623;4692;4010	CDK5;RAPGEF2;TRIM46;PITX2;FYN;DCDC2;DRGX;SRF;SPOCK1;CELSR1;ELP3;SEMA3A;POMK;ATOH1;UNK;DNAAF4;TOP2B;GPM6A;VAX1;USP9X;DISC1;CDKL5;TBX20;BARHL2;SDCCAG8;POMGNT2;ADGRL3;PAFAH1B1;YWHAE;SATB2;LRP12;FZD3;NTN1;NDE1;FEZF1;NDNF;DCX;APBB2;KAAG1;NKX6-1;ITGA3;GFRA3;NR4A2;BARHL1;ASTN1;AUTS2;MARK2;GJA1;TUBB2B;PEX13;MDGA1;ALKBH1;PRKG1;FBXO45;DNER;PTK2;CELSR3;CHL1;SOX1;NR2F2;PEX7;NEUROD4;PCM1;DCLK1;MARK1;NRP1;MATN…	0.0392129	0.988501	biological_process
GO:0045893	positive regulation of transcription, DNA-templated	331	12755	339	13332	0.0259506	0.0254275	1.02057	56943;5308;8939;222546;9968;6938;322;3182;79366;7161;6667;6018;389549;10062;3665;84662;6299;1999;2186;7552;83666;1112;64216;6714;186;642658;9464;51763;10746;814;7481;6662;23066;10661;3609;3148;55617;51322;29079;6925;6774;4772;107984974;22924;56254;64211;84289;79831;29117;4779;50964;7376;6908;23636;29028;116039;80314;5629;23133;54361;6422;4435;84913;26098;5092;27086;7021;1879;54700;9575;3611;9915;…	ENY2;PITX2;FUBP3;RFX6;MED12;TCF12;APBB1;HNRNPAB;HMGN5;TP73;SP1;RLF;FEZF1;NR1H3;IRF7;GLIS2;SALL1;ELF3;BPTF;ZNF711;PARP9;FOXN3;TFB2M;SRC;AGTR2;SCX;HAND2;INPP5K;MAP3K2;CAMK4;WNT11;SOX9;CAND2;KLF1;ILF3;HMGB2;TASP1;WAC;MED4;TCF4;STAT3;NFATC1;LOC107984974;MAPRE3;RNF20;LHX5;ING5;KDM8;BRD7;NFE2L1;SOST;NR1H2;TBP;NUP62;ATAD2;OSR2;EPC1;PROX1;PHF8;WNT4;SFRP1;CITED1;ATOH8;EDRF1;PCBD1;FOXP1;TFAP2B;EBF1;RRN3;CL…	0.0392497	0.988501	biological_process
GO:0003682	chromatin binding	261	11893	266	12391	0.0219457	0.0214672	1.02229	6498;56943;83743;55193;27043;57585;5308;4998;30813;9968;79892;4762;51149;322;25942;10194;1104;79366;8726;79576;23468;221336;7161;51053;7091;2005;8725;6829;25988;10361;23397;58495;4825;5562;8019;7936;8403;26287;138715;256297;646817;6742;121643;114785;8861;55869;26053;23309;3670;5585;55777;51176;114825;11169;165918;25885;11317;6314;5077;10155;80149;57680;64641;904;22907;55170;546;55870;9918;112885;…	SKIL;ENY2;GRWD1;PBRM1;PELP1;CRAMP1;PITX2;ORC1;VSX1;MED12;MCMBP;NEUROG1;MRNIP;APBB1;SIN3A;TSHZ1;RCC1;HMGN5;EED;NKAP;CBX5;BEND6;TP73;GMNN;TLE4;ELK4;URI1;SUPT5H;HINFP;NPM2;NCAPH;OVOL2;NKX6-1;PRKAA1;BRD3;NELFE;SOX14;ANKRD2;ARID3C;PTF1A;SETSIP;SSBP1;FOXN4;MBD6;LDB1;HDAC8;AUTS2;SIN3B;ISL1;PKN1;MBD5;LEF1;PWWP2A;WDHD1;RNF168;POLR1A;RBPJL;ATXN7;PAX3;TRIM28;ZC3H12A;CHD8;EBF2;CCNT1;DHX30;PRMT6;ATRX;ASH1L;NC…	0.0404948	0.986478	molecular_function
GO:0006470	protein dephosphorylation	71	12755	71	13332	0.00556644	0.00532553	1.04524	5496;64077;54434;5537;5520;5799;5801;9989;55671;5525;58190;5774;4659;7179;5780;5800;9110;23399;5797;5728;5518;8897;84867;92609;5495;26191;57223;132160;8611;5528;57026;134510;11122;55917;23291;5803;85464;5787;5515;6305;5516;27071;5782;5475;10076;8446;9150;5796;51207;5494;1847;28227;1844;10106;5794;78986;5775;5523;5536;5534;5470;26469;56940;338599;29085;1852;9107;5791;9108;5802;5532	PPM1G;LHPP;SSH1;PPP6C;PPP2R2A;PTPRN2;PTPRR;PPP4R1;PPP4R3A;PPP2R5A;CTDSP1;PTPN3;PPP1R12A;TPTE;PTPN9;PTPRO;MTMR4;CTDNEP1;PTPRM;PTEN;PPP2R1A;MTMR3;PTPN5;TIMM50;PPM1B;PTPN22;PPP4R3B;PPM1M;PLPP1;PPP2R5D;PDXP;UBLCP1;PTPRT;CTTNBP2NL;FBXW11;PTPRZ1;SSH2;PTPRB;PPP2CA;SBF1;PPP2CB;DAPP1;PTPN12;PPEF1;PTPRU;DUSP11;CTDP1;PTPRK;DUSP13;PPM1A;DUSP5;PPP2R3B;DUSP2;CTDSP2;PTPRH;DUSP26;PTPN4;PPP2R3A;PPP5C;PPP3R1;PPEF2…	0.0428619	0.988501	biological_process
GO:0031965	nuclear membrane	192	14160	196	14857	0.0135593	0.0131924	1.02781	116535;9972;9635;57122;128637;9118;79004;100101267;79647;80321;4001;55787;84823;79982;123920;1104;30000;10927;51514;3843;83699;55914;9589;8086;7112;83860;7767;1760;9284;4646;9587;10017;23224;327;2643;100033411;51155;1844;22929;9801;129401;10204;8904;25777;79603;2644;23353;23165;489;91012;79711;55151;23588;148327;26057;10907;92140;9670;9883;23369;26031;79050;114880;5356;80764;221496;113878;29956;1…	MRGPRF;NUP153;CLCA2;NUP107;TBC1D20;INA;CUEDC2;POM121C;AKIRIN1;CEP70;LMNB1;TXLNG;LMNB2;DNAJB14;CMTM3;RCC1;TNPO2;SPIN1;DTL;IPO5;SH3BGRL2;ERBIN;WTAP;AAAS;TMPO;TAF3;ZNF224;DMPK;NPIPA1;MYO6;MAD2L1BP;BCL2L10;SYNE2;APEH;GCH1;DUXB;JPT1;DUSP2;SEPHS1;MRPL19;NUP35;NUTF2;CPNE1;SUN2;CERS4;GCHFR;SUN1;NUP205;ATP2A3;CERS5;IPO4;TMEM38B;KLHDC2;CREB3L4;ANKRD17;TXNL4A;MTDH;IPO13;POM121;PUM2;OSBPL3;NOC4L;OSBPL6;PLRG1…	0.0440585	0.991243	cellular_component
GO:0043687	post-translational protein modification	268	12755	274	13332	0.0210114	0.0205521	1.02235	84541;22901;89890;10238;142686;9861;10980;5709;10489;80204;5704;285231;29106;8614;51514;414;5688;26232;80341;899;9491;56975;5692;26118;150684;6921;5868;5862;122769;10232;374286;10130;5718;5034;10213;4924;11320;9903;7347;140458;390594;116519;10117;79754;64122;54972;1122;5693;1435;90864;122706;51667;11275;23113;26249;140825;375056;26235;4240;8453;8454;1758;4052;26268;84078;2200;142689;57104;3895;91…	KBTBD8;ARSG;KBTBD6;DCAF7;ASB14;PSMD6;COPS6;PSMD3;LRRC41;FBXO11;PSMC4;FBXW12;SCG3;STC2;DTL;ARSD;PSMA7;FBXO2;BPIFB2;CCNF;PSMF1;FAM20C;PSMB4;WSB1;COMMD1;ELOC;RAB5A;RAB2A;LRR1;MSLN;CDRT1;PDIA6;PSMD12;P4HB;PSMD14;NUCB1;MGAT4A;KLHL21;UCHL3;ASB5;KBTBD13;APOA5;ENAM;ASB13;FN3K;TMEM132A;CHML;PSMB5;CSF1;SPSB3;PSMB11;NUB1;KLHL2;CUL9;KLHL3;NEURL2;MIA3;FBXL4;MFGE8;CUL2;CUL1;DMP1;LTBP1;FBXO9;KBTBD7;FBN1;ASB12;P…	0.0445161	0.988501	biological_process
GO:0007030	Golgi organization	70	12755	70	13332	0.00548804	0.00525053	1.04524	120892;148229;22796;10133;26003;23363;57584;128637;9950;11113;27314;6836;3801;9712;165324;8729;55014;2804;3998;2580;55361;57198;64225;23122;55204;5862;738;64689;60684;8874;168620;51332;399687;10565;339122;54732;79659;54808;400;8548;10972;10959;91949;79895;54943;25839;9529;55968;55300;26259;9820;8934;11196;9382;22878;5205;83548;25923;8615;23207;64083;93643;137886;5861;1453;9183;55666;23332;51112;5…	LRRK2;ATP8B3;COG2;OPTN;GORASP2;OBSL1;ARHGAP21;TBC1D20;GOLGA5;CIT;RAB30;SURF4;KIFC3;USP6NL;UBXN2A;GBF1;STX17;GOLGB1;LMAN1;GAK;PI4K2A;ATP8B2;ATL2;CLASP2;GOLPH3L;RAB2A;VPS51;GORASP1;TRAPPC11;ARHGEF7;BHLHA15;SPTBN5;MYO18A;ARFGEF1;RAB43;TMED9;DYNC2H1;DYM;ARL1;BLZF1;TMED10;TMED2;COG7;ATP8B4;DNAJC28;COG4;BAG5;NSFL1C;PI4K2B;FBXW8;CUL7;RAB29;SEC23IP;COG1;TRAPPC8;ATP8B1;COG3;ATL3;USO1;PLEKHM2;GOLPH3;TJAP1;…	0.0448115	0.988501	biological_process
GO:0016605	PML body	64	14160	64	14857	0.00451977	0.00430773	1.04922	6498;51588;56478;59343;55159;266740;27252;57731;79677;6670;3646;8554;23137;54778;5888;5728;9063;6047;9683;6934;6613;23001;9994;7181;219988;6049;406;4034;3669;26287;7290;57451;7329;58476;201299;3297;204851;10626;148523;11262;90523;7156;4149;10114;6672;55145;2872;55743;4101;11073;81603;6497;5987;286053;2000;8878;1613;29855;26036;23515;147166;84268;26993;546	SKIL;PIAS4;EIF4ENIF1;SENP2;RFWD3;MAGEA2B;KLHL20;SPTBN4;SMC6;SP3;EIF3E;PIAS1;SMC5;RNF111;RAD51;PTEN;PIAS2;RNF4;N4BP1;TCF7L2;SUMO2;WDFY3;CASP8AP2;NR2C1;PATL1;RNF6;ARNTL;LRCH4;ISG20;ANKRD2;HIRA;TENM2;UBE2I;TP53INP2;RDM1;HSF1;HIPK1;TRIM16;CIART;SP140;MLIP;TOP3A;MAX;HIPK3;SP100;THAP1;MKNK2;CHFR;MAGEA2;TOPBP1;TRIM8;SKI;TRIM27;NSMCE2;ELF4;SQSTM1;DAPK3;UBN1;ZNF451;MORC3;TRIM16L;RPAIN;AKAP8L;ATRX	0.0458719	0.991243	cellular_component
GO:0051897	positive regulation of protein kinase B signaling	68	12755	68	13332	0.00533124	0.00510051	1.04524	50852;9542;5294;1646;9037;2534;57462;253260;6714;7046;56917;10855;23551;9530;92140;8823;388581;4653;10818;2069;5156;2248;7494;3667;6934;7423;23533;3059;6453;152831;1116;9378;7066;642273;145957;101;114882;3611;2249;8817;10565;219736;65018;799;50507;5296;685;79727;10253;3084;941;5154;114897;9270;118788;2066;6788;8660;5747;2252;85453;8600;9965;388121;10268;8904;56005;5291	TRAT1;NRG2;PIK3CG;AKR1C2;SEMA5A;FYN;MYORG;RICTOR;SRC;TGFBR1;MEIS3;HPSE;RASD2;BAG4;MTDH;FGF16;C1QTNF12;MYOC;FRS2;EREG;PDGFRA;FGF3;XBP1;IRS1;TCF7L2;VEGFB;PIK3R5;HCLS1;ITSN1;KLB;CHI3L1;NRXN1;THPO;FAM110C;NRG4;ADAM8;OSBPL8;ILK;FGF4;FGF18;ARFGEF1;STOX1;PINK1;CALCR;NOX4;PIK3R2;BTC;LIN28A;SPRY2;NRG1;CD80;PDGFA;C1QTNF1;ITGB1BP1;PIK3AP1;ERBB4;STK3;IRS2;PTK2;FGF7;TSPYL5;TNFSF11;FGF19;TNFAIP8L3;RAMP3;CPNE1;…	0.0489804	0.988501	biological_process
GO:0007264	small GTPase mediated signal transduction	106	12755	107	13332	0.00831047	0.0080258	1.03547	25780;10139;93663;150786;54848;100506084;9649;373;339231;115727;10044;10633;57514;81704;403;22931;80005;51195;1795;1122;139818;8412;55103;115761;390790;54622;221002;10124;998;23370;381;11261;23179;5906;54509;23268;85004;153020;375;57572;2665;127829;382;84100;29;23647;392;377;171177;26225;10928;392509;5879;257106;107986215;285598;402;1794;84084;200894;85440;388;27289;10971;6014;255426;6236;266747;…	RASGRP3;ARFRP1;ARHGAP18;RAB6D;ARHGEF38;ARL17B;RALGPS1;TRIM23;ARL16;RASGRP4;SH2D3C;RASL10A;ARHGAP31;DOCK8;ARL3;RAB18;DOCK5;RAPGEFL1;DOCK3;CHML;DOCK11;BCAR3;RALGPS2;ARL11;ARL5C;ARL15;RASGEF1A;ARL4A;CDC42;ARHGEF18;ARF5;CHP1;RGL1;RAP1A;RHOF;DNMBP;RERG;RASGEF1B;ARF1;DOCK6;GDI2;ARL8A;ARF6;ARL6;ABR;ARFIP2;ARHGAP1;ARF3;RHOV;ARL5A;RALBP1;ARL13A;RAC1;ARHGAP30;LOC107986215;ARL10;ARL2;DOCK2;RAB6C;ARL13B;DOCK…	0.0507056	0.988501	biological_process
GO:0016323	basolateral plasma membrane	129	14160	131	14857	0.00911017	0.00881739	1.0332	366;5028;30061;10630;6810;3766;768;10211;525;9076;9056;54805;55914;2348;4642;55327;5167;3675;9497;25778;200931;493;57127;146894;4671;481;54106;115111;57216;6548;10392;149461;7809;6573;359;5031;7039;83959;51248;27347;133308;3953;57282;1131;28234;9990;23705;23513;486;912;254428;401387;4034;1014;10991;8825;490;5871;64130;3747;3773;1000;389015;3177;4035;283238;1742;5064;65010;2319;728;134;84976;312;1…	AQP9;P2RY1;SLC40A1;PDPN;STX4;KCNJ10;CA9;FLOT1;ATP6V1B1;CLDN1;SLC7A7;CNNM2;ERBIN;FOLR1;MYO1D;LIN7C;ENPP1;ITGA3;SLC4A7;DSTYK;SLC51A;ATP2B4;RHBG;CD300LG;NAIP;ATP1B1;TLR9;SLC26A7;VANGL2;SLC9A1;NOD1;CLDN19;BSND;SLC19A1;AQP2;P2RY6;TGFA;SLC4A11;PDZD11;STK39;SLC9B2;LEPR;SLC4A10;CHRM3;SLCO1B3;SLC12A6;CADM1;SCRIB;FXYD2;CD1D;SLC41A1;LRRD1;LRCH4;CDH16;SLC38A3;LIN7A;ATP2B1;MAP4K2;LIN7B;KCNC2;KCNJ16;CDH2;SLC9A…	0.0511328	0.991243	cellular_component
GO:0042802	identical protein binding	718	11893	739	12391	0.0603716	0.0596401	1.01227	26747;29108;150274;5308;283219;79077;54535;8789;54550;5354;64081;58526;8726;7161;27339;5608;51062;388551;84283;60673;1491;221935;4357;5832;9069;54810;57684;3208;6767;7174;6120;6788;55663;9189;71;29899;1198;25777;23549;23344;11252;5294;1487;54887;191;9672;3953;5753;64750;51652;124790;2888;257364;9129;64225;54680;9039;138046;114799;56288;54763;51100;9055;10721;5010;435;137075;6895;26258;378951;1494…	NUFIP1;PYCARD;HSCB;PITX2;KCTD21;DCTPP1;CCHCR1;FBP2;NECAB2;PLP1;PBLD;MID1IP1;EED;TP73;PRPF19;MAP2K6;ATL1;CEACAM16;TMEM79;ATG101;CTH;SDK1;MPST;ALDH18A1;CLDN12;GIPC2;ZBTB26;HPCA;ST13;TPP2;RPE;STK3;ZNF446;ZBED1;ACTG1;GPSM2;CLK3;SUN2;DNPEP;ESYT1;PACSIN2;PIK3CG;CTBP1;UHRF1BP1;AHCY;SDC3;LEPR;PTK6;SMURF2;CHMP3;HEXIM2;GRB14;SNX33;PRPF3;ATL2;ZNHIT6;UBA3;RALYL;ESCO1;PARD3;ROPN1;SH3GLB1;PRC1;POLQ;CLDN11;ASL;…	0.0514893	0.986478	molecular_function
GO:0051056	regulation of small GTPase mediated signal transduction	105	12755	106	13332	0.00823207	0.0079508	1.03538	89941;7984;57381;57584;9826;57522;64411;93663;2245;396;26037;8997;57514;11214;55114;50650;553158;26230;9754;2909;4983;23779;84253;394;116984;57186;9138;9824;116985;343578;23370;57449;158763;64857;54509;57568;26084;391;23526;1123;84144;253959;2665;9459;89846;94134;8874;51306;5296;29127;3633;29;392;79822;83478;121512;171177;10928;393;257106;9938;84033;23108;9411;9322;64333;27237;128272;397;80728;84…	RHOT2;ARHGEF5;RHOJ;ARHGAP21;ARHGEF11;SRGAP1;ARAP3;ARHGAP18;FGD1;ARHGDIA;SIPA1L1;KALRN;ARHGAP31;AKAP13;ARHGAP17;ARHGEF3;PRR5-ARHGAP8;TIAM2;STARD8;ARHGAP35;OPHN1;ARHGAP8;GARNL3;ARHGAP5;ARAP2;RALGAPA2;ARHGEF1;ARHGAP11A;ARAP1;ARHGAP40;ARHGEF18;PLEKHG5;ARHGAP36;PLEKHG2;RHOF;SIPA1L2;ARHGEF26;RHOG;ARHGAP45;CHN1;SYDE2;RALGAPA1;GDI2;ARHGEF6;FGD3;ARHGAP12;ARHGEF7;FAM13B;PIK3R2;RACGAP1;INPP5B;ABR;ARHGAP1;AR…	0.0526039	0.988501	biological_process
GO:0031463	Cul3-RING ubiquitin ligase complex	61	14160	61	14857	0.00430791	0.00410581	1.04922	84541;55958;89890;54442;114818;881;339451;113730;27252;59349;55220;55295;83892;9920;123103;200942;23276;283212;8405;90293;377007;131377;25948;166348;10324;57542;80311;571;9903;3652;64410;390594;57563;56062;84861;317719;54800;23510;114792;340359;11275;151230;8452;9817;26249;643376;57565;79734;100526832;257240;51088;143879;54813;57626;79786;84078;55975;127707;253980;401265;339745	KBTBD8;KLHL9;KBTBD6;KCTD5;KLHL29;CCIN;KLHL17;KLHDC7B;KLHL20;KLHL12;KLHDC8A;KLHL26;KCTD10;KBTBD11;KLHL33;KLHDC8B;KLHL18;KLHL35;SPOP;KLHL13;KLHL30;KLHL40;KBTBD2;KBTBD12;KLHL41;KLHL42;KLHL15;BACH1;KLHL21;IPP;KLHL25;KBTBD13;KLHL8;KLHL4;KLHL22;KLHL10;KLHL24;KCTD2;KLHL32;KLHL38;KLHL2;KLHL23;CUL3;KEAP1;KLHL3;BTBD18;KLHL14;KCTD17;PHOSPHO2-KLHL23;KLHL34;KLHL5;KBTBD3;KLHL28;KLHL1;KLHL36;KBTBD7;KLHL7;KLHDC7…	0.0530175	0.991243	cellular_component
GO:0007409	axonogenesis	66	12755	66	13332	0.00517444	0.0049505	1.04524	1833;57453;80128;5864;288;57731;57698;8301;107;84189;10211;322;6259;7155;4974;6277;26257;9024;139065;1496;78999;26050;51062;57497;5306;84628;152330;79414;126755;4969;85440;5803;9344;56288;84612;25806;10458;1813;100130733;10890;51761;10939;1267;84446;9253;3925;84894;5063;22865;339398;57622;9890;60;575;64218;10446;22854;219527;4218;3996;351;54106;2814;9201;84631;57463	EPYC;DSCAML1;TRIM46;RAB3A;ANK3;SPTBN4;SHTN1;PICALM;ADCY1;SLITRK6;FLOT1;APBB1;RYK;TOP2B;OMG;S100A6;NKX2-8;BRSK2;SLITRK4;CTNNA2;LRFN4;SLITRK5;ATL1;LRFN2;PITPNA;NTNG2;CNTN4;LRFN3;LRRC38;OGN;DOCK7;PTPRZ1;TAOK2;PARD3;PARD6B;VAX2;BAIAP2;DRD2;LRRC70;RAB10;ATP8A2;AFG3L2;CNP;BRSK1;NUMBL;STMN1;LINGO1;PAK3;SLITRK3;LINGO4;LRFN1;PLPPR4;ACTB;ADGRB1;SEMA4A;LRRN2;NTNG1;LRRC55;RAB8A;LLGL1;APP;TLR9;GP5;DCLK1;SLITR…	0.0535364	0.988501	biological_process
GO:0042147	retrograde transport, endosome to Golgi	66	12755	66	13332	0.00517444	0.0049505	1.04524	6293;6642;10139;55658;10490;79735;200576;51209;84910;1639;23085;150786;8729;55111;9527;9043;51699;100287171;83874;84084;54551;55275;144717;51479;25963;738;9341;387680;9827;5870;150368;79038;51560;10228;51542;1174;8677;143187;22836;400;112936;253725;9779;51272;6811;63893;27147;8934;7813;9559;9367;8675;27131;55737;9648;5987;347517;23258;26000;9570;57589;58533;374403;10652;55773;6643	VPS52;SNX1;ARFRP1;RNF126;VTI1B;TBC1D17;PIKFYVE;RAB9B;TMEM87B;DCTN1;ERC1;RAB6D;GBF1;PLEKHJ1;GOSR1;SPAG9;VPS29;WASHC1;TBC1D10A;RAB6C;MAGEL2;VPS53;PHETA1;ANKFY1;TMEM87A;VPS51;VAMP3;WASHC2A;RGP1;RAB6A;PHETA2;ZFYVE21;RAB6B;STX6;VPS54;AP1S1;STX10;VTI1A;RHOBTB3;ARL1;VPS26B;WASHC2C;TBC1D5;BET1L;STX5;UBE2O;DENND2A;RAB29;EVI5;VPS26A;RAB9A;STX16;SNX5;VPS35;GCC2;TRIM27;RAB41;DENND5A;TBC1D10B;GOSR2;RIC1;SNX6;…	0.0535364	0.988501	biological_process
GO:0005770	late endosome	96	14160	97	14857	0.00677966	0.00652891	1.03841	57231;3916;23400;100526767;57617;7781;27065;353376;7852;79589;252839;913;23245;64601;64089;79065;8878;5641;55435;1318;4077;85377;64841;57599;3920;83547;27183;4914;6714;5906;5605;51652;153020;23057;375;88455;26276;7405;79443;84174;9482;25849;4074;112936;9711;66005;100302736;51150;51009;7780;57192;9863;29058;1783;1317;55745;201931;10479;4891;63894;7782;388;7251;79139;1497;124930;57498;51617;9528;84…	SNX14;LAMP1;ATP13A2;RNF103-CHMP3;VPS18;SLC30A3;NSG1;TICAM2;CXCR4;RNF128;TMEM9;CD1E;ASTN2;VPS16;SNX16;ATG9A;SQSTM1;LGMN;AP1AR;SLC31A2;NBR1;MICALL1;GNPNAT1;WDR48;LAMP2;RILP;VPS4A;NTRK1;SRC;RAP1A;MAP2K2;CHMP3;RASGEF1B;NMNAT2;ARF1;ANKRD13A;VPS33B;UVRAG;FYCO1;SLA2;STX8;PARM1;M6PR;VPS26B;RUBCN;CHID1;TMED7-TICAM2;SDF4;DERL2;SLC30A2;MCOLN1;MAGI2;TMEM230;DYNC1LI2;SLC31A1;AP5M1;TMEM192;SLC9A6;SLC11A2;VIPAS…	0.0540825	0.991243	cellular_component
GO:0012505	endomembrane system	96	14160	97	14857	0.00677966	0.00652891	1.03841	64786;353149;148170;79774;9351;25771;55357;84218;23673;22902;121268;32;101060351;146923;161514;55633;84315;643246;115704;374403;23580;81631;11138;9905;100510707;64398;153339;51390;84830;340371;23102;375;101060376;254272;23329;56288;23216;83394;54885;2039;10602;11061;129049;80279;7813;10411;27352;8395;414060;57605;26000;29126;81031;22879;26960;26001;93627;154091;101060389;55974;414059;29937;113622…	TBC1D15;TBC1D26;CDC42EP5;GRTP1;SLC9A3R2;TBC1D22A;TBC1D2;TBC1D3F;STX12;RUFY3;RHEBL1;ACACB;TBC1D3K;RUNDC1;TBC1D21;TBC1D22B;MON1A;MAP1LC3B2;EVI5L;TBC1D10C;CDC42EP4;MAP1LC3B;TBC1D8;SGSM2;TBC1D3J;MPP5;TMEM167A;AIG1;ADTRP;NRBP2;TBC1D2B;ARF1;TBC1D3L;TBC1D28;TBC1D30;PARD3;TBC1D1;PITPNM3;TBC1D8B;DMTN;CDC42EP3;CNMD;SGSM1;CDK5RAP3;EVI5;RAPGEF3;SGSM3;PIP5K1B;TBC1D3C;PITPNM2;TBC1D10B;CD274;SLC2A10;MON1B;NBEA;…	0.0540825	0.991243	cellular_component
GO:0030027	lamellipodium	127	14160	129	14857	0.00896893	0.00868278	1.03296	23129;1020;23191;28988;10630;6810;105373244;54518;51466;10211;322;64411;4163;23625;2245;10006;23616;1809;22902;59;1756;57514;6845;11151;26230;10097;10092;11275;154810;57126;10152;10094;6548;23516;221178;57449;57698;4771;5800;23075;29119;23513;11133;9459;55740;89846;8874;51225;22885;57630;121512;55604;10411;72;59341;7429;1000;70;80725;5879;10787;146206;2319;54434;152273;29999;6093;10810;4638;1495;…	PLXND1;CDK5;CYFIP1;DBNL;PDPN;STX4;LOC105373244;APBB1IP;EVL;FLOT1;APBB1;ARAP3;MCC;FAM89B;FGD1;ABI1;SH3BP1;DPYSL3;RUFY3;ACTA2;DMD;ARHGAP31;VAMP7;CORO1A;TIAM2;ACTR2;ARPC5;KLHL2;AMOTL1;CD177;ABI2;ARPC3;SLC9A1;SLC39A14;SPATA13;PLEKHG5;SHTN1;NF2;PTPRO;SWAP70;CTNNA3;SCRIB;KPTN;ARHGEF6;ENAH;FGD3;ARHGEF7;ABI3;ABLIM3;SH3RF1;FGD4;CARMIL1;RAPGEF3;ACTG2;TRPV4;VIL1;CDH2;ACTC1;SRCIN1;RAC1;NCKAP1;CARMIL2;FLOT2;S…	0.0548675	0.991243	cellular_component
GO:0006260	DNA replication	65	12755	65	13332	0.00509604	0.00487549	1.04524	10111;4781;56953;83743;83695;4176;55388;23054;4782;4998;5976;5937;5928;84289;84897;23649;25942;8208;51514;84515;4784;5001;346673;63922;92675;10926;22944;116028;144715;23594;1877;29980;1763;63901;92797;80010;6742;11232;5930;163859;4673;116447;84126;55704;10535;4678;7156;80119;11143;11198;3508;79075;6749;56897;11073;90381;27000;10036;51455;29803;51750;54921;253980;4774;51550	RAD50;NFIB;NT5M;GRWD1;RHNO1;MCM7;MCM10;NCOA6;NFIC;ORC1;UPF1;RBMS1;RBBP4;ING5;TBRG1;POLA2;SIN3A;CHAF1B;DTL;MCM8;NFIX;ORC5;STRA8;CHTF18;DTD1;DBF4;KIN;RMI2;RAD9B;ORC6;E4F1;DONSON;DNA2;FAM111A;HELB;RMI1;SSBP1;POLG2;RBBP6;SDE2;NAP1L1;TOP1MT;ATRIP;CCDC88A;RNASEH2A;NASP;TOP3A;PIF1;KAT7;SUPT16H;IGHMBP2;DSCC1;SSRP1;WRNIP1;TOPBP1;TICRR;DNAJC2;CHAF1A;REV1;REPIN1;RTEL1;CHTF8;KCTD13;NFIA;CINP	0.0559706	0.988501	biological_process
GO:0005524	ATP binding	1117	11893	1153	12391	0.0939208	0.0930514	1.00934	30845;56171;107282092;374868;344905;1062;8877;5028;54617;997;83942;23095;57180;55794;11004;9879;23137;23400;9790;525;317781;80216;7317;56975;102724428;63971;1159;5608;4916;728642;4215;25973;51428;1760;84181;59;126204;5832;100526693;4216;85443;10079;7011;79731;25778;6446;375449;5585;81930;100885850;23113;158135;6788;84451;129607;55605;157;4921;55137;108;92912;5095;79784;71;283629;51265;81570;1198;…	EHD3;DNAH7;BOLA2-SMG1P6;ATP9B;ATP13A5;CENPE;SPHK1;P2RY1;INO80;CDC34;TSSK1B;KIF1B;ACTR3B;DDX28;KIF2C;DDX46;SMC5;ATP13A2;BMS1;ATP6V1B1;DDX51;ALPK1;UBA1;FAM20C;SIK1B;KIF13A;CKMT1B;MAP2K6;NTRK3;CDK11A;MAP3K3;PARS2;DDX41;DMPK;CHD6;ACTA2;NLRP13;ALDH18A1;ARPC4-TTLL3;MAP3K4;DCLK3;ATP9A;TEP1;NARS2;DSTYK;SGK1;MAST4;PKN1;KIF18A;PTGES3L-AARSD1;CUL9;TTLL11;STK3;MAP3K21;CMPK2;KIF21A;GRK3;DDR2;FIGN;ADCY2;UBE2Q2…	0.056985	0.986478	molecular_function
GO:0005509	calcium ion binding	543	11893	558	12391	0.0456571	0.0450327	1.01387	30845;56171;25780;6585;79645;310;54550;4038;23140;56344;23569;84669;84455;91683;56975;57333;117286;10516;309;4924;7447;4634;2643;51294;3208;94122;22918;4036;8448;3549;5523;80258;813;5407;64420;4052;56145;4147;64403;124583;84059;311;5532;102724488;2196;87;49860;80333;84766;8399;23075;6277;488;29930;487;26167;5535;57717;64094;283229;5101;774;126567;83394;7804;79633;5097;57419;341359;60437;9752;1001…	EHD3;DNAH7;RASGRP3;SLIT1;EFCAB1;ANXA7;NECAB2;LRP4;ZZEF1;CABP5;PADI4;USP32;EFCAB7;SYT12;FAM20C;RCN3;CIB3;FBLN5;ANXA6;NUCB1;VSNL1;MYL3;GCH1;PCDH12;HPCA;SYTL5;CD93;LRP2;DOC2A;IHH;PPP2R3A;EFHC2;CALU;PNLIPRP1;SUSD1;LTBP1;PCDHA3;MATN2;CDH24;CANT1;ADGRV1;ANXA11;PPP3CB;LOC102724488;FAT2;ACTN1;CRNN;KCNIP4;CRACR2A;PLA2G10;SWAP70;S100A6;ATP2A2;PCDHB1;ATP2A1;PCDHB5;PPP3R2;PCDHB16;SMOC2;CRACR2B;PCDH9;CACNA1B;…	0.0573137	0.986478	molecular_function
GO:0005604	basement membrane	59	14160	59	14857	0.00416667	0.00397119	1.04922	1955;4811;256158;1282;3912;22795;3909;1308;166752;284217;2254;9126;1296;1946;3911;1471;3915;151887;55214;55914;4016;25975;7076;3913;22798;64094;9423;59277;3910;333;375567;83872;7042;5176;341640;1294;79812;64093;27283;1285;30008;133584;80781;285613;7399;3898;3908;3655;8573;1280;667;10319;64856;1289;4147;255743;340267;2200;340706	MEGF9;NID1;HMCN2;COL4A1;LAMB1;NID2;LAMA3;COL17A1;FREM3;LAMA1;FGF9;SMC3;COL8A2;EFNA5;LAMA5;CST3;LAMC1;CCDC80;P3H2;ERBIN;LOXL1;EGFL6;TIMP1;LAMB2;LAMB4;SMOC2;NTN1;NTN4;LAMA4;APLP1;VWC2;HMCN1;TGFB2;SERPINF1;FREM2;COL7A1;MMRN2;SMOC1;TINAG;COL4A3;EFEMP2;EGFLAM;COL18A1;RELL2;USH2A;LAD1;LAMA2;ITGA6;CASK;COL2A1;DST;LAMC3;VWA1;COL5A1;MATN2;NPNT;COL28A1;FBN1;VWA2	0.0583885	0.991243	cellular_component
GO:0018105	peptidyl-serine phosphorylation	102	12755	103	13332	0.00799686	0.00772577	1.03509	120892;1020;107282092;23139;84930;1609;5590;1017;166614;11329;51719;1455;1760;139728;1432;85443;6446;29941;375449;5585;100533105;55351;817;5588;23049;10783;107984138;5170;127933;1195;816;27347;6714;7046;5681;6872;122011;79012;9024;7786;84254;23604;5165;57172;65018;10645;5613;146057;814;5260;11184;147746;9201;23012;10000;340156;23678;84630;51231;9451;253260;8550;57118;6997;5601;5581;282974;5261;85…	LRRK2;CDK5;BOLA2-SMG1P6;MAST2;MASTL;DGKQ;PRKCZ;CDK2;DCLK2;STK38;CAB39;CSNK1G2;DMPK;PNCK;MAPK14;DCLK3;SGK1;PKN3;MAST4;PKN1;C8orf44-SGK3;STK32B;CAMK2D;PRKCQ;SMG1;NEK6;LOC107984138;PDPK1;UHMK1;CLK1;CAMK2B;STK39;SRC;TGFBR1;PSKH1;TAF1;CSNK1A1L;CAMKV;BRSK2;MAP3K12;CAMKK1;DAPK2;PDK3;CAMK1G;PINK1;CAMKK2;PRKX;TTBK2;CAMK4;PHKG1;MAP4K1;HIPK4;DCLK1;STK38L;AKT3;MYLK4;SGK3;TTBK1;VRK3;EIF2AK3;RICTOR;MAPKAPK5;CA…	0.0587131	0.988501	biological_process
GO:0005764	lysosome	154	14160	157	14857	0.0108757	0.0105674	1.02917	120892;57231;22901;8722;3916;23659;3122;92799;3112;23400;220972;115123;55016;8078;414;57617;7852;9992;11337;2717;287;84286;252839;9146;1118;4668;10266;8763;64601;64089;10437;4036;10325;8448;3988;54106;5641;4864;259307;10268;4669;4077;10577;57599;3920;1519;83547;27183;6714;79887;10855;54749;10040;51092;1513;220441;1777;26276;7405;1521;79443;7375;411;987;58528;55353;5476;54414;128338;84937;9374;971…	LRRK2;SNX14;ARSG;CTSF;LAMP1;PLA2G15;HLA-DRA;SHKBP1;HLA-DOB;ATP13A2;MARCHF8;MARCHF3;MARCHF1;USP5;ARSD;VPS18;CXCR4;KCNE2;GABARAP;GLA;ANK2;TMEM175;TMEM9;HGS;CHIT1;NAGA;RAMP2;CD164;VPS16;SNX16;IFI30;LRP2;RRAGB;DOC2A;LIPA;TLR9;LGMN;NPC1;IL4I1;RAMP3;NAGLU;NBR1;NPC2;WDR48;LAMP2;CTSO;RILP;VPS4A;SRC;PLBD1;HPSE;EPDR1;TOM1L1;SIDT2;CTSK;RNF152;DNASE2;VPS33B;UVRAG;CTSW;FYCO1;USP4;ARSB;LRBA;RRAGD;LAPTM4B;CTSA;…	0.0593329	0.991243	cellular_component
GO:0007156	homophilic cell adhesion via plasma membrane adhesion molecules	134	12755	136	13332	0.0105057	0.010201	1.02987	5098;9620;8641;22883;56134;25945;56126;57228;389118;11122;56137;347902;221935;23654;51294;56100;7216;56253;64881;90952;9746;56097;56145;56113;64403;84623;55714;56106;1002;56142;1006;10666;2196;56146;1016;92211;83259;29930;23705;56138;56111;26167;1952;56103;57717;1828;120114;1004;56114;1014;5101;64072;79633;5097;56124;1013;60437;9752;1951;56128;199731;56132;54798;56127;56130;65217;1000;5291;222256…	PCDHGC3;CELSR1;PCDHGB4;CLSTN1;PCDHAC2;NECTIN3;PCDHB10;SMAGP;CDHR4;PTPRT;PCDHA12;AMIGO2;SDK1;PLXNB2;PCDH12;PCDHGB6;TRO;CRTAM;PCDH20;ESAM;CLSTN3;PCDHGC5;PCDHA3;PCDHGA2;CDH24;KIRREL3;TENM3;PCDHGA10;CDH4;PCDHA6;CDH8;CD226;FAT2;PCDHA2;CDH18;CDHR1;PCDH11Y;PCDHB1;CADM1;PCDHA11;PCDHGA4;PCDHB5;CELSR2;PCDHGB2;PCDHB16;DSG1;FAT3;CDH6;PCDHGA1;CDH16;PCDH9;CDH23;FAT4;PCDH1;PCDHB12;CDH15;CDH26;PCDHA9;CELSR3;PCDH…	0.0622765	0.988501	biological_process
GO:0005739	mitochondrion	993	14160	1031	14857	0.0701271	0.0693949	1.01055	284184;56943;29108;150274;5028;124995;55017;118987;1583;292;83642;64837;4336;79077;55794;10455;390916;9638;7317;4722;7161;130916;1159;51762;144363;5533;309;2224;4357;5832;54968;10399;5653;79863;94081;339983;79731;9722;2230;6446;118487;57665;25934;529;83451;64112;152100;129607;78986;51251;5300;64342;51585;55156;81570;1375;6548;84277;10840;389396;51700;4723;140462;51660;51021;83666;7915;53917;83547…	NDUFAF8;ENY2;PYCARD;HSCB;P2RY1;MRPL10;C14orf119;PDZD8;CYP11A1;SLC25A5;SELENOO;KLC2;MOBP;DCTPP1;DDX28;ECI2;NUDT19;FEZ1;UBA1;NDUFS3;TP73;MTERF4;CKMT1B;RAB8B;ETFRF1;PPP3CC;ANXA6;FDPS;MPST;ALDH18A1;TMEM70;RACK1;KLK6;RBFA;SFXN1;NAT8L;NARS2;NOS1AP;FDX1;SGK1;CHCHD1;RDH14;NIPSNAP3A;ATP6V1E1;ABHD11;MOAP1;CMC1;CMPK2;DUSP26;NT5C3A;PIN1;HS1BP3;PCF11;ARMC1;CLPB;CPT1B;SLC9A1;DNAJC30;ALDH1L1;GLYATL3;CYB5R2;NDUF…	0.0623508	0.991243	cellular_component
GO:0005911	cell-cell junction	92	14160	93	14857	0.00649718	0.00625968	1.03794	55243;200576;5590;81;105373154;261734;3249;3987;55327;11151;364;51294;23768;64403;57216;79778;11252;1308;87;51248;57449;5605;23705;27040;23513;10256;2173;23284;8322;56288;23607;11187;8825;8502;220296;5097;575;5796;64130;1000;4867;8631;401138;30011;54806;57863;91663;1495;23037;126374;1525;23767;1825;57451;387357;1003;1265;50848;8476;6809;8573;9948;57493;889;79977;9223;9693;2316;1305;5797;4643;5760…	KIRREL1;PIKFYVE;PRKCZ;ACTN4;LOC105373154;NPHP4;HPN;LIMS1;LIN7C;CORO1A;AQP7;PCDH12;FLRT2;CDH24;VANGL2;MICALL2;PACSIN2;COL17A1;ACTN1;PDZD11;PLEKHG5;MAP2K2;CADM1;LAT;SCRIB;CNKSR1;FABP7;ADGRL3;FZD4;PARD3;CD2AP;PKP3;LIN7A;PKP4;HEPACAM;PCDH1;ADGRB1;PTPRK;LIN7B;CDH2;NPHP1;SKAP1;AMTN;SH3KBP1;AHI1;CADM3;MYADM;CTNNA1;PDZD2;WTIP;CXADR;FLRT3;DSC3;TENM2;THEMIS;CDH5;CNN2;F11R;CDC42BPA;STX3;CASK;WDR1;HEG1;KRIT1…	0.063371	0.991243	cellular_component
GO:0005811	lipid droplet	57	14160	57	14857	0.00402542	0.00383658	1.04922	9600;150379;23130;89782;168537;63924;25840;123;5878;149685;3654;4047;80270;51170;2182;8729;29923;1896;10938;27339;23197;22930;2181;26157;84649;5908;54947;158584;7415;646817;23111;50814;8228;345275;50486;10226;91543;440503;60526;2167;10134;79888;222;80339;285848;65084;51097;9896;55102;1149;729359;5947;51099;57104;23399;9144;10970	PITPNM1;PNPLA5;ATG2A;LMLN;GIMAP7;CIDEC;METTL7A;PLIN2;RAB5C;ADIG;IRAK1;LSS;HSD3B7;HSD17B11;ACSL4;GBF1;HILPDA;EDA;EHD1;PRPF19;FAF2;RAB3GAP1;ACSL3;GIMAP2;DGAT2;RAP1B;LPCAT2;FAAH2;VCP;SETSIP;SPART;NSDHL;PNPLA4;HSD17B13;G0S2;PLIN3;RSAD2;PLIN5;LDAH;FABP4;BCAP31;LPCAT1;ALDH3B2;PNPLA3;PNPLA1;TMEM135;SCCPDH;FIG4;ATG2B;CIDEA;PLIN4;RBP1;ABHD5;PNPLA2;CTDNEP1;SYNGR2;CKAP4	0.0643027	0.991243	cellular_component
GO:0005913	cell-cell adherens junction	57	14160	57	14857	0.00402542	0.00383658	1.04922	55966;2319;10666;2196;5818;5239;10580;83461;1266;118;64398;10211;6282;1824;5797;29766;25945;55971;10611;23705;23513;85456;10818;57228;259197;1496;4067;1495;5819;3728;29091;58538;1525;9260;8773;11187;10458;10890;357;7791;1003;5962;56253;23650;57863;3655;7414;201633;199731;1000;659;10298;253559;1982;23580;9231;11135	AJAP1;FLOT2;CD226;FAT2;NECTIN1;PGM5;SORBS1;CDCA3;CNN3;ADD1;MPP5;FLOT1;S100A11;DSC2;PTPRM;TMOD3;NECTIN3;BAIAP2L1;PDLIM5;CADM1;SCRIB;TNKS1BP1;FRS2;SMAGP;NCR3;CTNNA2;LYN;CTNNA1;NECTIN2;JUP;STXBP6;MPP4;CXADR;PDLIM7;SNAP23;PKP3;BAIAP2;RAB10;SHROOM2;ZYX;CDH5;RDX;CRTAM;TRIM29;CADM3;ITGA6;VCL;TIGIT;CADM4;CDH2;BMPR2;PAK4;CADM2;EIF4G2;CDC42EP4;DLG5;CDC42EP1	0.0643027	0.991243	cellular_component
GO:0030672	synaptic vesicle membrane	57	14160	57	14857	0.00402542	0.00383658	1.04922	120892;9143;5799;3382;116841;6857;133308;9066;22987;6844;127833;10059;91683;57084;7781;55361;84062;9900;143425;79007;9381;6861;273;192683;1211;6843;23312;22895;1756;9145;1813;84937;55861;79772;23208;246213;54910;255057;9899;90019;6570;6804;388662;8448;55530;57030;9522;148281;23546;140679;26503;23557;24141;127262;9144;6854;8224	LRRK2;SYNGR3;PTPRN2;ICA1;SNAP47;SYT1;SLC9B2;SYT7;SV2C;VAMP2;SYT2;DNM1L;SYT12;SLC17A6;SLC30A3;PI4K2A;DTNBP1;SV2A;SYT9;DBNDD1;OTOF;SYT5;AMPH;SCAMP5;CLTA;VAMP1;DMXL2;RPH3A;DMD;SYNGR1;DRD2;ZNRF1;DBNDD2;MCTP1;SYT11;SLC17A8;SEMA4C;CBARP;SV2B;SYT8;SLC18A1;STX1A;SLC6A17;DOC2A;SVOP;SLC17A7;SCAMP1;SYT6;SYNGR4;SLC32A1;SLC17A5;SNAPIN;LAMP5;TPRG1L;SYNGR2;SYN2;SYN3	0.0643027	0.991243	cellular_component
GO:0006366	transcription from RNA polymerase II promoter	194	12755	198	13332	0.0152097	0.0148515	1.02412	5926;2958;2962;4775;4800;3661;57167;7707;6621;23764;27097;7494;53335;51621;5452;6921;6660;1388;83860;6830;162699;55677;6829;55840;10522;4825;79724;7936;5435;8880;5440;54937;8861;25920;10025;5316;4798;3665;6875;51176;51224;4686;9247;169792;152518;55509;254251;5433;902;6917;1999;51497;5432;80714;196;55870;4152;579;10987;3054;10725;864;5449;51513;26257;404672;4784;1052;689;5437;7067;4799;10153;9646;…	ARID4A;GTF2A2;GTF2F1;NFATC3;NFYA;IRF3;SALL4;ZNF148;SNAPC4;MAFF;TAF5L;XBP1;BCL11A;KLF13;POU2F2;ELOC;SOX5;ATF6B;TAF3;SUPT6H;ELOA3;IWS1;SUPT5H;EAF2;DEAF1;NKX6-1;ZNF768;NELFE;POLR2F;FUBP1;POLR2K;SOHLH2;LDB1;NELFB;MED16;PKNOX1;NFRKB;IRF7;TAF4B;LEF1;ELOA2;NCBP1;GCM2;GLIS3;NFXL1;BATF3;LCORL;POLR2D;CCNH;TCEA1;ELF3;NELFCD;POLR2C;PBX4;AHR;ASH1L;MBD1;NKX3-2;COPS5;HCFC1;NFAT5;RUNX3;POU1F1;ETV7;NKX2-8;GTF2H5;…	0.0657156	0.988501	biological_process
GO:0031234	extrinsic component of cytoplasmic side of plasma membrane	56	14160	56	14857	0.0039548	0.00376927	1.04922	1742;146206;2534;7525;145781;100820829;6714;7881;5996;6503;3845;8514;30820;5753;6277;94056;2444;488;57488;4145;660;4067;7006;7294;5127;2885;84174;640;9265;9402;10160;8711;8826;23263;2185;29127;10243;3055;246329;387;1269;112574;2242;5747;2268;10750;27131;51429;10188;6725;2241;85397;400581;83850;55359;9267	DLG4;CARMIL2;FYN;YES1;GCOM1;MYZAP;SRC;KCNAB1;RGS1;SLA;KRAS;KCNAB2;KCNIP1;PTK6;S100A6;SYAP1;FRK;ATP2A2;ESYT2;MATK;BMX;LYN;TEC;TXK;CDK16;GRB2;SLA2;BLK;CYTH3;GRAP2;FARP1;TNK1;IQGAP1;MCF2L;PTK2B;RACGAP1;GPHN;HCK;STAC3;RHOA;CNR2;SNX18;FES;PTK2;FGR;GRAP;SNX5;SNX9;TNK2;SRMS;FER;RGS8;GRAPL;ESYT3;STYK1;CYTH1	0.0674804	0.991243	cellular_component
GO:0005741	mitochondrial outer membrane	120	14160	122	14857	0.00847458	0.00821162	1.03202	6547;120892;9326;100188893;23645;55847;51703;90427;2631;2043;125170;126129;32;1756;10017;374986;4830;6233;2180;599;6198;64112;5298;10452;1375;80179;9830;55669;2710;2712;55326;2182;201164;140707;493856;84749;597;10981;7419;6843;65018;4580;51100;55735;3429;22877;23305;192111;80777;80347;51001;9804;55750;55626;89885;1374;1528;116151;9868;54471;7417;11331;10059;55177;4891;57678;4976;84895;219938;8564…	SLC8A3;LRRK2;ZNHIT3;TOMM6;PPP1R15A;CISD1;ACSL5;BMF;NIPSNAP2;EPHA4;MIEF2;CPT1C;ACACB;DMD;BCL2L10;MIGA1;NME1;RPS27A;ACSL1;BCL2L2;RPS6KB1;MOAP1;PI4KB;TOMM40;CPT1B;MYO19;TRIM14;MFN1;GK;GK2;AGPAT5;ACSL4;PLD6;BRI3BP;CISD2;USP30;BCL2A1;RAB32;VDAC3;VAMP1;PINK1;MTX1;SH3GLB1;DNAJC11;IFI27;MLXIP;ACSL6;PGAM5;CYB5B;COASY;MTERF3;TOMM20;AGK;AMBRA1;FATE1;CPT1A;CYB5A;FAM210B;TOMM70;MIEF1;VDAC2;PHB2;DNM1L;RMDN3;SL…	0.0700217	0.991243	cellular_component
GO:0045121	membrane raft	119	14160	121	14857	0.00840395	0.00814431	1.03188	55243;130574;292;10630;10580;200576;5590;152189;10211;84433;5174;962;5868;23673;7097;5577;6530;1756;138715;7143;10008;28514;10333;4641;108;5912;4864;3635;6548;8871;1938;7846;10666;9289;7046;4771;10376;2824;10855;11160;64750;27040;8436;79054;55361;23426;79180;54742;8826;490;161003;909;23621;3738;349667;130132;1820;55600;7224;285704;2771;55824;2013;4040;7417;7462;91663;312;3791;6281;4067;2047;1525;…	KIRREL1;LYPD6;SLC25A5;PDPN;SORBS1;PIKFYVE;PRKCZ;CMTM8;FLOT1;CARD11;PDZK1;CD48;RAB5A;STX12;TLR2;PRKAR2B;SLC6A2;DMD;ARID3C;TNR;KCNE3;DLL1;TLR6;MYO1C;ADCY2;RAP2B;NPC1;INPP5D;SLC9A1;SYNJ2;EEF2;TUBA1A;CD226;ADGRG1;TGFBR1;NF2;TUBA1B;GPM6B;HPSE;ERLIN2;SMURF2;LAT;CAVIN2;TRPM8;PI4K2A;GRIP1;EFHD2;LY6K;IQGAP1;ATP2B1;STOML3;CD1A;BACE1;KCNA3;RTN4RL2;RFTN2;ARID3A;ITLN1;TRPC5;RGMB;GNAI2;PAG1;EMP2;LRP6;VDAC2;LAT…	0.0724769	0.991243	cellular_component
GO:0005635	nuclear envelope	119	14160	121	14857	0.00840395	0.00814431	1.03188	10202;6396;79641;57122;55161;10526;310;100101267;4001;5590;11335;57097;55705;4745;23468;56894;23299;8086;124491;7112;11124;285671;10424;81488;23224;57113;11262;29057;4056;55613;54894;125972;160492;4864;6676;129401;25777;84814;23353;311;5733;55326;1639;6277;9883;91782;54956;10682;1861;64395;23511;7329;51374;2781;5002;8379;199953;255919;727866;6249;23225;9107;55379;23279;84514;23;23439;5902;348995;…	DHRS2;SEC13;ROGDI;NUP107;TMEM33;IPO8;ANXA7;POM121C;LMNB1;PRKCZ;CBX3;PARP11;IPO9;NELL1;CBX5;AGPAT3;BICD2;AAAS;TMEM170A;TMPO;FAF1;RNF180;PGRMC2;POLR2M;SYNE2;TRPC7;SP140;FAM156A;LTC4S;MTMR8;RNF43;CALR3;LMNTD1;NPC1;SPAG4;NUP35;SUN2;PLPP7;SUN1;ANXA11;PTGER3;AGPAT5;DCTN1;S100A6;POM121;CHMP7;PARP16;EBP;TOR1A;GMCL1;NUP188;UBE2I;ATRAID;GNAZ;SLC22A18;MAD1L1;TMEM201;CNEP1R1;FAM156B;CLIP1;NUP210;MTMR6;LRRC59…	0.0724769	0.991243	cellular_component
GO:0030425	dendrite	254	14160	261	14857	0.0179379	0.0175675	1.02108	120892;28976;57231;1020;8777;22871;8678;28988;1128;3916;5028;23242;54550;4038;9455;2048;9638;3736;26507;1762;2043;27065;9362;126129;8725;5868;23138;23034;1620;22902;392617;57125;57657;339479;66004;10399;25921;5957;56850;3084;214;57795;29966;57120;10008;1269;25946;92737;4036;80762;658;50488;108;85397;3745;84623;57502;118813;2644;23098;27161;22899;254263;9419;2186;3054;3775;4131;2002;2917;22876;272…	LRRK2;ACAD9;SNX14;CDK5;MPDZ;NLGN1;BECN1;DBNL;CHRM1;LAMP1;P2RY1;COBL;NECAB2;LRP4;HOMER2;EPHB2;FEZ1;KCNA1;CNNM1;DMWD;EPHA4;NSG1;CPNE6;CPT1C;URI1;RAB5A;N4BP3;SAMD4A;BRINP1;RUFY3;ELFN1;PLXDC1;HCN3;BRINP3;LYNX1;RACK1;ZDHHC5;RCVRN;GRIPAP1;NRG1;ALCAM;BRINP2;STRN3;GOPC;KCNE3;CNR2;ZNF385A;DNER;LRP2;NDFIP1;BMPR1B;MINK1;ADCY2;RGS8;KCNB1;KIRREL3;NLGN4X;ZFYVE27;GCHFR;SARM1;AGO2;ARHGEF15;CNIH2;CRIPT;BPTF;HCFC1…	0.072712	0.991243	cellular_component
GO:0005769	early endosome	175	14160	179	14857	0.0123588	0.0120482	1.02578	28988;51019;25930;10211;23355;55532;5869;57617;9101;150684;27342;144717;51479;5868;7852;9388;27074;353376;150368;345;91947;54520;4924;7803;287;9146;913;11151;10079;23245;64601;4430;84868;8673;64089;92737;100533105;1730;55435;8829;115825;8411;54809;55654;245972;11252;169166;27183;22876;4914;8301;5906;5605;344;5878;4771;81609;23325;9114;8073;79874;9595;26750;153020;55647;10981;7405;23161;9100;9482;…	DBNL;WASHC3;PTPN23;FLOT1;VPS8;SLC30A10;RAB5B;VPS18;USP8;COMMD1;RABGEF1;PHETA1;ANKFY1;RAB5A;CXCR4;LIPG;LAMP3;TICAM2;PHETA2;APOC3;ARRDC4;CCDC93;NUCB1;PTP4A1;ANK2;HGS;CD1E;CORO1A;ATP9A;ASTN2;VPS16;MYO1B;HAVCR2;VAMP8;SNX16;DNER;C8orf44-SGK3;DIAPH2;AP1AR;NRP1;WDFY2;EEA1;SAMD9;TMEM127;ATP6V0D2;PACSIN2;SNX31;VPS4A;INPP5F;NTRK1;PICALM;RAP1A;MAP2K2;APOC2;RAB5C;NF2;SNX27;WASHC4;ATP6V0D1;PTP4A2;RABEP2;CYTIP…	0.0729763	0.991243	cellular_component
GO:0007411	axon guidance	129	12755	131	13332	0.0101137	0.00982598	1.02928	55243;6585;7408;51466;10505;2048;151449;9638;55816;8609;4902;8633;64221;6711;59277;389549;51332;9252;2676;7143;2909;64096;4868;4983;10500;3730;1948;3798;2674;3799;23768;2886;4147;8829;137970;1002;2297;2637;9048;57731;4914;1946;8399;6259;1945;5800;5786;10818;10512;10381;55740;89780;9423;2736;9355;9260;2049;170302;374946;7042;85358;2044;8660;1808;23114;1400;23032;5879;5291;6712;4917;1943;30011;5818…	KIRREL1;SLIT1;VASP;EVL;SEMA4F;EPHB2;GDF7;FEZ1;DOK5;KLF7;NRTN;UNC5C;ROBO3;SPTBN1;NTN4;FEZF1;SPTBN5;RPS6KA5;GFRA3;TNR;ARHGAP35;GFRA4;NPHS1;OPHN1;SEMA6C;ANOS1;EFNB2;KIF5A;GFRA1;KIF5B;FLRT2;GRB7;MATN2;NRP1;UNC5D;CDH4;FOXD1;GBX2;ARTN;SPTBN4;NTRK1;EFNA5;PLA2G10;RYK;EFNA4;PTPRO;PTPRA;FRS2;SEMA3C;TUBB3;ENAH;WNT3A;NTN1;GLI2;LHX2;PDLIM7;EPHB3;ARX;DRAXIN;TGFB2;SHANK3;EPHA5;IRS2;DPYSL2;NFASC;CRMP1;USP33;RAC1…	0.0730525	0.988501	biological_process
GO:0000226	microtubule cytoskeleton organization	59	12755	59	13332	0.00462564	0.00442544	1.04524	1783;1020;10579;23363;5590;10376;83987;56647;5901;4137;2009;27185;8882;25897;166614;4140;7465;8409;23122;57662;4281;5048;9053;11337;85440;4135;90102;23271;10297;146057;6900;5116;1267;283431;79649;55012;150465;157922;2011;79929;54986;55755;9820;23113;7283;5747;6651;667;51143;6905;8674;4130;1400;2241;4139;6314;55700;23332;256714	DYNC1LI2;CDK5;TACC2;OBSL1;PRKCZ;TUBA1B;CCDC8;BCCIP;RAN;MAPT;EML1;DISC1;ZPR1;RNF19A;DCLK2;MARK3;WEE1;UXT;CLASP2;CAMSAP3;MID1;PAFAH1B1;MAP7;GABARAP;DOCK7;MAP6;PHLDB2;CAMSAP2;APC2;TTBK2;CNTN2;PCNT;CNP;GAS2L3;MAP7D3;PPP2R3C;TTL;CAMSAP1;MARK2;MAP6D1;ULK4;CDK5RAP2;CUL7;CUL9;TUBG1;PTK2;SON;DST;DYNC1LI1;TBCE;VAMP4;MAP1A;CRMP1;FER;MARK1;ATXN7;MAP7D1;CLASP1;MAP7D2	0.0730795	0.988501	biological_process
GO:0000122	negative regulation of transcription from RNA polymerase II promoter	462	12755	476	13332	0.0362211	0.0357036	1.01449	6498;5308;7541;5933;2649;10628;125997;322;57167;3182;8726;7161;167465;84944;83860;10062;4825;59348;8403;55122;171392;10127;55869;6668;23309;155061;3665;83482;9139;81857;3234;29883;78986;7528;84662;6299;29114;2186;1487;83666;57600;1746;2444;64207;64750;124790;6934;55657;6827;9646;5515;79192;9611;7466;3087;7804;29915;64426;84312;23168;22933;2063;53820;9318;9534;55192;27063;51564;63978;7975;79898;47…	SKIL;PITX2;ZBTB14;RBL1;NR6A1;TXNIP;MBD3L2;APBB1;SALL4;HNRNPAB;EED;TP73;ZNF366;MAEL;TAF3;NR1H3;NKX6-1;ZNF350;SOX14;AKIRIN2;ZNF675;ZNF263;HDAC8;SP2;SIN3B;ZNF746;IRF7;SCRT1;CBFA2T2;MED25;HOXD8;CNOT7;DUSP26;YY1;GLIS2;SALL1;TAGLN3;BPTF;CTBP1;PARP9;FNIP2;DLX2;FRK;IRF2BPL;SMURF2;HEXIM2;TCF7L2;ZNF692;SUPT4H1;CTR9;PPP2CA;IRX1;NCOR1;WFS1;HHEX;LRP8;HCFC2;SUDS3;BRMS1L;RTF1;SIRT2;NR2F6;RIPPLY3;COPS2;ZNF254;DN…	0.0752624	0.988501	biological_process
GO:0006813	potassium ion transport	58	12755	58	13332	0.00454724	0.00435044	1.04524	3769;10242;6557;11261;6558;3775;3744;23415;23416;480;27345;3766;3762;7881;3788;3783;50801;3781;1017;3772;3780;89822;9525;3736;30819;3760;3755;27094;3742;3754;3790;3779;9196;3777;477;3737;9312;3759;8645;10089;26251;3763;3758;4905;9424;5348;3749;3764;3738;3773;3768;3741;3787;3739;51305;83795;2702;3761	KCNJ13;KCNMB2;SLC12A1;CHP1;SLC12A2;KCNK1;KCNA10;KCNH4;KCNH3;ATP1A4;KCNMB4;KCNJ10;KCNJ5;KCNAB1;KCNS2;KCNN4;KCNK4;KCNN2;CDK2;KCNJ15;KCNN1;KCNK17;VPS4B;KCNA1;KCNIP2;KCNJ3;KCNG1;KCNMB3;KCNA6;KCNF1;KCNS3;KCNMB1;KCNAB3;KCNK3;ATP1A2;KCNA2;KCNB2;KCNJ2;KCNK5;KCNK7;KCNG2;KCNJ6;KCNJ1;NSF;KCNK6;FXYD1;KCNC4;KCNJ8;KCNA3;KCNJ16;KCNJ12;KCNA5;KCNS1;KCNA4;KCNK9;KCNK16;GJA5;KCNJ4	0.0764005	0.988501	biological_process
GO:0007160	cell-matrix adhesion	58	12755	58	13332	0.00454724	0.00435044	1.04524	4811;1020;22795;1308;27329;3695;6722;161497;10580;1305;64098;10855;2013;8910;54749;8500;1896;7059;3691;83700;3693;8515;10516;10232;1842;3611;3685;10018;117285;10894;3675;967;7791;8174;8751;10225;81792;7007;9270;387;25992;3232;50509;3655;3694;3679;8499;3676;26515;3674;4289;284348;255743;51754;146183;11117;3672;105373381	NID1;CDK5;NID2;COL17A1;ANGPTL3;ITGB7;SRF;STRC;SORBS1;COL13A1;PARVG;HPSE;EMP2;SGCE;EPDR1;PPFIA1;EDA;THBS3;ITGB4;JAM3;ITGB5;ITGA10;FBLN5;MSLN;ECM2;ILK;ITGAV;BCL2L11;DEFB118;LYVE1;ITGA3;CD63;ZYX;MADCAM1;ADAM15;CD96;ADAMTS12;TECTA;ITGB1BP1;RHOA;SNED1;HOXD3;COL5A3;ITGA6;ITGB6;ITGA7;PPFIA2;ITGA4;TIMM10B;ITGA2B;MKLN1;LYPD5;NPNT;TMEM8B;OTOA;EMILIN1;ITGA1;LOC105373381	0.0764005	0.988501	biological_process
GO:0042734	presynaptic membrane	53	14160	53	14857	0.00374294	0.00356734	1.04922	2915;5818;9699;2917;2913;6857;9066;2916;815;133396;322;2900;2550;3748;94056;93664;223082;57528;27020;3736;2903;2332;26059;55361;2901;23390;79414;9378;85445;9751;9463;3737;2914;22859;5138;9627;57706;57555;200933;2911;6809;22999;8573;3747;5100;2912;115207;440279;94030;23025;386617;2898;1268	GRM5;NECTIN1;RIMS2;GRM7;GRM3;SYT1;SYT7;GRM6;CAMK2A;IL31RA;APBB1;GRIK4;GABBR1;KCNC3;SYAP1;CADPS2;ZNRF2;KCTD16;NPTN;KCNA1;GRIN2A;FMR1;ERC2;PI4K2A;GRIK5;ZDHHC17;LRFN3;NRXN1;CNTNAP4;SNPH;PICK1;KCNA2;GRM4;ADGRL1;PDE2A;SNCAIP;DENND1A;NLGN2;FBXO45;GRM1;STX3;RIMS1;CASK;KCNC2;PCDH8;GRM2;KCTD12;UNC13C;LRRC4B;UNC13A;KCTD8;GRIK2;CNR1	0.0779858	0.991243	cellular_component
GO:0008289	lipid binding	101	11893	102	12391	0.00849239	0.00823178	1.03166	9266;9094;7984;118987;284904;27128;128859;55283;23760;80830;247;80341;80831;80230;81575;646480;309;2864;57758;116519;51297;9754;4056;161;55852;2241;83850;4547;9267;1173;23344;29082;149954;84320;92747;10809;2171;344;114880;80833;2173;245910;51100;8698;1622;22905;83394;345456;114883;516;2865;375189;10125;57605;57192;114885;80832;9322;84106;93343;93664;10059;8504;2867;387680;4779;503614;7415;2533;33…	CYTH2;UNC119;ARHGEF5;PDZD8;SEC14L4;CYTH4;BPIFB6;MCOLN3;PITPNB;APOL6;ALOX15B;BPIFB2;APOL5;RUFY1;APOLD1;FABP9;ANXA6;FFAR1;SCUBE2;APOA5;BPIFA1;STARD8;LTC4S;AP2A2;TEX2;FER;ESYT3;MTTP;CYTH1;AP2M1;ESYT1;CHMP4A;BPIFB4;ACBD6;BPIFB1;STARD10;FABP5;APOC2;OSBPL6;APOL3;FABP7;DEFB107A;SH3GLB1;S1PR4;DBI;EPN2;PITPNM3;PFN3;OSBPL9;ATP5MC1;FFAR3;PFN4;RASGRP1;PITPNM2;MCOLN1;OSBPL11;APOL4;TRIP10;PRAM1;MVB12A;CADPS2;D…	0.0794653	0.986478	molecular_function
GO:0001078	transcriptional repressor activity, RNA polymerase II proximal promoter sequence-specific DNA binding	100	11893	101	12391	0.00840831	0.00815108	1.03156	6498;3280;5308;23186;7541;3661;339344;9208;4084;10194;7707;53335;79365;7181;25988;389549;6913;4825;23528;6668;84619;3394;155061;84504;51085;7025;11279;152518;55509;7528;6299;7101;579;54626;6670;128553;64412;55657;23414;4799;283571;6936;83855;3087;161882;6097;51222;390992;5396;145258;10732;4776;9572;388585;8553;57215;30818;54862;9745;57621;4779;7050;1602;23316;85508;571;138151;5017;121536;3642;414…	SKIL;HES1;PITX2;RCOR1;ZBTB14;IRF3;MYPOP;LRRFIP1;MXD1;TSHZ1;ZNF148;BCL11A;BHLHE41;NR2C1;HINFP;FEZF1;TBX15;NKX6-1;ZNF281;SP2;ZGPAT;IRF8;ZNF746;NKX6-2;MLXIPL;NR2F1;KLF8;NFXL1;BATF3;YY1;SALL1;NR2E1;NKX3-2;HES2;SP3;TSHZ2;GZF1;ZNF692;ZFPM2;NFX1;PROX2;GCFC2;KLF16;HHEX;ZFPM1;RORC;ZNF219;HES3;PRRX1;GSC;TCFL5;NFATC4;NR1D1;HES5;BHLHE40;THAP11;KCNIP3;CC2D1A;ZNF536;ZBTB2;NFE2L1;TGIF1;DACH1;CUX2;SCRT2;BACH1;NA…	0.0821567	0.986478	molecular_function
GO:0030433	ubiquitin-dependent ERAD pathway	56	12755	56	13332	0.00439044	0.00420042	1.04524	7844;55298;7917;54431;10277;5705;7993;5704;57003;91319;55829;27248;9666;11160;201595;23190;29978;6449;26232;51528;7327;23197;4189;7184;5702;10869;285533;55139;91445;7466;7415;79139;80020;84447;9354;10952;92305;29979;118424;3300;5701;550;91147;51009;10613;83590;55432;5706;11253;10206;23392;9695;10956;51465;55666;5700	RNF103;RNF121;BAG6;DNAJC10;UBE4B;PSMC5;UBXN8;PSMC4;CCDC47;DERL3;SELENOS;ERLEC1;DZIP3;ERLIN2;STT3B;UBXN4;UBQLN2;SGTA;FBXO2;JKAMP;UBE2G2;FAF2;DNAJB9;HSP90B1;PSMC3;USP19;RNF175;ANKZF1;RNF185;WFS1;VCP;DERL1;FOXRED2;SYVN1;UBE4A;SEC61B;TMEM129;UBQLN1;UBE2J2;DNAJB2;PSMC2;AUP1;TMEM67;DERL2;ERLIN1;TMUB1;YOD1;PSMC6;MAN1B1;TRIM13;ECPAS;EDEM1;OS9;UBE2J1;NPLOC4;PSMC1	0.0835013	0.988501	biological_process
GO:0007229	integrin-mediated signaling pathway	56	12755	56	13332	0.00439044	0.00420042	1.04524	27329;4739;3695;2207;6714;57343;84106;654364;3911;83706;5354;55920;3687;3691;27040;961;55914;3693;7006;7294;8515;10077;4185;3611;3685;80739;3680;3675;3681;2185;7791;8174;8751;3055;1793;4831;9270;8452;3655;3694;3679;667;5747;83605;3684;2268;3676;3678;3674;7305;8829;3682;7094;5341;3672;3696	ANGPTL3;NEDD9;ITGB7;FCER1G;SRC;ZNF304;PRAM1;NME1-NME2;LAMA5;FERMT3;PLP1;RCC2;ITGAX;ITGB4;LAT;CD47;ERBIN;ITGB5;TEC;TXK;ITGA10;TSPAN32;ADAM11;ILK;ITGAV;MPIG6B;ITGA9;ITGA3;ITGAD;PTK2B;ZYX;MADCAM1;ADAM15;HCK;DOCK1;NME2;ITGB1BP1;CUL3;ITGA6;ITGB6;ITGA7;DST;PTK2;CCM2;ITGAM;FGR;ITGA4;ITGA5;ITGA2B;TYROBP;NRP1;ITGAE;TLN1;PLEK;ITGA1;ITGB8	0.0835013	0.988501	biological_process
GO:0016197	endosomal transport	56	12755	56	13332	0.00439044	0.00420042	1.04524	29082;55745;128866;9897;27183;8301;8027;9765;81609;23325;100526767;89853;93343;9784;9525;51652;64145;91782;11021;51028;257364;27065;100287171;9182;79643;91056;7251;55048;5872;2647;10890;9907;10043;9146;92421;84313;6233;51534;11267;79720;155382;50632;137492;51271;112574;64129;51617;27243;653145;55317;51429;84661;8878;10254;7840;51160	CHMP4A;AP5M1;CHMP4B;WASHC5;VPS4A;PICALM;STAM;ZFYVE16;SNX27;WASHC4;RNF103-CHMP3;MVB12B;MVB12A;SNX17;VPS4B;CHMP3;RBSN;CHMP7;RAB35;VPS36;SNX33;NSG1;WASHC1;RASSF9;CHMP6;AP5B1;TSG101;VPS37C;RAB13;BLOC1S1;RAB10;AP5Z1;TOM1;HGS;CHMP4C;VPS25;RPS27A;VTA1;SNF8;VPS37B;VPS37D;CALY;VPS37A;UBAP1;SNX18;TINAGL1;NSG2;CHMP2A;ANXA8;AP5S1;SNX9;DPY30;SQSTM1;STAM2;ALMS1;VPS28	0.0835013	0.988501	biological_process
GO:0030168	platelet activation	56	12755	56	13332	0.00439044	0.00420042	1.04524	3709;3708;139189;5170;5294;2534;1608;5028;6722;2316;10630;2207;8527;3710;1609;2768;2812;3273;5336;388552;340205;27040;9162;7222;391;4067;146850;23533;3937;7410;2815;152;954;9630;80739;160851;54331;5578;1606;5581;57113;8525;51206;10672;6288;5291;7225;2814;5197;5912;5583;8526;8323;2769;1607;5588	ITPR2;ITPR1;DGKK;PDPK1;PIK3CG;FYN;DGKG;P2RY1;SRF;FLNA;PDPN;FCER1G;DGKD;ITPR3;DGKQ;GNA12;GP1BB;HRG;PLCG2;BLOC1S3;TREML1;LAT;DGKI;TRPC3;RHOG;LYN;PIK3R6;PIK3R5;LCP2;VAV2;GP9;ADRA2C;ENTPD2;GNA14;MPIG6B;DGKH;GNG2;PRKCA;DGKA;PRKCE;TRPC7;DGKZ;GP6;GNA13;SAA1;PIK3CB;TRPC6;GP5;PF4V1;RAP2B;PRKCH;DGKE;FZD6;GNA15;DGKB;PRKCQ	0.0835013	0.988501	biological_process
GO:0019899	enzyme binding	199	11893	203	12391	0.0167325	0.0163829	1.02134	29108;143;2947;3916;29894;54575;8554;2806;8614;2948;85456;11100;23097;1677;7114;124056;3276;6829;25988;10361;5034;55122;201562;10399;116519;7011;7289;4830;8861;9657;6318;38;54659;23555;23567;340348;9761;23406;7529;8878;6590;5095;51596;2731;10811;54578;89777;5532;10577;10987;10098;267012;3920;93974;7525;83666;84064;2081;6714;79444;338785;26262;7155;488;590;401494;112268271;81619;27430;54680;112869…	PYCARD;PARP4;GSTM3;LAMP1;CPSF1;UGT1A10;PIAS1;GOT2;STC2;GSTM4;TNKS1BP1;HNRNPUL1;CDK19;DFFB;TMSB4X;NOXO1;PRMT1;SUPT5H;HINFP;NPM2;P4HB;AKIRIN2;HACD2;RACK1;APOA5;TEP1;TULP3;NME1;LDB1;IQCB1;SERPINB4;ACAT1;UGT1A3;TSPAN15;ZNF346;TSPAN33;MLEC;COTL1;YWHAB;SQSTM1;SLPI;PCCA;CUTA;GLDC;NOXA1;UGT1A6;SERPINB12;PPP3CB;NPC2;COPS5;TSPAN5;DAOA;LAMP2;ATP5IF1;YES1;PARP9;HDHD2;ERN1;SRC;BIRC7;KRT79;TSPAN17;TOP2B;ATP2A2…	0.0846939	0.986478	molecular_function
GO:0005102	receptor binding	230	11893	235	12391	0.0193391	0.0189654	1.01971	23765;9542;3425;81029;10630;284217;4043;6503;10455;2048;407977;390916;25945;9351;51268;57228;81573;55914;84870;6496;27065;2323;27344;51762;1857;4902;10911;2717;51;11018;2676;1610;8310;3084;214;65981;8862;3641;56253;1384;8309;11248;1730;10333;1891;2674;4641;3640;373156;400581;7292;54741;3106;3909;3929;7525;9048;81693;6714;7046;3933;11141;5753;434;2444;148738;23705;2931;54360;23417;4145;55825;23547…	IL17RA;NRG2;IDUA;WNT5B;PDPN;LAMA1;LRPAP1;SLA;ECI2;EPHB2;TNFSF12-TNFSF13;NUDT19;NECTIN3;SLC9A3R2;PIPOX;SMAGP;ANKRD13C;ERBIN;RSPO3;SIX3;NSG1;FLT3LG;PCSK1N;RAB8B;DVL3;NRTN;UTS2;GLA;ACOX1;TMED1;GFRA3;DAO;ACOX3;NRG1;ALCAM;CAPRIN2;APLN;INSL4;CRTAM;CRAT;ACOX2;NXPH3;DIAPH2;TLR6;ECH1;GFRA1;MYO1C;INSL3;GSTK1;GRAPL;TNFSF4;LEPROT;HLA-B;LAMA3;LBP;YES1;ARTN;AMN;SRC;TGFBR1;LCN1;IL1RAPL1;PTK6;ASIP;FRK;HJV;CADM1;…	0.0847274	0.986478	molecular_function
GO:0016032	viral process	212	12755	217	13332	0.0166209	0.0162766	1.02115	27044;8777;4666;2958;9972;8678;292;57122;118987;10980;23186;23352;100101267;3661;3122;5933;256987;79031;2107;10492;1104;291;5688;3434;23468;3843;54476;7161;373;5692;6921;8086;6667;6830;2224;84181;7791;5693;10010;154064;22918;91703;105374013;51143;4240;8453;4055;7529;8454;4927;10152;55697;129401;50855;79080;904;55170;57599;3106;353091;54442;55729;3855;527;26057;9682;10527;80328;79682;9883;8729;644…	SND1;MPDZ;NACA;GTF2A2;NUP153;BECN1;SLC25A5;NUP107;PDZD8;COPS6;RCOR1;UBR4;POM121C;IRF3;HLA-DRA;RBL1;SERINC5;PDCL3;ETF1;SYNCRIP;RCC1;SLC25A4;PSMA7;IFIT1;CBX5;IPO5;RNF216;TP73;TRIM23;PSMB4;ELOC;AAAS;SP1;SUPT6H;FDPS;CHD6;ZYX;PSMB5;TANK;RAET1L;CD93;ACY3;LOC105374013;DYNC1LI1;MFGE8;CUL2;LTBR;YWHAB;CUL1;NUP88;ABI2;VAC14;NUP35;PARD6A;CCDC86;CCNT1;PRMT6;WDR48;HLA-B;RAET1G;KCTD5;ATF7IP;KRT7;ATP6V0C;ANKRD17…	0.0872542	0.988501	biological_process
GO:0042593	glucose homeostasis	55	12755	55	13332	0.00431203	0.00412541	1.04524	56605;9501;441925;6774;222546;221395;51714;1584;4760;3953;51548;5771;51092;2844;3667;57818;283450;6934;6755;2867;7021;5166;5836;51763;6194;8405;5547;57048;4804;5950;5563;2864;168620;5562;57727;7466;2642;4938;51085;55777;143686;80024;59341;147;123876;2538;5213;3745;90550;9515;1725;2200;5164;7425;1268	ERO1B;RPH3AL;BECN2;STAT3;RFX6;ADGRF5;SELENOT;CYP11B1;NEUROD1;LEPR;SIRT6;PTPN2;SIDT2;GPR21;IRS1;G6PC2;HECTD4;TCF7L2;SSTR5;FFAR2;TFAP2B;PDK4;PYGL;INPP5K;RPS6;SPOP;PRCP;PLSCR3;NGFR;RBP4;PRKAA2;FFAR1;BHLHA15;PRKAA1;NCOA5;WFS1;GCGR;OAS1;MLXIPL;MBD5;SESN3;SLC8B1;TRPV4;ADRA1B;ACSM2A;G6PC;PFKM;KCNB1;MCU;STXBP5L;DHPS;FBN1;PDK2;VGF;CNR1	0.087295	0.988501	biological_process
GO:0051726	regulation of cell cycle	55	12755	55	13332	0.00431203	0.00412541	1.04524	4600;10987;1487;3399;23435;6774;9698;6430;286826;6714;5928;84930;5933;474343;4771;55771;55787;81928;80712;23582;10634;51514;91768;7465;23481;115426;8567;91750;6502;9039;55249;1647;58495;406;1756;2122;10399;55521;3312;4335;104;5469;10600;342977;932;6651;22933;55957;80139;65979;54466;8864;26013;63979;2869	MX2;COPS5;CTBP1;ID3;TARDBP;STAT3;PUM1;SRSF5;LIN9;SRC;RBBP4;MASTL;RBL1;SPIN2B;NF2;PRR11;TXLNG;CABLES2;ESX1;CCNDBP1;GAS2L1;DTL;CABLES1;WEE1;PES1;UHRF2;MADD;LIN52;SKP2;UBA3;YY1AP1;GADD45A;OVOL2;ARNTL;DMD;MECOM;RACK1;TRIM36;HSPA8;MNT;ADARB1;MED1;USP16;NANOS3;MS4A3;SON;SIRT2;LIN37;ZNF703;PHACTR4;SPIN2A;PER2;L3MBTL1;FIGNL1;GRK5	0.087295	0.988501	biological_process
GO:0030659	cytoplasmic vesicle membrane	113	14160	115	14857	0.00798023	0.00774046	1.03098	4012;57584;81552;202915;134957;121227;220972;162;115123;55016;223082;2561;9706;57228;2810;27065;9052;10947;123720;5147;399979;51573;389434;10513;57127;91147;4641;7529;8323;10652;23710;29082;11252;6338;3801;2555;10227;80115;79012;130340;257364;8907;8905;4645;1861;57540;9344;9781;56907;129049;23621;340895;56776;6249;22841;65010;26985;30011;29993;113146;29881;93664;9784;2566;10239;23390;23011;10971;…	LNPEP;ARHGAP21;VOPP1;TMEM184A;STXBP5;LRIG3;MARCHF8;AP1B1;MARCHF3;MARCHF1;ZNRF2;GABRB2;ULK2;SMAGP;SFN;NSG1;GPRC5A;AP3M2;WHAMM;PDE6D;SNX19;GDE1;IYD;APPBP2;RHBG;TMEM67;MYO1C;YWHAB;FZD6;YKT6;GABARAPL1;CHMP4A;PACSIN2;SCNN1B;KIFC3;GABRA2;MFSD10;BAIAP2L2;CAMKV;AP1S3;SNX33;AP1M1;AP1S2;MYO5B;TOR1A;DISP3;TAOK2;RNF144A;SPIRE1;SGSM1;BACE1;MALRD1;FMN2;CLIP1;RAB11FIP2;SLC26A6;AP3M1;SH3KBP1;PACSIN1;AHNAK2;NPC1L…	0.0889392	0.991243	cellular_component
GO:0045177	apical part of cell	50	14160	50	14857	0.00353107	0.00336542	1.04922	23370;103910;1515;3710;55811;51626;221395;705;27202;728;528;4771;8642;24138;2013;2028;83697;63826;9455;1896;10913;7430;4891;121441;2191;90;9456;374969;343;4646;1184;79849;6845;50617;760;64072;1856;79633;4430;10083;7283;92840;10752;23094;22846;5108;54566;5641;1800;9481	ARHGEF18;MYL12B;CTSV;ITPR3;ADCY10;DYNC2LI1;ADGRF5;BYSL;C5AR2;C5AR1;ATP6V1C1;NF2;DCHS1;IFIT5;EMP2;ENPEP;SLC4A9;SRR;HOMER2;EDA;EDAR;EZR;SLC11A2;NEDD1;FAP;ACVR1;HOMER1;SVBP;AQP8;MYO6;CLCN5;PDZD3;VAMP7;ATP6V0A4;CA2;CDH23;DVL2;FAT4;MYO1B;USH1C;TUBG1;REEP6;CHL1;SIPA1L3;VASH1;PCM1;EPB41L4B;LGMN;DPEP1;SLC25A27	0.0901239	0.991243	cellular_component
GO:0048471	perinuclear region of cytoplasm	439	14160	454	14857	0.0310028	0.030558	1.01456	6547;51504;6293;25780;30845;374868;320;3916;4336;256987;322;2800;84944;51762;11337;3987;309;5577;79589;10297;11214;10399;4216;399664;10079;171392;9722;10049;221074;11190;6548;54514;2186;148867;3920;10490;186;27183;27252;6714;5906;57449;6277;488;80194;487;153443;51763;9536;51693;124783;57630;8099;8677;80758;6895;575;124093;26259;2044;7163;114049;22933;3148;164633;8852;124404;3708;8987;81532;9451;2…	SLC8A3;TRMT112;VPS52;RASGRP3;EHD3;ATP9B;APBA1;LAMP1;MOBP;SERINC5;APBB1;GOLGA1;MAEL;RAB8B;GABARAP;LIMS1;ANXA6;PRKAR2B;RNF128;APC2;AKAP13;RACK1;MAP3K4;MEX3D;ATP9A;ZNF675;NOS1AP;DNAJB6;SLC39A12;CEP250;SLC9A1;DDX4;BPTF;SLC30A7;LAMP2;VTI1B;AGTR2;VPS4A;KLHL20;SRC;RAP1A;PLEKHG5;S100A6;ATP2A2;TMEM134;ATP2A1;SRFBP1;INPP5K;PTGES;TRAPPC2L;SPATA32;SH3RF1;CDK2AP1;STX10;PRR7;TARBP2;ADGRB1;CCDC78;FBXW8;EPHA5;TP…	0.0909184	0.991243	cellular_component
GO:0000139	Golgi membrane	415	14160	429	14857	0.0293079	0.0288753	1.01498	57584;2803;27314;55676;3118;2800;56894;51062;11337;55032;54814;11320;1260;955;54972;51272;7357;55512;3106;10559;27315;374907;152559;9914;126003;54480;113829;79369;57172;23423;149111;51693;51100;10715;25849;9276;9363;8943;51360;27236;3242;93380;10402;84932;55625;55291;10905;10059;2804;55974;23390;11014;64689;22937;1315;23243;111240474;1174;54734;10959;3107;55501;140873;6399;9218;8460;9528;1262;205…	ARHGAP21;GOLGA4;RAB30;SLC30A6;HLA-DQA2;GOLGA1;AGPAT3;ATL1;GABARAP;SLC35A5;QPCTL;MGAT4A;CNGA2;ENTPD6;TMEM132A;BET1L;UGCG;SMPD3;HLA-B;SLC35A1;PGAP2;B3GNT8;PAQR3;ATP2C2;TRAPPC5;CHPF2;SLC35A4;B3GNT4;CAMK1G;TMED3;CNIH3;TRAPPC2L;SH3GLB1;CERS1;PARM1;COPB2;RAB33A;AP3D1;MBTPS2;ARFIP1;HPD;MMGT1;ST3GAL6;RAB2B;ZDHHC7;PPP6R3;MAN1A2;DNM1L;GOLGB1;SLC50A1;ZDHHC17;KDELR2;GORASP1;SCAP;COPB1;ANKRD28;CRYZL2P-SEC16B;…	0.0914064	0.991243	cellular_component
GO:0061630	ubiquitin protein ligase activity	164	11893	167	12391	0.0137896	0.0134775	1.02316	23024;4734;131405;997;9968;55284;494470;55016;223082;54476;27339;7327;387521;25820;29116;90850;284996;285671;11342;79589;387522;147339;9442;51676;23608;81847;89910;10193;118424;54467;54894;138065;23072;149041;55298;64320;81559;90678;64750;220441;7335;127544;27246;153830;22838;64400;79018;26046;9781;51070;84937;115992;8315;140739;7336;117854;79102;23304;5987;79845;51003;117584;25893;286827;152006;…	PDZRN3;NEDD4;TRIM71;CDC34;MED12;UBE2W;RNF165;MARCHF1;ZNRF2;RNF216;PRPF19;UBE2G2;TMEM189;ARIH1;MYLIP;ZNF598;RNF149;RNF180;RNF13;RNF128;TMEM189-UBE2V1;C18orf25;MED27;ASB2;MKRN1;RNF146;UBE3B;RNF41;UBE2J2;ANKIB1;RNF43;RNF183;HECW1;RC3H1;RNF121;RNF25;TRIM11;LRSAM1;SMURF2;RNF152;UBE2V1;RNF19B;RNF115;RNF145;RNF44;AKTIP;GID4;LTN1;RNF144A;NOSIP;ZNRF1;RNF166;BRAP;UBE2F;UBE2V2;TRIM6;RNF26;UBR2;TRIM27;RNF122…	0.0919745	0.986478	molecular_function
GO:0005088	Ras guanyl-nucleotide exchange factor activity	58	11893	58	12391	0.00487682	0.00468082	1.04187	1742;9542;25780;9693;107986215;2534;2905;1438;9048;816;57731;6709;8823;5863;5786;10818;27040;2069;2903;153020;5156;11069;2248;3667;2668;2904;115727;152831;4902;2249;6711;145957;8817;51332;5623;2676;685;10817;1439;5154;64096;2066;5924;53358;8660;10125;2675;88;2252;6708;2674;9965;6710;85442;25759;2906;221002;6712	DLG4;NRG2;RASGRP3;RAPGEF2;LOC107986215;FYN;GRIN2C;CSF2RA;ARTN;CAMK2B;SPTBN4;SPTAN1;FGF16;RGL2;PTPRA;FRS2;LAT;EREG;GRIN2A;RASGEF1B;PDGFRA;RAPGEF4;FGF3;IRS1;GDNF;GRIN2B;RASGRP4;KLB;NRTN;FGF4;SPTBN1;NRG4;FGF18;SPTBN5;PSPN;GFRA3;BTC;FRS3;CSF2RB;PDGFA;GFRA4;ERBB4;RASGRF2;SHC3;IRS2;RASGRP1;GFRA2;ACTN2;FGF7;SPTA1;GFRA1;FGF19;SPTB;KNDC1;SHC2;GRIN2D;RASGEF1A;SPTBN2	0.0921085	0.986478	molecular_function
GO:0003777	microtubule motor activity	58	11893	58	12391	0.00487682	0.00468082	1.04187	1769;26153;1783;64147;56171;221458;1062;90990;10112;8632;3801;64837;9126;23303;23095;124602;11004;201625;1781;146754;23046;83657;57519;63971;374654;25981;1780;89953;147700;9493;83658;55083;79659;3835;11127;10749;146909;84643;3831;9371;3796;3797;10513;547;3834;51143;3832;55605;3799;64446;3833;113220;55567;24137;56992;10126;3800;347240	DNAH8;KIF26A;DYNC1LI2;KIF9;DNAH7;KIF6;CENPE;KIFC2;KIF20A;DNAH17;KIFC3;KLC2;SMC3;KIF13B;KIF1B;KIF19;KIF2C;DNAH12;DYNC1I2;DNAH2;KIF21B;DYNLRB2;STARD9;KIF13A;KIF7;DNAH1;DYNC1I1;KLC4;KLC3;KIF23;DYNLRB1;KIF26B;DYNC2H1;KIF22;KIF3A;KIF1C;KIF18B;KIF2B;KLC1;KIF3B;KIF2A;KIF3C;APPBP2;KIF1A;KIF25;DYNC1LI1;KIF11;KIF21A;KIF5B;DNAI2;KIFC1;KIF12;DNAH3;KIF4A;KIF15;DNAL4;KIF5C;KIF24	0.0921085	0.986478	molecular_function
GO:0005215	transporter activity	58	11893	58	12391	0.00487682	0.00468082	1.04187	513;11252;518;2802;11261;84641;348932;55751;10112;1811;537;26266;528;202915;6559;6536;10527;162;8120;11254;539;6540;486;9605;6949;5174;9362;27132;9182;6538;28982;9631;84278;517;8992;8029;164;26984;6567;949;8943;84804;506;25829;10165;6853;516;7352;8895;9058;522;64645;1176;4927;6539;8904;26519;26520	ATP5F1D;PACSIN2;ATP5MC3;GOLGA3;CHP1;MFSD14B;SLC6A18;TMEM184C;KIF20A;SLC26A3;ATP6AP1;SLC13A4;ATP6V1C1;TMEM184A;SLC12A3;SLC6A9;IPO7;AP1B1;AP3B2;SLC6A14;ATP5PO;SLC6A13;FXYD2;VPS9D1;TCOF1;PDZK1;CPNE6;CPNE7;RASSF9;SLC6A11;FLVCR1;NUP155;MFSD14C;ATP5MC2;ATP6V0E1;CUBN;AP1G1;SEC22A;SLC16A2;SCARB1;AP3D1;MFSD9;ATP5F1B;TMEM184B;SLC25A13;SYN1;ATP5MC1;UCP3;CPNE3;SLC13A2;ATP5PF;MFSD14A;AP3S1;NUP88;SLC6A12;CPNE1…	0.0921085	0.986478	molecular_function
GO:0043197	dendritic spine	82	14160	83	14857	0.00579096	0.00558659	1.03658	6547;23191;4734;22871;3751;6810;1266;9026;322;26232;9101;23237;2043;26037;5577;22941;8087;64101;4983;40;3706;9419;254263;29904;4131;2893;3781;5800;2823;6546;84062;91752;55752;3759;1813;85358;3190;575;9758;5879;1742;2913;9572;54873;134;23613;25843;2332;9162;26052;2890;477;9148;5142;4355;57451;2185;29888;80315;58498;5662;9912;55619;124925;10564;6543;9743;378;11346;79953;8572;10160;2895;23208;387;50…	SLC8A3;CYFIP1;NEDD4;NLGN1;KCND2;STX4;CNN3;HIP1R;APBB1;FBXO2;USP8;ARC;EPHA4;SIPA1L1;PRKAR2B;SHANK2;FXR1;LRRC4;OPHN1;ASIC2;ITPKA;CRIPT;CNIH2;EEF2K;MAP1B;GRIA4;KCNN2;PTPRO;GPM6A;SLC8A1;DTNBP1;ZNF804A;SEPTIN11;KCNJ2;DRD2;SHANK3;HNRNPK;ADGRB1;FRMPD4;RAC1;DLG4;GRM3;NR1D1;PALMD;ADORA1;ZMYND8;MOB4;FMR1;DGKI;DNM3;GRIA1;ATP1A2;NEURL1;PDE4B;MPP2;TENM2;PTK2B;STRN4;CPEB4;MYL7;PSD;ARHGAP44;DOCK10;SEZ6;ARFGEF2;…	0.0936299	0.991243	cellular_component
GO:0031225	anchored component of membrane	82	14160	83	14857	0.00579096	0.00558659	1.03658	130574;503542;419;6975;2765;417;4061;962;10232;258010;66004;2676;7007;64096;4045;154064;57126;2674;4326;64174;390243;1087;64386;10942;353091;1945;148738;54742;1271;7512;55997;1088;284348;1800;55600;1043;1943;56963;2813;257194;4974;147719;137797;152330;4680;10082;51299;6997;58530;1944;8581;965;349633;4062;2675;683;133121;7369;53942;27293;256710;1048;5067;50863;1368;684;161357;64180;101928108;27255…	LYPD6;SPRN;ART3;TECTB;GML;ART1;LY6E;CD48;MSLN;SVIP;LYNX1;GFRA3;TECTA;GFRA4;LSAMP;RAET1L;CD177;GFRA1;MMP17;DPEP2;IZUMO1R;CEACAM7;MMP25;PRSS21;RAET1G;EFNA4;HJV;LY6K;CNTFR;XPNPEP2;CFC1;CEACAM8;LYPD5;DPEP1;ITLN1;CD52;EFNA2;RGMA;GP2;NEGR1;OMG;LYPD4;LYPD2;CNTN4;CEACAM6;GPC6;NRN1;TDGF1;LY6G6D;EFNA3;LY6D;CD58;PLET1;LY6H;GFRA2;BST1;ENPP6;UMOD;CNTN5;SMPDL3B;GLIPR1L1;CEACAM5;CNTN3;NTM;CPM;BST2;MDGA2;DPEP3;L…	0.0936299	0.991243	cellular_component
GO:0098793	presynapse	49	14160	49	14857	0.00346045	0.00329811	1.04922	84258;8938;1020;102724488;22871;10815;6582;51248;9379;8447;3766;83849;51760;9256;60482;8867;6536;594855;94120;23513;79953;6572;11255;2332;8905;84958;89780;91752;55327;8773;10458;774;57586;8825;23208;3312;341359;6616;23396;26258;94122;64130;84932;27163;6812;8618;8411;9342;94121	SYT3;BAIAP3;CDK5;LOC102724488;NLGN1;CPLX1;SLC22A2;PDZD11;NRXN2;DOC2B;KCNJ10;SYT15;SYT17;TSPOAP1;SLC5A7;SYNJ1;SLC6A9;CPLX3;SYTL3;SCRIB;SYNDIG1;SLC18A3;HRH3;FMR1;AP1S2;SYTL1;WNT3A;ZNF804A;LIN7C;SNAP23;BAIAP2;CACNA1B;SYT13;LIN7A;SYT11;HSPA8;SYT10;SNAP25;PIP5K1C;BLOC1S6;SYTL5;LIN7B;RAB2B;NAAA;STXBP1;CADPS;EEA1;SNAP29;SYTL4	0.0945755	0.991243	cellular_component
GO:0051260	protein homooligomerization	151	12755	154	13332	0.0118385	0.0115512	1.02488	53834;51133;30845;22871;3751;283219;92799;23627;10211;9750;10367;9076;57528;3736;3743;1677;51062;55054;5066;93107;1809;309;10361;54793;51332;255022;6505;2643;57120;23510;38;283518;3749;79187;3508;25923;8600;58496;3745;386617;5350;29082;222663;54442;93974;80274;23023;83892;3742;3754;87178;286676;146212;3790;64225;169522;1861;30844;10721;200845;147040;3738;3747;115207;3739;6529;51129;1374;1783;1148…	FGFRL1;KCTD3;EHD3;NLGN1;KCND2;KCTD21;SHKBP1;PRND;FLOT1;RIPOR2;MICU1;CLDN1;KCTD16;KCNA1;KCNA7;DFFB;ATL1;ATG16L1;PAM;KCNG4;DPYSL3;ANXA6;NPM2;KCTD9;SPTBN5;CALHM1;SLC1A1;GCH1;GOPC;KCTD2;ACAT1;KCNRG;KCNC4;FSD1;IGHMBP2;ATL3;TNFSF11;LY6G5B;KCNB1;KCTD8;PLN;CHMP4A;SCUBE3;KCTD5;ATP5IF1;SCUBE1;TMCC1;KCTD10;KCNA6;KCNF1;PNPT1;ILDR1;KCTD19;KCNS3;ATL2;KCNV2;TOR1A;EHD4;POLQ;KCTD6;KCTD11;KCNA3;KCNC2;KCTD12;KCNA4;…	0.0946559	0.988501	biological_process
GO:0071356	cellular response to tumor necrosis factor	53	12755	53	13332	0.00415523	0.0039754	1.04524	4217;10068;29108;55022;1393;678;54469;4780;730249;6422;81501;10594;9530;58509;9076;27086;128506;9759;55914;27242;51763;10519;6625;1116;4656;10631;9560;1687;6997;107987248;2648;1432;10795;81792;965;10010;2167;414062;3065;8372;11173;8531;2819;27063;5106;255743;55627;57824;80149;57539;3767;6095;2204	MAP3K5;IL18BP;PYCARD;PID1;CRHBP;ZFP36L2;ZFAND6;NFE2L2;ACOD1;SFRP1;DCSTAMP;PRPF8;BAG4;CACTIN;CLDN1;FOXP1;OCSTAMP;HDAC4;ERBIN;TNFRSF21;INPP5K;CIB1;SNRNP70;CHI3L1;MYOG;POSTN;CCL4L2;GSDME;TDGF1;LOC107987248;KAT2A;MAPK14;ZNF268;ADAMTS12;CD58;TANK;FABP4;CCL3L3;HDAC1;HYAL3;ADAMTS7;YBX3;GPD1;ANKRD1;PCK2;NPNT;SMPD4;HMHB1;ZC3H12A;WDR35;KCNJ11;RORA;FCAR	0.0954063	0.988501	biological_process
GO:0007416	synapse assembly	53	12755	53	13332	0.00415523	0.0039754	1.04524	8443;27445;1020;23129;22871;28988;9379;56121;56125;84189;6259;27253;2823;1812;29930;56126;54413;266977;26167;26052;56131;1826;23284;57717;9378;56122;221935;23767;1813;22941;1007;8927;10160;56133;85358;56123;10243;3084;56124;8934;57555;92737;9746;84694;56128;56130;56132;56127;56129;84623;7855;9806;6712	GNPAT;PCLO;CDK5;PLXND1;NLGN1;DBNL;NRXN2;PCDHB15;PCDHB11;SLITRK6;RYK;PCDH17;GPM6A;DRD1;PCDHB1;PCDHB10;NLGN3;ADGRF1;PCDHB5;DNM3;PCDHB4;DSCAM;ADGRL3;PCDHB16;NRXN1;PCDHB14;SDK1;FLRT3;DRD2;SHANK2;CDH9;BSN;FARP1;PCDHB2;SHANK3;PCDHB13;GPHN;NRG1;PCDHB12;RAB29;NLGN2;DNER;CLSTN3;GJA10;PCDHB8;PCDHB6;PCDHB3;PCDHB9;PCDHB7;KIRREL3;FZD5;SPOCK2;SPTBN2	0.0954063	0.988501	biological_process
GO:0008013	beta-catenin binding	57	11893	57	12391	0.00479274	0.00460011	1.04187	55966;57658;6907;23189;79718;116931;9968;9739;4771;283106;10013;29119;9351;84328;56998;6934;205147;5626;1495;23426;2737;6500;11122;283149;168002;57680;1857;10297;1525;30851;23607;7223;100129098;357;4929;10076;25776;219287;51684;1003;6932;5796;6662;51176;147906;10498;5300;83439;1000;4088;23135;64403;4092;64321;9231;6299;6095	AJAP1;CALCOCO1;TBL1X;KANK1;TBL1XR1;MED12L;MED12;SETD1A;NF2;CSNK2A3;HDAC6;CTNNA3;SLC9A3R2;LZIC;CTNNBIP1;TCF7L2;AMER3;PROP1;CTNNA1;GRIP1;GLI3;SKP1;PTPRT;BCL9L;DACT2;CHD8;DVL3;APC2;CXADR;TAX1BP3;CD2AP;TRPC4;LOC100129098;SHROOM2;NR4A2;PTPRU;CBY1;AMER2;SUFU;CDH5;TCF7;PTPRK;SOX9;LEF1;DACT3;CARM1;PIN1;TCF7L1;CDH2;SMAD3;KDM6B;CDH24;SMAD7;SOX17;DLG5;SALL1;RORA	0.095984	0.986478	molecular_function
GO:0031175	neuron projection development	88	12755	89	13332	0.00689926	0.00667567	1.03349	1020;4734;22871;50861;79007;3276;4902;29967;7873;55330;50810;157922;4983;81551;351;8811;118813;79778;81544;85377;8450;127933;282991;6259;85300;79789;80303;26999;84062;1861;26047;55861;3925;63915;26258;5796;27005;3912;6722;6093;388552;10938;59335;266977;4067;2775;441549;57662;152330;85440;55607;10565;10129;23767;8925;2647;2185;92558;9218;8846;6809;5662;66000;11091;2046;9693;114787;10277;5797;4653;…	CDK5;NEDD4;NLGN1;STMN3;DBNDD1;PRMT1;NRTN;LRP12;MANF;BLOC1S4;HDGFL3;CAMSAP1;OPHN1;STMN4;APP;GALR2;ZFYVE27;MICALL2;GDPD5;MICALL1;CUL4B;UHMK1;BLOC1S2;RYK;ATCAY;CLMN;EFHD1;CYFIP2;DTNBP1;TOR1A;CNTNAP2;DBNDD2;STMN1;BLOC1S5;BLOC1S6;PTPRK;USP21;LAMB1;SRF;ROCK1;BLOC1S3;EHD1;PRDM12;ADGRF1;LYN;GNAO1;CDNF;CAMSAP3;CNTN4;DOCK7;PPP1R9A;ARFGEF1;FRY;FLRT3;HERC1;BLOC1S1;PTK2B;BICDL1;VAPA;ALKBH1;STX3;PSD;TMEM108;WD…	0.0972129	0.988501	biological_process
GO:0051965	positive regulation of synapse assembly	52	12755	52	13332	0.00407683	0.00390039	1.04524	29904;22871;4914;577;1946;84189;347731;11141;22883;2048;79953;64084;23394;54413;139065;26050;57633;3556;2047;23284;54674;147381;347902;576;869;9378;23316;26045;7162;23769;27286;2049;23767;2895;22859;80823;22865;57408;575;7336;57555;654429;9746;40;9231;23768;84631;158038;94030;57463;386724;441381	EEF2K;NLGN1;NTRK1;ADGRB3;EFNA5;SLITRK6;LRRTM3;IL1RAPL1;CLSTN1;EPHB2;SYNDIG1;CLSTN2;ADNP;NLGN3;SLITRK4;SLITRK5;LRRN1;IL1RAP;EPHB1;ADGRL3;LRRN3;CBLN2;AMIGO2;ADGRB2;CBLN1;NRXN1;CUX2;LRRTM2;TPBG;FLRT1;SRPX2;EPHB3;FLRT3;GRID2;ADGRL1;BHLHB9;SLITRK3;LRTM1;ADGRB1;UBE2V2;NLGN2;LRTM2;CLSTN3;ASIC2;DLG5;FLRT2;SLITRK2;LINGO2;LRRC4B;AMIGO1;AMIGO3;LRRC24	0.0997399	0.988501	biological_process
GO:0005768	endosome	190	14160	195	14857	0.0134181	0.0131251	1.02232	120892;2321;374868;8678;6810;1609;5590;81552;6503;10211;25930;1017;220972;4043;202915;1510;115123;55016;5869;80230;7781;11020;23237;27065;9362;51479;51762;5868;2348;4642;9182;152;2838;401548;91947;142684;339122;84286;23086;9146;8763;134829;10092;51272;5585;529;25837;10244;5298;79065;254102;54106;55435;115111;10652;84258;57182;29916;54741;256764;27183;7046;4914;5878;81609;23325;10040;10311;10818;2…	LRRK2;FLT1;ATP9B;BECN1;STX4;DGKQ;PRKCZ;VOPP1;SLA;FLOT1;PTPN23;CDK2;MARCHF8;LRPAP1;TMEM184A;CTSE;MARCHF3;MARCHF1;RAB5B;RUFY1;SLC30A3;IFT27;ARC;NSG1;CPNE6;ANKFY1;RAB8B;RAB5A;FOLR1;MYO1D;RASSF9;ADRA2C;GPR15;SNX30;ARRDC4;RAB40A;RAB43;TMEM175;EXPH5;HGS;CD164;CLVS2;ARPC5;BET1L;PKN1;ATP6V1E1;RAB26;RABEPK;PI4KB;ATG9A;EHBP1L1;TLR9;AP1AR;SLC26A7;YKT6;SYT3;ANKRD50;SNX11;LEPROT;WDR72;VPS4A;TGFBR1;NTRK1;RAB5C…	0.0998796	0.991243	cellular_component
GO:0016604	nuclear body	214	14160	220	14857	0.015113	0.0148078	1.02061	1478;10238;57092;54617;118;25930;50628;57128;1060;81;29086;10362;55806;4722;219541;63977;53335;6942;4733;23379;51762;25820;10926;59348;7936;25962;114034;10046;79664;10730;64895;9325;10147;57728;6932;54971;7174;23398;83482;5514;29883;11189;84142;4685;4641;6497;2000;55505;79833;4077;546;2138;55729;23588;79980;92140;5753;1939;23300;4091;102723796;3713;4110;25929;6634;2846;22888;2959;2491;6305;10420;…	CSTF2;DCAF7;PCNP;INO80;ADD1;PTPN23;GEMIN4;LYRM4;CENPC;ACTN4;BABAM1;HMG20B;HR;NDUFS3;MED19;PRDM15;BCL11A;TCF20;DRG1;ICE1;RAB8B;ARIH1;DBF4;ZNF350;NELFE;VIRMA;TOE1;MAMLD1;ICE2;YME1L1;PAPOLG;TRIP4;SUGP2;WDR19;TCF7;BANP;TPP2;PPWD1;SCRT1;PPP1R10;CNOT7;CELF3;ABRAXAS1;NCAM2;MYO1C;SKI;ELF4;NOP10;GEMIN6;NBR1;ATRX;EYA1;ATF7IP;KLHDC2;DSN1;MTDH;PTK6;EIF2D;ATMIN;SMAD6;TLE7;IVL;MAGEA11;GEMIN5;SNRPD3;LPAR4;UBOX5…	0.103756	0.991243	cellular_component
GO:0070821	tertiary granule membrane	47	14160	47	14857	0.00331921	0.00316349	1.04922	8987;5724;2207;11314;527;23352;9725;3687;6515;8514;8972;199675;140885;84418;23218;961;81619;6843;84443;1315;101;5787;5269;10288;8773;196527;258010;8649;138050;2204;79895;8673;100049587;23250;22918;10159;3684;1088;57126;441864;6556;1143;160364;53831;3903;2040;2358	STBD1;PTAFR;FCER1G;CD300A;ATP6V0C;UBR4;TMEM63A;ITGAX;SLC2A3;KCNAB2;MGAM;MCEMP1;SIRPA;CYSTM1;NBEAL2;CD47;TSPAN14;VAMP1;FRMPD3;COPB1;ADAM8;PTPRB;SERPINB6;LILRB2;SNAP23;ANO6;SVIP;LAMTOR3;HGSNAT;FCAR;ATP8B4;VAMP8;SIGLEC14;ATP11A;CD93;ATP6AP2;ITGAM;CEACAM8;CD177;TARM1;SLC11A1;CHRNB4;CLEC12A;GPR84;LAIR1;STOM;FPR2	0.104148	0.991243	cellular_component
GO:0031338	regulation of vesicle fusion	51	12755	51	13332	0.00399843	0.00382538	1.04524	64786;101060321;11138;9905;100510707;79735;9712;353149;23158;93627;79774;25771;101060389;84218;23102;55357;83874;101060376;79363;57533;254272;23329;414059;23061;54662;113622;101060351;23216;23637;4943;102723859;54885;146923;9779;161514;55633;9910;23232;129049;7813;115704;27352;729873;729877;414060;125058;26000;6812;9882;374403;102724862	TBC1D15;TBC1D3G;TBC1D8;SGSM2;TBC1D3J;TBC1D17;USP6NL;TBC1D26;TBC1D9;TBCK;GRTP1;TBC1D22A;TBC1D3D;TBC1D3F;TBC1D2B;TBC1D2;TBC1D10A;TBC1D3L;CPLANE2;TBC1D14;TBC1D28;TBC1D30;TBC1D3B;TBC1D9B;TBC1D13;ADPRHL1;TBC1D3K;TBC1D1;RABGAP1;TBC1D25;TBC1D3E;TBC1D8B;RUNDC1;TBC1D5;TBC1D21;TBC1D22B;RABGAP1L;TBC1D12;SGSM1;EVI5;EVI5L;SGSM3;TBC1D3;TBC1D3H;TBC1D3C;TBC1D16;TBC1D10B;STXBP1;TBC1D4;TBC1D10C;TBC1D3I	0.10427	0.988501	biological_process
GO:0007626	locomotory behavior	51	12755	51	13332	0.00399843	0.00382538	1.04524	2915;320;93145;55236;89797;51168;9620;2916;55283;257194;23551;4887;3358;5309;2764;55084;5153;23259;9293;2775;1826;135;2119;1813;29801;54112;774;321;64072;56172;460;347148;3084;220;6616;5194;25946;57144;83715;2911;1141;23230;111;351;57152;9896;1143;27306;4009;1136;4010	GRM5;APBA1;OLFM2;UBA6;NAV2;MYO15A;CELSR1;GRM6;MCOLN3;NEGR1;RASD2;NPY2R;HTR2C;PITX3;GMFB;SOBP;PDE1B;DDHD2;GPR52;GNAO1;DSCAM;ADORA2A;ETV5;DRD2;ZDHHC8;GPR88;CACNA1B;APBA2;CDH23;ANKH;ASTN1;QRFP;NRG1;ALDH1A3;SNAP25;PEX13;ZNF385A;PAK5;ESPN;GRM1;CHRNB2;VPS13A;ADCY5;APP;SLURP1;FIG4;CHRNB4;HPGDS;LMX1A;CHRNA3;LMX1B	0.10427	0.988501	biological_process
GO:0006406	mRNA export from nucleus	86	12755	87	13332	0.00674245	0.00652565	1.03322	107282092;9972;57122;9984;29894;10772;100101267;8086;8683;29107;10212;4686;4927;55998;23049;129401;3181;107984138;23381;9883;51362;54890;23293;65109;8563;23511;3087;10921;2733;26097;23225;112268092;53981;10482;10569;23279;9887;9295;79228;348995;57187;4116;7919;56000;9631;199746;6431;79023;3267;11338;56001;22916;51692;23636;9688;441155;51634;80145;84248;53371;9818;8189;26019;728343;6429;5976;6430;…	BOLA2-SMG1P6;NUP153;NUP107;THOC1;CPSF1;SRSF10;POM121C;AAAS;SRSF9;NXT1;DDX39A;NCBP1;NUP88;NXF5;SMG1;NUP35;HNRNPA2B1;LOC107984138;SMG5;POM121;CDC40;ALKBH5;SMG6;UPF3B;THOC5;NUP188;HHEX;RNPS1;GLE1;CHTOP;NUP210;LOC112268092;CPSF2;NXF1;SLU7;NUP160;SMG7;SRSF11;THOC6;NUP43;THOC2;MAGOH;DDX39B;NXF3;NUP155;U2AF1L4;SRSF6;NUP37;AGFG1;U2AF2;NXF2;NCBP2;CPSF3;NUP62;NUP93;LOC441155;RBMX2;THOC7;FYTTD1;NUP54;NUP58;…	0.104342	0.988501	biological_process
GO:0007268	chemical synaptic transmission	176	12755	180	13332	0.0137985	0.0135014	1.02201	6865;1020;9094;27345;320;3751;2563;785;9379;4987;4887;6754;56126;3736;26050;9362;9900;10887;2904;3777;2742;6530;10911;4884;2569;2257;6505;6507;285242;3749;11245;3359;8448;50488;9568;3798;200909;128674;40;4975;8811;11251;10242;57468;2917;1740;3351;5913;1325;3355;10052;29930;30819;23513;9990;5179;26167;27094;6755;273;8973;2570;57717;9229;91978;774;321;3362;2832;782;341359;6853;5540;56124;8484;9495;…	TACR2;CDK5;UNC119;KCNMB4;APBA1;KCND2;GABRD;CACNB4;NRXN2;OPRL1;NPY2R;SSTR4;PCDHB10;KCNA1;SLITRK5;CPNE6;SV2A;PROKR1;GRIN2B;KCNK3;GLRA2;SLC6A2;UTS2;NPTX1;GABRR1;FGF12;SLC1A1;SLC1A3;HTR3E;KCNC4;GPR176;HTR3A;DOC2A;MINK1;GABBR2;KIF5A;HTR3D;PROKR2;ASIC2;OMP;GALR2;PTGDR2;KCNMB2;SLC12A5;GRM7;DLG2;HTR1B;RAPSN;CORT;HTR1F;GJC1;PCDHB1;KCNIP2;SCRIB;SLC12A6;PENK;PCDHB5;KCNMB3;SSTR5;AMPH;CHRNA6;GABRR2;PCDHB16;DL…	0.10543	0.988501	biological_process
GO:0030141	secretory granule	46	14160	46	14857	0.00324859	0.00309618	1.04922	90070;3002;1215;51083;1393;5874;1515;4880;5125;1363;1114;7422;1511;2999;29923;9607;5865;6447;27344;1182;9341;1861;22895;6051;1113;26085;1756;10458;6845;5653;7042;255057;1369;23105;6804;26056;1359;83854;2692;5798;169026;6856;7356;23557;124912;283849	LACRT;GZMB;CMA1;GAL;CRHBP;RAB27B;CTSV;NPPC;PCSK5;CPE;CHGB;VEGFA;CTSG;GZMH;HILPDA;CARTPT;RAB3B;SCG5;PCSK1N;CLCN3;VAMP3;TOR1A;RPH3A;RNPEP;CHGA;KLK13;DMD;BAIAP2;VAMP7;KLK6;TGFB2;CBARP;CPN1;FSTL4;STX1A;RAB11FIP5;CPA3;ANGPTL6;GHRHR;PTPRN;SLC30A8;SYPL1;SCGB1A1;SNAPIN;SPACA3;EXOC3L1	0.109291	0.991243	cellular_component
GO:0036464	cytoplasmic ribonucleoprotein granule	46	14160	46	14857	0.00324859	0.00309618	1.04922	192669;9600;26019;9118;1656;4619;26065;6158;26986;27097;6175;2332;3236;100131187;1780;219988;80153;23644;23308;23741;440738;6461;8826;2553;26097;51441;60;10970;9627;3192;64332;4691;5701;102723996;340152;55802;2690;8653;9960;6128;5093;5879;80149;7846;6780;84271	AGO3;PITPNM1;UPF2;INA;DDX6;MYH1;LSM14A;RPL28;PABPC1;TAF5L;RPLP0;FMR1;HOXD10;TSTD1;DYNC1I1;PATL1;EDC3;EDC4;ICOSLG;EID1;MAP1LC3C;SHB;IQGAP1;GABPB1;CHTOP;YTHDF2;ACTB;CKAP4;SNCAIP;HNRNPU;NFKBIZ;NCL;PSMC2;LOC102723996;ZC3H12D;DCP1A;GHR;DDX3Y;USP3;RPL6;PCBP1;RAC1;ZC3H12A;TUBA1A;STAU1;POLDIP3	0.109291	0.991243	cellular_component
GO:0005884	actin filament	46	14160	46	14857	0.00324859	0.00309618	1.04922	832;395;2534;7525;2316;55909;6714;23242;105373244;92241;442721;7430;57617;2620;57175;55970;79983;10297;7456;23307;7168;11214;23433;1238;7169;8826;199;11151;7111;54857;2039;23022;89;4430;2011;5358;5357;9817;88;58;25802;70;71;1613;342184;5879	CAPZB;ARHGAP6;FYN;YES1;FLNA;BIN3;SRC;COBL;LOC105373244;RCSD1;LMOD2;EZR;VPS18;GAS2;CORO1B;GNG12;POF1B;APC2;WIPF1;FKBP15;TPM1;AKAP13;RHOQ;ACKR2;TPM2;IQGAP1;AIF1;CORO1A;TMOD1;GDPD2;DMTN;PALLD;ACTN3;MYO1B;MARK2;PLS3;PLS1;KEAP1;ACTN2;ACTA1;LMOD1;ACTC1;ACTG1;DAPK3;FMN1;RAC1	0.109291	0.991243	cellular_component
GO:0017137	Rab GTPase binding	125	11893	127	12391	0.0105104	0.0102494	1.02547	6293;10133;64786;128637;4336;79803;134957;353149;79774;94120;25771;84218;55357;23299;51479;22930;9827;54843;64780;101060351;23086;5147;146923;1122;55633;94122;115704;3996;9515;374403;79778;55654;85377;11138;537;146439;83547;9905;8301;100510707;54432;23102;3993;101060376;4645;254272;23329;22895;22836;23216;54885;4905;9779;392;129049;8934;7813;22999;23527;80223;27352;4218;25782;125058;414060;26000;…	VPS52;OPTN;TBC1D15;TBC1D20;MOBP;HPS6;STXBP5;TBC1D26;GRTP1;SYTL3;TBC1D22A;TBC1D3F;TBC1D2;BICD2;ANKFY1;RAB3GAP1;RGP1;SYTL2;MICAL1;TBC1D3K;EXPH5;PDE6D;RUNDC1;CHML;TBC1D22B;SYTL5;EVI5L;LLGL1;STXBP5L;TBC1D10C;MICALL2;TMEM127;MICALL1;TBC1D8;ATP6AP1;BICDL2;RILP;SGSM2;PICALM;TBC1D3J;YIPF1;TBC1D2B;LLGL2;TBC1D3L;MYO5B;TBC1D28;TBC1D30;RPH3A;RHOBTB3;TBC1D1;TBC1D8B;NSF;TBC1D5;ARHGAP1;SGSM1;RAB29;EVI5;RIMS1;AC…	0.109936	0.986478	molecular_function
GO:0006811	ion transport	84	12755	85	13332	0.00658565	0.00637564	1.03294	6547;6568;1836;83733;1135;123041;26507;6565;6505;6507;79905;84679;80024;5355;115111;1143;10452;6548;6559;121260;6553;1811;6557;57468;6558;55362;1468;24146;115286;101929372;6549;9990;6546;57084;153201;79849;159963;57419;6564;79838;1141;140679;389015;65125;3934;285195;65010;147798;26505;2741;6512;9725;10479;2743;6506;6575;9187;1139;23200;65266;206358;23315;10861;246213;1497;51296;222662;26503;6543;…	SLC8A3;SLC17A1;SLC26A2;SLC25A18;CHRNA2;SLC24A4;CNNM1;SLC15A2;SLC1A1;SLC1A3;TMC7;SLC9A7;SLC8B1;PLP2;SLC26A7;CHRNB4;TOMM40;SLC9A1;SLC12A3;SLC15A4;SLC9A5;SLC26A3;SLC12A1;SLC12A5;SLC12A2;TMEM63B;SLC25A10;CLDN15;SLC25A26;LOC101929372;SLC9A2;SLC12A6;SLC8A1;SLC17A6;SLC36A2;PDZD3;SLC5A12;SLC24A3;SLC15A1;TMC5;CHRNB2;SLC32A1;SLC9A4;WNK1;LCN2;SLC9A9;SLC26A6;TMC4;CNNM3;GLRA1;SLC1A7;TMEM63A;SLC9A6;GLRB;SLC1A2…	0.111955	0.988501	biological_process
GO:0006281	DNA repair	115	12755	117	13332	0.00901607	0.00877588	1.02737	107282092;143;9557;57551;55284;51149;1017;54778;126549;2139;283899;28990;25988;144715;55010;7323;79008;23047;4841;4798;3508;23049;10155;79447;50484;493861;546;22909;107984138;56160;79035;55719;80198;10635;23244;7405;64859;22944;51347;92797;80820;84444;10721;259282;86;22897;6598;11198;23198;25842;83444;10111;23054;10445;4869;57646;378708;548593;8208;22890;8295;54891;55611;56647;65123;84083;7320;51…	BOLA2-SMG1P6;PARP4;CHD1L;TAOK1;UBE2W;MRNIP;CDK2;RNF111;ANKLE1;EYA2;INO80E;ASTE1;HINFP;RAD9B;PARPBP;UBE2D3;SLX1B;PDS5B;NONO;NFRKB;IGHMBP2;SMG1;TRIM28;PAGR1;RRM2B;EID3;ATRX;FAN1;LOC107984138;NSMCE3;NABP2;SLF2;MUS81;RAD51AP1;PDS5A;UVRAG;NABP1;KIN;TAOK3;HELB;EEPD1;DOT1L;POLQ;BOD1L1;ACTL6A;CEP164;SMARCB1;SUPT16H;PSME4;ASF1A;INO80B;RAD50;NCOA6;MCRS1;NPM1;USP28;CENPS;SLX1A;CHAF1B;ZBTB1;TRRAP;INO80D;OTUB…	0.112896	0.988501	biological_process
GO:0000287	magnesium ion binding	156	11893	159	12391	0.013117	0.0128319	1.02222	6885;148229;374868;131870;23139;81788;8877;5239;83942;79077;5728;100526794;2139;54974;93034;57026;102724428;11329;117286;23235;100506422;1455;9252;5631;10079;4830;375449;27330;83983;6788;5635;51251;108;4139;283629;10783;10595;22909;5723;167359;8445;6733;2081;54456;84618;115024;286410;9024;495;1797;55276;375;55361;57205;3419;26164;65018;11164;3418;150223;8444;3155;51761;10994;27068;10518;56952;549…	MAP3K7;ATP8B3;ATP9B;NUDT16;MAST2;NUAK2;SPHK1;PGM5;TSSK1B;DCTPP1;PTEN;NT5C1B-RDH14;EYA2;THG1L;NT5C1B;PDXP;SIK1B;STK38;CIB3;SIK2;LOC100506422;CSNK1G2;RPS6KA5;PRPS1;ATP9A;NME1;MAST4;RPS6KA6;TSSK6;STK3;PRPSAP1;NT5C3A;ADCY2;MARK1;TSSK4;NEK6;ERN2;FAN1;PSPH;NIM1K;DYRK2;SRPK2;ERN1;MOV10L1;NT5C1A;NT5C3B;ATP11C;BRSK2;ATP4A;DXO;PGM2;ARF1;PI4K2A;ATP10D;IDH3A;MTG2;PINK1;NUDT5;IDH2;YDJC;DYRK3;HMGCL;ATP8A2;ILVB…	0.113044	0.986478	molecular_function
GO:0018107	peptidyl-threonine phosphorylation	49	12755	49	13332	0.00384163	0.00367537	1.04524	120892;51701;5170;84630;1020;1195;816;27347;7046;818;5681;6872;388228;91;79012;2931;166614;7786;84254;23604;91807;57172;90;57118;8536;10645;65975;139728;5260;7272;8558;85443;25865;5261;2011;8408;4294;85366;10114;817;9201;5604;29110;5599;1613;65125;10000;340156;85481	LRRK2;NLK;PDPK1;TTBK1;CDK5;CLK1;CAMK2B;STK39;TGFBR1;CAMK2G;PSKH1;TAF1;SBK1;ACVR1B;CAMKV;GSK3A;DCLK2;MAP3K12;CAMKK1;DAPK2;MYLK3;CAMK1G;ACVR1;CAMK1D;CAMK1;CAMKK2;STK33;PNCK;PHKG1;TTK;CDK10;DCLK3;PRKD2;PHKG2;MARK2;ULK1;MAP3K10;MYLK2;HIPK3;CAMK2D;DCLK1;MAP2K1;TBK1;MAPK8;DAPK3;WNK1;AKT3;MYLK4;PSKH2	0.113956	0.988501	biological_process
GO:0005871	kinesin complex	45	14160	45	14857	0.00317797	0.00302888	1.04922	26153;64147;221458;1062;90990;10112;3801;64837;9585;23303;23095;124602;11004;23046;63971;57576;374654;89953;5048;7531;147700;55582;285643;54820;9493;55083;55614;3835;10749;146909;84643;81930;3831;3797;547;3834;3832;55605;3798;3799;3833;113220;24137;3800;347240	KIF26A;KIF9;KIF6;CENPE;KIFC2;KIF20A;KIFC3;KLC2;KIF20B;KIF13B;KIF1B;KIF19;KIF2C;KIF21B;KIF13A;KIF17;KIF7;KLC4;PAFAH1B1;YWHAE;KLC3;KIF27;KIF4B;NDE1;KIF23;KIF26B;KIF16B;KIF22;KIF1C;KIF18B;KIF2B;KIF18A;KLC1;KIF3C;KIF1A;KIF25;KIF11;KIF21A;KIF5A;KIF5B;KIFC1;KIF12;KIF4A;KIF5C;KIF24	0.114688	0.991243	cellular_component
GO:0030136	clathrin-coated vesicle	45	14160	45	14857	0.00317797	0.00302888	1.04922	79958;23062;115548;9892;9026;8301;4643;163486;57617;27072;65082;26276;57720;144717;55040;9341;8724;2348;55823;150368;10287;10228;7851;164;22848;143187;460;134829;23245;5286;64601;10134;57706;9522;6272;51429;55062;10188;157807;23677;9685;4035;85439;55681;84251	DENND1C;GGA2;FCHO2;SNAP91;HIP1R;PICALM;MYO1E;DENND1B;VPS18;VPS41;VPS33A;VPS33B;GPR107;PHETA1;EPN3;VAMP3;SNX3;FOLR1;VPS11;PHETA2;RGS19;STX6;MALL;AP1G1;AAK1;VTI1A;ASTN1;CLVS2;ASTN2;PIK3C2A;VPS16;BCAP31;DENND1A;SCAMP1;SORT1;SNX9;WIPI1;TNK2;CLVS1;SH3BP4;CLINT1;LRP1;STON2;SCYL2;SGIP1	0.114688	0.991243	cellular_component
GO:0043235	receptor complex	76	14160	77	14857	0.00536723	0.00518274	1.0356	3709;2321;5284;5799;3695;3710;131450;2917;7046;2843;4914;81491;3953;4038;51284;51559;4040;1379;5786;5745;4881;91;3691;57528;83416;7220;4919;26050;118442;93;3693;3645;55879;139760;5787;57125;10062;9344;3822;342372;51555;83550;3675;10266;55890;7804;7433;10267;2861;83873;65981;149233;1380;9283;2066;4036;3694;658;7108;53353;10333;2690;8731;4088;117;8829;57192;10268;55600;386617;4035;9033;84059;53831;…	ITPR2;FLT1;PIGR;PTPRN2;ITGB7;ITPR3;CD200R1;GRM7;TGFBR1;GPR20;NTRK1;GPR63;LEPR;LRP4;TLR7;NT5DC3;LRP6;CR1L;PTPRA;PTH1R;NPR1;ACVR1B;ITGB4;KCTD16;FCRL5;TRPC1;ROR1;SLITRK5;GPR62;ACVR2B;ITGB5;INSRR;GABRQ;GPR119;PTPRB;PLXDC1;NR1H3;TAOK2;KLRC2;PKD1L3;PEX5L;GPR101;ITGA3;RAMP2;GPRC5C;LRP8;VIPR1;RAMP1;GPR37;GPR61;CAPRIN2;IL23R;CR2;GPR37L1;ERBB4;LRP2;ITGB6;BMPR1B;TM7SF2;LRP1B;TLR6;GHR;RNMT;SMAD3;ADCYAP1R1;NR…	0.117802	0.991243	cellular_component
GO:0005249	voltage-gated potassium channel activity	52	11893	52	12391	0.00437232	0.00419659	1.04187	23415;3744;343450;23416;3751;23630;81033;57582;7881;10021;3788;23704;3748;8514;54714;3753;3742;3736;3754;3743;1258;169522;126755;9196;348980;3737;57657;157855;8645;27012;389816;56479;1260;131096;27133;3785;10008;3749;102723475;219527;1262;3738;3747;3739;3786;440699;51305;3778;9312;90134;610;3767	KCNH4;KCNA10;KCNT2;KCNH3;KCND2;KCNE5;KCNH6;KCNT1;KCNAB1;HCN4;KCNS2;KCNE4;KCNC3;KCNAB2;CNGB3;KCNE1;KCNA6;KCNA1;KCNF1;KCNA7;CNGB1;KCNV2;LRRC38;KCNAB3;HCN1;KCNA2;HCN3;KCNU1;KCNK5;KCNV1;LRRC26;KCNQ5;CNGA2;KCNH8;KCNH5;KCNQ2;KCNE3;KCNC4;KCNE1B;LRRC55;CNGA4;KCNA3;KCNC2;KCNA4;KCNQ3;LRRC52;KCNK9;KCNMA1;KCNB2;KCNH7;HCN2;KCNJ11	0.117943	0.986478	molecular_function
GO:0000165	MAPK cascade	143	12755	146	13332	0.0112113	0.0109511	1.02376	120892;9542;25780;2905;9861;5709;5704;8823;5688;9491;55816;5692;2904;115727;4902;4086;6711;4215;5718;10213;51332;2676;3084;6233;5693;5154;25807;64096;122706;1847;8437;2674;9965;7529;84078;221002;5719;1438;9048;816;57731;5605;152559;5786;10818;27040;3667;7786;5715;2253;5921;5684;5707;145957;10645;51347;85358;1439;8315;1849;5716;5714;8660;10125;5701;5713;5721;23198;23542;25759;5708;3707;6712;5922;1…	LRRK2;NRG2;RASGRP3;GRIN2C;PSMD6;PSMD3;PSMC4;FGF16;PSMA7;PSMF1;DOK5;PSMB4;GRIN2B;RASGRP4;NRTN;SMAD1;SPTBN1;MAP3K3;PSMD12;PSMD14;SPTBN5;GFRA3;NRG1;RPS27A;PSMB5;PDGFA;RHBDD3;GFRA4;PSMB11;DUSP5;RASAL1;GFRA1;FGF19;YWHAB;KBTBD7;RASGEF1A;PSMD13;CSF2RA;ARTN;CAMK2B;SPTBN4;MAP2K2;PAQR3;PTPRA;FRS2;LAT;IRS1;MAP3K12;PSMD9;FGF8;RASA1;PSMA3;PSMD1;NRG4;CAMKK2;TAOK3;SHANK3;CSF2RB;BRAP;DUSP7;PSMD10;PSMD8;IRS2;RASG…	0.118087	0.988501	biological_process
GO:0045171	intercellular bridge	44	14160	44	14857	0.00310734	0.00296157	1.04922	22909;26240;9094;22826;2947;9984;10112;80263;23064;30846;22868;63876;11103;57215;1060;2948;5768;375316;56155;11021;112268271;55165;63935;22981;84628;285643;29781;9493;10011;10297;22974;79441;79650;2946;84643;9657;8446;85403;79622;60509;22994;9727;2949;24137	FAN1;FAM50B;UNC119;DNAJC8;GSTM3;THOC1;KIF20A;TRIM45;SETX;EHD2;FASTKD2;PKNOX2;KRR1;THAP11;CENPC;GSTM4;QSOX1;RBM44;TEX14;RAB35;LOC112268271;CEP55;PCIF1;NINL;NTNG2;KIF4B;NCAPH2;KIF23;SRA1;APC2;TPX2;HAUS3;USB1;GSTM2;KIF2B;IQCB1;DUSP11;EAF1;SNRNP25;AGBL5;CEP131;RAB11FIP3;GSTM5;KIF4A	0.120351	0.991243	cellular_component
GO:0006974	cellular response to DNA damage stimulus	142	12755	145	13332	0.0111329	0.0108761	1.02361	143;9923;55159;3661;84930;6787;57551;9557;23137;51149;322;245711;23645;79915;51514;7317;84515;55367;7161;79968;6446;200558;3665;10010;10212;25946;200933;84287;165918;9766;10538;7528;80149;8445;51270;286257;126520;55236;79035;55719;84303;6872;23300;252983;7325;64859;8451;22944;1106;9100;9344;56339;51347;92797;221927;84893;10721;259282;140733;54840;7153;84266;9025;23198;56776;253461;151636;254225;5…	PARP4;ZBTB40;RFWD3;IRF3;MASTL;NEK4;TAOK1;CHD1L;SMC5;MRNIP;APBB1;SPDYA;PPP1R15A;ATAD5;DTL;UBA1;MCM8;PIDD1;TP73;WDR76;SGK1;APLF;IRF7;TANK;DDX39A;ZNF385A;FBXO45;ZDHHC16;RNF168;SUSD6;BATF;YY1;ZC3H12A;DYRK2;TFDP3;PAXX;PLK5;UBA6;NABP2;SLF2;CHCHD6;TAF1;ATMIN;STXBP4;UBE2E2;NABP1;CUL4A;KIN;CHD2;USP10;TAOK2;METTL3;TAOK3;HELB;BRAT1;FBH1;POLQ;BOD1L1;MACROD2;APTX;TOP2A;ALKBH7;RNF8;PSME4;FMN2;ZBTB38;DTX3L;RNF1…	0.121345	0.988501	biological_process
GO:0017124	SH3 domain binding	88	11893	89	12391	0.00739931	0.00718263	1.03017	6451;9026;7408;51466;219670;140885;201176;9101;80230;83699;3059;10006;23616;1809;64780;57514;22941;55114;1795;83715;4036;26548;10152;3635;5782;10278;10811;9829;85021;8728;9047;11113;10040;26191;8831;7405;57048;8506;55740;30837;57088;7456;23607;85358;392;9495;10744;8631;30011;79767;64397;93343;225689;4067;10314;84665;2901;9844;202559;8751;1793;2697;9732;9467;57706;26578;84632;63916;395;27124;1815;…	SH3BGRL;HIP1R;VASP;EVL;ENKUR;SIRPA;ARHGAP27;USP8;RUFY1;SH3BGRL2;HCLS1;ABI1;SH3BP1;DPYSL3;MICAL1;ARHGAP31;SHANK2;ARHGAP17;DOCK3;ESPN;LRP2;ITGB1BP2;ABI2;INPP5D;PTPN12;EFS;NOXA1;DNAJC6;REPS1;ADAM19;SH2D2A;CIT;TOM1L1;PTPN22;SYNGAP1;UVRAG;PLSCR3;CNTNAP1;ENAH;SOCS7;PLSCR4;WIPF1;CD2AP;SHANK3;ARHGAP1;AKAP5;PTTG2;SKAP1;SH3KBP1;ELMO3;ZNF106;MVB12A;MAPK15;LYN;LANCL1;MYPN;GRIK5;ELMO1;KHDRBS2;ADAM15;DOCK1;GJA…	0.121843	0.986478	molecular_function
GO:0008021	synaptic vesicle	75	14160	76	14857	0.00529661	0.00511543	1.03542	1742;203190;9143;10987;5864;10490;3916;1759;30061;320;6810;6857;8766;9066;134957;2054;22987;7417;80331;51138;9162;2903;7781;5868;273;51762;1182;57799;2890;51399;112755;22895;23312;5127;1861;9230;29988;142684;115827;5142;127262;321;5413;143187;84446;23208;326624;10966;56947;6853;9899;8673;114088;4311;9627;6804;9001;6809;10755;547;25837;55530;8674;4218;388662;4504;282808;51305;23557;10567;83992;290…	DLG4;LGI3;SYNGR3;COPS5;RAB3A;VTI1B;LAMP1;DNM1;SLC40A1;APBA1;STX4;SYT1;RAB11A;SYT7;STXBP5;STX2;SV2C;VDAC2;DNAJC5;COPS4;DGKI;GRIN2A;SLC30A3;RAB5A;AMPH;RAB8B;CLCN3;RAB40C;GRIA1;TRAPPC4;STX1B;RPH3A;DMXL2;CDK16;TOR1A;RAB11B;SLC2A8;RAB40A;RAB3C;PDE4B;TPRG1L;APBA2;SEPTIN5;VTI1A;BRSK1;SYT11;RAB37;RAB40B;MFF;SYN1;SV2B;VAMP8;TRIM9;MME;SNCAIP;STX1A;HAP1;STX3;GIPC1;KIF1A;RAB26;SVOP;VAMP4;RAB8A;SLC6A17;MT3;RA…	0.122353	0.991243	cellular_component
GO:0031902	late endosome membrane	103	14160	105	14857	0.00727401	0.00706738	1.02924	57231;3122;200576;55283;255231;23339;100526767;55016;220002;57617;7781;353376;55315;23531;309;29062;55048;3127;6845;252839;967;92421;64601;8673;64089;23555;79065;4864;55697;3109;158376;85377;29082;3920;10490;83547;27183;4914;3123;54432;51652;26276;90809;127829;950;9482;29919;55353;55858;83930;114883;11267;1183;100302736;57192;114885;3108;285195;55745;10410;78992;57132;93343;9525;4891;27072;54664;…	SNX14;HLA-DRA;PIKFYVE;MCOLN3;MCOLN2;VPS39;RNF103-CHMP3;MARCHF1;CYB561A3;VPS18;SLC30A3;TICAM2;SLC29A3;MMD;ANXA6;WDR91;VPS37C;HLA-DRB5;VAMP7;TMEM9;CD63;CHMP4C;VPS16;VAMP8;SNX16;TSPAN15;ATG9A;NPC1;VAC14;HLA-DMB;SPAAR;MICALL1;CHMP4A;LAMP2;VTI1B;RILP;VPS4A;NTRK1;HLA-DRB1;YIPF1;CHMP3;VPS33B;PIP4P1;ARL8A;SCARB2;STX8;RMC1;LAPTM4B;TMEM165;STARD3NL;OSBPL9;SNF8;CLCN4;TMED7-TICAM2;MCOLN1;OSBPL11;HLA-DMA;SLC9…	0.124023	0.991243	cellular_component
GO:0007062	sister chromatid cohesion	81	12755	82	13332	0.00635045	0.00615062	1.03249	64105;6396;1062;57122;55839;79892;57551;11004;23137;1060;55920;9793;1780;23122;54820;23047;91687;10735;55869;81930;55055;51143;79172;25936;9183;23332;220134;79980;79682;23244;114799;2491;80152;84643;8379;9212;79019;11130;6249;100527963;23279;1783;3619;151648;378708;54821;57405;80776;10726;1781;348995;11331;151246;9735;10403;113130;79003;79023;54908;8243;1058;27127;23063;401541;9126;55746;10274;99…	CENPK;SEC13;CENPE;NUP107;CENPN;MCMBP;TAOK1;KIF2C;SMC5;CENPC;RCC2;CKAP5;DYNC1I1;CLASP2;NDE1;PDS5B;CENPL;STAG2;HDAC8;KIF18A;ZWILCH;DYNC1LI1;CENPO;NSL1;ZW10;CLASP1;SKA1;DSN1;CENPU;PDS5A;ESCO1;CENPI;CENPT;KIF2B;MAD1L1;AURKB;CENPM;ZWINT;CLIP1;PMF1-BGLAP;NUP160;DYNC1LI2;INCENP;SGO1;CENPS;ERCC6L;SPC25;B9D2;NUDC;DYNC1I2;NUP43;PHB2;SGO2;KNTC1;NDC80;CDCA5;MIS12;NUP37;SPDL1;SMC1A;CENPA;SMC1B;WAPL;CENPP;SMC3…	0.124342	0.988501	biological_process
GO:0008543	fibroblast growth factor receptor signaling pathway	47	12755	47	13332	0.00368483	0.00352535	1.04524	53834;54845;2962;3340;131405;23543;2254;23064;51552;8823;10818;2248;5437;2253;152831;2885;2249;8817;23769;23767;55614;8826;5440;3185;10817;22916;200734;6233;79633;161742;79801;3187;4670;2252;3730;4686;5438;9982;5439;2963;9965;7072;23768;5433;5431;80004;5432	FGFRL1;ESRP1;GTF2F1;NDST1;TRIM71;RBFOX2;FGF9;SETX;RAB14;FGF16;FRS2;FGF3;POLR2H;FGF8;KLB;GRB2;FGF4;FGF18;FLRT1;FLRT3;KIF16B;IQGAP1;POLR2K;HNRNPF;FRS3;NCBP2;SPRED2;RPS27A;FAT4;SPRED1;SHCBP1;HNRNPH1;HNRNPM;FGF7;ANOS1;NCBP1;POLR2I;FGFBP1;POLR2J;GTF2F2;FGF19;TIA1;FLRT2;POLR2D;POLR2B;ESRP2;POLR2C	0.124539	0.988501	biological_process
GO:0003714	transcription corepressor activity	152	11893	155	12391	0.0127806	0.0125091	1.02171	6498;23051;23186;23543;79718;8554;4084;165;4863;55806;2874;51053;7091;53335;167465;79365;10608;10865;23528;1045;2909;9139;23429;1428;2004;7639;6497;7529;190;55509;7528;10155;10766;51588;6907;150572;55729;4761;51548;5449;440498;10765;4665;9759;102723796;23414;144455;387893;9611;8431;7290;51616;9541;115950;26155;6759;7695;8535;7026;10346;286205;9242;9318;51351;9425;6756;27063;283248;51564;56956;299…	SKIL;ZHX3;RCOR1;RBFOX2;TBL1XR1;PIAS1;MXD1;AEBP1;NPAT;HR;GPS2;GMNN;TLE4;BCL11A;ZNF366;BHLHE41;MXD4;ARID5A;ZNF281;CDX2;ARHGAP35;CBFA2T2;RYBP;CRYM;ELK3;ZNF85;SKI;YWHAB;NR0B1;BATF3;YY1;TRIM28;TOB2;PIAS4;TBL1X;SMYD1;ATF7IP;NEUROD2;SIRT6;POU1F1;HSBP1L1;KDM5B;NAB2;HDAC4;TLE7;ZFPM2;E2F7;KMT5A;NCOR1;NR0B2;HIRA;TAF9B;CIR1;ZNF653;NOC2L;SSX4;ZNF136;CBX4;NR2F2;TRIM22;SCAI;MSC;COPS2;ZNF117;CDYL;SSX1;ANKRD1;RCO…	0.125077	0.986478	molecular_function
GO:0043065	positive regulation of apoptotic process	169	12755	173	13332	0.0132497	0.0129763	1.02107	29108;7984;10859;10533;51447;9026;10628;9826;322;26123;51118;90427;55367;2245;23097;90529;5608;11124;56616;8633;23087;54556;92565;8997;90441;11214;10399;29948;50650;83464;10795;26230;6233;7023;23429;64112;6788;5915;23567;8878;285237;9138;6548;3635;55851;23370;57449;6714;23076;7046;27120;64857;80034;9240;1676;26084;23513;597;3433;9459;89846;8874;5515;7480;10018;50507;7042;10921;10550;29;8439;7481;…	PYCARD;ARHGEF5;LILRB1;ATG7;IP6K2;HIP1R;TXNIP;ARHGEF11;APBB1;TCTN3;UTP11;BMF;PIDD1;FGD1;CDK19;STPG1;MAP2K6;FAF1;DIABLO;UNC5C;TRIM35;ING3;FANK1;KALRN;ZNF622;AKAP13;RACK1;OSGIN1;ARHGEF3;APH1B;ZNF268;TIAM2;RPS27A;TFAP4;RYBP;MOAP1;STK3;RARB;ZNF346;SQSTM1;C3orf38;ARHGEF1;SLC9A1;INPP5D;PSENEN;ARHGEF18;PLEKHG5;SRC;RRP1B;TGFBR1;DKKL1;PLEKHG2;CSRNP3;PNMA1;DFFA;ARHGEF26;SCRIB;BCL2A1;IFIT2;ARHGEF6;FGD3;ARHGE…	0.125748	0.988501	biological_process
GO:0043565	sequence-specific DNA binding	299	11893	307	12391	0.0251408	0.024776	1.01472	100506164;3280;7727;5308;22887;9970;30813;9580;7541;3661;2649;3225;27023;2020;22806;57167;7707;54729;6621;23764;158800;51523;3223;53335;5452;84944;5451;6667;127343;159119;8928;7767;10865;1750;89884;3344;338917;3214;8403;2113;23528;4801;2928;7572;50805;10127;2016;84619;7003;79725;1961;6932;5453;5316;83482;3670;7023;51176;7025;286380;124535;440695;9247;3216;6294;4088;10538;9189;101927685;190;399823…	HSFX1;HES1;ZNF174;PITX2;FOXJ3;NR1I3;VSX1;SOX13;ZBTB14;IRF3;NR6A1;HOXC9;FOXB1;EN2;IKZF3;SALL4;ZNF148;NKX1-1;SNAPC4;MAFF;RHOXF1;CXXC5;HOXC6;BCL11A;POU2F2;MAEL;POU2F1;SP1;DMBX1;HSFY2;FOXH1;ZNF224;ARID5A;DLX6;LHX4;FOXN2;VSX2;HOXB4;SOX14;ETS1;ZNF281;NFYB;GSC2;ZNF24;IRX4;ZNF263;EMX1;ZGPAT;TEAD1;THAP9;EGR4;TCF7;POU3F1;PKNOX1;SCRT1;ISL1;TFAP4;LEF1;NR2F1;FOXD4L3;HSF5;ETV3L;GCM2;HOXB6;SAFB;SMAD3;BATF;ZBED1…	0.125806	0.986478	molecular_function
GO:0005903	brush border	43	14160	43	14857	0.00303672	0.00289426	1.04922	5651;51181;103910;8435;3710;87;142680;6550;2028;81;4643;5900;10059;197021;7430;2317;830;10568;4640;4642;51474;10287;7168;79849;4637;4430;4311;6564;83715;10083;5357;257629;10755;85477;6476;7414;54407;7429;4641;79784;6569;2314;4648	TMPRSS15;DCXR;MYL12B;SOAT2;ITPR3;ACTN1;SLC34A3;SLC9A3;ENPEP;ACTN4;MYO1E;RALGDS;DNM1L;LCTL;EZR;FLNB;CAPZA2;SLC34A2;MYO1A;MYO1D;LIMA1;RGS19;TPM1;PDZD3;MYL6;MYO1B;MME;SLC15A1;ESPN;USH1C;PLS1;ANKS4B;GIPC1;SCIN;SI;VCL;SLC38A2;VIL1;MYO1C;MYH14;SLC34A1;FLII;MYO7B	0.126293	0.991243	cellular_component
GO:0030666	endocytic vesicle membrane	43	14160	43	14857	0.00303672	0.00289426	1.04922	1742;2892;81029;2893;23166;54361;816;3122;3118;3123;55576;59283;10369;160;23432;972;57089;9332;7475;2890;79971;89780;7477;9463;3127;8578;8685;81035;949;8976;6233;7473;3120;6608;7471;161;115677;3117;3115;10368;3113;4035;27092	DLG4;GRIA3;WNT5B;GRIA4;STAB1;WNT4;CAMK2B;HLA-DRA;HLA-DQA2;HLA-DRB1;STAB2;CACNG8;CACNG2;AP2A1;GPR161;CD74;ENTPD7;CD163;WNT6;GRIA1;WLS;WNT3A;WNT7B;PICK1;HLA-DRB5;SCARF1;MARCO;COLEC12;SCARB1;WASL;RPS27A;WNT3;HLA-DQB2;SMO;WNT1;AP2A2;NOSTRIN;HLA-DQA1;HLA-DPB1;CACNG3;HLA-DPA1;LRP1;CACNG4	0.126293	0.991243	cellular_component
GO:0101003	ficolin-1-rich granule membrane	43	14160	43	14857	0.00303672	0.00289426	1.04922	8987;5799;3920;2207;11314;3916;527;23352;3687;6515;8972;140885;23218;5547;83858;1828;57020;101;1315;5269;10288;22875;3071;2204;55210;965;100049587;535;1823;374395;84658;10159;161;5317;22918;79930;51143;6556;23114;374403;89777;5273;2358	STBD1;PTPRN2;LAMP2;FCER1G;CD300A;LAMP1;ATP6V0C;UBR4;ITGAX;SLC2A3;MGAM;SIRPA;NBEAL2;PRCP;ATAD3B;DSG1;VPS35L;ADAM8;COPB1;SERPINB6;LILRB2;ENPP4;NCKAP1L;FCAR;ATAD3A;CD58;SIGLEC14;ATP6V0A1;DSC1;TMEM179B;ADGRE3;ATP6AP2;AP2A2;PKP1;CD93;DOK3;DYNC1LI1;SLC11A1;NFASC;TBC1D10C;SERPINB12;SERPINB10;FPR2	0.126293	0.991243	cellular_component
GO:0004672	protein kinase activity	120	11893	122	12391	0.01009	0.00984586	1.02479	120892;1020;107282092;1024;57551;5590;1017;2043;90;728642;4215;23531;53904;5562;9252;9238;11040;29941;5585;27330;6198;6788;100533105;50488;157;374872;6795;23043;23049;6199;51265;10155;107984138;5294;29904;6714;83903;7046;84197;22868;4881;5607;7786;5166;1452;10746;4117;5165;51755;65018;4214;10420;146057;8444;6041;152110;11184;4750;6662;65267;5571;9201;10298;5593;8899;65125;10000;984;60493;4751;236…	LRRK2;CDK5;BOLA2-SMG1P6;CDK8;TAOK1;PRKCZ;CDK2;EPHA4;ACVR1;CDK11A;MAP3K3;MMD;MYO3A;PRKAA1;RPS6KA5;TBRG4;PIM2;PKN3;PKN1;RPS6KA6;RPS6KB1;STK3;C8orf44-SGK3;MINK1;GRK3;PEAK3;AURKC;TNIK;SMG1;RPS6KB2;CDKL3;TRIM28;LOC107984138;PIK3CG;EEF2K;SRC;HASPIN;TGFBR1;POMK;FASTKD2;NPR1;MAP2K5;MAP3K12;PDK4;CSNK1A1;MAP3K2;MAK;PDK3;CDK12;PINK1;MAP3K1;TESK2;TTBK2;DYRK3;RNASEL;NEK10;MAP4K1;NEK1;SOX9;WNK3;PRKAG1;DCLK1;PA…	0.126528	0.986478	molecular_function
GO:0003725	double-stranded RNA binding	50	11893	50	12391	0.00420415	0.00403519	1.04187	192669;65080;127687;26523;87;10376;4940;9208;51284;92140;26065;55601;54487;51092;1665;9188;170506;4154;3326;4939;3608;105;23586;79706;51311;54920;8638;104;6832;6895;64135;4938;10383;6520;54840;3192;27067;79132;55342;3609;23567;8575;23180;79693;1973;4622;192670;27161;22907;6780	AGO3;MRPL44;C1orf122;AGO1;ACTN1;TUBA1B;OAS3;LRRFIP1;TLR7;MTDH;LSM14A;DDX60;DGCR8;SIDT2;DHX15;DDX21;DHX36;MBNL1;HSP90AB1;OAS2;ILF2;ADARB2;DDX58;PRKRIP1;TLR8;DUS2;OASL;ADARB1;SUPV3L1;TARBP2;IFIH1;OAS1;TUBB4B;SLC3A2;APTX;HNRNPU;STAU2;DHX58;STRBP;ILF3;ZNF346;PRKRA;RFTN1;YRDC;EIF4A1;MYH4;AGO4;AGO2;DHX30;STAU1	0.128071	0.986478	molecular_function
GO:0035064	methylated histone binding	50	11893	50	12391	0.00420415	0.00403519	1.04187	57332;3621;23133;474343;5252;84289;10943;9682;54799;23492;286527;222229;10927;84733;139886;23468;23613;5253;2332;1105;112869;26147;54892;54556;359787;84148;83746;23378;10771;81550;22823;29057;8535;80853;26013;54737;148479;124359;84656;5929;727866;9425;11091;23310;54466;9085;253175;169981;57680;546	CBX8;ING1;PHF8;SPIN2B;PHF1;ING5;MSL3;KDM4A;MBTD1;CBX7;TMSB15B;LRWD1;SPIN1;CBX2;SPIN4;CBX5;ZMYND8;PHF2;FMR1;CHD1;SGF29;PHF19;NCAPG2;ING3;DPPA3;KAT8;L3MBTL2;RRP8;ZMYND11;TDRD3;MTF2;FAM156A;CBX4;KDM7A;L3MBTL1;MPHOSPH8;PHF13;CDYL2;GLYR1;RBBP5;FAM156B;CDYL;WDR5;NCAPD3;SPIN2A;CDY1;CDY1B;SPIN3;CHD8;ATRX	0.128071	0.986478	molecular_function
GO:0006405	RNA export from nucleus	46	12755	46	13332	0.00360643	0.00345035	1.04524	9984;728343;6429;6430;9295;100101267;5902;79228;9883;51362;57187;4116;643136;7919;285190;285877;9775;8683;8480;202151;65109;9631;199746;29107;23511;6431;11338;84271;8563;56001;22916;10189;9785;9939;10212;84321;94026;4686;441155;23742;55998;9877;112268092;10482;10569;10921	THOC1;NXF2B;SRSF4;SRSF5;SRSF11;POM121C;RANBP1;THOC6;POM121;CDC40;THOC2;MAGOH;ZC3H11B;DDX39B;RGPD4;POM121L12;EIF4A3;SRSF9;RAE1;RANBP3L;UPF3B;NUP155;U2AF1L4;NXT1;NUP188;SRSF6;U2AF2;POLDIP3;THOC5;NXF2;NCBP2;ALYREF;DHX38;RBM8A;DDX39A;THOC3;POM121L2;NCBP1;LOC441155;NPAP1;NXF5;ZC3H11A;LOC112268092;NXF1;SLU7;RNPS1	0.130193	0.988501	biological_process
GO:0000082	G1/S transition of mitotic cell cycle	46	12755	46	13332	0.00360643	0.00345035	1.04524	586;4176;51270;5537;55388;131405;4998;23133;5557;818;8554;23649;1017;245711;5902;1104;91;101930420;84515;5001;285190;51379;7465;6502;10926;8451;90;5558;23594;202151;25988;128239;8065;57695;143384;11040;56655;5471;6198;8452;10769;8453;817;29933;8454;58480	BCAT1;MCM7;TFDP3;PPP6C;MCM10;TRIM71;ORC1;PHF8;PRIM1;CAMK2G;PIAS1;POLA2;CDK2;SPDYA;RANBP1;RCC1;ACVR1B;LOC101930420;MCM8;ORC5;RGPD4;CRLF3;WEE1;SKP2;DBF4;CUL4A;ACVR1;PRIM2;ORC6;RANBP3L;HINFP;IQGAP3;CUL5;USP37;CACUL1;PIM2;POLE4;PPAT;RPS6KB1;CUL3;PLK2;CUL2;CAMK2D;GPR132;CUL1;RHOU	0.130193	0.988501	biological_process
GO:0015629	actin cytoskeleton	154	14160	158	14857	0.0108757	0.0106347	1.02266	2321;7727;57584;881;339451;1266;51734;6840;7408;23164;85365;23237;5868;11337;54934;59;8997;7169;56928;10795;10097;26053;10092;2909;7739;11275;4983;374872;4921;51778;71;10880;137735;10094;23580;55362;10886;24138;80115;8436;7625;2317;830;58529;273;83660;9788;55761;55740;9344;10109;7456;9260;79026;23607;7464;27129;2039;10602;10699;375189;4046;2268;10307;9696;80725;23012;9499;146206;83543;226;6525;29…	FLT1;ZNF174;ARHGAP21;CCIN;KLHL17;CNN3;MSRB1;SVIL;VASP;MPRIP;ALG2;ARC;RAB5A;GABARAP;KANSL2;ACTA2;KALRN;TPM2;SPPL2B;ZNF268;ACTR2;AUTS2;ARPC5;ARHGAP35;ZNF185;KLHL2;OPHN1;PEAK3;DDR2;MYOZ2;ACTG1;ACTL7B;ABRA;ARPC3;CDC42EP4;TMEM63B;NPFFR2;IFIT5;BAIAP2L2;CAVIN2;ZNF74;FLNB;CAPZA2;MYOZ1;AMPH;TLN2;MTSS1;TTC17;ENAH;TAOK2;ARPC2;WIPF1;PDLIM7;AHNAK;CD2AP;CORO2A;HSPB7;DMTN;CDC42EP3;CORIN;PFN4;LSP1;FGR;APBB3;CROC…	0.13106	0.991243	cellular_component
GO:0016324	apical plasma membrane	204	14160	210	14857	0.0144068	0.0141348	1.01925	8777;55754;91749;140803;5874;1836;5028;6568;10630;9026;5590;340990;23704;9750;2028;525;151056;9076;9351;80736;3736;5174;1464;3249;10568;2348;113278;5562;287;9390;6781;22941;283999;357;7380;6505;9497;10768;3084;25778;130749;529;91703;4036;363;154810;6337;146894;28514;55630;51421;4921;481;54106;23043;8323;57216;3778;6548;10392;6559;54716;245972;6573;359;5031;23370;57477;1811;6338;3775;6558;11045;81…	MPDZ;TMEM30A;MFSD4B;TRPM6;RAB27B;SLC26A2;P2RY1;SLC17A1;PDPN;HIP1R;PRKCZ;OTOG;KCNE4;RIPOR2;ENPEP;ATP6V1B1;PLB1;CLDN1;SLC9A3R2;SLC44A4;KCNA1;PDZK1;CSPG4;HPN;SLC34A2;FOLR1;SLC52A3;PRKAA1;ANK2;SLC22A13;STC1;SHANK2;TMEM235;SHROOM2;UPK3A;SLC1A1;SLC4A7;AHCYL1;NRG1;DSTYK;CPO;ATP6V1E1;ACY3;LRP2;AQP6;AMOTL1;SCNN1A;CD300LG;DLL1;SLC39A4;AMOTL2;DDR2;ATP1B1;TLR9;TNIK;FZD6;VANGL2;KCNMA1;SLC9A1;NOD1;SLC12A3;SLC6…	0.131827	0.991243	cellular_component
GO:0017053	transcriptional repressor complex	42	14160	42	14857	0.0029661	0.00282695	1.04922	57708;5926;1487;6907;6605;23186;23013;79718;286826;6670;25942;9759;2874;23468;1488;2737;6667;7767;10443;59348;9611;55122;7464;57649;1045;161882;55635;7023;51132;3642;23493;55957;10438;6497;7529;195814;283248;3516;55758;862;3068;9612	MIER1;ARID4A;CTBP1;TBL1X;SMARCE1;RCOR1;SPEN;TBL1XR1;LIN9;SP3;SIN3A;HDAC4;GPS2;CBX5;CTBP2;GLI3;SP1;ZNF224;N4BP2L2;ZNF350;NCOR1;AKIRIN2;CORO2A;PHF12;CDX2;ZFPM1;DEPDC1;TFAP4;RLIM;INSM1;HEY2;LIN37;C1D;SKI;YWHAB;SDR16C5;RCOR2;RBPJ;RCOR3;RUNX1T1;HDGF;NCOR2	0.132528	0.991243	cellular_component
GO:0005759	mitochondrial matrix	299	14160	309	14857	0.0211158	0.0207983	1.01527	11112;120892;10202;4704;1583;27165;1841;10587;57128;2806;3029;4722;763;130916;124454;23438;54802;509;4942;29960;84706;10531;64902;25973;622;1716;23568;51102;9238;10247;84971;6742;498;134266;79731;339983;2230;9054;284486;55699;38;26275;116285;29920;6821;54931;1743;57107;441024;549;5095;90624;373156;2731;6648;140886;56953;51095;27349;81689;5161;7915;64216;64064;142827;64087;55753;80298;10873;10667;…	HIBADH;LRRK2;DHRS2;NDUFA9;CYP11A1;GLS2;DTYMK;TXNRD2;LYRM4;GOT2;HAGH;NDUFS3;CA5A;MTERF4;EARS2;HARS2;TRIT1;ATP5F1C;OAT;MRM2;GPT2;PITRM1;AGXT2;PARS2;BDH1;DGUOK;ARL2BP;MECR;TBRG4;RIDA;ATG4D;SSBP1;ATP5F1A;GRPEL2;NARS2;NAT8L;FDX1;NFS1;THEM5;IARS2;ACAT1;HIBCH;ACSM1;PYCR2;SUOX;TRMT10C;DLST;PDSS2;MTHFD2L;AUH;PCCA;LYRM7;GSTK1;GLDC;SOD2;PABPC5;NT5M;TRNT1;MCAT;ISCA1;PDHA2;ALDH5A1;TFB2M;OXCT2;ACSM6;MCCC2;OGDH…	0.13628	0.991243	cellular_component
GO:0007417	central nervous system development	78	12755	79	13332	0.00611525	0.00592559	1.03201	4808;56034;9620;55140;5728;127343;5066;1641;4884;7447;5653;7079;27330;6788;92737;8690;145864;40;29114;340665;7915;56923;5805;5626;411;3190;2897;51440;4861;25960;10787;7844;57453;3399;4807;4862;79228;23334;54806;6935;60484;4067;64377;1822;404037;26280;57822;6658;5274;10763;10842;1821;2534;3720;6092;224;23141;686;54221;27255;474;91;6457;5455;1404;135;5803;9915;5623;1827;391723;50674;6197;53358;1280…	NHLH2;PDGFC;CELSR1;ELP3;PTEN;DMBX1;PAM;DCX;NPTX1;VSNL1;KLK6;TIMP4;RPS6KA6;STK3;DNER;JRKL;HAPLN3;ASIC2;TAGLN3;CYP26C1;ALDH5A1;NMUR2;PTS;PROP1;ARSB;HNRNPK;GRIK1;HPCAL4;NPAS1;ADGRA2;NCKAP1;RNF103;DSCAML1;ID3;NHLH1;NPAS2;THOC6;SZT2;AHI1;ZEB1;HAPLN2;LYN;CHST8;ATN1;HAPLN4;IL1RAPL2;GRHL3;SOX3;SERPINI1;NES;PPP1R17;DRP2;FYN;JARID2;ROBO2;ALDH3A2;ANKLE2;BTD;SNTG2;CNTN6;ATOH1;ACVR1B;SH3GL3;POU3F3;HAPLN1;ADOR…	0.137982	0.988501	biological_process
GO:0006936	muscle contraction	78	12755	79	13332	0.00611525	0.00592559	1.03201	6865;10580;779;442721;57057;7871;6332;59;10911;7169;26287;6769;9172;7111;4624;4637;84676;25802;3768;8082;8811;10052;29765;30819;6546;56203;10398;1160;6640;10627;29767;2280;7094;1145;9499;100529063;7273;2741;93408;8912;29766;4632;6641;1146;3693;2775;1180;10345;493829;10174;2697;5348;58498;786;8735;1241;4726;3281;800;6535;140465;4622;3270;4626;2593;8106;4636;10021;1144;7168;7433;4625;444;1140;29895…	TACR2;SORBS1;CACNA1S;LMOD2;TBX20;SLMAP;SCN7A;ACTA2;UTS2;TPM2;ANKRD2;STAC;MYOM2;TMOD1;MYH6;MYL6;TRIM63;LMOD1;KCNJ12;SSPN;GALR2;GJC1;TMOD4;KCNIP2;SLC8A1;LMOD3;MYL9;CKMT2;SNTA1;MYL12A;TMOD2;FKBP1A;TLN1;CHRNE;MYOT;BCL2L2-PABPN1;TTN;GLRA1;MYL10;CACNA1H;TMOD3;MYL1;SNTB1;CHRNG;ITGB5;GNAO1;CLCN1;TRDN;TRIM72;SORBS3;GJA1;FXYD1;MYL7;CACNG1;MYH13;LTB4R;NDUFS6;HSBP1;CALD1;SLC6A8;MYL6B;MYH4;HRC;MYH8;GAMT;PABPN…	0.137982	0.988501	biological_process
GO:0005975	carbohydrate metabolic process	78	12755	79	13332	0.00611525	0.00592559	1.03201	23193;5239;80162;6888;6524;27087;93432;11320;55293;27294;5256;25796;6120;51005;135152;231;9761;10007;51172;10559;25834;5016;79411;9435;197021;10585;3419;2739;1116;23729;130752;3418;150223;54414;5260;360203;66005;140838;26229;8372;6476;9469;23553;3421;3038;80896;280;57462;4351;669;5238;112937;6515;8505;8574;127550;6518;152586;219;152831;23563;132789;9091;54344;6520;89944;92483;64921;1117;10164;231…	GANAB;PGM5;PGGHG;TALDO1;SLC5A2;B3GAT1;MGAM2;MGAT4A;UEVLD;DHDH;PHKA2;PGLS;RPE;AMDHD2;B3GAT2;AKR1B1;MLEC;GNPDA1;NAGPA;SLC35A1;MGAT4C;OVGP1;GLB1L;CHST2;LCTL;POMT1;IDH3A;GLO1;CHI3L1;SHPK;MDH1B;IDH2;YDJC;SIAE;PHKG1;GLT6D1;CHID1;NANP;B3GAT3;HYAL3;SI;CHST3;HYAL4;IDH3G;HAS3;NPL;AMY2B;MYORG;MPI;BPGM;PGM3;GLB1L3;SLC2A3;PARG;AKR7A2;A3GALT2;SLC2A5;MGAT4D;ALDH1B1;KLB;CHST5;GNPDA2;PIGQ;DPM3;SLC3A2;GLB1L2;LDHAL…	0.137982	0.988501	biological_process
GO:0001725	stress fiber	41	14160	41	14857	0.00289548	0.00275964	1.04922	57477;103910;5239;10580;87;81;4919;57175;2317;55740;3611;55752;59;9260;51474;7168;8572;22885;50507;989;7791;51164;3983;4624;60;1265;129446;4628;171024;5747;58;4625;23094;59274;79784;2275;57216;23002;54751;124404;79778	SHROOM4;MYL12B;PGM5;SORBS1;ACTN1;ACTN4;ROR1;CORO1B;FLNB;ENAH;ILK;SEPTIN11;ACTA2;PDLIM7;LIMA1;TPM1;PDLIM4;ABLIM3;NOX4;SEPTIN7;ZYX;DCTN4;ABLIM1;MYH6;ACTB;CNN2;XIRP2;MYH10;SYNPO2;PTK2;ACTA1;MYH7;SIPA1L3;TLNRD1;MYH14;FHL3;VANGL2;DAAM1;FBLIM1;SEPTIN12;MICALL2	0.139071	0.991243	cellular_component
GO:0032154	cleavage furrow	41	14160	41	14857	0.00289548	0.00275964	1.04922	9600;256158;54434;10112;11113;10733;84936;6840;84930;4771;55200;5586;1060;84249;84440;4638;55165;23011;388;54820;51474;382;84942;989;83872;10617;29127;5898;5585;113026;5962;4628;387;79187;11258;5662;3359;4735;9727;124404;84501	PITPNM1;HMCN2;SSH1;KIF20A;CIT;PLK4;ZFYVE19;SVIL;MASTL;NF2;PLEKHG6;PKN2;CENPC;PSD2;RAB11FIP4;MYLK;CEP55;RAB21;RHOB;NDE1;LIMA1;ARF6;WDR73;SEPTIN7;HMCN1;STAMBP;RACGAP1;RALA;PKN1;PLCD3;RDX;MYH10;RHOA;FSD1;DCTN3;PSD;HTR3A;SEPTIN2;RAB11FIP3;SEPTIN12;SPIRE2	0.139071	0.991243	cellular_component
GO:0005578	proteinaceous extracellular matrix	201	14160	207	14857	0.0141949	0.0139328	1.01881	1833;169044;7484;131873;81029;284217;9508;81794;6975;5549;8483;148113;112267886;57633;1101;4239;60495;51384;7475;54674;10516;4969;79625;8510;2331;7143;22917;342035;7079;4060;10117;7837;146547;7007;3549;3730;10319;9509;145864;4146;1758;4052;23768;54106;4147;57094;4326;2200;56999;105373381;64386;633;84034;79148;170692;1298;56955;10893;1299;9173;129804;10855;170689;170691;80070;1805;129080;57497;748…	EPYC;COL22A1;WNT9B;COL6A6;WNT5B;LAMA1;ADAMTS3;ADAMTS10;TECTB;PRELP;CILP;CILP2;LOC112267886;LRRN1;CHAD;MFAP4;HPSE2;WNT16;WNT6;LRRN3;FBLN5;OGN;NDNF;MMP23B;FMOD;TNR;ZP1;GLDN;TIMP4;LUM;ENAM;PXDN;PRSS36;TECTA;IHH;ANOS1;LAMC3;ADAMTS2;HAPLN3;MATN1;DMP1;LTBP1;FLRT2;TLR9;MATN2;CPA6;MMP17;FBN1;ADAMTS9;LOC105373381;MMP25;BGN;EMILIN2;MMP28;ADAMTS18;COL9A2;MEPE;MMP24;COL9A3;IL1RL1;FBLN7;HPSE;ADAMTS15;ADAMTS17…	0.141378	0.991243	cellular_component
GO:0043410	positive regulation of MAPK cascade	44	12755	44	13332	0.00344963	0.00330033	1.04524	2321;3340;84231;2254;1942;6259;57161;101930047;6754;3791;57608;283455;972;23286;1687;152;50937;29937;5008;142679;6014;3685;90441;2914;148;8558;5581;55024;5154;10174;114897;9283;55004;4342;147;54106;1000;3570;6899;115352;101060017;56005;2046;2861	FLT1;NDST1;TRAF7;FGF9;EFNA1;RYK;PELI2;LOC101930047;SSTR4;KDR;JCAD;KSR2;CD74;WWC1;GSDME;ADRA2C;CDON;NENF;OSM;DUSP19;RIT2;ITGAV;ZNF622;GRM4;ADRA1A;CDK10;PRKCE;BANK1;PDGFA;SORBS3;C1QTNF1;GPR37L1;LAMTOR1;MOS;ADRA1B;TLR9;CDH2;IL6R;TBX1;FCRL3;LOC101060017;MYDGF;EPHA8;GPR37	0.142282	0.988501	biological_process
GO:0050796	regulation of insulin secretion	44	12755	44	13332	0.00344963	0.00330033	1.04524	3709;3708;3382;292;3710;222546;2695;4760;9066;402;291;9607;2029;775;57818;11069;6755;7021;3790;143425;776;293;9575;152;9254;2696;406;23568;5578;26251;5991;6804;10411;80024;3747;84300;777;3741;5532;3745;8864;1374;3767;1268	ITPR2;ITPR1;ICA1;SLC25A5;ITPR3;RFX6;GIP;NEUROD1;SYT7;ARL2;SLC25A4;CARTPT;ENSA;CACNA1C;G6PC2;RAPGEF4;SSTR5;TFAP2B;KCNS3;SYT9;CACNA1D;SLC25A6;CLOCK;ADRA2C;CACNA2D2;GIPR;ARNTL;ARL2BP;PRKCA;KCNG2;RFX3;STX1A;RAPGEF3;SLC8B1;KCNC2;UQCC2;CACNA1E;KCNA5;PPP3CB;KCNB1;PER2;CPT1A;KCNJ11;CNR1	0.142282	0.988501	biological_process
GO:0050776	regulation of immune response	77	12755	78	13332	0.00603685	0.00585059	1.03184	342510;135250;10859;3904;10871;56928;10225;285852;3665;117157;56253;8519;3805;146894;100131439;3676;4088;3812;3106;10666;3811;1308;11314;340205;912;84174;374383;79865;9437;909;2280;3802;3804;124599;3809;131450;11024;29990;3133;11126;80381;259197;146722;4267;1525;910;81035;54210;3107;10870;100507436;911;7087;114836;163486;4277;29992;196500;3695;57823;3134;56654;120425;3105;975;5819;9436;10288;7946…	CD300E;RAET1E;LILRB1;LAIR2;CD300C;SPPL2B;CD96;TREML4;IRF7;SH2D1B;CRTAM;IFITM1;KIR2DL4;CD300LG;CD300LD;ITGA4;SMAD3;KIR3DL2;HLA-B;CD226;KIR3DL1;COL17A1;CD300A;TREML1;CD1D;SLA2;NCR3LG1;TREML2;NCR1;CD1A;FKBP1A;KIR2DL1;KIR2DL3;CD300LB;KIR2DS4;CD200R1;LILRA1;PILRB;HLA-E;CD160;CD276;NCR3;CD300LF;CD99;CXADR;CD1B;COLEC12;TREM1;HLA-C;HCST;MICA;CD1C;ICAM5;SLAMF6;DENND1B;MICB;PILRA;PIANP;ITGB7;SLAMF7;HLA-F;N…	0.142825	0.988501	biological_process
GO:0043195	terminal bouton	40	14160	40	14857	0.00282486	0.00269233	1.04922	120892;23191;5799;5864;57010;794;6857;9066;8867;134;80331;8775;10814;5868;2901;1258;6843;3611;5515;2899;9145;10228;1174;10497;8492;22848;23208;8943;116;6853;4983;5217;10874;3747;57465;5816;6812;440279;23025;2898	LRRK2;CYFIP1;PTPRN2;RAB3A;CABP4;CALB2;SYT1;SYT7;SYNJ1;ADORA1;DNAJC5;NAPA;CPLX2;RAB5A;GRIK5;CNGB1;VAMP1;ILK;PPP2CA;GRIK3;SYNGR1;STX6;AP1S1;UNC13B;PRSS12;AAK1;SYT11;AP3D1;ADCYAP1;SYN1;OPHN1;PFN2;NMU;KCNC2;TBC1D24;PVALB;STXBP1;UNC13C;UNC13A;GRIK2	0.145935	0.991243	cellular_component
GO:0005667	transcription factor complex	124	14160	127	14857	0.00875706	0.00854816	1.02444	4808;5308;390874;23186;2649;5933;6938;25942;1017;7161;266743;127343;3059;8928;4086;10522;256297;8861;5316;51085;5453;6932;9442;3206;5991;51176;6497;11317;4088;7528;4092;5077;196;1487;51270;55729;9935;5454;642658;9464;5449;5087;4091;4087;5626;117581;4093;4656;144455;406;8521;161882;4802;11267;8543;5090;55809;83439;27063;56938;283248;3516;7227;100527963;64321;6925;333929;23054;145258;4776;4862;7004…	NHLH2;PITX2;ONECUT3;RCOR1;NR6A1;RBL1;TCF12;SIN3A;CDK2;TP73;NPAS4;DMBX1;HCLS1;FOXH1;SMAD1;DEAF1;PTF1A;LDB1;PKNOX1;MLXIPL;POU3F1;TCF7;MED27;HOXA10;RFX3;LEF1;SKI;RBPJL;SMAD3;YY1;SMAD7;PAX3;AHR;CTBP1;TFDP3;ATF7IP;MAFB;POU3F2;SCX;HAND2;POU1F1;PBX1;SMAD6;SMAD2;PROP1;TWIST2;SMAD9;MYOG;E2F7;ARNTL;GCM1;ZFPM1;NFYC;SNF8;LMO4;PBX3;TRERF1;TCF7L1;ANKRD1;ARNTL2;RCOR2;RBPJ;TRPS1;PMF1-BGLAP;SOX17;TCF4;SNAI3;NCOA6…	0.147432	0.991243	cellular_component
GO:0030667	secretory granule membrane	70	14160	71	14857	0.0049435	0.00477889	1.03445	9501;3106;5799;5724;5864;342898;3382;11031;762;53917;1363;728;2171;51209;202915;54509;3687;6515;23317;5869;391;26002;83858;353376;143425;51762;7097;10788;57799;5066;84443;1315;5269;258010;142684;6845;11336;10890;290;8826;3071;22931;10972;10966;2212;3107;11025;965;8673;10326;535;94103;374395;84658;22918;161;100302736;169026;25837;79930;51143;4218;57126;7305;221;84329;282808;326624;55210;5273	RPH3AL;HLA-B;PTPRN2;PTAFR;RAB3A;SYCN;ICA1;RAB31;CA4;RAB24;CPE;C5AR1;FABP5;RAB9B;TMEM184A;RHOF;ITGAX;SLC2A3;DNAJC13;RAB5B;RHOG;MOXD1;ATAD3B;TICAM2;SYT9;RAB8B;TLR2;IQGAP2;RAB40C;PAM;FRMPD3;COPB1;SERPINB6;SVIP;RAB40A;VAMP7;EXOC3;RAB10;ANPEP;IQGAP1;NCKAP1L;RAB18;TMED10;RAB40B;FCGR2A;HLA-C;LILRB3;CD58;VAMP8;SIRPB1;ATP6V0A1;ORMDL3;TMEM179B;ADGRE3;CD93;AP2A2;TMED7-TICAM2;SLC30A8;RAB26;DOK3;DYNC1LI1;RAB8…	0.147633	0.991243	cellular_component
GO:0050900	leukocyte migration	76	12755	77	13332	0.00595845	0.00577558	1.03166	2302;56301;2856;2534;9046;29802;8795;23428;2207;7525;119;9672;728;6383;11136;23759;23539;120425;3687;140885;6093;58494;9056;961;8793;2888;6693;4067;83700;972;962;1084;23657;2854;51744;4680;6385;482;1525;83953;3685;107987248;5142;9057;3675;5296;54210;8140;965;2817;6520;50848;51206;51378;3655;5144;90952;8797;3684;1088;57126;3676;3678;481;55423;2734;2359;2886;483;159296;5669;1048;3635;9255;5291;2358	FOXJ1;SLC7A10;GPR33;FYN;DOK2;VPREB3;TNFRSF10B;SLC7A8;FCER1G;YES1;ADD2;SDC3;C5AR1;SDC2;SLC7A9;PPIL2;SLC16A8;JAML;ITGAX;SIRPA;ROCK1;JAM2;SLC7A7;CD47;TNFRSF10D;GRB14;SPN;LYN;JAM3;CD74;CD48;CEACAM3;SLC7A11;GPR32;CD244;CEACAM6;SDC4;ATP1B2;CXADR;FCAMR;ITGAV;LOC107987248;PDE4B;SLC7A6;ITGA3;PIK3R2;TREM1;SLC7A5;CD58;GPC1;SLC3A2;F11R;GP6;ANGPT4;ITGA6;PDE4D;ESAM;TNFRSF10A;ITGAM;CEACAM8;CD177;ITGA4;ITGA5;ATP…	0.147822	0.988501	biological_process
GO:0090630	activation of GTPase activity	76	12755	77	13332	0.00595845	0.00577558	1.03166	2302;85360;64786;101060321;11138;9905;100510707;79735;202243;9712;353149;55920;27237;23158;93627;79774;107080638;25771;23513;84218;23102;101060389;55357;391;83874;101060376;84144;253959;57533;254272;23329;85440;26037;414059;23061;54662;10297;30851;23603;113622;101060351;9639;5905;2185;23216;23637;4943;102723859;54885;8477;146923;9779;161514;55633;143872;8394;23232;9910;4908;129049;115704;7813;101…	FOXJ1;SYDE1;TBC1D15;TBC1D3G;TBC1D8;SGSM2;TBC1D3J;TBC1D17;CCDC125;USP6NL;TBC1D26;RCC2;ARHGEF16;TBC1D9;TBCK;GRTP1;TBC1D7-LOC100130357;TBC1D22A;SCRIB;TBC1D3F;TBC1D2B;TBC1D3D;TBC1D2;RHOG;TBC1D10A;TBC1D3L;SYDE2;RALGAPA1;TBC1D14;TBC1D28;TBC1D30;DOCK7;SIPA1L1;TBC1D3B;TBC1D9B;TBC1D13;APC2;TAX1BP3;CORO1C;ADPRHL1;TBC1D3K;ARHGEF10;RANGAP1;PTK2B;TBC1D1;RABGAP1;TBC1D25;TBC1D3E;TBC1D8B;GPR65;RUNDC1;TBC1D5;TBC1…	0.147822	0.988501	biological_process
GO:0050821	protein stabilization	106	12755	108	13332	0.00831047	0.00810081	1.02588	125150;3916;9026;149628;84897;10211;58525;2043;23673;1857;11235;287;728489;22848;11040;1389;8774;6788;3320;5300;22948;481;7203;4088;4092;63943;3920;11261;3054;173;10728;126074;6872;84327;252983;1828;23252;65018;84775;7480;5824;7466;51616;158297;1385;908;10694;4504;64321;23032;8613;2319;102724652;1942;11331;7320;66036;9894;5245;10869;482;8975;1409;1370;1825;91949;338328;79155;6608;92162;25764;6950…	ZSWIM7;LAMP1;HIP1R;PYHIN1;TBRG1;FLOT1;WIZ;EPHA4;STX12;DVL3;PDCD10;ANK2;DNLZ;AAK1;PIM2;CREBL2;NAPG;STK3;HSP90AA1;PIN1;CCT5;ATP1B1;CCT3;SMAD3;SMAD7;FKBPL;LAMP2;CHP1;HCFC1;AFM;PTGES3;SWSAP1;TAF1;ZBED3;STXBP4;DSG1;OTUD3;PINK1;ZNF607;WNT10B;PEX19;WFS1;TAF9B;SAXO1;CREB1;CCT6A;CCT8;MT3;SOX17;USP33;PLPP3;FLOT2;CRYAA2;EFNA1;PHB2;UBE2B;MTMR9;TELO2;PHB;USP19;ATP1B2;USP13;CRYAA;CPN2;DSC3;COG7;GPIHBP1;TNIP2;S…	0.147849	0.988501	biological_process
GO:0001947	heart looping	43	12755	43	13332	0.00337123	0.00322532	1.04524	129880;107303344;26160;83852;6722;9464;10660;54806;9645;57057;200894;27031;2253;55897;8928;2348;57534;89780;58495;344022;100129098;121643;10959;7547;51684;9421;6608;2697;4838;2626;28514;3549;388389;26005;123872;54345;4088;57216;55081;64321;51098;4208;339829	BBS5;SETDB2-PHF11;IFT172;SETDB2;SRF;HAND2;LBX1;AHI1;MICAL2;TBX20;ARL13B;NPHP3;FGF8;MESP1;FOXH1;FOLR1;MIB1;WNT3A;OVOL2;NOTO;LOC100129098;FOXN4;TMED2;ZIC3;SUFU;HAND1;SMO;GJA1;NODAL;GATA4;DLL1;IHH;CCDC103;C2CD3;DNAAF1;SOX18;SMAD3;VANGL2;IFT57;SOX17;IFT52;MEF2C;CCDC39	0.14874	0.988501	biological_process
GO:0043087	regulation of GTPase activity	43	12755	43	13332	0.00337123	0.00322532	1.04524	23129;29108;85360;55785;64786;64223;7984;253260;152273;1946;150696;50861;11033;25791;2245;2043;1123;84144;22930;5048;7410;26037;89846;128239;51735;6305;2049;1124;23654;23637;54922;11149;5962;9270;2044;121512;5592;25782;221472;10154;26000;84962;10928	PLXND1;PYCARD;SYDE1;FGD6;TBC1D15;MLST8;ARHGEF5;RICTOR;FGD5;EFNA5;PROM2;STMN3;ADAP1;NGEF;FGD1;EPHA4;CHN1;SYDE2;RAB3GAP1;PAFAH1B1;VAV2;SIPA1L1;FGD3;IQGAP3;RAPGEF6;SBF1;EPHB3;CHN2;PLXNB2;RABGAP1;RASIP1;BVES;RDX;ITGB1BP1;EPHA5;FGD4;PRKG1;RAB3GAP2;FGD2;PLXNC1;TBC1D10B;AJUBA;RALBP1	0.14874	0.988501	biological_process
GO:0006606	protein import into nucleus	43	12755	43	13332	0.00337123	0.00322532	1.04524	9818;9972;6774;503542;57122;10526;54830;100101267;2254;10628;55746;10527;5902;9670;1812;9883;5901;55705;285190;55374;285877;8480;10762;202151;103;9631;23511;3837;10073;64901;23636;5514;94026;55027;144165;79902;10736;4927;23742;2923;10204;84268;51501	NUP58;NUP153;STAT3;SPRN;NUP107;IPO8;NUP62CL;POM121C;FGF9;TXNIP;NUP133;IPO7;RANBP1;IPO13;DRD1;POM121;RAN;IPO9;RGPD4;TMCO6;POM121L12;RAE1;NUP50;RANBP3L;ADAR;NUP155;NUP188;KPNB1;SNUPN;RANBP17;NUP62;PPP1R10;POM121L2;HEATR3;PRICKLE1;NUP85;SIX2;NUP88;NPAP1;PDIA3;NUTF2;RPAIN;HIKESHI	0.14874	0.988501	biological_process
GO:0005743	mitochondrial inner membrane	364	14160	377	14857	0.0257062	0.0253752	1.01304	292;124995;1583;83733;54977;1159;5577;5832;54968;94081;10245;4700;118487;9377;23761;80024;54948;373156;55972;4723;9553;51021;1468;6714;23464;101929372;122704;9997;5009;4701;51300;29088;114971;3418;3155;132299;84274;64976;81889;51629;10449;522;55750;28957;117145;83985;6150;3396;10229;6774;9941;60558;8760;29093;11331;23107;4976;116228;8564;54148;1723;150209;27089;25813;7812;56993;10165;3030;55572;9…	SLC25A5;MRPL10;CYP11A1;SLC25A18;SLC25A38;CKMT1B;PRKAR2B;ALDH18A1;TMEM70;SFXN1;TIMM17B;NDUFA6;CHCHD1;COX5A;PISD;SLC8B1;MRPL16;GSTK1;SLC25A40;NDUFV1;MRPL33;MRPS16;SLC25A10;SRC;GCAT;LOC101929372;MRPL52;SCO2;OTC;NDUFA7;TIMMDC1;MRPL15;PTPMT1;IDH2;HMGCL;OCIAD2;COQ5;MRPL40;FAHD1;SLC25A39;ACAA2;ATP5PF;AGK;MRPS28;THEM4;SPNS1;MRPL23;MRPL58;COQ7;STAT3;EXOG;GUF1;CDS2;MRPL22;PHB2;MRPS27;OPA1;COX20;KMO;MRPL39;…	0.149759	0.991243	cellular_component
GO:0019005	SCF ubiquitin ligase complex	39	14160	39	14857	0.00275424	0.00262503	1.04922	26260;126433;54620;162517;55709;23194;26224;26232;899;25793;25841;55643;8405;6500;6502;55031;23291;114907;54461;53339;55294;114781;84893;27101;22903;26259;115290;55175;80325;26272;8454;26234;79176;26268;6468;25827;121551;90135;339745	FBXO25;FBXO27;FBXL19;FBXO39;KBTBD4;FBXL7;FBXL3;FBXO2;CCNF;FBXO7;ABTB2;BTBD2;SPOP;SKP1;SKP2;USP47;FBXW11;FBXO32;FBXW5;BTBD1;FBXW7;BTBD9;FBH1;CACYBP;BTBD3;FBXW8;FBXO17;KLHL11;ABTB1;FBXO4;CUL1;FBXL5;FBXL15;FBXO9;FBXW4;FBXL2;BTBD11;BTBD6;SPOPL	0.153139	0.991243	cellular_component
GO:0001726	ruffle	69	14160	70	14857	0.00487288	0.00471158	1.03423	146206;23150;23191;55785;28988;10630;87;152273;51330;4771;23242;654364;29999;27124;56623;64411;5753;6282;6277;6093;91663;64419;26084;2245;7430;4651;51763;5868;5921;83660;9788;143903;10324;126432;89846;9265;4646;8874;54997;7456;9260;23607;10458;382;8826;54822;23647;23022;55616;4831;5962;9270;81930;11275;121512;10163;5420;27131;51429;3678;221472;64092;6249;7429;526;4289;7094;50855;10787	CARMIL2;FRMD4B;CYFIP1;FGD6;DBNL;PDPN;ACTN1;FGD5;TNFRSF12A;NF2;COBL;NME1-NME2;FSCN3;INPP5J;INPP5E;ARAP3;PTK6;S100A11;S100A6;ROCK1;MYADM;MTMR14;ARHGEF26;FGD1;EZR;MYO10;INPP5K;RAB5A;RASA1;TLN2;MTSS1;LAYN;KLHL41;RINL;FGD3;CYTH3;MYO6;ARHGEF7;TESC;WIPF1;PDLIM7;CD2AP;BAIAP2;ARF6;IQGAP1;TRPM7;ARFIP2;PALLD;ASAP3;NME2;RDX;ITGB1BP1;KIF18A;KLHL2;FGD4;WASF2;PODXL;SNX5;SNX9;ITGA5;FGD2;SAMSN1;CLIP1;VIL1;ATP6V1B…	0.153229	0.991243	cellular_component
GO:0016055	Wnt signaling pathway	133	12755	136	13332	0.0104273	0.010201	1.02218	79412;7484;5308;81029;147495;59349;10927;9736;5336;4163;7091;84870;85407;51384;7475;1857;1455;10297;5562;8861;6233;27121;81847;51176;51421;154810;147906;54894;8454;23184;4139;23043;2870;1459;130612;51588;7090;54623;6259;83999;9209;122011;102723796;2931;27185;56998;7088;84327;1952;27031;7483;1452;7479;1457;7478;89780;8322;9646;388630;80326;7480;1813;84100;3087;374946;27130;219287;123169;26108;7481…	KREMEN2;WNT9B;PITX2;WNT5B;APCDD1;KLHL12;SPIN1;USP34;PLCG2;MCC;TLE4;RSPO3;NKD1;WNT16;WNT6;DVL3;CSNK1G2;APC2;PRKAA1;LDB1;RPS27A;DKK4;RNF146;LEF1;AMOTL2;AMOTL1;DACT3;RNF43;CUL1;MESD;MARK1;TNIK;GRK6;CSNK2A2;TMEM198;PIAS4;TLE3;PAF1;RYK;KREMEN1;LRRFIP2;CSNK1A1L;TLE7;GSK3A;DISC1;CTNNBIP1;TLE1;ZBED3;CELSR2;NPHP3;WNT9A;CSNK1A1;WNT8B;CSNK2A1;WNT8A;WNT3A;FZD4;CTR9;TRABD2B;WNT10A;WNT10B;DRD2;ARL6;HHEX;DRAXIN…	0.154315	0.988501	biological_process
GO:0008017	microtubule binding	173	11893	177	12391	0.0145464	0.0142846	1.01833	120892;4600;84140;64147;23139;1062;1266;114791;23303;23095;55920;399693;126731;26146;57519;63971;10300;1780;23122;80346;11337;7756;282973;54820;9493;1641;10297;123720;403;348235;9857;50810;107987099;84056;157922;81930;2801;79187;55605;3798;3799;51314;24137;256364;25777;9419;23332;11043;57821;11261;4131;220134;3801;124602;1639;7461;147700;285643;161436;4135;91978;10018;24139;9055;29127;79649;85378…	LRRK2;MX2;FAM161A;KIF9;MAST2;CENPE;CNN3;TUBGCP5;KIF13B;KIF1B;RCC2;CCDC187;CCSAP;TRAF3IP1;STARD9;KIF13A;KATNB1;DYNC1I1;CLASP2;REEP4;GABARAP;ZNF207;JAKMIP3;NDE1;KIF23;DCX;APC2;WHAMM;ARL3;SKA2;CEP350;HDGFL3;LOC107987099;KATNAL1;CAMSAP1;KIF18A;GOLGA2;FSD1;KIF21A;KIF5A;KIF5B;NME8;KIF4A;EML3;SUN2;CRIPT;CLASP1;MID2;CCDC181;CHP1;MAP1B;SKA1;KIFC3;KIF19;DCTN1;CLIP2;KLC3;KIF4B;EML5;MAP6;TPGS1;BCL2L11;EML2;P…	0.155441	0.986478	molecular_function
GO:0007200	phospholipase C-activating G-protein coupled receptor signaling pathway	42	12755	42	13332	0.00329283	0.00315032	1.04524	5733;5031;2856;5028;56923;728;27202;10316;3358;5745;57105;27141;2854;4829;51764;84539;55107;3269;146;5030;10800;148;339403;8484;5032;3062;124274;51196;56413;2837;1241;51289;4159;4883;147;2925;2359;5029;8811;53831;2782;2358	PTGER3;P2RY6;GPR33;P2RY1;NMUR2;C5AR1;C5AR2;NMUR1;HTR2C;PTH1R;CYSLTR2;CIDEB;GPR32;NMBR;GNG13;MCHR2;ANO1;HRH1;ADRA1D;P2RY4;CYSLTR1;ADRA1A;RXFP4;GALR3;P2RY11;HCRTR2;GPR139;PLCE1;LTB4R2;UTS2R;LTB4R;RXFP3;MC3R;NPR3;ADRA1B;GRPR;FPR3;P2RY2;GALR2;GPR84;GNB1;FPR2	0.155491	0.988501	biological_process
GO:0036498	IRE1-mediated unfolded protein response	42	12755	42	13332	0.00329283	0.00315032	1.04524	30827;5526;100137049;51726;10897;6734;118;2081;7095;9797;37;1639;2931;7494;11015;4189;64061;6745;3068;10130;445329;7466;55033;27230;10525;8681;84447;55738;116138;11231;6818;10106;10113;55062;2673;9570;7094;10954;7709;9695;58477;56005	CXXC1;PPP2R5B;PLA2G4B;DNAJB11;YIF1A;SRPRA;ADD1;ERN1;SEC62;TATDN2;ACADVL;DCTN1;GSK3A;XBP1;KDELR3;DNAJB9;TSPYL2;SSR1;HDGF;PDIA6;SULT1A4;WFS1;FKBP14;SERP1;HYOU1;JMJD7-PLA2G4B;SYVN1;ARFGAP1;KLHDC3;SEC63;SULT1A3;CTDSP2;PREB;WIPI1;GFPT1;GOSR2;TLN1;PDIA5;ZBTB17;EDEM1;SRPRB;MYDGF	0.155491	0.988501	biological_process
GO:0006631	fatty acid metabolic process	42	12755	42	13332	0.00329283	0.00315032	1.04524	50640;570;137964;27329;79152;22880;6307;80221;8879;54576;109703458;36;54677;57678;81616;134526;132949;1390;11102;641372;2194;950;5577;51084;57834;197322;51102;11313;284486;10434;7352;54577;2687;4726;84266;2690;2170;8864;51099;26027;117145;65985	PNPLA8;BAAT;GPAT4;ANGPTL3;FA2H;MORC2;MSMO1;ACSF2;SGPL1;UGT1A8;HTD2;ACADSB;CROT;GPAM;ACSBG2;ACOT12;AASDH;CREM;RPP14;ACOT6;FASN;SCARB2;PRKAR2B;CRYL1;CYP4F11;ACSF3;MECR;LYPLA2;THEM5;LYPLA1;UCP3;UGT1A7;GGT5;NDUFS6;ALKBH7;GHR;FABP3;PER2;ABHD5;ACOT11;THEM4;AACS	0.155491	0.988501	biological_process
GO:0030276	clathrin binding	45	11893	45	12391	0.00378374	0.00363167	1.04187	120892;84258;7224;102724488;8447;9892;6857;8301;51760;9026;83849;9066;83851;162;10040;83988;127833;94120;91683;10059;143425;6861;163;22895;84958;6860;54843;132320;57586;10043;23208;10717;341359;94122;92737;54812;8448;146691;26119;7225;148281;255928;9685;94121;90019	LRRK2;SYT3;TRPC5;LOC102724488;DOC2B;SNAP91;SYT1;PICALM;SYT17;HIP1R;SYT15;SYT7;SYT16;AP1B1;TOM1L1;NCALD;SYT2;SYTL3;SYT12;DNM1L;SYT9;SYT5;AP2B1;RPH3A;SYTL1;SYT4;SYTL2;SCLT1;SYT13;TOM1;SYT11;AP4B1;SYT10;SYTL5;DNER;AFTPH;DOC2A;TOM1L2;LDLRAP1;TRPC6;SYT6;SYT14;CLINT1;SYTL4;SYT8	0.157352	0.986478	molecular_function
GO:0070268	cornification	74	12755	75	13332	0.00580165	0.00562556	1.0313	9119;3881;126638;3855;140807;2125;3891;643414;338785;404203;3884;192666;1824;6704;3880;3886;5266;390792;8689;342574;7062;3883;3713;3888;43847;162605;6703;643394;353288;125115;6706;643418;1828;84283;147183;3728;3866;84648;26085;3882;11187;6768;3885;1825;8502;63036;2312;196374;5046;54474;43849;8687;23254;147409;9333;6705;3890;25984;5318;8688;64065;286887;5317;6701;1823;1830;144501;319101;23581;3889…	KRT75;KRT31;RPTN;KRT7;KRT72;EVPL;KRT85;LIPK;KRT79;SPINK6;KRT33B;KRT24;DSC2;SPRR2E;KRT19;KRT35;PI3;KRT39;KRT36;KRT27;TCHH;KRT33A;IVL;KRT82;KLK14;KRT28;SPRR2D;SPINK9;KRT26;KRT40;SPRR2G;LIPN;DSG1;TMEM79;KRT25;JUP;KRT15;LCE3D;KLK13;KRT32;PKP3;ST14;KRT34;DSC3;PKP4;CELA2A;FLG;KRT78;PCSK6;KRT20;KLK12;KRT38;KAZN;DSG4;TGM5;SPRR2F;KRT84;KRT23;PKP2;KRT37;PERP;KRT6C;PKP1;SPRR2B;DSC1;DSG3;KRT80;KRT73;CASP14;K…	0.158298	0.988501	biological_process
GO:0032588	trans-Golgi network membrane	68	14160	69	14857	0.00480226	0.00464428	1.03402	6293;22796;10893;59352;10139;25999;11031;8549;3122;9712;3118;162;3123;55016;11154;57511;63971;8907;972;27065;55204;10066;738;9341;9827;84283;192683;1211;3127;339122;10228;55858;51542;1174;164;4074;146705;8677;143187;22836;134829;400;10717;91949;23647;3120;25839;84342;9179;27236;9382;83698;9367;83548;8674;51617;3117;3115;10466;10244;3996;8675;164633;23431;157807;57589;3113;10053	VPS52;COG2;MMP24;LGR6;ARFRP1;CLIP3;RAB31;LGR5;HLA-DRA;USP6NL;HLA-DQA2;AP1B1;HLA-DRB1;MARCHF1;AP4S1;COG6;KIF13A;AP1M1;CD74;NSG1;GOLPH3L;SCAMP2;VPS51;VAMP3;RGP1;TMEM79;SCAMP5;CLTA;HLA-DRB5;RAB43;STX6;TMEM165;VPS54;AP1S1;AP1G1;M6PR;TEPSIN;STX10;VTI1A;RHOBTB3;CLVS2;ARL1;AP4B1;COG7;ARFIP2;HLA-DQB2;COG4;COG8;AP4M1;ARFIP1;COG1;CALN1;RAB9A;COG3;VAMP4;NSG2;HLA-DQA1;HLA-DPB1;COG5;RABEPK;LLGL1;STX16;CABP7;A…	0.159017	0.991243	cellular_component
GO:0008270	zinc ion binding	609	11893	629	12391	0.0512066	0.0507627	1.00875	80312;2649;100529261;220972;23140;115123;23400;55016;2904;3987;6018;440730;10062;54814;90441;391475;79097;171392;2643;112267992;1911;81847;105374013;84676;635;7528;85437;1358;23549;64386;79148;10893;3933;203430;51548;6277;80070;23217;9520;7067;4661;10898;6827;114799;130617;9582;51530;11266;10924;55345;4938;81931;140564;91107;57688;389856;93550;117854;5438;9025;2063;22933;135644;144165;766;10569;4…	TET1;NR6A1;CHURC1-FNTB;MARCHF8;ZZEF1;MARCHF3;ATP13A2;MARCHF1;GRIN2B;LIMS1;RLF;TRIM67;NR1H3;QPCTL;ZNF622;DYTN;TRIM48;ZNF675;GCH1;LOC112267992;PHC1;RNF146;LOC105374013;TRIM63;BHMT;YY1;ZCRB1;CPA2;DNPEP;MMP25;MMP28;MMP24;LCN1;RTL3;SIRT6;S100A6;ADAMTS20;ZFR2;NPEPPS;THRA;MYT1;CPSF4;SUPT4H1;ESCO1;ZFAND2B;APOBEC3B;ZC3HC1;DUSP12;SMPDL3A;ZGRF1;OAS1;ZNF93;APOBEC3D;TRIM47;ZSWIM6;USP27X;ZFAND4;TRIM6;POLR2I;RN…	0.159399	0.986478	molecular_function
GO:0070936	protein K48-linked ubiquitination	41	12755	41	13332	0.00321443	0.00307531	1.04524	7321;55658;149603;997;7324;51283;7267;6047;220441;54476;27246;7320;7327;7325;6048;7319;23327;3093;6049;51619;7323;84937;57162;80196;7322;112267947;10425;84447;117584;81847;7328;26249;7326;9025;10299;92912;83737;151636;54926;29089;10477	UBE2D1;RNF126;RNF187;CDC34;UBE2E1;BFAR;TTC3;RNF4;RNF152;RNF216;RNF115;UBE2B;UBE2G2;UBE2E2;RNF5;UBE2A;NEDD4L;UBE2K;RNF6;UBE2D4;UBE2D3;ZNRF1;PELI1;RNF34;UBE2D2;LOC112267947;ARIH2;SYVN1;RFFL;RNF146;UBE2H;KLHL3;UBE2G1;RNF8;MARCHF6;UBE2Q2;ITCH;DTX3L;UBE2R2;UBE2T;UBE2E3	0.162548	0.988501	biological_process
GO:0007265	Ras protein signal transduction	41	12755	41	13332	0.00321443	0.00307531	1.04524	25780;9046;57646;57343;57698;9869;1017;101930047;5863;5900;8550;22800;27040;1718;8831;10256;2885;9423;5899;128239;51735;7867;6014;9402;6237;6016;5898;8315;22808;51196;53358;10125;1796;10769;1399;6239;400581;25759;101060017;10155;10750	RASGRP3;DOK2;USP28;ZNF304;SHTN1;SETDB1;CDK2;LOC101930047;RGL2;RALGDS;MAPKAPK5;RRAS2;LAT;DHCR24;SYNGAP1;CNKSR1;GRB2;NTN1;RALB;IQGAP3;RAPGEF6;MAPKAPK3;RIT2;GRAP2;RRAS;RIT1;RALA;BRAP;MRAS;PLCE1;SHC3;RASGRP1;DOK1;PLK2;CRKL;RREB1;GRAPL;SHC2;LOC101060017;TRIM28;GRAP	0.162548	0.988501	biological_process
GO:0007266	Rho protein signal transduction	41	12755	41	13332	0.00321443	0.00307531	1.04524	395;9411;57381;10630;9289;9620;9826;2768;148170;6093;398;391;29984;10256;643338;4804;30851;8997;50650;100529257;10602;646643;79567;392;6242;387;57144;55333;64787;10672;51495;152015;394;65979;10298;57216;393;9138;23580;54869;11135	ARHGAP6;ARHGAP29;RHOJ;PDPN;ADGRG1;CELSR1;ARHGEF11;GNA12;CDC42EP5;ROCK1;ARHGDIG;RHOG;RHOD;CNKSR1;C15orf62;NGFR;TAX1BP3;KALRN;ARHGEF3;SYNJ2BP-COX16;CDC42EP3;SBK2;RIPOR1;ARHGAP1;RTKN;RHOA;PAK5;SYNJ2BP;EPS8L2;GNA13;HACD3;ROPN1B;ARHGAP5;PHACTR4;PAK4;VANGL2;ARHGAP4;ARHGEF1;CDC42EP4;EPS8L1;CDC42EP1	0.162548	0.988501	biological_process
GO:1990830	cellular response to leukemia inhibitory factor	73	12755	74	13332	0.00572325	0.00555056	1.03111	64841;51660;292;3720;5214;9118;112268444;6470;6723;8399;165324;1974;54836;10765;6751;26577;8726;1488;29887;7494;5118;56155;7091;9227;286676;587;51444;9945;29088;54956;1491;2249;55740;6217;8322;11235;100652777;1840;11107;9145;107987248;11240;100129098;4801;5990;2494;27101;55892;10253;11156;22823;22808;7424;3192;4691;6656;8600;55818;9242;57539;8731;80258;6432;4092;2731;5372;9806;8467;55183;64321;84…	GNPNAT1;MPC1;SLC25A5;JARID2;PFKP;INA;LOC112268444;SHMT1;SRM;PLA2G10;UBXN2A;EIF4A2;BSPRY;KDM5B;SSTR1;PCOLCE2;EED;CTBP2;SNX10;XBP1;PCOLCE;TEX14;TLE4;LRAT;ILDR1;BCAT2;RNF138;GFPT2;MRPL15;PARP16;CTH;FGF4;ENAH;RPS16;FZD4;PDCD10;LOC100652777;DTX1;PRDM5;SYNGR1;LOC107987248;PADI2;LOC100129098;NFYB;RFX2;NR5A2;CACYBP;MYNN;SPRY2;PTP4A3;MTF2;MRAS;VEGFC;HNRNPU;NCL;SOX1;TNFSF11;KDM3A;MSC;WDR35;RNMT;EFHC2;SRSF7…	0.163784	0.988501	biological_process
GO:0030170	pyridoxal phosphate binding	44	11893	44	12391	0.00369966	0.00355096	1.04187	113675;51380;189;11212;8942;23042;55304;9517;23464;6470;2806;8879;63826;5834;10558;85007;84680;5836;4942;84706;1491;56267;6472;137362;55163;212;64850;2571;3067;211;9054;55258;2805;10993;390110;6898;5837;8566;883;339896;2731;55034;51166;64902	SDSL;CSAD;AGXT;PLPBP;KYNU;PDXDC1;SPTLC3;SPTLC2;GCAT;SHMT1;GOT2;SGPL1;SRR;PYGB;SPTLC1;PHYKPL;ACCS;PYGL;OAT;GPT2;CTH;KYAT3;SHMT2;GOT1L1;PNPO;ALAS2;ETNPPL;GAD1;HDC;ALAS1;NFS1;THNSL2;GOT1;SDS;ACCSL;TAT;PYGM;PDXK;KYAT1;GADL1;GLDC;MOCOS;AADAT;AGXT2	0.163965	0.986478	molecular_function
GO:0019903	protein phosphatase binding	44	11893	44	12391	0.00369966	0.00355096	1.04187	1742;4217;51434;8631;2962;51231;9451;6774;55291;3783;9110;8897;55014;343413;66036;79637;8724;7184;2885;3728;56288;5515;22870;8572;7415;2648;10399;5296;387837;8826;1741;1432;5507;1003;6098;51433;8660;89801;1000;25827;5609;3672;51400;4751	DLG4;MAP3K5;ANAPC7;SKAP1;GTF2F1;VRK3;EIF2AK3;STAT3;PPP6R3;KCNN4;MTMR4;MTMR3;STX17;FCRL6;MTMR9;ARMC7;SNX3;HSP90B1;GRB2;JUP;PARD3;PPP2CA;PPP6R1;PDLIM4;VCP;KAT2A;RACK1;PIK3R2;CLEC12B;IQGAP1;DLG3;MAPK14;PPP1R3C;CDH5;ROS1;ANAPC5;IRS2;PPP1R3F;CDH2;FBXL2;MAP2K7;ITGA1;PPME1;NEK2	0.163965	0.986478	molecular_function
GO:0019904	protein domain specific binding	170	11893	174	12391	0.0142941	0.0140425	1.01792	6498;23129;4734;5874;2962;28988;3916;3661;9968;5590;8554;1017;50861;55920;11335;9455;5007;6434;2810;5452;64376;1677;11124;8683;8928;4642;55327;54820;5577;143098;3675;9146;6767;9125;4670;10193;6497;7529;11190;7137;5912;190;29899;10278;7846;1487;6907;3920;130026;3382;1656;27183;6714;64398;4771;81559;3781;23177;54875;1676;375;7067;117581;2570;9229;89780;5515;8431;8826;7532;5576;3190;23647;10499;2723…	SKIL;PLXND1;NEDD4;RAB27B;GTF2F1;DBNL;LAMP1;IRF3;MED12;PRKCZ;PIAS1;CDK2;STMN3;RCC2;CBX3;HOMER2;OSBP;TRA2B;SFN;POU2F2;IKZF5;DFFB;FAF1;SRSF9;FOXH1;MYO1D;LIN7C;NDE1;PRKAR2B;MPP7;ITGA3;HGS;ST13;CNOT9;HNRNPM;RNF41;SKI;YWHAB;CEP250;TNNI3;RAP2B;NR0B1;GPSM2;EFS;TUBA1A;CTBP1;TBL1X;LAMP2;ICA1L;ICA1;DDX6;VPS4A;SRC;MPP5;NF2;TRIM11;KCNN2;CEP68;CNTLN;DFFA;ARF1;THRA;TWIST2;GABRR2;DLGAP1;WNT3A;PPP2CA;NR0B2;IQGAP1…	0.166122	0.986478	molecular_function
GO:0007507	heart development	102	12755	104	13332	0.00799686	0.00780078	1.02514	2302;5308;9968;162;5728;775;130916;93;57545;4916;5066;55130;1396;11214;3675;10266;50805;3084;11149;3670;84287;165904;7137;5077;2200;6299;8728;5532;2057;10063;55803;729991;150572;64598;5125;7046;9464;5681;4087;9645;5607;2253;2736;5515;7042;2997;161882;6717;1399;53820;6474;59343;3399;23054;6722;7273;221322;7881;4776;80173;27295;56006;2300;282996;5019;1525;6997;23767;92749;1856;341640;2697;285590;53…	FOXJ1;PITX2;MED12;AP1B1;PTEN;CACNA1C;MTERF4;ACVR2B;CC2D2A;NTRK3;PAM;ARMC4;CRIP1;AKAP13;ITGA3;RAMP2;IRX4;NRG1;BVES;ISL1;ZDHHC16;XIRP1;TNNI3;PAX3;FBN1;SALL1;ADAM19;PPP3CB;EPOR;COX17;ADAP2;BORCS8;SMYD1;MOSPD3;PCSK5;TGFBR1;HAND2;PSKH1;SMAD2;MICAL2;MAP2K5;FGF8;GLI2;PPP2CA;TGFB2;GYS1;ZFPM1;SRI;CRKL;RIPPLY3;SHOX2;SENP2;ID3;NCOA6;SRF;TTN;TBC1D32;KCNAB1;NFATC4;IFT74;PDLIM3;SMG9;FOXL1;RBM20;OXCT1;CXADR;TDG…	0.166205	0.988501	biological_process
GO:0014704	intercalated disc	37	14160	37	14857	0.00261299	0.00249041	1.04922	6331;6330;23363;5239;288;57731;1824;10052;6546;6326;1495;6324;29098;9472;10791;3728;477;476;1525;287;3759;29109;7533;2697;6548;5348;5318;200539;157378;817;3741;481;1000;6323;2702;4620;3767	SCN5A;SCN4B;OBSL1;PGM5;ANK3;SPTBN4;DSC2;GJC1;SLC8A1;SCN2A;CTNNA1;SCN1B;RANGRF;AKAP6;VAMP5;JUP;ATP1A2;ATP1A1;CXADR;ANK2;KCNJ2;FHOD1;YWHAH;GJA1;SLC9A1;FXYD1;PKP2;ANKRD23;TMEM65;CAMK2D;KCNA5;ATP1B1;CDH2;SCN1A;GJA5;MYH2;KCNJ11	0.168628	0.991243	cellular_component
GO:0031398	positive regulation of protein ubiquitination	40	12755	40	13332	0.00313603	0.0030003	1.04524	120892;56160;7321;59343;8877;7965;8767;378708;79142;107080638;2931;5414;83932;171222;201254;150684;131377;22976;65018;55294;54602;7466;148022;57162;23640;79139;554;5716;7332;29979;80279;3300;10273;80762;2280;85453;26272;144165;4092;51256	LRRK2;NSMCE3;UBE2D1;SENP2;SPHK1;AIMP2;RIPK2;CENPS;PHF23;TBC1D7-LOC100130357;GSK3A;SEPTIN4;SPRTN;UBE2L5;CENPX;COMMD1;KLHL40;PAXIP1;PINK1;FBXW7;NDFIP2;WFS1;TICAM1;PELI1;HSPBP1;DERL1;AVPR2;PSMD10;UBE2L3;UBQLN1;CDK5RAP3;DNAJB2;STUB1;NDFIP1;FKBP1A;TSPYL5;FBXO4;PRICKLE1;SMAD7;TBC1D7	0.169924	0.988501	biological_process
GO:0071300	cellular response to retinoic acid	40	12755	40	13332	0.00313603	0.0030003	1.04524	7484;7525;81029;22850;23064;9464;5753;11211;6096;11331;346673;4067;7584;7483;7479;7475;6625;4656;1620;89780;8322;7477;54997;478;7480;339479;2185;5176;57795;7473;7481;7472;6662;51079;4058;8463;8324;6899;6862;22938	WNT9B;YES1;WNT5B;ADNP2;SETX;HAND2;PTK6;FZD10;RORB;PHB2;STRA8;LYN;ZNF35;WNT9A;WNT8B;WNT6;SNRNP70;MYOG;BRINP1;WNT3A;FZD4;WNT7B;TESC;ATP1A3;WNT10B;BRINP3;PTK2B;SERPINF1;BRINP2;WNT3;WNT11;WNT2;SOX9;NDUFA13;LTK;TEAD2;FZD7;TBX1;TBXT;SNW1	0.169924	0.988501	biological_process
GO:0048666	neuron development	40	12755	40	13332	0.00313603	0.0030003	1.04524	6498;8678;1608;6722;5454;30813;4761;4760;2020;5309;57187;2561;126731;7494;10178;26011;1809;2736;79048;57451;51761;7042;652991;5601;1489;390598;2044;5090;3549;64843;2063;58158;23040;6497;9394;9896;2019;55714;65125;4208	SKIL;BECN1;DGKG;SRF;POU3F2;VSX1;NEUROD2;NEUROD1;EN2;PITX3;THOC2;GABRB2;CCSAP;XBP1;TENM1;TENM4;DPYSL3;GLI2;SECISBP2;TENM2;ATP8A2;TGFB2;SKOR2;MAPK9;CTF1;SKOR1;EPHA5;PBX3;IHH;ISL2;NR2F6;NEUROD4;MYT1L;SKI;HS6ST1;FIG4;EN1;TENM3;WNK1;MEF2C	0.169924	0.988501	biological_process
GO:0030018	Z disc	93	14160	95	14857	0.0065678	0.00639429	1.02713	5239;145781;4608;8789;343263;81;775;8048;1756;287;23224;9172;91624;9722;10049;4624;107987099;80206;493;84676;26548;51778;55800;5532;4660;4604;8736;87;100820829;3781;2318;9759;6546;2317;58529;776;283284;6717;2280;825;8852;6323;10539;9499;57158;84033;91156;6334;23363;7273;113146;3880;27295;84665;114907;8557;5142;8470;129446;127294;91977;5525;4659;3270;6331;103910;2316;288;56704;283807;11346;57159;7…	PGM5;GCOM1;MYBPH;FBP2;MYBPHL;ACTN4;CACNA1C;CSRP3;DMD;ANK2;SYNE2;MYOM2;NEXN;NOS1AP;DNAJB6;MYH6;LOC107987099;FHOD3;ATP2B4;TRIM63;ITGB1BP2;MYOZ2;SCN3B;PPP3CB;PPP1R12B;MYBPC1;MYOM1;ACTN1;MYZAP;KCNN2;FLNC;HDAC4;SLC8A1;FLNB;MYOZ1;CACNA1D;IGSF22;SRI;FKBP1A;CAPN3;AKAP4;SCN1A;GLRX3;MYOT;JPH2;OBSCN;IGFN1;SCN8A;OBSL1;TTN;AHNAK2;KRT19;PDLIM3;MYPN;FBXO32;TCAP;PDE4B;SORBS2;XIRP2;MYOM3;MYOZ3;PPP2R5A;PPP1R12A;HR…	0.170855	0.991243	cellular_component
GO:0003712	transcription cofactor activity	43	11893	43	12391	0.00361557	0.00347026	1.04187	27044;1811;57658;112885;64216;3661;9968;55502;9282;4212;4084;8295;170067;8544;9111;51317;23613;9440;2005;100130302;4779;9319;6884;26287;8850;10025;55578;3084;5469;7110;10771;57763;6871;9862;9969;64332;9079;84807;22913;79685;9404;29079;90390	SND1;SLC26A3;CALCOCO1;PHF21B;TFB2M;IRF3;MED12;HES6;MED14;MEIS2;MXD1;TRRAP;SUPT20HL2;PIR;NMI;PHF21A;ZMYND8;MED17;ELK4;SUPT20HL1;NFE2L1;TRIP13;TAF13;ANKRD2;KAT2B;MED16;SUPT20H;NRG1;MED1;TMF1;ZMYND11;ANKRA2;TADA2A;MED24;MED13;NFKBIZ;LDB2;NFKBID;RALY;SAP30L;LPXN;MED4;MED30	0.170856	0.986478	molecular_function
GO:0004722	protein serine/threonine phosphatase activity	43	11893	43	12391	0.00361557	0.00347026	1.04187	5496;147699;5537;9647;5520;57460;54935;5531;22843;9110;5728;5518;64419;79871;5495;92609;27143;5528;134510;151649;5515;5516;57546;10454;27068;5475;192111;5507;152926;5494;80895;333926;28227;5509;151742;5536;54704;5470;168448;9107;23399;8897;5532	PPM1G;PPM1N;PPP6C;PPM1F;PPP2R2A;PPM1H;DUSP23;PPP4C;PPM1E;MTMR4;PTEN;PPP2R1A;MTMR14;RPAP2;PPM1B;TIMM50;PALD1;PPP2R5D;UBLCP1;PP2D1;PPP2CA;PPP2CB;PDP2;TAB1;PPA2;PPEF1;PGAM5;PPP1R3C;PPM1K;PPM1A;ILKAP;PPM1J;PPP2R3B;PPP1R3D;PPM1L;PPP5C;PDP1;PPEF2;CDC14C;MTMR6;CTDNEP1;MTMR3;PPP3CB	0.170856	0.986478	molecular_function
GO:0004222	metalloendopeptidase activity	77	11893	78	12391	0.0064744	0.00629489	1.02852	9635;9508;5645;81794;8748;10531;10863;4185;79258;8510;10730;64066;9509;4326;203102;56999;8728;64386;54059;79148;170692;10893;170689;170691;80070;9512;7092;7385;388630;51360;7384;4311;2515;11173;8756;171019;22802;7064;89782;10269;164656;8747;9986;649;9427;4285;57486;4898;11096;7093;11086;11085;129293;64172;8720;8751;4225;81792;27299;5069;8749;11095;9507;23203;60676;4224;100128908;140766;115209;219…	CLCA2;ADAMTS3;PRSS2;ADAMTS10;ADAM20;PITRM1;ADAM28;ADAM11;MMEL1;MMP23B;YME1L1;MMP27;ADAMTS2;MMP17;ADAM32;ADAMTS9;ADAM19;MMP25;YBEY;MMP28;ADAMTS18;MMP24;ADAMTS15;ADAMTS17;ADAMTS20;PMPCB;TLL1;UQCRC2;TRABD2B;MBTPS2;UQCRC1;MME;ADAM2;ADAMTS7;ADAM7;ADAMTS19;CLCA4;THOP1;LMLN;ZMPSTE24;TMPRSS6;ADAM21;RCE1;BMP1;ECEL1;MIPEP;NLN;NRDC;ADAMTS5;TLL2;ADAM29;ADAM30;TRABD2A;OSGEPL1;MBTPS1;ADAM15;MEP1B;ADAMTS12;ADAM…	0.173063	0.986478	molecular_function
GO:0030496	midbody	118	14160	121	14857	0.00833333	0.00814431	1.02321	1062;6840;1060;55920;80817;9101;63971;58525;10300;9493;10297;64780;23568;10190;10399;403;92421;5585;55777;57149;51056;5300;6795;253012;54902;24137;311;9816;29082;998;11113;84936;27183;153020;55165;84062;4117;7405;127829;51100;1731;8826;8502;29127;9055;57553;10640;10899;54627;9371;27309;9212;9025;22933;4735;1400;221477;124404;332;5291;129138;115098;153657;200942;4751;55958;54434;3619;9585;22924;27…	CENPE;SVIL;CENPC;RCC2;CEP44;USP8;KIF13A;WIZ;KATNB1;KIF23;APC2;MICAL1;ARL2BP;TXNDC9;RACK1;ARL3;CHMP4C;PKN1;MBD5;LYRM1;LAP3;PIN1;AURKC;HEPACAM2;TTC19;KIF4A;ANXA11;URB2;CHMP4A;CDC42;CIT;ZFYVE19;VPS4A;RASGEF1B;CEP55;DTNBP1;MAK;UVRAG;ARL8A;SH3GLB1;SEPTIN1;IQGAP1;PKP4;RACGAP1;PRC1;MICAL3;EXOC5;JTB;MAP10;KIF3B;ZNF330;AURKB;RNF8;SIRT2;SEPTIN2;CRMP1;C6orf89;SEPTIN12;BIRC5;PIK3CB;ANKRD54;CCDC124;TTC23L;KLH…	0.174683	0.991243	cellular_component
GO:0051091	positive regulation of DNA binding transcription factor activity	71	12755	72	13332	0.00556644	0.00540054	1.03072	5526;8613;29108;23082;7546;2958;7984;10987;4808;6722;9324;4761;4760;4762;445372;4040;57506;11331;28984;9759;54360;55223;10014;338699;150372;133522;6737;3728;65018;89780;8322;4825;7480;92565;10475;23586;11074;63973;133746;7329;1856;89870;53840;25865;50674;51360;7471;7472;6598;4838;23028;6788;10193;6672;2535;11043;9830;10346;8600;7726;93649;4921;8321;81603;5987;1386;8792;137735;84159;1054;7188	PPP2R5B;PLPP3;PYCARD;PPRC1;ZIC2;GTF2A2;ARHGEF5;COPS5;NHLH2;SRF;HMGN3;NEUROD2;NEUROD1;NEUROG1;TRIM6-TRIM34;LRP6;MAVS;PHB2;RGCC;HDAC4;CYTL1;TRIM62;HDAC5;ANKRD42;NFAM1;PPARGC1B;TRIM21;JUP;PINK1;WNT3A;FZD4;NKX6-1;WNT10B;FANK1;TRIM38;DDX58;TRIM31;NEUROG2;JMY;UBE2I;DVL2;TRIM15;TRIM34;PRKD2;NEUROG3;MBTPS2;WNT1;WNT2;SMARCB1;NODAL;KDM1A;STK3;RNF41;SP100;FZD2;MID2;TRIM14;TRIM22;TNFSF11;TRIM26;MYOCD;DDR2;FZ…	0.175274	0.988501	biological_process
GO:0043524	negative regulation of neuron apoptotic process	71	12755	72	13332	0.00556644	0.00540054	1.03072	5170;2534;728;4914;51804;1745;27023;2020;4435;80331;55532;6093;340371;2561;128434;8831;23394;7161;7021;2253;2668;7423;7832;5921;6453;1271;23529;135;65018;101;6620;3611;3326;79625;27324;9244;7466;374946;2185;11151;10617;4929;56751;4192;80823;80315;3670;84678;387;7336;8846;54463;4908;3065;10752;219699;4909;5300;4504;4671;8326;5641;55626;8829;389400;2019;6812;4035;23017;4208;2898	PDPK1;FYN;C5AR1;NTRK1;SIX4;DLX1;FOXB1;EN2;CITED1;DNAJC5;SLC30A10;ROCK1;NRBP2;GABRB2;VSTM2L;SYNGAP1;ADNP;TP73;TFAP2B;FGF8;GDNF;VEGFB;BTG2;RASA1;ITSN1;CNTFR;CLCF1;ADORA2A;PINK1;ADAM8;SNCB;ILK;HSP90AB1;NDNF;TOX3;CRLF1;WFS1;DRAXIN;PTK2B;CORO1A;STAMBP;NR4A2;BARHL1;MDK;BHLHB9;CPEB4;ISL1;KDM2B;RHOA;UBE2V2;ALKBH1;RETREG1;NTF3;HDAC1;CHL1;UNC5B;NTF4;PIN1;MT3;NAIP;FZD9;LGMN;AMBRA1;NRP1;GFRAL;EN1;STXBP1;LRP1…	0.175274	0.988501	biological_process
GO:0019886	antigen processing and presentation of exogenous peptide antigen via MHC class II	71	12755	72	13332	0.00556644	0.00540054	1.03072	832;26153;1783;6396;1515;1062;8722;2207;64837;83547;10540;3122;114876;3112;829;11004;3118;1510;1639;162;3123;1520;1781;84516;160;3111;10484;9871;8907;972;830;10671;1780;22920;1211;285643;51128;9493;3127;3835;1174;164;3902;10427;29127;51164;84643;3120;55860;81930;3831;9371;10437;161;11258;3797;9632;51143;3115;3832;3117;3798;5641;10120;3109;24137;3113;56992;10053;3108;6712	CAPZB;KIF26A;DYNC1LI2;SEC13;CTSV;CENPE;CTSF;FCER1G;KLC2;RILP;DCTN2;HLA-DRA;OSBPL1A;HLA-DOB;CAPZA1;KIF2C;HLA-DQA2;CTSE;DCTN1;AP1B1;HLA-DRB1;CTSS;DYNC1I2;DCTN5;AP2A1;HLA-DOA;SEC23A;SEC24D;AP1M1;CD74;CAPZA2;DCTN6;DYNC1I1;KIFAP3;CLTA;KIF4B;SAR1B;KIF23;HLA-DRB5;KIF22;AP1S1;AP1G1;LAG3;SEC24B;RACGAP1;DCTN4;KIF2B;HLA-DQB2;ACTR10;KIF18A;KLC1;KIF3B;IFI30;AP2A2;DCTN3;KIF3C;SEC24C;DYNC1LI1;HLA-DPB1;KIF11;HLA…	0.175274	0.988501	biological_process
GO:0007166	cell surface receptor signaling pathway	128	12755	131	13332	0.0100353	0.00982598	1.0213	23765;5028;284217;10990;51466;4061;8567;4352;221188;10077;23523;22859;222611;11025;1285;10326;8519;23555;2692;10099;340348;2674;166647;10219;8811;84059;10867;7434;1395;144448;7105;11045;9289;221395;186;6344;3953;26262;2812;1132;4881;84873;8807;23284;30817;2696;104909134;441631;1489;575;170589;8797;349667;29126;25960;3707;84435;64123;3597;23643;8396;8795;51267;283383;5746;11024;10100;11126;6302;57…	IL17RA;P2RY1;LAMA1;LILRB5;EVL;LY6E;MADD;MPL;ADGRG5;TSPAN32;CABIN1;ADGRL1;ADGRF2;LILRB3;COL4A3;SIRPB1;IFITM1;TSPAN15;GHRHR;TSPAN3;TSPAN33;GFRA1;ADGRA3;KLRG1;GALR2;ADGRV1;TSPAN9;VIPR2;CRHR2;TSPAN19;TSPAN6;UPK1A;ADGRG1;ADGRF5;AGTR2;SCTR;LEPR;TSPAN17;GP1BB;CHRM4;NPR1;ADGRG7;IL18RAP;ADGRL3;ADGRE2;GIPR;LINC02210-CRHR1;TSPAN11;CTF1;ADGRB1;GPHA2;TNFRSF10A;RTN4RL2;CD274;ADGRA2;ITPKB;ADGRA1;ADGRL4;IL13RA1;…	0.175699	0.988501	biological_process
GO:0045111	intermediate filament cytoskeleton	36	14160	36	14857	0.00254237	0.0024231	1.04922	146206;9887;353238;9118;54617;2125;100130958;55601;5586;1639;7690;27185;9867;79707;90102;51649;23195;23224;5716;1497;55968;27158;80233;10763;91404;79991;6595;667;144501;111;10694;29115;6511;54512;1198;7728	CARMIL2;SMG7;PADI6;INA;INO80;EVPL;SYCE1L;DDX60;PKN2;DCTN1;ZNF131;DISC1;PJA2;NOL9;PHLDB2;MRPS23;MDN1;SYNE2;PSMD10;CTNS;NSFL1C;NDOR1;FAAP100;NES;SESTD1;STN1;SMARCA2;DST;KRT80;ADCY5;CCT8;SAP30BP;SLC1A6;EXOSC4;CLK3;ZNF175	0.176949	0.991243	cellular_component
GO:0007269	neurotransmitter secretion	39	12755	39	13332	0.00305762	0.00292529	1.04524	8938;5799;5864;320;6582;51248;9379;9256;6857;8541;60482;8500;80331;6572;11255;9162;8497;9378;9751;55327;774;2914;8825;10497;84446;3312;6853;6804;64130;22999;8499;8573;27163;140679;6812;23557;23025;6854;8224	BAIAP3;PTPRN2;RAB3A;APBA1;SLC22A2;PDZD11;NRXN2;TSPOAP1;SYT1;PPFIA3;SLC5A7;PPFIA1;DNAJC5;SLC18A3;HRH3;DGKI;PPFIA4;NRXN1;SNPH;LIN7C;CACNA1B;GRM4;LIN7A;UNC13B;BRSK1;HSPA8;SYN1;STX1A;LIN7B;RIMS1;PPFIA2;CASK;NAAA;SLC32A1;STXBP1;SNAPIN;UNC13A;SYN2;SYN3	0.177634	0.988501	biological_process
GO:0010501	RNA secondary structure unwinding	39	12755	39	13332	0.00305762	0.00292529	1.04524	192669;26523;79009;51202;57062;1656;8886;55794;1974;54555;55308;317781;168400;7919;9416;113510;79039;1654;9188;11269;170506;9775;11218;51428;11056;11325;57696;64794;164045;55661;10212;83479;54606;8653;1973;192670;27161;10521;54514	AGO3;AGO1;DDX50;DDX47;DDX24;DDX6;DDX18;DDX28;EIF4A2;DDX49;DDX19A;DDX51;DDX53;DDX39B;DDX23;HELQ;DDX54;DDX3X;DDX21;DDX19B;DHX36;EIF4A3;DDX20;DDX41;DDX52;DDX42;DDX55;DDX31;HFM1;DDX27;DDX39A;DDX59;DDX56;DDX3Y;EIF4A1;AGO4;AGO2;DDX17;DDX4	0.177634	0.988501	biological_process
GO:0010977	negative regulation of neuron projection development	39	12755	39	13332	0.00305762	0.00292529	1.04524	120892;23108;6695;23189;146760;10371;6911;22891;152559;27124;5800;53335;2580;2043;10519;112755;5048;1809;4804;89780;1716;6014;112;9529;9139;81618;8934;7025;1948;59341;1400;23258;349667;11075;23557;862;4035;5802;1522	LRRK2;RAP1GAP2;SPOCK1;KANK1;RTN4RL1;SEMA3A;TBX6;ZNF365;PAQR3;INPP5J;PTPRO;BCL11A;GAK;EPHA4;CIB1;STX1B;PAFAH1B1;DPYSL3;NGFR;WNT3A;DGUOK;RIT2;ADCY6;BAG5;CBFA2T2;ITM2C;RAB29;NR2F1;EFNB2;TRPV4;CRMP1;DENND5A;RTN4RL2;STMN2;SNAPIN;RUNX1T1;LRP1;PTPRS;CTSZ	0.177634	0.988501	biological_process
GO:1903779	regulation of cardiac conduction	39	12755	39	13332	0.00305762	0.00292529	1.04524	6547;3709;3708;5350;30845;4882;3710;4880;480;6786;4881;488;487;486;6546;491;53826;100533181;476;477;1760;53828;482;478;10345;490;492;5348;10699;493;157378;444;481;7137;6543;483;489;3767;53822	SLC8A3;ITPR2;ITPR1;PLN;EHD3;NPR2;ITPR3;NPPC;ATP1A4;STIM1;NPR1;ATP2A2;ATP2A1;FXYD2;SLC8A1;ATP2B2;FXYD6;FXYD6-FXYD2;ATP1A1;ATP1A2;DMPK;FXYD4;ATP1B2;ATP1A3;TRDN;ATP2B1;ATP2B3;FXYD1;CORIN;ATP2B4;TMEM65;ASPH;ATP1B1;TNNI3;SLC8A2;ATP1B3;ATP2A3;KCNJ11;FXYD7	0.177634	0.988501	biological_process
GO:0030512	negative regulation of transforming growth factor beta receptor signaling pathway	39	12755	39	13332	0.00305762	0.00292529	1.04524	6498;5170;56937;9110;54829;64081;64750;23625;4091;7494;57154;283149;203100;9719;124857;753;23592;652991;25805;6233;50515;114990;390598;7471;5494;10273;199699;83891;5300;163126;6497;4088;1149;4092;58533;11171;117166;26036;2734	SKIL;PDPK1;PMEPA1;MTMR4;ASPN;PBLD;SMURF2;FAM89B;SMAD6;XBP1;SMURF1;BCL9L;HTRA4;ADAMTSL2;WFIKKN2;LDLRAD4;LEMD3;SKOR2;BAMBI;RPS27A;CHST11;VASN;SKOR1;WNT1;PPM1A;STUB1;DAND5;SNX25;PIN1;EID2;SKI;SMAD3;CIDEA;SMAD7;SNX6;STRAP;WFIKKN1;ZNF451;GLG1	0.177634	0.988501	biological_process
GO:0032880	regulation of protein localization	39	12755	39	13332	0.00305762	0.00292529	1.04524	7016;26156;199221;27183;8301;51804;85300;221938;51552;23075;79866;398;56154;8536;23531;51127;10228;55294;10399;22848;8677;23216;116;8976;6847;9910;3300;9367;27077;1951;23376;153241;10346;2280;23207;4735;51057;5599;79583	TESK1;RSL1D1;DZIP1L;VPS4A;PICALM;SIX4;ATCAY;MMD2;RAB14;SWAP70;BORA;ARHGDIG;TEX15;CAMK1;MMD;TRIM17;STX6;FBXW7;RACK1;AAK1;STX10;TBC1D1;ADCYAP1;WASL;SYCP1;RABGAP1L;DNAJB2;RAB9A;B9D1;CELSR3;UFL1;CEP120;TRIM22;FKBP1A;PLEKHM2;SEPTIN2;WDPCP;MAPK8;TMEM231	0.177634	0.988501	biological_process
GO:0042826	histone deacetylase binding	76	11893	77	12391	0.00639031	0.00621419	1.02834	3280;84295;54887;6722;9734;54880;266740;4205;5928;283219;83933;5586;23381;7155;10013;4207;23125;9759;23468;10014;51053;10270;6496;2737;10467;6667;170506;11218;79365;7181;5245;3326;7531;84775;9611;1108;2648;6943;25836;8521;8850;138151;4100;9219;56271;6668;57763;84225;3206;5585;118611;11051;7023;51176;7153;64426;100271849;3065;3642;3320;23038;84312;22933;4101;3838;93649;23493;7529;27063;5599;7528;5…	HES1;PHF6;UHRF1BP1;SRF;HDAC9;BCOR;MAGEA2B;MEF2A;RBBP4;KCTD21;HDAC10;PKN2;SMG5;TOP2B;HDAC6;BORCS8-MEF2B;CAMTA2;HDAC4;CBX5;HDAC5;GMNN;AKAP8;SIX3;GLI3;ZNHIT1;SP1;DHX36;DDX20;BHLHE41;NR2C1;PHB;HSP90AB1;YWHAE;ZNF607;NCOR1;CHD4;KAT2A;TCF21;NIPBL;GCM1;KAT2B;NACC2;MAGEA1;MTA2;BEX4;SP2;ANKRA2;ZMYND15;HOXA10;PKN1;C10orf90;NUDT21;TFAP4;LEF1;TOP2A;SUDS3;MEF2B;HDAC1;INSM1;HSP90AA1;WDTC1;BRMS1L;SIRT2;MAGEA2;KP…	0.178572	0.986478	molecular_function
GO:0030165	PDZ domain binding	76	11893	77	12391	0.00639031	0.00621419	1.02834	1742;9411;65010;9693;22871;11113;2917;6752;6383;51232;105372280;60412;6550;5605;59338;84708;54221;63826;23085;5728;6641;729993;440193;27237;23705;83878;491;55970;3993;5174;83874;85407;2901;1182;2890;7976;55327;8322;3761;1525;1756;222484;10458;51;2895;27071;6640;8825;1741;80319;59339;116085;490;4905;492;2787;9311;2697;575;9732;6198;50848;64130;10755;493;92162;2535;8324;51678;57498;8321;8325;6569;6…	DLG4;ARHGAP29;SLC26A6;RAPGEF2;NLGN1;CIT;GRM7;SSTR2;SDC2;CRIM1;GNG14;EXOC4;SLC9A3;MAP2K2;PLEKHA1;LNX1;SNTG2;SRR;ERC1;PTEN;SNTB1;SHISA9;CCDC88C;ARHGEF16;CADM1;USHBP1;ATP2B2;GNG12;LLGL2;PDZK1;TBC1D10A;NKD1;GRIK5;CLCN3;GRIA1;FZD3;LIN7C;FZD4;KCNJ4;CXADR;DMD;LNX2;BAIAP2;ACOX1;GRID2;DAPP1;SNTA1;LIN7A;DLG3;CXXC4;PLEKHA2;SLC22A12;ATP2B1;NSF;ATP2B3;GNG5;ASIC3;GJA1;ADGRB1;DOCK4;RPS6KB1;F11R;LIN7B;GIPC1;ATP2…	0.178572	0.986478	molecular_function
GO:0002039	p53 binding	41	11893	41	12391	0.00344741	0.00330885	1.04187	1020;10197;55159;56254;10919;79750;6872;8550;79813;83787;7161;79698;29117;83860;201181;51315;112858;9100;4487;387893;80196;7011;64393;54971;55602;25946;84460;6598;23650;23028;3065;78986;23567;151126;27063;9891;80854;54941;57680;1938;117584	CDK5;PSME3;RFWD3;RNF20;EHMT2;ZNF385D;TAF1;MAPKAPK5;EHMT1;ARMC10;TP73;ZMAT4;BRD7;TAF3;ZNF385C;KRCC1;TP53RK;USP10;MSX1;KMT5A;RNF34;TEP1;ZMAT3;BANP;CDKN2AIP;ZNF385A;ZMAT1;SMARCB1;TRIM29;KDM1A;HDAC1;DUSP26;ZNF346;ZNF385B;ANKRD1;NUAK1;SETD7;RNF125;CHD8;EEF2;RFFL	0.185516	0.986478	molecular_function
GO:0003824	catalytic activity	41	11893	41	12391	0.00344741	0.00330885	1.04187	8790;203190;427;9700;10840;8972;57609;51015;84680;590;79763;1056;10039;161436;313;84439;200150;23170;3705;2717;8630;23181;64399;79746;23576;10025;51582;6853;91543;64847;6520;23564;22982;79802;825;124359;390110;113179;13;6854;8224	FPGT;LGI3;ASAH1;ESPL1;ALDH1L1;MGAM;DIP2B;ISOC1;ACCS;BCHE;ISOC2;CEL;PARP3;EML5;AOAH;HHIPL1;PLD5;TTLL12;ITPK1;GLA;HSD17B6;DIP2A;HHIP;ECHDC3;DDAH1;MED16;AZIN1;SYN1;RSAD2;SPATA20;SLC3A2;DDAH2;DIP2C;HHIPL2;CAPN3;CDYL2;ACCSL;ADAT3;AADAC;SYN2;SYN3	0.185516	0.986478	molecular_function
GO:0031594	neuromuscular junction	35	14160	35	14857	0.00247175	0.00235579	1.04922	6547;23024;1020;9143;1943;6695;288;5913;4038;60482;9759;2043;8292;10631;55607;1525;9145;9873;6640;10497;9325;89848;51008;3084;10518;1013;3749;5270;817;57465;23546;1134;81493;23025;9144	SLC8A3;PDZRN3;CDK5;SYNGR3;EFNA2;SPOCK1;ANK3;RAPSN;LRP4;SLC5A7;HDAC4;EPHA4;COLQ;POSTN;PPP1R9A;CXADR;SYNGR1;FCHSD2;SNTA1;UNC13B;TRIP4;FCHSD1;ASCC1;NRG1;CIB2;CDH15;KCNC4;SERPINE2;CAMK2D;TBC1D24;SYNGR4;CHRNA1;SYNC;UNC13A;SYNGR2	0.185681	0.991243	cellular_component
GO:0042632	cholesterol homeostasis	38	12755	38	13332	0.00297922	0.00285029	1.04524	8435;27329;8399;344;116150;55937;29099;10938;7494;29116;9388;57048;57540;10062;100652777;345;84649;7376;7851;3638;116519;2494;949;1645;338328;2167;55004;27346;116285;9969;26119;340895;6296;2170;2538;4864;6646;10577	SOAT2;ANGPTL3;PLA2G10;APOC2;NUS1;APOM;COMMD9;EHD1;XBP1;MYLIP;LIPG;PLSCR3;DISP3;NR1H3;LOC100652777;APOC3;DGAT2;NR1H2;MALL;INSIG1;APOA5;NR5A2;SCARB1;AKR1C1;GPIHBP1;FABP4;LAMTOR1;TMEM97;ACSM1;MED13;LDLRAP1;MALRD1;ACSM3;FABP3;G6PC;NPC1;SOAT1;NPC2	0.185694	0.988501	biological_process
GO:0001889	liver development	38	12755	38	13332	0.00297922	0.00285029	1.04524	64841;79810;51599;3280;3142;570;26019;3720;5629;54361;6670;23242;26257;7919;7494;5253;5009;2356;205;1628;4357;382;3155;5469;3190;25807;5860;38;11231;4838;2671;3157;4088;4124;9821;84159;65985;1054	GNPNAT1;PTCD2;LSR;HES1;HLX;BAAT;UPF2;JARID2;PROX1;WNT4;SP3;COBL;NKX2-8;DDX39B;XBP1;PHF2;OTC;FPGS;AK4;DBP;MPST;ARF6;HMGCL;MED1;HNRNPK;RHBDD3;QDPR;ACAT1;SEC63;NODAL;GFER;HMGCS1;SMAD3;MAN2A1;RB1CC1;ARID5B;AACS;CEBPG	0.185694	0.988501	biological_process
GO:0030574	collagen catabolic process	38	12755	38	13332	0.00297922	0.00285029	1.04524	1288;1282;131873;164656;1295;9508;5645;256076;1296;1293;1305;1520;1513;85007;140766;1292;5184;1286;1290;5653;1294;8751;1301;1285;80781;1300;1291;1280;136227;84570;1303;50509;1310;64066;9509;1289;1284;1306	COL4A6;COL4A1;COL6A6;TMPRSS6;COL8A1;ADAMTS3;PRSS2;COL6A5;COL8A2;COL6A3;COL13A1;CTSS;CTSK;PHYKPL;ADAMTS14;COL6A2;PEPD;COL4A4;COL5A2;KLK6;COL7A1;ADAM15;COL11A1;COL4A3;COL18A1;COL10A1;COL6A1;COL2A1;COL26A1;COL25A1;COL12A1;COL5A3;COL19A1;MMP27;ADAMTS2;COL5A1;COL4A2;COL15A1	0.185694	0.988501	biological_process
GO:0043647	inositol phosphate metabolic process	38	12755	38	13332	0.00297922	0.00285029	1.04524	8821;11165;51477;84812;51447;5332;23262;89869;8867;27124;23007;5336;117283;9807;3628;3705;170685;3632;3612;3633;64768;3613;55586;113026;51196;80271;3631;55190;5331;9677;9651;9562;122618;8811;3706;3635;3707;253430	INPP4B;NUDT3;ISYNA1;PLCD4;IP6K2;PLCB4;PPIP5K2;PLCZ1;SYNJ1;INPP5J;PLCH1;PLCG2;IP6K3;IP6K1;INPP1;ITPK1;NUDT10;INPP5A;IMPA1;INPP5B;IPPK;IMPA2;MIOX;PLCD3;PLCE1;ITPKC;INPP4A;NUDT11;PLCB3;PPIP5K1;PLCH2;MINPP1;PLD4;GALR2;ITPKA;INPP5D;ITPKB;IPMK	0.185694	0.988501	biological_process
GO:0042127	regulation of cell proliferation	98	12755	100	13332	0.00768326	0.00750075	1.02433	4097;5308;8549;23543;10628;3911;6503;8554;100529261;660;8793;6496;283870;255877;23047;56271;6446;50515;6932;100533105;92304;4055;163126;2342;400581;159296;51278;7525;6714;79444;4771;10428;5753;486;84174;10741;170302;3087;7042;10899;6662;2268;50809;8797;6725;2925;56940;659;265;10750;23678;8784;8795;10732;388364;84957;51237;26354;27242;1495;7006;7294;8711;55704;2242;5747;3239;200504;10188;9891;9095…	MAFG;PITX2;LGR5;RBFOX2;TXNIP;LAMA5;SLA;PIAS1;CHURC1-FNTB;BMX;TNFRSF10D;SIX3;BRICD5;BCL6B;PDS5B;BEX4;SGK1;CHST11;TCF7;C8orf44-SGK3;SCGB3A1;LTBR;EID2;FNTB;GRAPL;NKX2-3;IER5;YES1;SRC;BIRC7;NF2;CFDP1;PTK6;FXYD2;SLA2;RBBP9;ARX;HHEX;TGFB2;JTB;SOX9;FGR;HP1BP3;TNFRSF10A;SRMS;GRPR;DUSP22;BMPR2;AMELX;GRAP;SGK3;TNFRSF18;TNFRSF10B;TCFL5;TMIGD1;RELT;MZB1;GNL3;TNFRSF21;CTNNA1;TEC;TXK;TNK1;CCDC88A;FES;PTK2;HOXD…	0.186485	0.988501	biological_process
GO:0031901	early endosome membrane	115	14160	118	14857	0.00812147	0.00794238	1.02255	79412;200576;55283;202915;79803;220972;55920;115123;55016;5869;80230;2043;27065;5868;23673;353376;29062;753;9146;56850;10079;134829;399979;8673;64089;29886;3996;55697;8411;58533;7855;3106;23062;10490;22876;4914;5878;81609;23317;26276;55361;23161;56674;89780;55858;30844;3633;1183;100302736;93380;9135;157807;151636;5879;11031;26088;8027;4040;3133;10479;10938;64145;2047;79666;387680;23011;8724;23163…	KREMEN2;PIKFYVE;MCOLN3;TMEM184A;HPS6;MARCHF8;RCC2;MARCHF3;MARCHF1;RAB5B;RUFY1;EPHA4;NSG1;RAB5A;STX12;TICAM2;WDR91;LDLRAD4;HGS;GRIPAP1;ATP9A;CLVS2;SNX19;VAMP8;SNX16;SNX8;LLGL1;VAC14;EEA1;SNX6;FZD5;HLA-B;GGA2;VTI1B;INPP5F;NTRK1;RAB5C;SNX27;DNAJC13;VPS33B;PI4K2A;SNX13;TMEM9B;WNT3A;TMEM165;EHD4;INPP5B;CLCN4;TMED7-TICAM2;MMGT1;RABEP1;CLVS1;DTX3L;RAC1;RAB31;GGA1;STAM;LRP6;HLA-E;SLC9A6;EHD1;RBSN;EPHB1;P…	0.189804	0.991243	cellular_component
GO:0043123	positive regulation of I-kappaB kinase/NF-kappaB signaling	97	12755	99	13332	0.00760486	0.00742574	1.02412	6885;6398;3661;84433;353376;1491;4215;56829;57153;11214;10475;11040;6233;1936;93978;80762;10333;8600;4055;60401;54106;10783;124583;10392;11043;7188;7105;57449;26057;24138;92140;347734;55504;80833;56674;65018;84336;54602;7329;55072;5494;100302736;10346;2280;81603;8795;8767;28952;54862;55223;23390;79971;148022;57162;222068;5581;286343;79155;23636;55765;2697;9218;497661;5536;29110;10206;4615;10616;2…	MAP3K7;SECTM1;IRF3;CARD11;TICAM2;CTH;MAP3K3;ZC3HAV1;SLC44A2;AKAP13;TRIM38;PIM2;RPS27A;EEF1D;CLEC6A;NDFIP1;TLR6;TNFSF11;LTBR;EDA2R;TLR9;NEK6;CANT1;NOD1;MID2;TRAF5;TSPAN6;PLEKHG5;ANKRD17;IFIT5;MTDH;SLC35B2;TNFRSF19;APOL3;TMEM9B;PINK1;TMEM101;NDFIP2;UBE2I;RNF31;PPM1A;TMED7-TICAM2;TRIM22;FKBP1A;TRIM8;TNFRSF10B;RIPK2;CCDC22;CC2D1A;TRIM62;ZDHHC17;WLS;TICAM1;PELI1;TMED4;PRKCE;LURAP1L;TNIP2;NUP62;INAVA;G…	0.191871	0.988501	biological_process
GO:0016567	protein ubiquitination	280	12755	289	13332	0.0219522	0.0216772	1.01269	23024;89890;10238;4734;57092;339451;55159;113730;997;283219;10489;80204;55284;115123;54778;55220;55070;8078;7317;26232;8239;899;123103;373;23276;6921;150684;7327;119504;25820;29116;122769;90850;54793;339976;91947;7323;142684;9903;10475;7347;140458;390594;10399;79754;6233;317719;112950;51592;92979;90864;51676;340359;51667;11275;221687;23113;200933;26249;118424;140825;165918;8453;54894;8454;92912;1…	PDZRN3;KBTBD6;DCAF7;NEDD4;PCNP;KLHL17;RFWD3;KLHDC7B;CDC34;KCTD21;LRRC41;FBXO11;UBE2W;MARCHF3;RNF111;KLHDC8A;DET1;USP5;UBA1;FBXO2;USP9X;CCNF;KLHL33;TRIM23;KLHL18;ELOC;COMMD1;UBE2G2;ANAPC16;ARIH1;MYLIP;LRR1;ZNF598;KCTD9;TRIML1;ARRDC4;UBE2D3;RAB40A;KLHL21;TRIM38;UCHL3;ASB5;KBTBD13;RACK1;ASB13;RPS27A;KLHL10;MED8;TRIM33;MARCHF9;SPSB3;ASB2;KLHL38;NUB1;KLHL2;RNF182;CUL9;FBXO45;KLHL3;UBE2J2;NEURL2;RNF168…	0.192018	0.988501	biological_process
GO:0015171	amino acid transmembrane transporter activity	40	11893	40	12391	0.00336332	0.00322815	1.04187	57709;348932;23428;92745;6541;6512;55117;153129;6509;11254;28968;84889;55089;6506;124565;153201;81539;124935;151258;340024;206358;117247;9057;6542;10991;6510;6505;8140;6507;145389;388662;54407;8501;6533;140679;6539;123096;6511;54716;146167	SLC7A14;SLC6A18;SLC7A8;SLC38A5;SLC7A1;SLC1A7;SLC6A15;SLC38A9;SLC1A4;SLC6A14;SLC6A16;SLC7A3;SLC38A4;SLC1A2;SLC38A10;SLC36A2;SLC38A1;SLC43A2;SLC38A11;SLC6A19;SLC36A1;SLC16A10;SLC7A6;SLC7A2;SLC38A3;SLC1A5;SLC1A1;SLC7A5;SLC1A3;SLC38A6;SLC6A17;SLC38A2;SLC43A1;SLC6A6;SLC32A1;SLC6A12;SLC25A29;SLC1A6;SLC6A20;SLC38A8	0.19331	0.986478	molecular_function
GO:0030374	ligand-dependent nuclear receptor transcription coactivator activity	40	11893	40	12391	0.00336332	0.00322815	1.04187	6604;56943;23082;57658;10463;8896;23054;170261;87;9968;9282;81;83637;9440;133522;119392;7251;10011;135112;10474;23326;56970;112770;29893;5469;85441;10499;84660;5585;644353;9862;9969;23028;55749;55809;10498;5468;55827;29079;90390	SMARCD3;ENY2;PPRC1;CALCOCO1;SLC30A9;BUD31;NCOA6;ZCCHC12;ACTN1;MED12;MED14;ACTN4;ZMIZ2;MED17;PPARGC1B;SFR1;TSG101;SRA1;NCOA7;TADA3;USP22;ATXN7L3;GLMP;PSMC3IP;MED1;HELZ2;NCOA2;CCDC62;PKN1;ZCCHC18;MED24;MED13;KDM1A;CCAR1;TRERF1;CARM1;PPARG;DCAF6;MED4;MED30	0.19331	0.986478	molecular_function
GO:0008344	adult locomotory behavior	37	12755	37	13332	0.00290082	0.00277528	1.04524	1759;2695;9698;22876;23544;340990;84189;1815;163175;3218;3236;3398;2668;127343;5048;123803;477;478;8997;114781;26058;3235;2257;4929;1267;7111;372;5090;10752;6905;80243;4909;351;124925;53616;2019;2906	DNM1;GIP;PUM1;INPP5F;SEZ6L;OTOG;SLITRK6;DRD4;LGI4;HOXB8;HOXD10;ID2;GDNF;DMBX1;PAFAH1B1;NTAN1;ATP1A2;ATP1A3;KALRN;BTBD9;GIGYF2;HOXD9;FGF12;NR4A2;CNP;TMOD1;ARCN1;PBX3;CHL1;TBCE;PREX2;NTF4;APP;SEZ6;ADAM22;EN1;GRIN2D	0.194119	0.988501	biological_process
GO:0007249	I-kappaB kinase/NF-kappaB signaling	37	12755	37	13332	0.00290082	0.00277528	1.04524	23643;10616;8767;64170;6093;64343;134728;84433;81858;353376;28511;4795;9020;92610;257397;148022;10454;79753;51311;171392;3656;6233;554;197358;245937;79155;10010;55072;497189;100302736;28512;51495;23118;602;11035;29110;9220	LY96;RBCK1;RIPK2;CARD9;ROCK1;AZI2;IRAK1BP1;CARD11;SHARPIN;TICAM2;NKIRAS2;NFKBIL1;MAP3K14;TIFA;TAB3;TICAM1;TAB1;SNIP1;TLR8;ZNF675;IRAK2;RPS27A;AVPR2;NLRC3;DEFB124;TNIP2;TANK;RNF31;TIFAB;TMED7-TICAM2;NKIRAS1;HACD3;TAB2;BCL3;RIPK3;TBK1;TIAF1	0.194119	0.988501	biological_process
GO:0006605	protein targeting	37	12755	37	13332	0.00290082	0.00277528	1.04524	22871;3920;23303;51304;6653;11154;55914;130340;252983;29984;10300;7534;9472;7531;9182;10971;9145;100529257;7532;4053;10243;10717;22906;66008;9495;9179;84750;55333;10755;10368;4641;7529;23431;53371;9454;10956;10053	NLGN1;LAMP2;KIF13B;ZDHHC3;SORL1;AP4S1;ERBIN;AP1S3;STXBP4;RHOD;KATNB1;YWHAZ;AKAP6;YWHAE;RASSF9;YWHAQ;SYNGR1;SYNJ2BP-COX16;YWHAG;LTBP2;GPHN;AP4B1;TRAK1;TRAK2;AKAP5;AP4M1;FUT10;SYNJ2BP;GIPC1;CACNG3;MYO1C;YWHAB;AP4E1;NUP54;HOMER3;OS9;AP1M2	0.194119	0.988501	biological_process
GO:0008277	regulation of G-protein coupled receptor protein signaling pathway	37	12755	37	13332	0.00290082	0.00277528	1.04524	6002;64407;1609;23349;5996;9455;9815;5999;22844;9628;10868;5082;57528;6004;6993;115727;8787;55188;2868;8601;10266;7289;116;10267;2786;51196;5998;6000;8490;8786;2788;2870;23032;10268;28964;386617;2869	RGS12;RGS18;DGKQ;PHF24;RGS1;HOMER2;GIT2;RGS4;FRMPD1;RGS6;USP20;PDCL;KCTD16;RGS16;DYNLT1;RASGRP4;RGS9;RIC8B;GRK4;RGS20;RAMP2;TULP3;ADCYAP1;RAMP1;GNG4;PLCE1;RGS3;RGS7;RGS5;RGS11;GNG7;GRK6;USP33;RAMP3;GIT1;KCTD8;GRK5	0.194119	0.988501	biological_process
GO:0009749	response to glucose	37	12755	37	13332	0.00290082	0.00277528	1.04524	25828;1515;2695;10533;51714;4760;10628;2998;55829;3795;5211;55937;51092;2029;4087;6546;57678;6934;1292;93;2281;387597;2696;8431;2185;51052;2822;2697;6198;8660;125111;169026;130399;5208;114131;23098;83667	TXN2;CTSV;GIP;ATG7;SELENOT;NEUROD1;TXNIP;GYS2;SELENOS;KHK;PFKL;APOM;SIDT2;ENSA;SMAD2;SLC8A1;GPAM;TCF7L2;COL6A2;ACVR2B;FKBP1B;ILDR2;GIPR;NR0B2;PTK2B;PRLH;GPLD1;GJA1;RPS6KB1;IRS2;GJD3;SLC30A8;ACVR1C;PFKFB2;UCN3;SARM1;SESN2	0.194119	0.988501	biological_process
GO:0007613	memory	37	12755	37	13332	0.00290082	0.00277528	1.04524	6547;57338;3710;2695;25769;50801;81832;1812;342371;2903;266977;1139;123803;41;6860;22986;478;23152;3269;8997;3675;85358;9757;3084;84896;54207;57144;51247;3776;10769;1141;3678;100132074;4009;6543;4010;1268	SLC8A3;JPH3;ITPR3;GIP;SLC24A2;KCNK4;NETO1;DRD1;ATXN1L;GRIN2A;ADGRF1;CHRNA7;NTAN1;ASIC1;SYT4;SORCS3;ATP1A3;CIC;HRH1;KALRN;ITGA3;SHANK3;KMT2B;NRG1;ATAD1;KCNK10;PAK5;PAIP2;KCNK2;PLK2;CHRNB2;ITGA5;FOXO6;LMX1A;SLC8A2;LMX1B;CNR1	0.194119	0.988501	biological_process
GO:0032956	regulation of actin cytoskeleton organization	37	12755	37	13332	0.00290082	0.00277528	1.04524	64223;7984;253260;9620;684;9026;57551;1946;2824;93663;11211;6093;284266;128272;23122;5066;23616;54959;9344;3611;10458;23433;11151;7042;57822;8558;2039;55704;2909;5154;85458;2044;9912;683;57216;4035;3273	MLST8;ARHGEF5;RICTOR;CELSR1;BST2;HIP1R;TAOK1;EFNA5;GPM6B;ARHGAP18;FZD10;ROCK1;SIGLEC15;ARHGEF19;CLASP2;PAM;SH3BP1;ODAM;TAOK2;ILK;BAIAP2;RHOQ;CORO1A;TGFB2;GRHL3;CDK10;DMTN;CCDC88A;ARHGAP35;PDGFA;DIXDC1;EPHA5;ARHGAP44;BST1;VANGL2;LRP1;HRG	0.194119	0.988501	biological_process
GO:1903561	extracellular vesicle	34	14160	34	14857	0.00240113	0.00228848	1.04922	26160;5864;6558;8722;2893;1293;2771;5110;5549;6709;2823;2199;4891;10085;1292;92714;4969;5949;477;56944;476;7280;478;91947;492;10383;30008;1303;5270;221074;4240;481;11253;10015	IFT172;RAB3A;SLC12A2;CTSF;GRIA4;COL6A3;GNAI2;PCMT1;PRELP;SPTAN1;GPM6A;FBLN2;SLC11A2;EDIL3;COL6A2;ARRDC1;OGN;RBP3;ATP1A2;OLFML3;ATP1A1;TUBB2A;ATP1A3;ARRDC4;ATP2B3;TUBB4B;EFEMP2;COL12A1;SERPINE2;SLC39A12;MFGE8;ATP1B1;MAN1B1;PDCD6IP	0.194843	0.991243	cellular_component
GO:0005905	clathrin-coated pit	34	14160	34	14857	0.00240113	0.00228848	1.04922	4037;81693;115548;22876;9892;9026;8301;10059;55707;130340;11021;8905;55040;6453;29967;4646;23149;8029;1174;22848;26020;10266;57214;4036;79969;6272;10188;351;25977;408;23677;4035;85021;1173	LRP3;AMN;FCHO2;INPP5F;SNAP91;HIP1R;PICALM;DNM1L;NECAP2;AP1S3;RAB35;AP1S2;EPN3;ITSN1;LRP12;MYO6;FCHO1;CUBN;AP1S1;AAK1;LRP10;RAMP2;CEMIP;LRP2;ATAT1;SORT1;TNK2;APP;NECAP1;ARRB1;SH3BP4;LRP1;REPS1;AP2M1	0.194843	0.991243	cellular_component
GO:0032587	ruffle membrane	62	14160	63	14857	0.00437853	0.00424043	1.03257	9847;378;221178;11252;83543;29993;10630;23189;152273;6714;9026;23499;55612;59338;51177;24138;84249;101930047;117145;81848;7430;6792;57026;57608;660;23526;51763;23286;2191;23122;10519;50649;30817;4646;54997;3685;23586;199;54869;4830;10253;5152;255189;23396;8394;23362;387;3320;5662;64787;2268;5141;59341;221472;4641;7094;54212;5341;5879;26751;101060017;57669	C2CD5;ARF4;SPATA13;PACSIN2;AIF1L;PACSIN1;PDPN;KANK1;FGD5;SRC;HIP1R;MACF1;FERMT1;PLEKHA1;PLEKHO1;IFIT5;PSD2;LOC101930047;THEM4;SPRY4;EZR;CDKL5;PDXP;JCAD;BMX;ARHGAP45;INPP5K;WWC1;FAP;CLASP2;CIB1;ARHGEF4;ADGRE2;MYO6;TESC;ITGAV;DDX58;AIF1;EPS8L1;NME1;SPRY2;PDE9A;PLA2G4F;PIP5K1C;PIP5K1A;PSD3;RHOA;HSP90AA1;PSD;EPS8L2;FGR;PDE4A;TRPV4;FGD2;MYO1C;TLN1;SNTG1;PLEK;RAC1;SH3YL1;LOC101060017;EPB41L5	0.198081	0.991243	cellular_component
GO:0005819	spindle	88	14160	90	14857	0.00621469	0.00605775	1.02591	84541;55856;10426;11335;126731;11083;27339;10300;7756;9493;9587;7803;23568;10296;55559;9857;84056;6795;253012;9859;311;83903;54984;1639;55143;5607;283489;80097;22974;24139;9055;79649;57553;27130;10899;9371;8379;9212;653784;7813;22933;4735;56776;3833;1400;26206;124404;153657;3619;79848;5303;84722;54801;81565;84440;152185;1211;79998;11104;79441;83473;54888;79801;11258;22832;55142;1453;56992;55700;2…	KBTBD8;ACOT13;TUBGCP3;CBX3;CCSAP;DIDO1;PRPF19;KATNB1;ZNF207;KIF23;MAD2L1BP;PTP4A1;ARL2BP;MAEA;HAUS7;CEP350;KATNAL1;AURKC;HEPACAM2;CEP170;ANXA11;HASPIN;PINX1;DCTN1;CDCA8;MAP2K5;CHAMP1;MZT2B;TPX2;EML2;PRC1;MAP7D3;MICAL3;INVS;JTB;KIF3B;MAD1L1;AURKB;MZT2A;EVI5;SIRT2;SEPTIN2;FMN2;KIFC1;CRMP1;SPAG8;SEPTIN12;TTC23L;INCENP;CSPP1;PIN4;PSRC1;HAUS6;NDEL1;RAB11FIP4;SPICE1;CLTA;ANKRD53;KATNA1;HAUS3;KATNAL2;NS…	0.199504	0.991243	cellular_component
GO:0007204	positive regulation of cytosolic calcium ion concentration	67	12755	68	13332	0.00525284	0.00510051	1.02987	1742;1043;5294;7224;2856;5028;3710;51714;728;27202;56923;4987;59340;4887;4040;23075;5745;2847;27020;775;5156;23566;2854;55584;2281;255061;2859;2830;121665;2696;3685;799;8698;79608;2587;5030;10800;146;148;2185;116;8620;60675;51024;10518;2780;114897;2697;54795;10134;2837;51196;2829;10672;6288;10874;7225;59341;111;147;2359;1903;552;8811;2769;57053;2358	DLG4;CD52;PIK3CG;TRPC5;GPR33;P2RY1;ITPR3;SELENOT;C5AR1;C5AR2;NMUR2;OPRL1;HRH4;NPY2R;LRP6;SWAP70;PTH1R;MCHR1;NPTN;CACNA1C;PDGFRA;LPAR3;GPR32;CHRNA9;FKBP1B;TAC4;GPR35;GPR6;SPPL3;GIPR;ITGAV;CALCR;S1PR4;RIC3;GALR1;P2RY4;CYSLTR1;ADRA1D;ADRA1A;PTK2B;ADCYAP1;NPFF;PROK2;FIS1;CIB2;GNAT2;C1QTNF1;GJA1;TRPM4;BCAP31;UTS2R;PLCE1;XCR1;GNA13;SAA1;NMU;TRPC6;TRPV4;ADCY5;ADRA1B;FPR3;S1PR3;AVPR1A;GALR2;GNA15;CHRNA10…	0.200446	0.988501	biological_process
GO:0097110	scaffold protein binding	39	11893	39	12391	0.00327924	0.00314745	1.04187	6885;1742;6331;3709;22871;5028;84295;11113;6714;5605;4038;8912;54413;6949;7531;9456;3866;8440;8913;10458;2895;22829;85358;54210;9495;2697;50944;3320;28514;493;5144;140735;111;7343;3741;5604;54209;57502;9419	MAP3K7;DLG4;SCN5A;ITPR2;NLGN1;P2RY1;PHF6;CIT;SRC;MAP2K2;LRP4;CACNA1H;NLGN3;TCOF1;YWHAE;HOMER1;KRT15;NCK2;CACNA1G;BAIAP2;GRID2;NLGN4Y;SHANK3;TREM1;AKAP5;GJA1;SHANK1;HSP90AA1;DLL1;ATP2B4;PDE4D;DYNLL2;ADCY5;UBTF;KCNA5;MAP2K1;TREM2;NLGN4X;CRIPT	0.201432	0.986478	molecular_function
GO:0001540	amyloid-beta binding	39	11893	39	12391	0.00327924	0.00314745	1.04187	2892;54103;22871;320;9546;4043;1471;22883;322;6653;2048;26232;590;25825;972;2890;1139;8322;323;478;10288;8685;321;58512;7042;949;3416;81618;9452;23621;84570;143458;26119;83941;10307;23542;7855;114928;100528062	GRIA3;GSAP;NLGN1;APBA1;APBA3;LRPAP1;CST3;CLSTN1;APBB1;SORL1;EPHB2;FBXO2;BCHE;BACE2;CD74;GRIA1;CHRNA7;FZD4;APBB2;ATP1A3;LILRB2;MARCO;APBA2;DLGAP3;TGFB2;SCARB1;IDE;ITM2C;ITM2A;BACE1;COL25A1;LDLRAD3;LDLRAP1;TM2D1;APBB3;MAPK8IP2;FZD5;GPRASP2;ARMCX5-GPRASP2	0.201432	0.986478	molecular_function
GO:0050660	flavin adenine dinucleotide binding	39	11893	39	12391	0.00327924	0.00314745	1.04187	28976;79400;55289;64118;11062;2327;10587;197257;37;36;1718;80724;34;56931;8564;1806;25821;316;150209;55349;84129;50507;2639;51;3712;54920;8310;114112;6713;80020;27158;27034;8309;23028;2671;33;2108;1738;2110	ACAD9;NOX5;ACOXL;DUS1L;DUS4L;FMO2;TXNRD2;LDHD;ACADVL;ACADSB;DHCR24;ACAD10;ACADM;DUS3L;KMO;DPYD;MTO1;AOX1;AIFM3;CHDH;ACAD11;NOX4;GCDH;ACOX1;IVD;DUS2;ACOX3;TXNRD3;SQLE;FOXRED2;NDOR1;ACAD8;ACOX2;KDM1A;GFER;ACADL;ETFA;DLD;ETFDH	0.201432	0.986478	molecular_function
GO:0004386	helicase activity	39	11893	39	12391	0.00327924	0.00314745	1.04187	91351;91646;89797;1656;5976;54821;6594;55601;9879;375748;3070;84515;8458;9931;10847;84083;257218;7458;11269;254394;84181;1763;4343;23586;10146;85441;6832;64135;79132;6595;2963;1107;9044;1973;1975;8467;23132;80205;546	DDX60L;TDRD12;NAV2;DDX6;UPF1;ERCC6L;SMARCA1;DDX60;DDX46;ERCC6L2;HELLS;MCM8;TTF2;HELZ;SRCAP;ZRANB3;SHPRH;EIF4H;DDX19B;MCM9;CHD6;DNA2;MOV10;DDX58;G3BP1;HELZ2;SUPV3L1;IFIH1;DHX58;SMARCA2;GTF2F2;CHD3;BTAF1;EIF4A1;EIF4B;SMARCA5;RAD54L2;CHD9;ATRX	0.201432	0.986478	molecular_function
GO:0007254	JNK cascade	36	12755	36	13332	0.00282242	0.00270027	1.04524	6885;4217;136;8767;2259;3654;2873;148170;10045;2874;55504;7786;10044;9459;257397;7334;10221;2257;10454;3656;5601;6233;8491;5871;4868;5609;4294;1399;9175;50488;23118;23542;5599;4296;1852;10392	MAP3K7;MAP3K5;ADORA2B;RIPK2;FGF14;IRAK1;GPS1;CDC42EP5;SH2D3A;GPS2;TNFRSF19;MAP3K12;SH2D3C;ARHGEF6;TAB3;UBE2N;TRIB1;FGF12;TAB1;IRAK2;MAPK9;RPS27A;MAP4K3;MAP4K2;NPHS1;MAP2K7;MAP3K10;CRKL;MAP3K13;MINK1;TAB2;MAPK8IP2;MAPK8;MAP3K11;DUSP9;NOD1	0.202925	0.988501	biological_process
GO:0046330	positive regulation of JNK cascade	36	12755	36	13332	0.00282242	0.00270027	1.04524	4217;29108;222643;8767;10371;64170;57551;7164;5345;22881;27035;55504;10913;51384;1647;9344;142679;6504;90441;51347;2185;5871;4294;6788;10125;8324;59341;50488;4055;60401;9965;54106;56940;9821;4296;10392	MAP3K5;PYCARD;UNC5CL;RIPK2;SEMA3A;CARD9;TAOK1;TPD52L1;SERPINF2;ANKRD6;NOX1;TNFRSF19;EDAR;WNT16;GADD45A;TAOK2;DUSP19;SLAMF1;ZNF622;TAOK3;PTK2B;MAP4K2;MAP3K10;STK3;RASGRP1;FZD7;TRPV4;MINK1;LTBR;EDA2R;FGF19;TLR9;DUSP22;RB1CC1;MAP3K11;NOD1	0.202925	0.988501	biological_process
GO:0006302	double-strand break repair	36	12755	36	13332	0.00282242	0.00270027	1.04524	10111;9665;2138;83666;54617;9577;23064;157570;322;55218;29086;84057;85456;79913;197342;113130;10519;9985;51720;10039;284071;9319;4361;79184;146956;7415;10721;642636;200558;54840;199720;84142;165918;9025;151636;2140	RAD50;MARF1;EYA1;PARP9;INO80;BABAM2;SETX;ESCO2;APBB1;EXD2;BABAM1;MND1;TNKS1BP1;ACTR5;EME2;CDCA5;CIB1;REC8;UIMC1;PARP3;MEIOC;TRIP13;MRE11;BRCC3;EME1;VCP;POLQ;RAD21L1;APLF;APTX;GGN;ABRAXAS1;RNF168;RNF8;DTX3L;EYA3	0.202925	0.988501	biological_process
GO:0007519	skeletal muscle tissue development	36	12755	36	13332	0.00282242	0.00270027	1.04524	6498;1020;3142;5308;26576;6840;7881;10472;51804;4223;4618;196541;27086;3236;2317;8048;4656;10791;245806;9148;1756;4634;3235;1432;7042;11149;4868;387;56261;7026;1310;140465;79784;29895;4208;4617	SKIL;CDK5;HLX;PITX2;SRPK3;SVIL;KCNAB1;ZBTB18;SIX4;MEOX2;MYF6;METTL21C;FOXP1;HOXD10;FLNB;CSRP3;MYOG;VAMP5;VGLL2;NEURL1;DMD;MYL3;HOXD9;MAPK14;TGFB2;BVES;NPHS1;RHOA;GPCPD1;NR2F2;COL19A1;MYL6B;MYH14;MYLPF;MEF2C;MYF5	0.202925	0.988501	biological_process
GO:0007157	heterophilic cell-cell adhesion via plasma membrane cell adhesion molecules	36	12755	36	13332	0.00282242	0.00270027	1.04524	10666;22871;5818;8642;120425;11141;57863;25945;259197;23705;57228;10178;26011;5819;347902;869;1525;2895;57451;22859;8763;214;79633;91179;56253;7369;201633;3678;199731;1000;253559;55714;57463;923;386724;1002	CD226;NLGN1;NECTIN1;DCHS1;JAML;IL1RAPL1;CADM3;NECTIN3;NCR3;CADM1;SMAGP;TENM1;TENM4;NECTIN2;AMIGO2;CBLN1;CXADR;GRID2;TENM2;ADGRL1;CD164;ALCAM;FAT4;SCARF2;CRTAM;UMOD;TIGIT;ITGA5;CADM4;CDH2;CADM2;TENM3;AMIGO1;CD6;AMIGO3;CDH4	0.202925	0.988501	biological_process
GO:0008333	endosome to lysosome transport	36	12755	36	13332	0.00282242	0.00270027	1.04524	441925;84067;83547;201475;23339;81609;57617;27072;63894;63971;65082;64400;388;23295;55823;7251;9482;29911;6845;4074;10042;1045;22906;64601;66008;22898;22863;64089;51361;84376;6272;23557;151636;9737;55681;51510	BECN2;FAM160A2;RILP;RAB12;VPS39;SNX27;VPS18;VPS41;VIPAS39;KIF13A;VPS33A;AKTIP;RHOB;MGRN1;VPS11;TSG101;STX8;HOOK2;VAMP7;M6PR;HMGXB4;CDX2;TRAK1;VPS16;TRAK2;DENND3;ATG14;SNX16;HOOK1;HOOK3;SORT1;SNAPIN;DTX3L;GPRASP1;SCYL2;CHMP5	0.202925	0.988501	biological_process
GO:0051028	mRNA transport	36	12755	36	13332	0.00282242	0.00270027	1.04524	4600;143244;6396;55421;59343;55110;144983;57097;55308;2332;23299;8570;6830;55677;645177;9284;1984;55916;56648;7884;51213;10128;3178;3297;64901;25909;9444;10644;4641;6432;9908;10643;10204;23039;3800;65110	MX2;EIF5AL1;SEC13;NCBP3;SENP2;MAGOHB;HNRNPA1L2;PARP11;DDX19A;FMR1;BICD2;KHSRP;SUPT6H;IWS1;LOC645177;NPIPA1;EIF5A;NXT2;EIF5A2;SLBP;LUZP4;LRPPRC;HNRNPA1;HSF1;RANBP17;AHCTF1;QKI;IGF2BP2;MYO1C;SRSF7;G3BP2;IGF2BP3;NUTF2;XPO7;KIF5C;UPF3A	0.202925	0.988501	biological_process
GO:0048511	rhythmic process	36	12755	36	13332	0.00282242	0.00270027	1.04524	1020;4800;22871;402055;85457;25942;11335;26224;1815;6096;10765;139135;102724428;8242;1390;54551;6667;1457;7008;23291;5563;5562;10399;8850;5601;79723;55269;84667;7153;2146;150094;5468;9975;55068;5599;6839	CDK5;NFYA;NLGN1;SRRD;CIPC;SIN3A;CBX3;FBXL3;DRD4;RORB;KDM5B;PASD1;SIK1B;KDM5C;CREM;MAGEL2;SP1;CSNK2A1;TEF;FBXW11;PRKAA2;PRKAA1;RACK1;KAT2B;MAPK9;SUV39H2;PSPC1;HES7;TOP2A;EZH2;SIK1;PPARG;NR1D2;ENOX1;MAPK8;SUV39H1	0.202925	0.988501	biological_process
GO:0030968	endoplasmic reticulum unfolded protein response	36	12755	36	13332	0.00282242	0.00270027	1.04524	55298;9451;4780;148327;91319;55829;8614;55741;9666;7494;10488;26608;80267;56886;1491;54956;168620;285533;79139;7415;111089941;27230;8720;84447;153222;51360;387923;80279;55757;10273;51009;30001;90993;55432;84699;22926	RNF121;EIF2AK3;NFE2L2;CREB3L4;DERL3;SELENOS;STC2;EDEM2;DZIP3;XBP1;CREB3;TBL2;EDEM3;UGGT1;CTH;PARP16;BHLHA15;RNF175;DERL1;VCP;MMP24-AS1-EDEM2;SERP1;MBTPS1;SYVN1;CREBRF;MBTPS2;SERP2;CDK5RAP3;UGGT2;STUB1;DERL2;ERO1A;CREB3L1;YOD1;CREB3L3;ATF6	0.202925	0.988501	biological_process
GO:0061337	cardiac conduction	36	12755	36	13332	0.00282242	0.00270027	1.04524	6331;3775;93589;3751;785;4205;3770;57731;779;783;30818;30820;59283;10369;30819;27091;55799;775;6324;776;9992;3777;9254;59285;3759;782;9424;786;781;3750;10368;3768;784;60598;27092;3761	SCN5A;KCNK1;CACNA2D4;KCND2;CACNB4;MEF2A;KCNJ14;SPTBN4;CACNA1S;CACNB2;KCNIP3;KCNIP1;CACNG8;CACNG2;KCNIP2;CACNG5;CACNA2D3;CACNA1C;SCN1B;CACNA1D;KCNE2;KCNK3;CACNA2D2;CACNG6;KCNJ2;CACNB1;KCNK6;CACNG1;CACNA2D1;KCND1;CACNG3;KCNJ12;CACNB3;KCNK15;CACNG4;KCNJ4	0.202925	0.988501	biological_process
GO:0006919	activation of cysteine-type endopeptidase activity involved in apoptotic process	36	12755	36	13332	0.00282242	0.00270027	1.04524	22861;29108;9451;79594;8795;9026;112399;51065;1611;55367;4891;5366;10541;9994;56616;4804;10018;10017;91662;7415;112267910;23786;10399;26355;3429;5134;29843;1285;27018;8738;23787;340485;8797;4088;55081;10392	NLRP1;PYCARD;EIF2AK3;MUL1;TNFRSF10B;HIP1R;EGLN3;RPS27L;DAP;PIDD1;SLC11A2;PMAIP1;ANP32B;CASP8AP2;DIABLO;NGFR;BCL2L11;BCL2L10;NLRP12;VCP;LOC112267910;BCL2L13;RACK1;FAM162A;IFI27;PDCD2;SENP1;COL4A3;BEX3;CRADD;MTCH1;ACER2;TNFRSF10A;SMAD3;IFT57;NOD1	0.202925	0.988501	biological_process
GO:0030017	sarcomere	33	14160	33	14857	0.00233051	0.00222118	1.04922	832;4626;22927;7273;4632;442721;7220;375;3998;115557;4621;3611;4634;7111;7079;4624;5687;79912;85366;4625;4633;25802;8878;92235;51778;7137;70;84700;137735;376132;4622;4620;7139	CAPZB;MYH8;HABP4;TTN;MYL1;LMOD2;TRPC1;ARF1;LMAN1;ARHGEF25;MYH3;ILK;MYL3;TMOD1;TIMP4;MYH6;PSMA6;PYROXD1;MYLK2;MYH7;MYL2;LMOD1;SQSTM1;DUSP27;MYOZ2;TNNI3;ACTC1;MYO18B;ABRA;LRRC10;MYH4;MYH2;TNNT2	0.204456	0.991243	cellular_component
GO:0005881	cytoplasmic microtubule	33	14160	33	14857	0.00233051	0.00222118	1.04922	84080;51181;284451;6344;10376;55829;10013;7461;65983;51512;27175;23122;9751;51308;79827;403;27230;54867;54627;145483;7283;6288;11092;283987;26586;59341;6249;10844;9545;58477;332;23332;7846	ENKD1;DCXR;ODF3L2;SCTR;TUBA1B;SELENOS;HDAC6;CLIP2;GRAMD2B;GTSE1;TUBG2;CLASP2;SNPH;REEP2;CLMP;ARL3;SERP1;TMEM214;MAP10;FAM161B;TUBG1;SAA1;SPACA9;HID1;CKAP2;TRPV4;CLIP1;TUBGCP2;RAB3D;SRPRB;BIRC5;CLASP1;TUBA1A	0.204456	0.991243	cellular_component
GO:0042645	mitochondrial nucleoid	33	14160	33	14857	0.00233051	0.00222118	1.04922	7019;292;64216;22868;55794;37;80298;7417;51106;55379;3032;6472;9361;1763;7284;10845;6742;11232;116447;506;10128;6832;3030;26073;5442;54931;84300;1629;7978;79736;2926;22907;60493	TFAM;SLC25A5;TFB2M;FASTKD2;DDX28;ACADVL;MTERF2;VDAC2;TFB1M;LRRC59;HADHB;SHMT2;LONP1;DNA2;TUFM;CLPX;SSBP1;POLG2;TOP1MT;ATP5F1B;LRPPRC;SUPV3L1;HADHA;POLDIP2;POLRMT;TRMT10C;UQCC2;DBT;MTERF1;TEFM;GRSF1;DHX30;FASTKD5	0.204456	0.991243	cellular_component
GO:0016235	aggresome	33	14160	33	14857	0.00233051	0.00222118	1.04922	5663;51622;221960;7541;3225;26297;10013;55437;23390;221044;9463;23523;5905;23224;91607;27129;1856;22803;57713;9866;29979;3232;57565;80174;2268;11279;140545;8878;29110;9695;1938;5588;9816	PSEN1;CCZ1;CCZ1B;ZBTB14;HOXC9;SERGEF;HDAC6;STRADB;ZDHHC17;UCMA;PICK1;CABIN1;RANGAP1;SYNE2;SLFN11;HSPB7;DVL2;XRN2;SFMBT2;TRIM66;UBQLN1;HOXD3;KLHL14;DBF4B;FGR;KLF8;RNF32;SQSTM1;TBK1;EDEM1;EEF2;PRKCQ;URB2	0.204456	0.991243	cellular_component
GO:0030173	integral component of Golgi membrane	33	14160	33	14857	0.00233051	0.00222118	1.04922	10897;90522;128637;51124;64921;169714;91252;780776;100533496;5768;347734;57134;25972;201158;142891;84912;6860;259230;10237;55331;51030;51000;113419;55501;11079;8460;9583;340485;166929;9159;5986;29914;100507003	YIF1A;YIF1B;TBC1D20;IER3IP1;CASD1;QSOX2;SLC39A13;TVP23A;TVP23C-CDRT4;QSOX1;SLC35B2;MAN1C1;UNC50;TVP23C;SAMD8;SLC35B4;SYT4;SGMS1;SLC35B1;ACER3;TVP23B;SLC35B3;TEX261;CHST12;RER1;TPST1;ENTPD4;ACER2;SGMS2;PCSK7;RFNG;UBIAD1;GFY	0.204456	0.991243	cellular_component
GO:0055037	recycling endosome	87	14160	89	14857	0.00614407	0.00599044	1.02565	6293;27229;55532;150684;55275;144717;1780;27342;150368;287;10079;64601;8673;100533105;51421;79065;23043;5912;8411;1318;79778;7846;359;10490;3775;414918;22876;8766;286410;26276;23426;9482;1238;53354;11267;8934;7283;80223;11188;9135;29058;285195;23678;1317;4891;63894;149466;2890;9341;23200;9873;23080;26994;387849;64284;26056;9912;26119;10564;201627;51554;8417;79735;6653;51552;5901;55111;23432;10028…	VPS52;TUBGCP4;SLC30A10;COMMD1;VPS53;PHETA1;DYNC1I1;RABGEF1;PHETA2;ANK2;ATP9A;VPS16;VAMP8;C8orf44-SGK3;AMOTL2;ATG9A;TNIK;RAP2B;EEA1;SLC31A2;MICALL2;TUBA1A;AQP2;VTI1B;KCNK1;DENND6B;INPP5F;RAB11A;ATP11C;VPS33B;GRIP1;STX8;ACKR2;PANK1;SNF8;RAB29;TUBG1;RAB11FIP1;NISCH;RABEP1;TMEM230;SLC9A9;SGK3;SLC31A1;SLC11A2;VIPAS39;C1orf210;GRIA1;VAMP3;ATP11B;FCHSD2;AVL9;RNF11;REP15;RAB17;RAB11FIP5;ARHGAP44;LDLRAP1;…	0.205694	0.991243	cellular_component
GO:0009897	external side of plasma membrane	87	14160	89	14857	0.00614407	0.00599044	1.02565	22871;3916;10859;117531;3762;2028;921;51744;10495;5034;100423062;3675;290;387837;2676;3084;214;2206;4036;3684;4240;166647;118429;1209;10666;6338;80274;9173;343413;79054;657;55867;51311;2044;10159;1141;107987044;3678;349667;29126;131450;2741;133396;80381;3760;9332;114908;3685;3902;58530;6340;11085;7036;460;161198;338328;1003;2015;349633;115650;3655;308;3674;57493;4217;1515;2207;3572;146760;84168;8…	NLGN1;LAMP1;LILRB1;TMC1;KCNJ5;ENPEP;CD5;CD244;ENOX2;P4HB;IGLL5;ITGA3;ANPEP;CLEC12B;GFRA3;NRG1;ALCAM;MS4A2;LRP2;ITGAM;MFGE8;ADGRA3;ANTXR2;CLPTM1;CD226;SCNN1B;SCUBE1;IL1RL1;FCRL6;TRPM8;BMPR1A;SLC22A11;TLR8;EPHA5;ATP6AP2;CHRNB2;LOC107987044;ITGA5;RTN4RL2;CD274;CD200R1;GLRA1;IL31RA;CD276;KCNJ3;CD163;TMEM123;ITGAV;LAG3;LY6G6D;SCNN1G;ADAM30;TFR2;ASTN1;CLEC14A;GPIHBP1;CDH5;ADGRE1;PLET1;TNFRSF13C;ITGA6;A…	0.205694	0.991243	cellular_component
GO:0005802	trans-Golgi network	112	14160	115	14857	0.0079096	0.00774046	1.02185	120892;374868;10133;10139;8678;2803;6810;27314;2800;55275;144717;23122;27344;5066;150368;4924;6845;51542;1212;10079;79585;134829;25776;122553;92979;84679;51056;79065;55627;116985;84725;3920;23062;79094;27252;8729;6311;4689;9435;54432;23057;83696;55361;51763;10981;9482;399687;8985;10228;4074;8677;7042;10717;66005;8934;55297;23621;8675;64083;55062;84661;93643;157807;5879;29058;54103;2315;762;26960;…	LRRK2;ATP9B;OPTN;ARFRP1;BECN1;GOLGA4;STX4;RAB30;GOLGA1;VPS53;PHETA1;CLASP2;PCSK1N;PAM;PHETA2;NUCB1;VAMP7;VPS54;CLTB;ATP9A;CORO7;CLVS2;CBY1;TRAPPC6B;MARCHF9;SLC9A7;LAP3;ATG9A;SMPD4;ARAP1;PLEKHA8;LAMP2;GGA2;CHAC1;KLHL20;GBF1;ATXN2;NCF4;CHST2;YIPF1;NMNAT2;TRAPPC9;PI4K2A;INPP5K;RAB32;STX8;MYO18A;PLOD3;STX6;M6PR;STX10;TGFB2;AP4B1;CHID1;RAB29;CCDC91;BACE1;STX16;GOLPH3;WIPI1;DPY30;TJAP1;CLVS1;RAC1;TMEM2…	0.205975	0.991243	cellular_component
GO:0002576	platelet degranulation	66	12755	67	13332	0.00517444	0.0050255	1.02964	374354;5874;3920;197;10490;2316;226;22927;5004;5099;87;3273;83706;29106;5345;22915;81;5768;5005;54863;78991;27154;3959;8407;259215;4067;29789;7076;7423;1521;51706;23052;10184;7873;55664;139322;3671;967;6694;66005;6813;7424;110599563;5154;54495;3699;3700;5919;88;5267;54676;9948;308;3674;7044;10916;6812;51097;7094;5341;94121;334;10447;9749;51368;5552	NHLRC2;RAB27B;LAMP2;AHSG;VTI1B;FLNA;ALDOA;HABP4;ORM1;PCDH7;ACTN1;HRG;FERMT3;SCG3;SERPINF2;MMRN1;ACTN4;QSOX1;ORM2;TOR4A;PCYOX1L;BRPF3;LGALS3BP;TAGLN2;LY6G6F;LYN;OLA1;TIMP1;VEGFB;CTSW;CYB5R1;ENDOD1;LHFPL2;MANF;CDC37L1;APOOL;ISLR;CD63;SPP2;CHID1;STXBP2;VEGFC;LY6G6F-LY6G6D;PDGFA;TMX3;ITIH3;ITIH4;RARRES2;ACTN2;SERPINA4;GTPBP2;WDR1;ANXA5;ITGA2B;LEFTY2;MAGED2;STXBP1;SCCPDH;TLN1;PLEK;SYTL4;APLP2;FAM3C;PH…	0.20722	0.988501	biological_process
GO:1901796	regulation of signal transduction by p53 class mediator	66	12755	67	13332	0.00517444	0.0050255	1.02964	10111;1020;8445;83695;4839;5458;23368;5928;84289;10919;7862;133383;8550;79813;7161;29117;5565;83860;84154;116028;112858;144715;5563;22974;5562;6873;1108;6884;387893;1763;80010;51616;133746;26155;51230;9219;84126;6908;6233;204851;91875;23212;51422;54971;7156;53632;6875;25946;9212;138474;3065;55003;11198;53615;147746;6749;11073;5300;5571;1107;64769;9891;10419;6877;26013;1459	RAD50;CDK5;DYRK2;RHNO1;NOP2;POU4F2;PPP1R13B;RBBP4;ING5;EHMT2;BRPF1;SETD9;MAPKAPK5;EHMT1;TP73;BRD7;PRKAB2;TAF3;RPF2;RMI2;TP53RK;RAD9B;PRKAA2;TPX2;PRKAA1;TAF2;CHD4;TAF13;KMT5A;DNA2;RMI1;TAF9B;JMY;NOC2L;PHF20;MTA2;ATRIP;TBP;RPS27A;HIPK1;TTC5;RRS1;PRKAG2;BANP;TOP3A;PRKAG3;TAF4B;ZNF385A;AURKB;TAF1L;HDAC1;PAK1IP1;SUPT16H;MBD3;HIPK4;SSRP1;TOPBP1;PIN1;PRKAG1;CHD3;MEAF6;NUAK1;PRMT5;TAF5;L3MBTL1;CSNK2A2	0.20722	0.988501	biological_process
GO:0004725	protein tyrosine phosphatase activity	71	11893	72	12391	0.0059699	0.00581067	1.0274	5792;54434;2138;5801;63904;54935;5774;25930;9829;5780;7179;5800;9110;5771;2070;8073;5797;5728;1846;84867;5786;2139;26191;8897;92609;27143;64419;374462;11122;84959;5803;85464;93492;114971;142679;7803;8732;11266;145553;5782;10076;8446;138639;1849;1850;283871;285193;51207;11072;26095;1847;5796;55613;1844;150290;78986;8776;8555;56940;26469;128853;1845;338599;168448;1852;9107;9108;5802;54961;2140;80824	PTPRF;SSH1;EYA1;PTPRR;DUSP21;DUSP23;PTPN3;PTPN23;DNAJC6;PTPN9;TPTE;PTPRO;MTMR4;PTPN2;EYA4;PTP4A2;PTPRM;PTEN;DUSP4;PTPN5;PTPRA;EYA2;PTPN22;MTMR3;TIMM50;PALD1;MTMR14;PTPRQ;PTPRT;UBASH3B;PTPRZ1;SSH2;TPTE2;PTPMT1;DUSP19;PTP4A1;RNGTT;DUSP12;MDP1;PTPN12;PTPRU;DUSP11;PTPDC1;DUSP7;DUSP8;PGP;DUSP28;DUSP13;DUSP14;PTPN20;DUSP5;PTPRK;MTMR8;DUSP2;DUSP18;DUSP26;MTMR1;CDC14B;DUSP22;PTPN18;DUSP15;DUSP3;DUPD1;CDC…	0.208538	0.986478	molecular_function
GO:0004197	cysteine-type endopeptidase activity	38	11893	38	12391	0.00319516	0.00306674	1.04187	642;9958;1515;8722;1519;9986;9700;6422;9736;1520;1513;8078;10868;8239;9097;9099;9101;84749;7398;1521;9100;8975;84971;57695;840;84938;10600;27283;219333;23192;8237;23581;25862;2923;5641;115201;23032;1522	BLMH;USP15;CTSV;CTSF;CTSO;RCE1;ESPL1;SFRP1;USP34;CTSS;CTSK;USP5;USP20;USP9X;USP14;USP2;USP8;USP30;USP1;CTSW;USP10;USP13;ATG4D;USP37;CASP7;ATG4C;USP16;TINAG;USP12;ATG4B;USP11;CASP14;USP49;PDIA3;LGMN;ATG4A;USP33;CTSZ	0.209893	0.986478	molecular_function
GO:0030176	integral component of endoplasmic reticulum membrane	86	14160	88	14857	0.00607345	0.00592313	1.02538	55161;6786;57171;57818;7494;1388;26103;259230;10998;79993;64834;550;84255;118813;23344;161247;2081;6253;54020;347734;6238;401494;54898;51604;8818;7466;55331;619373;113419;166929;7108;51009;10299;92579;51669;9695;9200;10269;26580;9451;6252;9986;51283;91319;55829;8879;10026;84236;10170;4779;54872;142891;84912;54788;84649;79139;128486;51000;54344;60481;54463;11001;10113;22845;83460;23141;152002;7993…	TMEM33;STIM1;DOLPP1;G6PC2;XBP1;ATF6B;LRIT1;SGMS1;SLC27A5;ELOVL7;ELOVL1;AUP1;SLC37A3;ZFYVE27;ESYT1;FITM1;ERN1;RTN2;SLC37A1;SLC35B2;RRBP1;HACD4;ELOVL2;PIGT;DPM2;WFS1;ACER3;MBOAT4;TEX261;SGMS2;TM7SF2;DERL2;MARCHF6;G6PC3;SARAF;EDEM1;HACD1;ZMPSTE24;BSCL2;EIF2AK3;RTN1;RCE1;BFAR;DERL3;SELENOS;SGPL1;PIGK;RHBDD1;DHRS9;NFE2L1;PIGG;SAMD8;SLC35B4;DNAJB12;DGAT2;DERL1;FITM2;SLC35B3;DPM3;ELOVL5;RETREG1;SLC27A2;…	0.212044	0.991243	cellular_component
GO:0032868	response to insulin	35	12755	35	13332	0.00274402	0.00262526	1.04524	5350;51083;376497;6429;3692;3795;4435;3667;3033;5009;4067;7097;7425;22937;6431;6814;107987248;51052;3030;7352;4149;139596;2692;5798;85569;143686;5207;6272;130399;59341;9852;3291;2170;51141;83667	PLN;GAL;SLC27A1;SRSF4;EIF6;KHK;CITED1;IRS1;HADH;OTC;LYN;TLR2;VGF;SCAP;SRSF6;STXBP3;LOC107987248;PRLH;HADHA;UCP3;MAX;UPRT;GHRHR;PTPRN;GALP;SESN3;PFKFB1;SORT1;ACVR1C;TRPV4;EPM2AIP1;HSD11B2;FABP3;INSIG2;SESN2	0.21213	0.988501	biological_process
GO:0035019	somatic stem cell population maintenance	35	12755	35	13332	0.00274402	0.00262526	1.04524	3280;678;6422;57167;84891;5437;6944;283149;8451;6997;5440;79727;8861;22882;1045;7547;2034;27022;7101;6662;55211;5438;5439;6497;9079;2001;57216;3516;9241;5431;7071;5433;63978;6299;5432	HES1;ZFP36L2;SFRP1;SALL4;ZSCAN10;POLR2H;VPS72;BCL9L;CUL4A;TDGF1;POLR2K;LIN28A;LDB1;ZHX2;CDX2;ZIC3;EPAS1;FOXD3;NR2E1;SOX9;DPPA4;POLR2I;POLR2J;SKI;LDB2;ELF5;VANGL2;RBPJ;NOG;POLR2B;KLF10;POLR2D;PRDM14;SALL1;POLR2C	0.21213	0.988501	biological_process
GO:0071277	cellular response to calcium ion	35	12755	35	13332	0.00274402	0.00262526	1.04524	6331;29904;1393;22871;79800;118;4205;4761;6857;107;10105;9362;29957;27132;5515;8826;125981;2822;27101;2039;79085;3208;10156;8895;8904;825;444;2021;1800;57192;63928;65125;221184;3707;4208	SCN5A;EEF2K;CRHBP;NLGN1;CARF;ADD1;MEF2A;NEUROD2;SYT1;ADCY1;PPIF;CPNE6;SLC25A24;CPNE7;PPP2CA;IQGAP1;ACER1;GPLD1;CACYBP;DMTN;SLC25A23;HPCA;RASA4;CPNE3;CPNE1;CAPN3;ASPH;ENDOG;DPEP1;MCOLN1;CHP2;WNK1;CPNE2;ITPKB;MEF2C	0.21213	0.988501	biological_process
GO:0043966	histone H3 acetylation	35	12755	35	13332	0.00274402	0.00262526	1.04524	6885;54107;55140;84289;100303755;23522;7862;79960;23774;27097;27154;57325;5187;112869;51562;2648;51616;8850;10474;56655;10626;1810;6871;55689;11143;51176;23338;9767;26610;11091;10629;117143;147166;9913;8464	MAP3K7;POLE3;ELP3;ING5;PET117;KAT6B;BRPF1;JADE1;BRD1;TAF5L;BRPF3;KAT14;PER1;SGF29;MBIP;KAT2A;TAF9B;KAT2B;TADA3;POLE4;TRIM16;DR1;TADA2A;YEATS2;KAT7;LEF1;JADE2;JADE3;ELP4;WDR5;TAF6L;TADA1;TRIM16L;SUPT7L;SUPT3H	0.21213	0.988501	biological_process
GO:0031532	actin cytoskeleton reorganization	35	12755	35	13332	0.00274402	0.00262526	1.04524	2316;253260;5590;64098;84168;221692;11132;9024;7430;1901;55742;84062;3645;26037;1525;8572;55561;9855;5898;26053;8477;8394;387;9294;8476;27032;2252;59341;50488;4289;2241;23043;8829;5341;79778	FLNA;RICTOR;PRKCZ;PARVG;ANTXR1;PHACTR1;CAPN10;BRSK2;EZR;S1PR1;PARVA;DTNBP1;INSRR;SIPA1L1;CXADR;PDLIM4;CDC42BPG;FARP2;RALA;AUTS2;GPR65;PIP5K1A;RHOA;S1PR2;CDC42BPA;ATP2C1;FGF7;TRPV4;MINK1;MKLN1;FER;TNIK;NRP1;PLEK;MICALL2	0.21213	0.988501	biological_process
GO:0006006	glucose metabolic process	35	12755	35	13332	0.00274402	0.00262526	1.04524	130589;51181;390637;347;5161;7915;9255;680;283450;55276;1390;7021;115209;5166;5165;5163;5162;5160;5562;221927;1432;27230;1737;4938;6652;8660;83440;23038;5236;10327;11188;2200;5164;1374;3767	GALM;DCXR;GDPGP1;APOD;PDHA2;ALDH5A1;AIMP1;BRS3;HECTD4;PGM2;CREM;TFAP2B;OMA1;PDK4;PDK3;PDK1;PDHB;PDHA1;PRKAA1;BRAT1;MAPK14;SERP1;DLAT;OAS1;SORD;IRS2;ADPGK;WDTC1;PGM1;AKR1A1;NISCH;FBN1;PDK2;CPT1A;KCNJ11	0.21213	0.988501	biological_process
GO:0006091	generation of precursor metabolites and energy	35	12755	35	13332	0.00274402	0.00262526	1.04524	2632;1346;93974;1339;1337;79178;2998;434;291;2847;84701;54677;1351;10063;2696;5255;5167;51;1327;364;6341;506;2642;5261;5256;5257;10157;10975;1743;10007;552;55526;1350;7425;5504	GBE1;COX7A1;ATP5IF1;COX6A2;COX6A1;THTPA;GYS2;ASIP;SLC25A4;MCHR1;COX4I2;CROT;COX8A;COX17;GIPR;PHKA1;ENPP1;ACOX1;COX4I1;AQP7;SCO1;ATP5F1B;GCGR;PHKG2;PHKA2;PHKB;AASS;UQCR11;DLST;GNPDA1;AVPR1A;DHTKD1;COX7C;VGF;PPP1R2	0.21213	0.988501	biological_process
GO:0006635	fatty acid beta-oxidation	35	12755	35	13332	0.00274402	0.00262526	1.04524	27349;55268;37;1666;1632;1376;80724;34;54677;3033;30;126129;3032;3295;10478;51102;84129;1962;3030;39;56898;38;11001;10449;33;5191;1891;549;55862;1892;1375;5828;1374;83667;4706	MCAT;ECHDC2;ACADVL;DECR1;ECI1;CPT2;ACAD10;ACADM;CROT;HADH;ACAA1;CPT1C;HADHB;HSD17B4;SLC25A17;MECR;ACAD11;EHHADH;HADHA;ACAT2;BDH2;ACAT1;SLC27A2;ACAA2;ACADL;PEX7;ECH1;AUH;ECHDC1;ECHS1;CPT1B;PEX2;CPT1A;SESN2;NDUFAB1	0.21213	0.988501	biological_process
GO:0045665	negative regulation of neuron differentiation	35	12755	35	13332	0.00274402	0.00262526	1.04524	56478;10363;79191;1656;58190;10660;388585;9745;282969;7161;3398;27339;6496;2737;25871;152330;57534;57540;1840;1756;440275;6900;22882;5469;3670;6658;85458;55755;9283;28514;64843;27257;4009;8929;7101	EIF4ENIF1;HMG20A;IRX3;DDX6;CTDSP1;LBX1;HES5;ZNF536;FUOM;TP73;ID2;PRPF19;SIX3;GLI3;NEPRO;CNTN4;MIB1;DISP3;DTX1;DMD;EIF2AK4;CNTN2;ZHX2;MED1;ISL1;SOX3;DIXDC1;CDK5RAP2;GPR37L1;DLL1;ISL2;LSM1;LMX1A;PHOX2B;NR2E1	0.21213	0.988501	biological_process
GO:0001570	vasculogenesis	35	12755	35	13332	0.00274402	0.00262526	1.04524	5308;55109;4435;51162;8879;10052;4643;3791;23414;5921;22976;8322;3685;100129098;3087;10266;54922;57178;10352;6608;55273;5747;8463;83605;9444;23493;93649;54345;57493;7137;100506013;64321;51564;6862;25976	PITX2;AGGF1;CITED1;EGFL7;SGPL1;GJC1;MYO1E;KDR;ZFPM2;RASA1;PAXIP1;FZD4;ITGAV;LOC100129098;HHEX;RAMP2;RASIP1;ZMIZ1;WARS2;SMO;TMEM100;PTK2;TEAD2;CCM2;QKI;HEY2;MYOCD;SOX18;HEG1;TNNI3;APELA;SOX17;HDAC7;TBXT;TIPARP	0.21213	0.988501	biological_process
GO:0035579	specific granule membrane	60	14160	61	14857	0.00423729	0.00410581	1.03202	10857;64386;55754;23352;9725;222487;6515;8514;80331;199675;401258;961;158747;8907;1084;81619;8560;6518;54918;121260;6843;101;5787;196527;57153;3685;8773;353189;8649;10043;10555;6793;8694;138050;2204;64114;79895;8673;94103;23250;22918;11001;932;683;3903;3684;1088;57126;9522;9761;441864;221;1143;84329;160364;326624;53831;10970;2040;2358	PGRMC1;MMP25;TMEM30A;UBR4;TMEM63A;ADGRG3;SLC2A3;KCNAB2;DNAJC5;MCEMP1;RAB44;CD47;MOSPD2;AP1M1;CEACAM3;TSPAN14;DEGS1;SLC2A5;CMTM6;SLC15A4;VAMP1;ADAM8;PTPRB;ANO6;SLC44A2;ITGAV;SNAP23;SLCO4C1;LAMTOR3;TOM1;AGPAT2;STK10;DGAT1;HGSNAT;FCAR;TMBIM1;ATP8B4;VAMP8;ORMDL3;ATP11A;CD93;SLC27A2;MS4A3;BST1;LAIR1;ITGAM;CEACAM8;CD177;SCAMP1;MLEC;TARM1;ALDH3B1;CHRNB4;HVCN1;CLEC12A;RAB37;GPR84;CKAP4;STOM;FPR2	0.212886	0.991243	cellular_component
GO:0055038	recycling endosome membrane	60	14160	61	14857	0.00423729	0.00410581	1.03202	3106;30845;11252;10133;10490;25999;3134;201475;30846;8766;255231;9744;3133;51104;51201;81926;10479;10938;84440;3105;11021;100287171;27065;23673;51762;10066;6861;9341;2890;23163;23200;192683;55041;5872;9230;382;8572;57826;10890;30844;5867;56850;64284;3107;8673;26056;84679;8324;55630;4218;9727;9522;2923;115111;5912;22841;24141;118813;117584;85377	HLA-B;EHD3;PACSIN2;OPTN;VTI1B;CLIP3;HLA-F;RAB12;EHD2;RAB11A;MCOLN2;ACAP1;HLA-E;ABHD17B;ZDHHC2;ABHD17A;SLC9A6;EHD1;RAB11FIP4;HLA-A;RAB35;WASHC1;NSG1;STX12;RAB8B;SCAMP2;SYT5;VAMP3;GRIA1;GGA3;ATP11B;SCAMP5;PLEKHB2;RAB13;RAB11B;ARF6;PDLIM4;RAP2C;RAB10;EHD4;RAB4A;GRIPAP1;RAB17;HLA-C;VAMP8;RAB11FIP5;SLC9A7;FZD7;SLC39A4;RAB8A;RAB11FIP3;SCAMP1;PDIA3;SLC26A7;RAP2B;RAB11FIP2;LAMP5;ZFYVE27;RFFL;MICALL1	0.212886	0.991243	cellular_component
GO:0030336	negative regulation of cell migration	65	12755	66	13332	0.00509604	0.0049505	1.0294	6722;23189;57406;54361;89795;684;80199;56254;6423;57522;6422;23671;64411;8646;8428;647135;5728;247;23613;58516;60672;653464;1809;1602;388;114882;9747;51765;5365;57826;1813;6781;6237;140;753;348110;79772;127435;10076;104;8751;196528;7481;5796;5318;8519;11057;10193;375056;83481;23560;286205;9901;57413;57152;11188;1800;5912;4092;9241;393;9863;9231;8434;6910	SRF;KANK1;ABHD6;WNT4;NAV3;BST2;FUZ;RNF20;SFRP2;SRGAP1;SFRP1;TMEFF2;ARAP3;CHRD;STK24;SRGAP2B;PTEN;ALOX15B;ZMYND8;SINHCAF;MIIP;SRGAP2C;DPYSL3;DACH1;RHOB;OSBPL8;TCAF1;STK26;PLXNB3;RAP2C;DRD2;STC1;RRAS;ADORA3;LDLRAD4;ARPIN;MCTP1;PODN;PTPRU;ADARB1;ADAM15;ARID2;WNT11;PTPRK;PKP2;IFITM1;ABHD2;RNF41;MIA3;EPPK1;GTPBP4;SCAI;SRGAP3;TMIGD3;SLURP1;NISCH;DPEP1;RAP2B;SMAD7;NOG;ARHGAP4;MAGI2;DLG5;RECK;TBX5	0.214196	0.988501	biological_process
GO:0030315	T-tubule	32	14160	32	14857	0.00225989	0.00215387	1.04922	6331;8987;288;3762;6253;779;113146;3760;7430;6546;6326;6324;9472;476;477;79026;287;3759;6769;148;7779;9722;5962;5348;6717;493;825;817;6323;6548;5532;3767	SCN5A;STBD1;ANK3;KCNJ5;RTN2;CACNA1S;AHNAK2;KCNJ3;EZR;SLC8A1;SCN2A;SCN1B;AKAP6;ATP1A1;ATP1A2;AHNAK;ANK2;KCNJ2;STAC;ADRA1A;SLC30A1;NOS1AP;RDX;FXYD1;SRI;ATP2B4;CAPN3;CAMK2D;SCN1A;SLC9A1;PPP3CB;KCNJ11	0.214543	0.991243	cellular_component
GO:1904724	tertiary granule lumen	32	14160	32	14857	0.00225989	0.00215387	1.04922	23191;427;820;28988;25840;226;5004;1471;2352;6709;25852;5768;1520;6947;56954;5646;3608;8993;116844;1118;1265;25797;10321;79792;5236;4048;7130;5806;126014;124583;388698;230	CYFIP1;ASAH1;CAMP;DBNL;METTL7A;ALDOA;ORM1;CST3;FOLR3;SPTAN1;ARMC8;QSOX1;CTSS;TCN1;NIT2;PRSS3;ILF2;PGLYRP1;LRG1;CHIT1;CNN2;QPCT;CRISP3;GSDMD;PGM1;LTA4H;TNFAIP6;PTX3;OSCAR;CANT1;FLG2;ALDOC	0.214543	0.991243	cellular_component
GO:0030335	positive regulation of cell migration	93	12755	95	13332	0.00729126	0.00712571	1.02323	2321;81029;8877;56034;10630;6810;55140;131578;81;84904;23625;7494;3918;90;22902;11235;7803;10399;11151;10795;23224;57214;23587;5154;1435;51176;4641;4088;2241;2886;25777;286077;80310;7046;83706;22800;65992;7042;7205;7481;8660;55604;2268;3678;7429;29126;146206;256158;3912;59352;57343;1812;91663;9043;5156;3791;4067;642273;4680;79872;3685;6997;285966;2185;54859;349633;80781;4908;8895;5420;3655;5747;3…	FLT1;WNT5B;SPHK1;PDGFC;PDPN;STX4;ELP3;LRRC15;ACTN4;ARHGEF39;FAM89B;XBP1;LAMC2;ACVR1;RUFY3;PDCD10;PTP4A1;RACK1;CORO1A;ZNF268;SYNE2;CEMIP;ELP5;PDGFA;CSF1;LEF1;MYO1C;SMAD3;FER;GRB7;SUN2;FAM83H;PDGFD;TGFBR1;FERMT3;RRAS2;DDRGK1;TGFB2;TRIP6;WNT11;IRS2;CARMIL1;FGR;ITGA5;VIL1;CD274;CARMIL2;HMCN2;LAMB1;LGR6;ZNF304;DRD1;MYADM;SPAG9;PDGFRA;KDR;LYN;FAM110C;CEACAM6;CBLL1;ITGAV;TDGF1;TCAF2;PTK2B;ELP6;PLET1;COL…	0.214741	0.988501	biological_process
GO:0003713	transcription coactivator activity	158	11893	162	12391	0.0132851	0.013074	1.01615	56943;4666;2958;2962;9968;8554;4863;27097;51282;6603;24148;6942;6496;8609;64900;25988;54457;10524;10062;23568;51188;9325;10025;84193;9442;4520;6875;7025;9794;10001;7528;117143;11030;10521;1999;10987;3054;6605;10472;9464;92140;6872;93624;7182;5715;23426;4117;283149;10084;245806;89780;8289;56970;23326;10691;22938;29915;81550;86;10499;6598;345643;23558;10498;9441;51003;6599;64321;100527963;8721;9913…	ENY2;NACA;GTF2A2;GTF2F1;MED12;PIAS1;NPAT;TAF5L;SCAND1;SMARCD2;PRPF6;TCF20;SIX3;KLF7;LPIN3;HINFP;TAF7L;KAT5;NR1H3;ARL2BP;SS18L2;TRIP4;MED16;SETD3;MED27;MTF1;TAF4B;NR2F1;MAML1;MED6;YY1;TADA1;RBPMS;DDX17;ELF3;COPS5;HCFC1;SMARCE1;ZBTB18;HAND2;MTDH;TAF1;TADA2B;NR2C2;PSMD9;GRIP1;MAK;BCL9L;PQBP1;VGLL2;WNT3A;ARID1A;ATXN7L3;USP22;GMEB1;SNW1;HCFC2;TDRD3;ACTL6A;NCOA2;SMARCB1;MCIDAS;WBP2;CARM1;MED26;MED31;SM…	0.214918	0.986478	molecular_function
GO:0007049	cell cycle	223	12755	230	13332	0.0174833	0.0172517	1.01343	54478;1020;83695;57092;389857;1841;997;5933;10628;149628;55787;55355;100526767;29086;55320;10362;53918;2874;8239;126731;102724428;55914;9589;10300;64061;6829;8536;7803;10296;9903;387778;10399;5413;163859;415116;54971;1389;55665;79187;80174;10904;5300;55137;54466;55544;902;1663;10713;904;1459;55512;196;134359;8450;3054;25847;29945;126353;126520;9577;6714;10907;81928;51490;85444;50624;55143;6872;15…	PIMREG;CDK5;RHNO1;PCNP;CENPVL1;DTYMK;CDC34;RBL1;TXNIP;PYHIN1;TXLNG;HJURP;RNF103-CHMP3;BABAM1;MIS18BP1;HMG20B;PELO;GPS2;USP9X;CCSAP;SIK1B;ERBIN;WTAP;KATNB1;TSPYL2;SUPT5H;CAMK1;PTP4A1;MAEA;KLHL21;SPDYC;RACK1;SEPTIN5;SDE2;PIM3;BANP;CREBL2;URGCP;FSD1;DBF4B;BLCAP;PIN1;FIGN;SPIN2A;RBM38;CCNH;DDX11;USP39;CCNT1;CSNK2A2;SMPD3;AHR;POC5;CUL4B;HCFC1;ANAPC13;ANAPC4;MISP;PLK5;BABAM2;SRC;TXNL4A;CABLES2;SPOUT1;L…	0.216079	0.988501	biological_process
GO:0016021	integral component of membrane	2658	14160	2780	14857	0.187712	0.187117	1.00318	113452;57583;6734;100101267;399909;131578;114659;220972;54977;55016;56894;91683;6746;10653;55032;285671;4185;753;11326;94081;339983;64101;339398;254827;23646;200931;51272;285242;7357;91179;22918;102723475;340307;4036;9761;10613;200909;63905;57502;6548;408050;102724488;2196;221303;1468;9672;84197;3953;9173;83999;2823;10227;129684;493856;399888;1603;4580;114794;100505591;148930;5824;55353;25849;558…	TMEM54;TMEM181;SRPRA;POM121C;PCNX3;LRRC15;LRRC37B;MARCHF8;SLC25A38;MARCHF1;AGPAT3;SYT12;SSR2;SPINT2;SLC35A5;RNF180;ADAM11;LDLRAD4;VSIG4;SFXN1;NAT8L;LRRC4;LINGO4;NAALADL2;PLD3;SLC51A;BET1L;HTR3E;UGCG;SCARF2;CD93;KCNE1B;CTAGE6;LRP2;MLEC;ERLIN1;HTR3D;MANBAL;NLGN4X;SLC9A1;NOMO3;LOC102724488;FAT2;FAM162B;SLC25A10;SDC3;POMK;LEPR;IL1RL1;KREMEN1;GPM6A;MFSD10;CNTNAP5;CISD2;FAM180B;DAD1;MTX1;ELFN2;LRRC3C;K…	0.216404	0.991243	cellular_component
GO:0005765	lysosomal membrane	228	14160	236	14857	0.0161017	0.0158848	1.01366	57231;51606;6396;4012;57709;3916;79901;3122;3112;55283;255231;3118;79803;2028;220972;162;23339;23400;55016;84219;223082;220002;57617;79726;7781;373;51479;84283;5862;27074;55315;81502;11342;309;4646;23531;119032;3127;5167;57153;6845;84286;56928;290;252839;967;8763;57665;64601;255189;92979;57120;157753;529;8673;8774;1534;9842;4036;10325;4864;3109;245972;121260;729991;3920;123745;51622;10490;59345;5…	SNX14;ATP6V1H;SEC13;LNPEP;SLC7A14;LAMP1;CYBRD1;HLA-DRA;HLA-DOB;MCOLN3;MCOLN2;HLA-DQA2;HPS6;ENPEP;MARCHF8;AP1B1;VPS39;ATP13A2;MARCHF1;WDR24;ZNRF2;CYB561A3;VPS18;WDR59;SLC30A3;TRIM23;ANKFY1;TMEM79;RAB2A;LAMP3;SLC29A3;HM13;RNF13;ANXA6;MYO6;MMD;BORCS7;HLA-DRB5;ENPP1;SLC44A2;VAMP7;TMEM175;SPPL2B;ANPEP;TMEM9;CD63;CD164;RDH14;VPS16;PLA2G4F;MARCHF9;GOPC;TMEM74;ATP6V1E1;VAMP8;NAPG;CYB561;PLEKHM1;LRP2;RRAG…	0.217138	0.991243	cellular_component
GO:0003924	GTPase activity	240	11893	247	12391	0.0201799	0.0199338	1.01235	120892;4600;89941;5874;10139;57381;116987;9364;6734;55154;27314;2768;2935;23551;9790;150786;2635;5869;401258;11020;373;27175;51062;91608;5868;51762;5862;121268;10382;142684;10633;339122;51807;5872;403;6016;3266;6729;22931;3265;2643;2909;163351;25837;10325;203068;25923;148252;394;11158;2778;347517;389643;84273;5912;57111;2793;1983;9609;51277;1938;10767;7846;55669;998;79631;53917;5906;8766;5878;103…	LRRK2;MX2;RHOT2;RAB27B;ARFRP1;RHOJ;AGAP1;RAB28;SRPRA;MSTO1;RAB30;GNA12;GSPT1;RASD2;BMS1;RAB6D;GBP3;RAB5B;RAB44;IFT27;TRIM23;TUBG2;ATL1;RASL10B;RAB5A;RAB8B;RAB2A;RHEBL1;TUBB4A;RAB40A;RASL10A;RAB43;TUBA8;RAB13;ARL3;RIT1;ERAS;SRP54;RAB18;HRAS;GCH1;ARHGAP35;GBP6;RAB26;RRAGB;TUBB;ATL3;DIRAS1;ARHGAP5;RABL2B;GNAS;RAB41;NUGGC;NOA1;RAP2B;RAB25;GNGT2;EIF5;RAB36;DNAJC27;EEF2;HBS1L;TUBA1A;MFN1;CDC42;EFL1;RAB…	0.218648	0.986478	molecular_function
GO:0050839	cell adhesion molecule binding	37	11893	37	12391	0.00311107	0.00298604	1.04187	10666;22871;3695;5818;9379;1363;120425;57863;25945;259197;23705;27020;7430;912;57228;54413;10178;26011;5819;9378;3728;101;1525;10288;11187;22829;57451;22859;56253;57555;3676;201633;199731;253559;8170;55714;57502	CD226;NLGN1;ITGB7;NECTIN1;NRXN2;CPE;JAML;CADM3;NECTIN3;NCR3;CADM1;NPTN;EZR;CD1D;SMAGP;NLGN3;TENM1;TENM4;NECTIN2;NRXN1;JUP;ADAM8;CXADR;LILRB2;PKP3;NLGN4Y;TENM2;ADGRL1;CRTAM;NLGN2;ITGA4;TIGIT;CADM4;CADM2;SLC14A2;TENM3;NLGN4X	0.21871	0.986478	molecular_function
GO:0006914	autophagy	92	12755	94	13332	0.00721286	0.00705071	1.023	120892;10133;8678;10533;56893;310;23339;84219;3691;9706;57617;7494;29982;25989;140775;9842;10193;8878;4864;81631;23710;83636;53917;23274;643847;90678;1611;26191;7405;411;9100;29919;51100;7316;128338;7009;9711;9779;23192;11152;83734;4218;22933;23230;55062;5291;8406;84141;201475;10548;79142;27072;8975;51127;7415;54734;284417;57103;9528;54874;9821;9895;55255;441925;55201;128866;643834;79735;81876;10…	LRRK2;OPTN;BECN1;ATG7;UBQLN4;ANXA7;VPS39;WDR24;ITGB4;ULK2;VPS18;XBP1;NRBF2;ULK3;SMCR8;PLEKHM1;RNF41;SQSTM1;NPC1;MAP1LC3B;GABARAPL1;C19orf12;RAB24;CLEC16A;PGA4;LRSAM1;DAP;PTPN22;UVRAG;ARSB;USP10;RMC1;SH3GLB1;UBC;DRAM2;TMBIM6;RUBCN;TBC1D5;ATG4B;WDR45;ATG10;RAB8A;SIRT2;VPS13A;WIPI1;PIK3CB;SRPX;EVA1A;RAB12;TM9SF1;PHF23;VPS41;USP13;TRIM17;VCP;RAB39A;TMEM150B;TIGAR;TMEM59;FNBP1L;RB1CC1;TECPR2;WDR41;BEC…	0.220799	0.988501	biological_process
GO:0006368	transcription elongation from RNA polymerase II promoter	64	12755	65	13332	0.00501764	0.00487549	1.02916	2958;2962;8518;55140;84337;54623;2966;2957;2960;100506888;404672;5437;55677;6921;22936;83860;6830;55250;162699;51755;6829;80349;55840;9646;2961;2959;55795;6827;6873;6884;7936;51616;11047;5440;6923;22916;25920;6908;123169;9150;107983955;6924;6875;85403;138474;11198;51224;23168;4686;5438;6749;5439;2963;26610;29072;5433;5431;7469;5432;80237;6917;6877;728929;51497	GTF2A2;GTF2F1;ELP1;ELP3;ELOF1;PAF1;GTF2H2;GTF2A1;GTF2E1;ELOA3D;GTF2H5;POLR2H;IWS1;ELOC;ELL2;TAF3;SUPT6H;ELP2;ELOA3;CDK12;SUPT5H;WDR61;EAF2;CTR9;GTF2E2;GTF2B;PCID2;SUPT4H1;TAF2;TAF13;NELFE;TAF9B;ADRM1;POLR2K;ELOB;NCBP2;NELFB;TBP;LEO1;CTDP1;ELOA3C;ELOA;TAF4B;EAF1;TAF1L;SUPT16H;ELOA2;RTF1;NCBP1;POLR2I;SSRP1;POLR2J;GTF2F2;ELP4;SETD2;POLR2D;POLR2B;NELFA;POLR2C;ELL3;TCEA1;TAF5;ELOA3B;NELFCD	0.221377	0.988501	biological_process
GO:0016491	oxidoreductase activity	69	11893	70	12391	0.00580173	0.00564926	1.02699	56605;79133;1638;79758;317749;54884;56948;9524;25912;79966;10493;55256;55806;51635;57179;9645;115817;220002;1591;2222;207063;51706;147015;54438;6319;150209;9446;84263;285362;83592;84188;8630;3995;84795;25979;345275;57665;10826;253017;92106;80020;57190;606495;79912;27158;55572;1534;140680;122945;23028;728635;25974;143686;389434;374875;2108;51097;283985;30001;55711;119391;55068;3992;10954;55066;815…	ERO1B;NDUFAF5;DCT;DHRS12;DHRS4L2;RETSAT;SDR39U1;TECR;C1orf43;SCD5;VAT1;ADI1;HR;DHRS7;KIAA1191;MICAL2;DHRS1;CYB561A3;CYP24A1;FDFT1;DHRSX;CYB5R1;DHRS13;GFOD1;SCD;AIFM3;GSTO1;HSDL2;SUMF1;AKR1E2;FAR1;HSD17B6;FADS3;PYROXD2;DHRS7B;HSD17B13;RDH14;FAXDC2;TECRL;OXNAD1;FOXRED2;SELENON;CYB5RL;PYROXD1;NDOR1;FOXRED1;CYB561;C20orf96;NOXRED1;KDM1A;DHRS4L1;MMACHC;SESN3;IYD;HSD11B1L;ETFA;SCCPDH;FADS6;ERO1A;FAR2;G…	0.221718	0.986478	molecular_function
GO:0022008	neurogenesis	34	12755	34	13332	0.00266562	0.00255026	1.04524	79641;6605;79094;6695;4760;8642;741;6259;93166;57167;55746;2903;90135;59336;53335;57576;55643;55897;221496;2173;2047;27319;53339;3084;79633;64434;27164;84934;7472;55755;284403;153241;4975;6299	ROGDI;SMARCE1;CHAC1;SPOCK1;NEUROD1;DCHS1;ZNHIT2;RYK;PRDM6;SALL4;NUP133;GRIN2A;BTBD6;PRDM13;BCL11A;KIF17;BTBD2;MESP1;LEMD2;FABP7;EPHB1;BHLHE22;BTBD1;NRG1;FAT4;NOM1;SALL3;RITA1;WNT2;CDK5RAP2;WDR62;CEP120;OMP;SALL1	0.221752	0.988501	biological_process
GO:0008203	cholesterol metabolic process	34	12755	34	13332	0.00266562	0.00255026	1.04524	6820;8435;27329;1583;55911;114876;3953;6653;11160;319;10682;4779;6721;57540;22937;9023;3069;8431;10136;8029;3638;2230;8720;6713;51360;10577;114879;26119;23780;10613;4864;6646;8542;23436	SULT2B1;SOAT2;ANGPTL3;CYP11A1;APOBR;OSBPL1A;LEPR;SORL1;ERLIN2;APOF;EBP;NFE2L1;SREBF2;DISP3;SCAP;CH25H;HDLBP;NR0B2;CELA3A;CUBN;INSIG1;FDX1;MBTPS1;SQLE;MBTPS2;NPC2;OSBPL5;LDLRAP1;APOL2;ERLIN1;NPC1;SOAT1;APOL1;CELA3B	0.221752	0.988501	biological_process
GO:0006654	phosphatidic acid biosynthetic process	34	12755	34	13332	0.00266562	0.00255026	1.04524	8443;137964;376497;100137049;254531;1609;8399;10554;55326;51205;56894;201164;57678;30814;23259;84803;23171;149998;80821;150763;100652777;253558;10555;1606;8681;79888;56895;200879;80339;81579;2819;283748;51099;64600	GNPAT;GPAT4;SLC27A1;PLA2G4B;LPCAT4;DGKQ;PLA2G10;AGPAT1;AGPAT5;ACP6;AGPAT3;PLD6;GPAM;PLA2G2E;DDHD2;GPAT3;GPD1L;LIPI;DDHD1;GPAT2;LOC100652777;LCLAT1;AGPAT2;DGKA;JMJD7-PLA2G4B;LPCAT1;AGPAT4;LIPH;PNPLA3;PLA2G12A;GPD1;PLA2G4D;ABHD5;PLA2G2F	0.221752	0.988501	biological_process
GO:0019722	calcium-mediated signaling	34	12755	34	13332	0.00266562	0.00255026	1.04524	90070;120892;5170;100137049;9451;8877;11251;56923;10316;5336;7462;83988;340205;27040;283455;55607;168620;10645;7447;222545;79772;55784;8681;3208;5032;54795;51196;10231;8600;90550;552;11123;219931;2358	LACRT;LRRK2;PDPK1;PLA2G4B;EIF2AK3;SPHK1;PTGDR2;NMUR2;NMUR1;PLCG2;LAT2;NCALD;TREML1;LAT;KSR2;PPP1R9A;BHLHA15;CAMKK2;VSNL1;GPRC6A;MCTP1;MCTP2;JMJD7-PLA2G4B;HPCA;P2RY11;TRPM4;PLCE1;RCAN2;TNFSF11;MCU;AVPR1A;RCAN3;TPCN2;FPR2	0.221752	0.988501	biological_process
GO:0045669	positive regulation of osteoblast differentiation	34	12755	34	13332	0.00266562	0.00255026	1.04524	23051;3572;4880;537;54361;105373244;6423;4745;860;56975;56998;93;657;2737;90;4086;7477;3611;4090;7480;9260;338773;2201;51430;51374;54857;2697;8519;658;4921;659;3570;255743;4208	ZHX3;IL6ST;NPPC;ATP6AP1;WNT4;LOC105373244;SFRP2;NELL1;RUNX2;FAM20C;CTNNBIP1;ACVR2B;BMPR1A;GLI3;ACVR1;SMAD1;WNT7B;ILK;SMAD5;WNT10B;PDLIM7;TMEM119;FBN2;SUCO;ATRAID;GDPD2;GJA1;IFITM1;BMPR1B;DDR2;BMPR2;IL6R;NPNT;MEF2C	0.221752	0.988501	biological_process
GO:0015031	protein transport	320	12755	331	13332	0.0250882	0.0248275	1.0105	57231;6293;30845;10533;51808;55707;25956;11337;90527;91947;6565;10266;51272;81930;23041;9842;79065;152579;79719;79711;53917;83547;27252;5906;6238;51652;2665;23423;80144;84932;63928;29934;57132;93664;158056;9525;51594;387680;64689;60561;111240474;54734;123016;253725;9270;155382;51296;152789;51026;51552;89853;79363;738;192683;57020;91461;54997;8773;51560;29911;116442;115827;55763;10043;64393;55738;…	SNX14;VPS52;EHD3;ATG7;PHAX;NECAP2;SEC31B;GABARAP;DUOXA1;ARRDC4;SLC15A2;RAMP2;BET1L;KIF18A;MON2;PLEKHM1;ATG9A;SCFD2;AAGAB;IPO4;RAB24;RILP;KLHL20;RAP1A;RRBP1;CHMP3;GDI2;TMED3;FRAS1;RAB2B;CHP2;SNX12;CHMP1B;CADPS2;MAMDC4;VPS4B;NBAS;WASHC2A;GORASP1;RINT1;CRYZL2P-SEC16B;RAB39A;TTC8;WASHC2C;ITGB1BP1;VPS37D;SLC15A3;JAKMIP1;GOLT1B;RAB14;MVB12B;CPLANE2;VPS51;SCAMP5;VPS35L;PKDCC;TESC;SNAP23;RAB6B;HOOK2;RAB3…	0.224507	0.988501	biological_process
GO:0005844	polysome	31	14160	31	14857	0.00218927	0.00208656	1.04922	26523;26019;10445;129563;1965;85451;6311;6192;124540;2332;4733;55124;7458;4440;55323;440275;140801;79727;8087;51389;4628;5687;1981;55364;1618;10985;8531;9513;9271;1975;27161	AGO1;UPF2;MCRS1;DIS3L2;EIF2S1;UNK;ATXN2;RPS4Y1;MSI2;FMR1;DRG1;PIWIL2;EIF4H;MSI1;LARP6;EIF2AK4;RPL10L;LIN28A;FXR1;RWDD1;MYH10;PSMA6;EIF4G1;IMPACT;DAZL;GCN1;YBX3;FXR2;PIWIL1;EIF4B;AGO2	0.225126	0.991243	cellular_component
GO:0016592	mediator complex	31	14160	31	14857	0.00218927	0.00208656	1.04922	1024;9412;116931;9968;9282;55588;892;84246;9477;219541;55090;9440;133522;9443;400569;8558;10025;5469;112950;51586;9442;9862;6837;9969;9441;10001;51003;23389;29079;54797;90390	CDK8;MED21;MED12L;MED12;MED14;MED29;CCNC;MED10;MED20;MED19;MED9;MED17;PPARGC1B;MED7;MED11;CDK10;MED16;MED1;MED8;MED15;MED27;MED24;MED22;MED13;MED26;MED6;MED31;MED13L;MED4;MED18;MED30	0.225126	0.991243	cellular_component
GO:0005791	rough endoplasmic reticulum	31	14160	31	14857	0.00218927	0.00208656	1.04922	762;57003;7095;23023;29927;4653;9227;29098;79147;23657;54901;81502;411;121665;4924;6185;3759;10458;6124;6184;79727;51430;2044;27346;7356;3361;117;80149;161176;10970;6780	CA4;CCDC47;SEC62;TMCC1;SEC61A1;MYOC;LRAT;RANGRF;FKRP;SLC7A11;CDKAL1;HM13;ARSB;SPPL3;NUCB1;RPN2;KCNJ2;BAIAP2;RPL4;RPN1;LIN28A;SUCO;EPHA5;TMEM97;SCGB1A1;HTR5A;ADCYAP1R1;ZC3H12A;SYNE3;CKAP4;STAU1	0.225126	0.991243	cellular_component
GO:0016459	myosin complex	31	14160	31	14857	0.00218927	0.00208656	1.04922	9326;140469;51168;283446;84952;4643;92922;55930;90427;4651;4640;4645;4642;53904;399687;64005;4635;10627;4624;4430;80022;4628;58498;4648;4625;4633;140735;23026;140465;57530;80179	ZNHIT3;MYO3B;MYO15A;MYO1H;CGNL1;MYO1E;CCDC102A;MYO5C;BMF;MYO10;MYO1A;MYO5B;MYO1D;MYO3A;MYO18A;MYO1G;MYL4;MYL12A;MYH6;MYO1B;MYO15B;MYH10;MYL7;MYO7B;MYH7;MYL2;DYNLL2;MYO16;MYL6B;CGN;MYO19	0.225126	0.991243	cellular_component
GO:0004519	endonuclease activity	36	11893	36	12391	0.00302699	0.00290533	1.04187	54059;9941;7247;101060024;85463;340554;126549;53918;201164;197342;1774;157697;122651;1775;22894;137902;4361;23052;390443;6037;6039;10146;84659;10128;105378148;6036;493901;105375107;340152;2021;6038;55728;6035;4155;79605;10595	YBEY;EXOG;TSN;LOC101060024;ZC3H12C;ZC3H12B;ANKLE1;PELO;PLD6;EME2;DNASE1L1;ERICH1;RNASE11;DNASE1L2;DIS3;PXDNL;MRE11;ENDOD1;RNASE9;RNASE3;RNASE6;G3BP1;RNASE7;LRPPRC;LOC105378148;RNASE2;RNASE12;LOC105375107;ZC3H12D;ENDOG;RNASE4;N4BP2;RNASE1;MBP;PGBD5;ERN2	0.227896	0.986478	molecular_function
GO:0001047	core promoter binding	36	11893	36	12391	0.00302699	0.00290533	1.04187	27316;57658;26523;4862;10013;6294;9759;10014;7494;79733;9705;2005;170506;4656;9575;144455;406;23528;6908;5469;4841;6932;50674;3428;4520;55269;3192;2146;3642;3065;55749;257101;7709;27161;10379;2103	RBMX;CALCOCO1;AGO1;NPAS2;HDAC6;SAFB;HDAC4;HDAC5;XBP1;E2F8;ST18;ELK4;DHX36;MYOG;CLOCK;E2F7;ARNTL;ZNF281;TBP;MED1;NONO;TCF7;NEUROG3;IFI16;MTF1;PSPC1;HNRNPU;EZH2;INSM1;HDAC1;CCAR1;ZNF683;ZBTB17;AGO2;IRF9;ESRRB	0.227896	0.986478	molecular_function
GO:0008144	drug binding	36	11893	36	12391	0.00302699	0.00290533	1.04187	49;2168;1128;3351;2350;6422;51284;3358;1815;29881;54576;539;5229;5836;2348;1723;2194;1813;10846;8029;51311;6729;6608;5138;54577;7153;4036;5144;5915;4504;1129;3157;3148;1633;5532;1268	ACR;FABP1;CHRM1;HTR1B;FOLR2;SFRP1;TLR7;HTR2C;DRD4;NPC1L1;UGT1A8;ATP5PO;PGGT1B;PYGL;FOLR1;DHODH;FASN;DRD2;PDE10A;CUBN;TLR8;SRP54;SMO;PDE2A;UGT1A7;TOP2A;LRP2;PDE4D;RARB;MT3;CHRM2;HMGCS1;HMGB2;DCK;PPP3CB;CNR1	0.227896	0.986478	molecular_function
GO:0008092	cytoskeletal protein binding	36	11893	36	12391	0.00302699	0.00290533	1.04187	9501;1020;11252;29993;226;288;10580;257019;10126;5774;2318;11132;84978;64097;29763;27295;6546;84665;29116;1861;11155;55327;10160;9855;286187;11151;26092;88;83481;5775;54566;2170;9231;9033;57669;230	RPH3AL;CDK5;PACSIN2;PACSIN1;ALDOA;ANK3;SORBS1;FRMD3;DNAL4;PTPN3;FLNC;CAPN10;FRMD5;EPB41L4A;PACSIN3;PDLIM3;SLC8A1;MYPN;MYLIP;TOR1A;LDB3;LIN7C;FARP1;FARP2;PPP1R42;CORO1A;TOR1AIP1;ACTN2;EPPK1;PTPN4;EPB41L4B;FABP3;DLG5;PKD2L1;EPB41L5;ALDOC	0.227896	0.986478	molecular_function
GO:0005244	voltage-gated ion channel activity	36	11893	36	12391	0.00302699	0.00290533	1.04187	6331;29850;6330;6334;80333;50801;117155;30818;30820;56659;8912;259232;89822;55799;79073;6326;6324;6327;6332;11280;196527;255022;6328;56660;1193;54207;6336;3738;54102;9022;6323;140738;53405;83795;55800;10089	SCN5A;TRPM5;SCN4B;SCN8A;KCNIP4;KCNK4;CATSPER2;KCNIP3;KCNIP1;KCNK13;CACNA1H;NALCN;KCNK17;CACNA2D3;TMEM109;SCN2A;SCN1B;SCN2B;SCN7A;SCN11A;ANO6;CALHM1;SCN3A;KCNK12;CLIC2;KCNK10;SCN10A;KCNA3;CLIC6;CLIC3;SCN1A;TMEM37;CLIC5;KCNK16;SCN3B;KCNK7	0.227896	0.986478	molecular_function
GO:0003707	steroid hormone receptor activity	36	11893	36	12391	0.00302699	0.00290533	1.04187	164091;9970;2649;9572;6096;7182;85315;2516;6257;7067;7181;10062;7376;10424;8431;4929;2494;7068;344838;6256;54852;6097;11057;2104;7025;6258;5915;7026;2063;79957;5468;9975;190;2103;7101;6095	PAQR7;NR1I3;NR6A1;NR1D1;RORB;NR2C2;PAQR8;NR5A1;RXRB;THRA;NR2C1;NR1H3;NR1H2;PGRMC2;NR0B2;NR4A2;NR5A2;THRB;PAQR9;RXRA;PAQR5;RORC;ABHD2;ESRRG;NR2F1;RXRG;RARB;NR2F2;NR2F6;PAQR6;PPARG;NR1D2;NR0B1;ESRRB;NR2E1;RORA	0.227896	0.986478	molecular_function
GO:0004715	non-membrane spanning protein tyrosine kinase activity	36	11893	36	12391	0.00302699	0.00290533	1.04187	2534;7525;157285;1195;8767;6714;6503;5753;2444;4145;660;4067;7465;7006;7294;2885;84174;79834;640;91461;9402;8711;2185;3055;8576;2242;5747;2268;9031;10188;6725;2241;400581;55359;494551;10750	FYN;YES1;PRAG1;CLK1;RIPK2;SRC;SLA;PTK6;FRK;MATK;BMX;LYN;WEE1;TEC;TXK;GRB2;SLA2;PEAK1;BLK;PKDCC;GRAP2;TNK1;PTK2B;HCK;STK16;FES;PTK2;FGR;BAZ1B;TNK2;SRMS;FER;GRAPL;STYK1;WEE2;GRAP	0.227896	0.986478	molecular_function
GO:0001227	transcriptional repressor activity, RNA polymerase II transcription regulatory region sequence-specific DNA binding	68	11893	69	12391	0.00571765	0.00556856	1.02677	2117;333929;7699;7727;84295;4775;3720;5814;54039;4776;55502;80712;54927;165;51513;3218;11023;222894;153572;6935;50945;1390;64376;7555;127343;7767;10481;1877;4487;10522;30009;59348;144455;10865;79192;25806;148979;255877;3235;1045;8545;10127;4335;9925;9839;84524;27022;6932;2909;83482;6945;7755;440695;3166;2063;51385;8531;25803;2077;84108;4286;7227;83463;57659;84159;7728;79618;7975	ETV3;SNAI3;ZNF140;ZNF174;PHF6;NFATC3;JARID2;PURB;PCBP3;NFATC4;HES6;ESX1;CHCHD3;AEBP1;ETV7;HOXB8;VAX1;FERD3L;IRX2;ZEB1;TBX22;CREM;IKZF5;CNBP;DMBX1;ZNF224;HOXB13;E4F1;MSX1;DEAF1;TBX21;ZNF350;E2F7;ARID5A;IRX1;VAX2;GLIS1;BCL6B;HOXD9;CDX2;CGGBP1;ZNF263;MNT;ZBTB5;ZEB2;ZC3H8;FOXD3;TCF7;ARHGAP35;SCRT1;MLX;ZNF205;ETV3L;HMX1;NR2F6;ZNF589;YBX3;SPDEF;ERF;PCGF6;MITF;TRPS1;MXD3;ZBTB4;ARID5B;ZNF175;HMBOX1;MAFK	0.228577	0.986478	molecular_function
GO:0000785	chromatin	58	14160	59	14857	0.00409605	0.00397119	1.03144	4176;4734;4780;9324;64710;5976;26057;157570;55719;9126;57597;11335;10274;5901;79366;55806;3150;23244;7161;7320;84944;22893;7319;84629;65018;645177;114799;55010;80335;27085;63901;3835;84893;25836;54069;23047;10735;5469;51780;79723;11339;54840;5514;140775;23383;3065;10769;9878;79075;221037;23304;55818;23063;9500;3141;26013;1459;26993	MCM7;NEDD4;NFE2L2;HMGN3;NUCKS1;UPF1;ANKRD17;ESCO2;SLF2;SMC3;BAHCC1;CBX3;STAG1;RAN;HMGN5;HR;HMGN1;PDS5A;TP73;UBE2B;MAEL;BAHD1;UBE2A;TNRC18;PINK1;LOC645177;ESCO1;PARPBP;WDR82;MTBP;FAM111A;KIF22;FBH1;NIPBL;MIS18A;PDS5B;STAG2;MED1;KDM3B;SUV39H2;OIP5;APTX;PPP1R10;SMCR8;MAU2;HDAC1;PLK2;TOX4;DSCC1;JMJD1C;UBR2;KDM3A;WAPL;MAGED1;HLCS;L3MBTL1;CSNK2A2;AKAP8L	0.228656	0.991243	cellular_component
GO:0000776	kinetochore	58	14160	59	14857	0.00409605	0.00397119	1.03144	1783;3619;1062;151648;389857;10540;347549;54984;11004;25942;222229;51490;1639;1060;92822;23468;9793;5253;90417;56155;10403;9184;119504;1780;8655;221150;5048;54820;2491;3835;84148;8850;7272;80152;201161;51164;3297;51112;8243;81930;253635;8379;3192;55055;51143;11130;6249;387103;64769;10615;10910;23219;9183;4659;27085;23332;64946;4751	DYNC1LI2;INCENP;CENPE;SGO1;CENPVL1;DCTN2;CENPVL3;PINX1;KIF2C;SIN3A;LRWD1;SPOUT1;DCTN1;CENPC;ZNF276;CBX5;CKAP5;PHF2;KNSTRN;TEX14;NDC80;BUB3;ANAPC16;DYNC1I1;DYNLL1;SKA3;PAFAH1B1;NDE1;CENPI;KIF22;KAT8;KAT2B;TTK;CENPT;CENPV;DCTN4;HSF1;TRAPPC12;SMC1A;KIF18A;GPATCH11;MAD1L1;HNRNPU;ZWILCH;DYNC1LI1;ZWINT;CLIP1;CENPW;MEAF6;SPAG5;SUGT1;FBXO28;ZW10;PPP1R12A;MTBP;CLASP1;CENPH;NEK2	0.228656	0.991243	cellular_component
GO:0042383	sarcolemma	58	14160	59	14857	0.00409605	0.00397119	1.03144	6547;6331;633;84033;3916;5239;288;1293;10211;54221;113146;2318;8910;3880;6641;6546;1837;1292;84062;79147;137868;1180;10519;6518;7871;476;347273;478;1756;79026;287;6640;64091;493829;782;5152;11149;52;10518;23336;90523;124093;5348;1291;2692;7414;80024;3764;54407;481;1000;5534;28965;8082;3745;81493;9499;3908	SLC8A3;SCN5A;BGN;OBSCN;LAMP1;PGM5;ANK3;COL6A3;FLOT1;SNTG2;AHNAK2;FLNC;SGCE;KRT19;SNTB1;SLC8A1;DTNA;COL6A2;DTNBP1;FKRP;SGCZ;CLCN1;CIB1;SLC2A5;SLMAP;ATP1A1;CAVIN4;ATP1A3;DMD;AHNAK;ANK2;SNTA1;POPDC2;TRIM72;CACNB1;PDE9A;BVES;ACP1;CIB2;SYNM;MLIP;CCDC78;FXYD1;COL6A1;GHRHR;VCL;SLC8B1;KCNJ8;SLC38A2;ATP1B1;CDH2;PPP3R1;SLC27A6;SSPN;KCNB1;SYNC;MYOT;LAMA2	0.228656	0.991243	cellular_component
GO:0009952	anterior/posterior pattern specification	63	12755	64	13332	0.00493924	0.00480048	1.02891	2186;60529;5013;3202;340665;5125;9620;7046;4760;3225;3203;10194;9350;3218;4087;3233;3223;56998;3224;7703;93;23237;2737;3236;3219;7832;3200;4487;22955;2736;50937;3214;3213;3235;3087;3226;7289;2018;1045;3215;3204;7547;204851;6608;3206;56033;3211;3232;3212;3975;3227;1399;3239;7026;3216;6015;3221;3217;659;7528;6899;57216;2926	BPTF;ALX4;OTX1;HOXA5;CYP26C1;PCSK5;CELSR1;TGFBR1;NEUROD1;HOXC9;HOXA6;TSHZ1;CER1;HOXB8;SMAD2;HOXD4;HOXC6;CTNNBIP1;HOXC8;PCGF2;ACVR2B;ARC;GLI3;HOXD10;HOXB9;BTG2;HOXA3;MSX1;SCMH1;GLI2;CDON;HOXB4;HOXB3;HOXD9;HHEX;HOXC10;TULP3;EMX2;CDX2;HOXB5;HOXA7;ZIC3;HIPK1;SMO;HOXA10;BARX1;HOXB1;HOXD3;HOXB2;LHX1;HOXC11;CRKL;HOXD13;NR2F2;HOXB6;RING1;HOXC4;HOXB7;BMPR2;YY1;TBX1;VANGL2;GRSF1	0.228769	0.988501	biological_process
GO:0015701	bicarbonate transport	33	12755	33	13332	0.00258722	0.00247525	1.04524	65010;1811;51700;116369;1836;762;83959;768;57282;83697;771;57835;763;284129;23632;51706;9498;765;377677;759;760;10861;9497;606495;11238;6005;761;766;115111;6508;8671;65012;115019	SLC26A6;SLC26A3;CYB5R2;SLC26A8;SLC26A2;CA4;SLC4A11;CA9;SLC4A10;SLC4A9;CA12;SLC4A5;CA5A;SLC26A11;CA14;CYB5R1;SLC4A8;CA6;CA13;CA1;CA2;SLC26A1;SLC4A7;CYB5RL;CA5B;RHAG;CA3;CA7;SLC26A7;SLC4A3;SLC4A4;SLC26A10;SLC26A9	0.231809	0.988501	biological_process
GO:1905515	non-motile cilium assembly	33	12755	33	13332	0.00258722	0.00247525	1.04524	27152;26160;221322;80199;9742;79738;84314;1639;80173;92344;27185;152206;57545;27031;200894;25886;123016;57560;23116;10464;26005;200728;57562;55764;5108;11190;57216;55081;54903;51098;1453;84902;100507003	INTU;IFT172;TBC1D32;FUZ;IFT140;BBS10;TMEM107;DCTN1;IFT74;GORAB;DISC1;CCDC13;CC2D2A;NPHP3;ARL13B;POC1A;TTC8;IFT80;TOGARAM1;PIBF1;C2CD3;TMEM17;CEP126;IFT122;PCM1;CEP250;VANGL2;IFT57;MKS1;IFT52;CSNK1D;CEP89;GFY	0.231809	0.988501	biological_process
GO:0003151	outflow tract morphogenesis	33	12755	33	13332	0.00258722	0.00247525	1.04524	23129;3280;2138;4734;6423;4887;657;2253;8928;3611;100129098;25836;10427;1856;161882;3670;7481;2535;26508;23493;4889;1386;54345;8321;659;9249;6899;3516;9241;64321;2702;4208;7122	PLXND1;HES1;EYA1;NEDD4;SFRP2;NPY2R;BMPR1A;FGF8;FOXH1;ILK;LOC100129098;NIPBL;SEC24B;DVL2;ZFPM1;ISL1;WNT11;FZD2;HEYL;HEY2;NPY5R;ATF2;SOX18;FZD1;BMPR2;DHRS3;TBX1;RBPJ;NOG;SOX17;GJA5;MEF2C;CLDN5	0.231809	0.988501	biological_process
GO:0051453	regulation of intracellular pH	33	12755	33	13332	0.00258722	0.00247525	1.04524	6553;65010;1811;116369;11261;1836;83959;57282;6550;83697;6549;6508;10479;57835;284129;9498;285335;760;23315;10861;9497;285195;506;284525;84679;150159;115111;389015;6548;9777;8671;65012;115019	SLC9A5;SLC26A6;SLC26A3;SLC26A8;CHP1;SLC26A2;SLC4A11;SLC4A10;SLC9A3;SLC4A9;SLC9A2;SLC4A3;SLC9A6;SLC4A5;SLC26A11;SLC4A8;SLC9C1;CA2;SLC9A8;SLC26A1;SLC4A7;SLC9A9;ATP5F1B;SLC9C2;SLC9A7;SLC9B1;SLC26A7;SLC9A4;SLC9A1;TM9SF4;SLC4A4;SLC26A10;SLC26A9	0.231809	0.988501	biological_process
GO:0030178	negative regulation of Wnt signaling pathway	33	12755	33	13332	0.00258722	0.00247525	1.04524	51701;145258;4772;147495;2254;9968;4776;6423;6422;4435;25987;64359;56998;7088;6496;6425;388630;30851;100129098;4188;10399;80319;10042;25776;129293;27121;56033;25928;147906;54894;4035;57680;387914	NLK;GSC;NFATC1;APCDD1;FGF9;MED12;NFATC4;SFRP2;SFRP1;CITED1;TSKU;NXN;CTNNBIP1;TLE1;SIX3;SFRP5;TRABD2B;TAX1BP3;LOC100129098;MDFI;RACK1;CXXC4;HMGXB4;CBY1;TRABD2A;DKK4;BARX1;SOSTDC1;DACT3;RNF43;LRP1;CHD8;SHISA2	0.231809	0.988501	biological_process
GO:0016485	protein processing	33	12755	33	13332	0.00258722	0.00247525	1.04524	5663;26160;1368;5125;9508;165;1520;9512;9028;219743;79147;2737;54760;84301;23385;26085;51107;1362;151516;5289;83464;10939;5046;162494;7384;8532;26005;9509;83752;9159;54933;55851;5552	PSEN1;IFT172;CPM;PCSK5;ADAMTS3;AEBP1;CTSS;PMPCB;RHBDL1;TYSND1;FKRP;GLI3;PCSK4;DDI2;NCSTN;KLK13;APH1A;CPD;ASPRV1;PIK3C3;APH1B;AFG3L2;PCSK6;RHBDL3;UQCRC1;CPZ;C2CD3;ADAMTS2;LONP2;PCSK7;RHBDL2;PSENEN;SRGN	0.231809	0.988501	biological_process
GO:0006879	cellular iron ion homeostasis	33	12755	33	13332	0.00258722	0.00247525	1.04524	164656;2395;79901;30061;537;57217;23545;84317;23400;9114;148738;4891;151176;6500;212;28982;4738;4682;523;9550;286133;7036;6233;3263;23479;147007;3658;80762;6556;8454;26234;55832;3934	TMPRSS6;FXN;CYBRD1;SLC40A1;ATP6AP1;TTC7A;ATP6V0A2;CCDC115;ATP13A2;ATP6V0D1;HJV;SLC11A2;ERFE;SKP1;ALAS2;FLVCR1;NEDD8;NUBP1;ATP6V1A;ATP6V1G1;SCARA5;TFR2;RPS27A;HPX;ISCU;TMEM199;IREB2;NDFIP1;SLC11A1;CUL1;FBXL5;CAND1;LCN2	0.231809	0.988501	biological_process
GO:0031252	cell leading edge	30	14160	30	14857	0.00211864	0.00201925	1.04922	146206;57698;5590;9748;1639;54836;10013;8729;3691;57175;375;23122;10006;5048;23616;10109;90102;55561;133746;22848;8861;79567;8543;8476;55604;7283;667;9079;126695;149371	CARMIL2;SHTN1;PRKCZ;SLK;DCTN1;BSPRY;HDAC6;GBF1;ITGB4;CORO1B;ARF1;CLASP2;ABI1;PAFAH1B1;SH3BP1;ARPC2;PHLDB2;CDC42BPG;JMY;AAK1;LDB1;RIPOR1;LMO4;CDC42BPA;CARMIL1;TUBG1;DST;LDB2;KDF1;EXOC8	0.236231	0.991243	cellular_component
GO:0030665	clathrin-coated vesicle membrane	30	14160	30	14857	0.00211864	0.00201925	1.04922	28988;9026;6857;162;8120;127833;6572;11021;8907;5868;143425;9341;163;950;8322;4646;6845;164;4074;10618;554;57214;8673;57706;4036;8674;26119;1129;10053;29988	DBNL;HIP1R;SYT1;AP1B1;AP3B2;SYT2;SLC18A3;RAB35;AP1M1;RAB5A;SYT9;VAMP3;AP2B1;SCARB2;FZD4;MYO6;VAMP7;AP1G1;M6PR;TGOLN2;AVPR2;CEMIP;VAMP8;DENND1A;LRP2;VAMP4;LDLRAP1;CHRM2;AP1M2;SLC2A8	0.236231	0.991243	cellular_component
GO:0030139	endocytic vesicle	30	14160	30	14857	0.00211864	0.00201925	1.04922	30845;9693;2319;30011;81693;57449;5878;338557;5869;84440;27333;54413;5868;9788;6453;55823;4646;51735;5872;23607;382;1813;8029;64284;5287;10755;4036;9135;23392;8417	EHD3;RAPGEF2;FLOT2;SH3KBP1;AMN;PLEKHG5;RAB5C;FFAR4;RAB5B;RAB11FIP4;GOLIM4;NLGN3;RAB5A;MTSS1;ITSN1;VPS11;MYO6;RAPGEF6;RAB13;CD2AP;ARF6;DRD2;CUBN;RAB17;PIK3C2B;GIPC1;LRP2;RABEP1;ECPAS;STX7	0.236231	0.991243	cellular_component
GO:0035023	regulation of Rho protein signal transduction	62	12755	63	13332	0.00486084	0.00472547	1.02865	84033;221178;55785;23370;7984;55160;152273;57449;55200;9826;64857;10211;27237;84904;25791;54848;26084;128272;2245;23268;397;57580;115557;396;64283;153478;6453;26030;7410;4168;345930;89846;9459;8874;57480;100271715;347273;8997;10160;9639;9855;50650;23263;25894;54869;26230;29;440107;55701;389337;4983;121512;5924;64787;80243;221472;9138;23229;50618;50649;23101;22899	OBSCN;SPATA13;FGD6;ARHGEF18;ARHGEF5;ARHGEF10L;FGD5;PLEKHG5;PLEKHG6;ARHGEF11;PLEKHG2;FLOT1;ARHGEF16;ARHGEF39;NGEF;ARHGEF38;ARHGEF26;ARHGEF19;FGD1;DNMBP;ARHGDIB;PREX1;ARHGEF25;ARHGDIA;ARHGEF28;PLEKHG4B;ITSN1;PLEKHG3;VAV2;MCF2;ECT2L;FGD3;ARHGEF6;ARHGEF7;PLEKHG1;ARHGEF33;CAVIN4;KALRN;FARP1;ARHGEF10;FARP2;ARHGEF3;MCF2L;PLEKHG4;EPS8L1;TIAM2;ABR;PLEKHG7;ARHGEF40;ARHGEF37;OPHN1;FGD4;RASGRF2;EPS8L2;PREX2;…	0.236374	0.988501	biological_process
GO:0007568	aging	62	12755	63	13332	0.00486084	0.00472547	1.02865	8678;6558;5028;347;10533;6774;4780;4914;3884;3654;1965;25942;4887;63826;5745;9076;5309;5179;1495;2775;7076;23410;3779;9992;147183;55607;22937;2885;1788;9361;6185;1756;2027;148;7042;5176;1267;27101;51761;490;3190;9104;7352;6198;9212;3156;5144;53615;7225;4889;10498;26272;2021;140679;1284;3889;131601;1738;6870;4035;1938;1268	BECN1;SLC12A2;P2RY1;APOD;ATG7;STAT3;NFE2L2;NTRK1;KRT33B;IRAK1;EIF2S1;SIN3A;NPY2R;SRR;PTH1R;CLDN1;PITX3;PENK;CTNNA1;GNAO1;TIMP1;SIRT3;KCNMB1;KCNE2;KRT25;PPP1R9A;SCAP;GRB2;DNMT3A;LONP1;RPN2;DMD;ENO3;ADRA1A;TGFB2;SERPINF1;CNP;CACYBP;ATP8A2;ATP2B1;HNRNPK;RGN;UCP3;RPS6KB1;AURKB;HMGCR;PDE4D;MBD3;TRPC6;NPY5R;CARM1;FBXO4;ENDOG;SLC32A1;COL4A2;KRT83;TPRA1;DLD;TACR3;LRP1;EEF2;CNR1	0.236374	0.988501	biological_process
GO:0003705	transcription factor activity, RNA polymerase II distal enhancer sequence-specific binding	35	11893	35	12391	0.00294291	0.00282463	1.04187	6722;5989;5629;4772;4617;8553;4618;27086;4784;7091;2516;8928;4656;79365;83595;100129098;9541;9569;2494;5316;3394;7392;140628;5991;6662;7023;51176;8463;4286;5813;64321;5077;2295;6862;2103	SRF;RFX1;PROX1;NFATC1;MYF5;BHLHE40;MYF6;FOXP1;NFIX;TLE4;NR5A1;FOXH1;MYOG;BHLHE41;SOX7;LOC100129098;CIR1;GTF2IRD1;NR5A2;PKNOX1;IRF8;USF2;GATA5;RFX3;SOX9;TFAP4;LEF1;TEAD2;MITF;PURA;SOX17;PAX3;FOXF2;TBXT;ESRRB	0.237466	0.986478	molecular_function
GO:0005080	protein kinase C binding	35	11893	35	12391	0.00294291	0.00282463	1.04187	3094;9734;196883;6714;54575;7155;10611;9638;3667;10014;8436;168002;11155;6385;9463;3685;10399;7532;112;25865;112464;5589;5585;5318;7153;54577;147906;59341;8878;51564;552;50855;5341;10539;2869	HINT1;HDAC9;ADCY4;SRC;UGT1A10;TOP2B;PDLIM5;FEZ1;IRS1;HDAC5;CAVIN2;DACT2;LDB3;SDC4;PICK1;ITGAV;RACK1;YWHAG;ADCY6;PRKD2;CAVIN3;PRKCSH;PKN1;PKP2;TOP2A;UGT1A7;DACT3;TRPV4;SQSTM1;HDAC7;AVPR1A;PARD6A;PLEK;GLRX3;GRK5	0.237466	0.986478	molecular_function
GO:0000777	condensed chromosome kinetochore	82	14160	84	14857	0.00579096	0.0056539	1.02424	64105;1062;57122;55839;389857;11004;55355;9793;201254;9184;119504;1780;23122;7756;54820;253635;55055;51143;79172;25936;9183;23332;79980;54984;10428;222229;79682;51490;283489;80152;84643;8379;79019;11130;387103;100527963;332;4751;3619;151648;378708;54821;57405;348995;151246;9735;81565;5253;10403;10671;79003;79023;134492;201161;8243;11258;10615;284257;84295;347549;55746;92822;84516;90417;56155;989;…	CENPK;CENPE;NUP107;CENPN;CENPVL1;KIF2C;HJURP;CKAP5;CENPX;BUB3;ANAPC16;DYNC1I1;CLASP2;ZNF207;NDE1;GPATCH11;ZWILCH;DYNC1LI1;CENPO;NSL1;ZW10;CLASP1;DSN1;PINX1;CFDP1;LRWD1;CENPU;SPOUT1;CHAMP1;CENPT;KIF2B;MAD1L1;CENPM;ZWINT;CENPW;PMF1-BGLAP;BIRC5;NEK2;INCENP;SGO1;CENPS;ERCC6L;SPC25;NUP43;SGO2;KNTC1;NDEL1;PHF2;NDC80;DCTN6;MIS12;NUP37;NUDCD2;CENPV;SMC1A;DCTN3;SPAG5;BOD1L2;PHF6;CENPVL3;NUP133;ZNF276;DCTN…	0.239081	0.991243	cellular_component
GO:0005681	spliceosomal complex	82	14160	84	14857	0.00579096	0.0056539	1.02424	8896;25804;10250;6637;6434;8458;24148;51729;102724594;27238;57794;22828;6628;51503;10212;23451;4670;10291;79665;10713;11157;3181;10262;10907;107985692;25980;23020;51362;8449;9129;54957;6625;10992;9343;6634;55234;58155;6629;7307;51322;10285;6627;10569;51340;10236;10946;8175;144983;23658;7919;1665;10465;8559;11193;23450;199746;7536;8487;11338;9128;6636;3178;58517;10286;3550;6009;9987;55131;6633;842…	BUD31;LSM4;SRRM1;SNRPG;TRA2B;TTF2;PRPF6;WBP11;U2AF1L5;GPKOW;SUGP1;SCAF8;SNRPB;CWC15;DDX39A;SF3B1;HNRNPM;SF3A1;DHX40;USP39;LSM6;HNRNPA2B1;SF3B4;TXNL4A;LOC107985692;AAR2;SNRNP200;CDC40;DHX16;PRPF3;TXNL4B;SNRNP70;SF3B2;EFTUD2;SNRPD3;SMU1;PTBP2;SNRPB2;U2AF1;WAC;SMNDC1;SNRPA1;SLU7;CRNKL1;HNRNPR;SF3A3;SF3A2;HNRNPA1L2;LSM5;DDX39B;DHX15;PPIH;PRPF18;WBP4;SF3B3;U2AF1L4;SF1;GEMIN2;U2AF2;PRPF4;SNRPF;HNRNPA1;…	0.239081	0.991243	cellular_component
GO:0021987	cerebral cortex development	32	12755	32	13332	0.00250882	0.00240024	1.04524	10579;10716;2316;474;4040;83696;55970;2618;5048;7531;50937;54820;317762;478;9355;1756;26047;7804;4192;79633;3190;22903;6608;89839;5802;284403;23028;153241;54407;1000;4035;1459	TACC2;TBR1;FLNA;ATOH1;LRP6;TRAPPC9;GNG12;GART;PAFAH1B1;YWHAE;CDON;NDE1;CCDC85C;ATP1A3;LHX2;DMD;CNTNAP2;LRP8;MDK;FAT4;HNRNPK;BTBD3;SMO;ARHGAP11B;PTPRS;WDR62;KDM1A;CEP120;SLC38A2;CDH2;LRP1;CSNK2A2	0.242322	0.988501	biological_process
GO:0035914	skeletal muscle cell differentiation	32	12755	32	13332	0.00250882	0.00240024	1.04524	26471;150572;115509;642658;4618;341405;23764;10362;11023;8819;8320;63950;7832;283149;221496;4656;10324;89780;30812;3344;26287;51676;85366;26508;9328;9318;27063;59269;8929;5077;1938;4617	NUPR1;SMYD1;ZNF689;SCX;MYF6;ANKRD33;MAFF;HMG20B;VAX1;SAP30;EOMES;DMRTA2;BTG2;BCL9L;LEMD2;MYOG;KLHL41;WNT3A;SOX8;FOXN2;ANKRD2;ASB2;MYLK2;HEYL;GTF3C5;COPS2;ANKRD1;HIVEP3;PHOX2B;PAX3;EEF2;MYF5	0.242322	0.988501	biological_process
GO:0097190	apoptotic signaling pathway	32	12755	32	13332	0.00250882	0.00240024	1.04524	4217;8784;23643;84957;134;8879;10922;7818;1611;921;92196;11083;8793;27242;353376;9994;55075;4804;309;5578;8794;148022;3429;29843;51079;64112;100302736;83941;8742;11035;8792;1613	MAP3K5;TNFRSF18;LY96;RELT;ADORA1;SGPL1;FASTK;DAP3;DAP;CD5;DAPL1;DIDO1;TNFRSF10D;TNFRSF21;TICAM2;CASP8AP2;UACA;NGFR;ANXA6;PRKCA;TNFRSF10C;TICAM1;IFI27;SENP1;NDUFA13;MOAP1;TMED7-TICAM2;TM2D1;TNFSF12;RIPK3;TNFRSF11A;DAPK3	0.242322	0.988501	biological_process
GO:0031295	T cell costimulation	32	12755	32	13332	0.00250882	0.00240024	1.04524	55243;5170;2534;7525;3122;3118;3123;921;84433;4067;5133;9020;3127;23308;9402;8740;1947;11148;941;3120;126259;115650;80380;4868;102723996;3117;3115;1948;1949;29126;3113;151888	KIRREL1;PDPK1;FYN;YES1;HLA-DRA;HLA-DQA2;HLA-DRB1;CD5;CARD11;LYN;PDCD1;MAP3K14;HLA-DRB5;ICOSLG;GRAP2;TNFSF14;EFNB1;HHLA2;CD80;HLA-DQB2;TMIGD2;TNFRSF13C;PDCD1LG2;NPHS1;LOC102723996;HLA-DQA1;HLA-DPB1;EFNB2;EFNB3;CD274;HLA-DPA1;BTLA	0.242322	0.988501	biological_process
GO:0010811	positive regulation of cell-substrate adhesion	32	12755	32	13332	0.00250882	0.00240024	1.04524	4811;10551;9647;1295;25890;4887;151887;402;5212;2199;10085;25975;64094;6251;3987;1842;79625;375567;3675;5581;133584;285613;3655;136227;3678;51144;1758;255743;9806;5879;9200;105373381	NID1;AGR2;PPM1F;COL8A1;ABI3BP;NPY2R;CCDC80;ARL2;VIT;FBLN2;EDIL3;EGFL6;SMOC2;RSU1;LIMS1;ECM2;NDNF;VWC2;ITGA3;PRKCE;EGFLAM;RELL2;ITGA6;COL26A1;ITGA5;HSD17B12;DMP1;NPNT;SPOCK2;RAC1;HACD1;LOC105373381	0.242322	0.988501	biological_process
GO:0007588	excretion	32	12755	32	13332	0.00250882	0.00240024	1.04524	55243;6865;359;366;1811;136;6338;10725;81693;6344;525;5455;23327;1184;9380;8645;50617;6340;364;1187;362;554;3758;5002;4868;54577;363;7369;4867;1188;2981;10686	KIRREL1;TACR2;AQP2;AQP9;SLC26A3;ADORA2B;SCNN1B;NFAT5;AMN;SCTR;ATP6V1B1;POU3F3;NEDD4L;CLCN5;GRHPR;KCNK5;ATP6V0A4;SCNN1G;AQP7;CLCNKA;AQP5;AVPR2;KCNJ1;SLC22A18;NPHS1;UGT1A7;AQP6;UMOD;NPHP1;CLCNKB;GUCA2B;CLDN16	0.242322	0.988501	biological_process
GO:0006695	cholesterol biosynthetic process	32	12755	32	13332	0.00250882	0.00240024	1.04524	4597;403313;6307;4047;29881;3930;1718;3422;1595;2222;51478;91734;10682;2224;5563;5562;3158;3638;116519;50814;6713;39;10654;3156;10449;64801;1066;7108;1717;9453;3157;51141	MVD;PLPP6;MSMO1;LSS;NPC1L1;LBR;DHCR24;IDI1;CYP51A1;FDFT1;HSD17B7;IDI2;EBP;FDPS;PRKAA2;PRKAA1;HMGCS2;INSIG1;APOA5;NSDHL;SQLE;ACAT2;PMVK;HMGCR;ACAA2;ARV1;CES1;TM7SF2;DHCR7;GGPS1;HMGCS1;INSIG2	0.242322	0.988501	biological_process
GO:0071560	cellular response to transforming growth factor beta stimulus	32	12755	32	13332	0.00250882	0.00240024	1.04524	678;2534;7525;80310;54361;6714;7046;642658;1745;6422;9076;5179;6660;9141;6625;10631;3987;80326;4208;50507;8576;5138;7472;5494;6662;5747;4088;27063;1284;4092;2200;57669	ZFP36L2;FYN;YES1;PDGFD;WNT4;SRC;TGFBR1;SCX;DLX1;SFRP1;CLDN1;PENK;SOX5;PDCD5;SNRNP70;POSTN;LIMS1;WNT10A;MEF2C;NOX4;STK16;PDE2A;WNT2;PPM1A;SOX9;PTK2;SMAD3;ANKRD1;COL4A2;SMAD7;FBN1;EPB41L5	0.242322	0.988501	biological_process
GO:0071333	cellular response to glucose stimulus	32	12755	32	13332	0.00250882	0.00240024	1.04524	1215;7776;6722;2081;5906;4760;25942;6434;7494;4976;2030;2901;5165;5515;107987248;50507;10399;10497;79727;5176;4830;3190;51024;2626;8660;2692;2021;3745;5106;57539;65985;3767	CMA1;ZNF236;SRF;ERN1;RAP1A;NEUROD1;SIN3A;TRA2B;XBP1;OPA1;SLC29A1;GRIK5;PDK3;PPP2CA;LOC107987248;NOX4;RACK1;UNC13B;LIN28A;SERPINF1;NME1;HNRNPK;FIS1;GATA4;IRS2;GHRHR;ENDOG;KCNB1;PCK2;WDR35;AACS;KCNJ11	0.242322	0.988501	biological_process
GO:0071805	potassium ion transmembrane transport	61	12755	62	13332	0.00478244	0.00465047	1.02838	6553;3775;3744;3751;23630;10021;3788;50801;6550;3781;3748;6549;56659;10479;259232;30819;3742;3736;3755;3743;3249;3779;169522;9992;126755;93107;285335;348980;3737;9312;57657;3759;84286;170850;389816;9033;56479;23315;56660;284525;6507;3785;54207;3776;219527;3738;3747;3741;3739;3745;60598;3786;440699;389015;51305;6548;610;3746;10089;3767;285195	SLC9A5;KCNK1;KCNA10;KCND2;KCNE5;HCN4;KCNS2;KCNK4;SLC9A3;KCNN2;KCNC3;SLC9A2;KCNK13;SLC9A6;NALCN;KCNIP2;KCNA6;KCNA1;KCNG1;KCNA7;HPN;KCNMB1;KCNV2;KCNE2;LRRC38;KCNG4;SLC9C1;HCN1;KCNA2;KCNB2;HCN3;KCNJ2;TMEM175;KCNG3;LRRC26;PKD2L1;KCNQ5;SLC9A8;KCNK12;SLC9C2;SLC1A3;KCNQ2;KCNK10;KCNK2;LRRC55;KCNA3;KCNC2;KCNA5;KCNA4;KCNB1;KCNK15;KCNQ3;LRRC52;SLC9A4;KCNK9;SLC9A1;HCN2;KCNC1;KCNK7;KCNJ11;SLC9A9	0.244197	0.988501	biological_process
GO:0072562	blood microparticle	56	14160	57	14857	0.0039548	0.00383658	1.03082	722;197;3698;5004;173;731;5216;5644;5345;5858;5005;259;590;445582;3959;84000;922;3250;3046;10878;733;55693;100423062;100529215;1370;116519;56850;51686;3312;728378;60;3263;83939;641455;8542;10518;3078;3700;2638;116285;3697;72;54973;715;107987044;7730;2220;3674;714;70;71;253461;3273;51129;2040;23549	C4BPA;AHSG;ITIH2;ORM1;AFM;C8A;PFN1;PRSS1;SERPINF2;PZP;ORM2;AMBP;BCHE;POTEE;LGALS3BP;TMPRSS13;CD5L;HPR;HBE1;CFHR3;C8G;KDM4D;IGLL5;ZNF559-ZNF177;CPN2;APOA5;GRIPAP1;OAZ3;HSPA8;POTEF;ACTB;HPX;EIF2A;POTEM;APOL1;CIB2;CFHR1;ITIH4;GC;ACSM1;ITIH1;ACTG2;INTS11;C1R;LOC107987044;ZNF177;FCN2;ITGA2B;C1QC;ACTC1;ACTG1;ZBTB38;HRG;ANGPTL4;STOM;DNPEP	0.245434	0.991243	cellular_component
GO:0018024	histone-lysine N-methyltransferase activity	34	11893	34	12391	0.00285882	0.00274393	1.04187	23067;55870;107303344;83852;150572;9739;105378260;9869;93166;10919;85319;79813;58508;8085;387893;84444;2122;84787;9757;84193;51111;79723;2145;55904;2146;84661;5929;56979;11091;29072;80854;107985798;11105;6839	SETD1B;ASH1L;SETDB2-PHF11;SETDB2;SMYD1;SETD1A;LOC105378260;SETDB1;PRDM6;EHMT2;BAGE2;EHMT1;KMT2C;KMT2D;KMT5A;DOT1L;MECOM;KMT5C;KMT2B;SETD3;KMT5B;SUV39H2;EZH1;KMT2E;EZH2;DPY30;RBBP5;PRDM9;WDR5;SETD2;SETD7;LOC107985798;PRDM7;SUV39H1	0.247438	0.986478	molecular_function
GO:0015293	symporter activity	34	11893	34	12391	0.00285882	0.00274393	1.04187	91749;83959;25769;23539;9120;162515;6509;123041;9121;55089;729025;57084;50651;151473;9187;84879;6526;6510;10991;6567;246213;220963;57419;5002;201232;84068;5250;54407;57864;9122;387700;120103;6583;9194	MFSD4B;SLC4A11;SLC24A2;SLC16A8;SLC16A6;SLC16A11;SLC1A4;SLC24A4;SLC16A5;SLC38A4;SLC15A5;SLC17A6;SLC45A1;SLC16A14;SLC24A1;MFSD2A;SLC5A3;SLC1A5;SLC38A3;SLC16A2;SLC17A8;SLC16A9;SLC24A3;SLC22A18;SLC16A13;SLC10A7;SLC25A3;SLC38A2;SLC46A2;SLC16A4;SLC16A12;SLC36A4;SLC22A4;SLC16A7	0.247438	0.986478	molecular_function
GO:0006508	proteolysis	140	12755	144	13332	0.0109761	0.0108011	1.0162	260429;2346;4012;11330;8722;9861;29761;155185;10003;5645;5704;29952;26232;5547;3249;203100;5550;10531;6051;10136;8510;327;5693;43849;92291;10010;7174;122706;1357;5304;29122;51056;79651;5641;4326;8904;25801;56999;80975;64386;10893;6907;1519;7511;135293;3933;643847;1513;5122;25825;9520;43847;8909;5184;9039;388630;566;26085;5476;7804;26233;3083;29843;400668;23192;726;4311;6717;23621;1506;1359;2687;2…	PRSS33;FOLH1;LNPEP;CTRC;CTSF;PSMD6;USP25;AMZ1;NAALAD2;PRSS2;PSMC4;DPP7;FBXO2;PRCP;HPN;HTRA4;PREP;PITRM1;RNPEP;CELA3A;MMP23B;APEH;PSMB5;KLK12;CAPN13;TANK;TPP2;PSMB11;CPA1;PIP;PRSS50;LAP3;RHBDF2;LGMN;MMP17;CPNE1;GCA;ADAMTS9;TMPRSS5;MMP25;MMP24;TBL1X;CTSO;XPNPEP1;PM20D2;LCN1;PGA4;CTSK;PCSK1;BACE2;NPEPPS;KLK14;ENDOU;PEPD;UBA3;TRABD2B;AZU1;KLK13;CTSA;LRP8;FBXL6;HGFAC;SENP1;PRSS57;ATG4B;CAPN5;MME;SRI;B…	0.247597	0.988501	biological_process
GO:0035091	phosphatidylinositol binding	65	11893	66	12391	0.0054654	0.00532645	1.02609	9743;3708;54877;7275;169166;9600;3710;5288;3709;6642;115548;9644;9026;26207;56995;115703;29934;64853;4643;9784;26750;57488;221749;54899;257364;5306;23178;23161;124056;23174;401548;51375;7288;59339;23263;57649;7289;5287;5286;55704;92017;64089;112574;2242;100533105;29907;8723;29886;27131;51429;254122;79856;64342;11188;9854;2886;388121;7094;58533;124404;83891;26751;57539;23678;6643	ARHGAP32;ITPR1;ZCCHC2;TUB;SNX31;PITPNM1;ITPR3;PIK3C2G;ITPR2;SNX1;FCHO2;SH3PXD2A;HIP1R;PITPNC1;TULP4;ARHGAP33;SNX12;AIDA;MYO1E;SNX17;RPS6KC1;ESYT2;PXDC1;PXK;SNX33;PITPNA;PASK;SNX13;NOXO1;ZCCHC14;SNX30;SNX7;TULP2;PLEKHA2;MCF2L;PHF12;TULP3;PIK3C2B;PIK3C2A;CCDC88A;SNX29;SNX16;SNX18;FES;C8orf44-SGK3;SNX15;SNX4;SNX8;SNX5;SNX9;SNX32;SNX22;HS1BP3;NISCH;C2CD2L;GRB7;TNFAIP8L3;TLN1;SNX6;SEPTIN12;SNX25;SH3YL…	0.250272	0.986478	molecular_function
GO:0006501	C-terminal protein lipidation	60	12755	61	13332	0.00470404	0.00457546	1.0281	1087;1043;10942;353091;5067;50863;503542;419;1368;10533;9140;146760;2350;161357;2813;257194;23627;6975;80328;80740;147719;4061;137797;54742;84628;152330;10232;51299;646627;84971;83639;58530;360226;2822;123904;9474;84938;338328;349633;23192;7007;8581;266727;7512;154064;4241;4062;4045;22854;683;53942;171169;284348;349667;115201;146183;1048;390243;8434;130576	CEACAM7;CD52;PRSS21;RAET1G;CNTN3;NTM;SPRN;ART3;CPM;ATG7;ATG12;RTN4RL1;FOLR2;MDGA2;GP2;NEGR1;PRND;TECTB;ULBP2;LY6G6C;LYPD4;LY6E;LYPD2;LY6K;NTNG2;CNTN4;MSLN;NRN1;LYPD8;ATG4D;TEX101;LY6G6D;PRSS41;GPLD1;NRN1L;ATG5;ATG4C;GPIHBP1;PLET1;ATG4B;TECTA;LY6D;MDGA1;XPNPEP2;RAET1L;MELTF;LY6H;LSAMP;NTNG1;BST1;CNTN5;SPACA4;LYPD5;RTN4RL2;ATG4A;OTOA;CEACAM5;IZUMO1R;RECK;LYPD6B	0.252243	0.988501	biological_process
GO:0070373	negative regulation of ERK1 and ERK2 cascade	31	12755	31	13332	0.00243042	0.00232523	1.04524	10252;51231;5801;171389;2048;5771;285315;1846;81848;7430;7494;4067;154043;23410;5245;84775;1756;10318;91662;100529257;10253;161742;9270;27330;338761;55333;78986;5300;1845;55450;374403	SPRY1;VRK3;PTPRR;NLRP6;EPHB2;PTPN2;C3orf33;DUSP4;SPRY4;EZR;XBP1;LYN;CNKSR3;SIRT3;PHB;ZNF607;DMD;TNIP1;NLRP12;SYNJ2BP-COX16;SPRY2;SPRED1;ITGB1BP1;RPS6KA6;C1QL4;SYNJ2BP;DUSP26;PIN1;DUSP3;CAMK2N1;TBC1D10C	0.253311	0.988501	biological_process
GO:0061077	chaperone-mediated protein folding	31	12755	31	13332	0.00243042	0.00232523	1.04524	120526;1676;166379;126393;2289;165721;8468;79443;2286;1861;11328;2281;9601;146862;5824;51303;55033;10693;908;26973;3300;2280;6950;10694;22948;7203;150160;10575;55898;10574;2287	DNAJC24;DFFA;BBS12;HSPB6;FKBP5;DNAJB8;FKBP6;FYCO1;FKBP2;TOR1A;FKBP9;FKBP1B;PDIA4;UNC45B;PEX19;FKBP11;FKBP14;CCT6B;CCT6A;CHORDC1;DNAJB2;FKBP1A;TCP1;CCT8;CCT5;CCT3;CCT8L2;CCT4;UNC45A;CCT7;FKBP3	0.253311	0.988501	biological_process
GO:0070534	protein K63-linked ubiquitination	31	12755	31	13332	0.00243042	0.00232523	1.04524	4734;55658;51283;6047;220441;7335;27246;27338;7320;7325;27339;54551;81844;6048;246330;51619;7334;112267947;10425;63893;7336;7326;10273;165918;9025;5987;83737;11060;80829;29089;10477	NEDD4;RNF126;BFAR;RNF4;RNF152;UBE2V1;RNF115;UBE2S;UBE2B;UBE2E2;PRPF19;MAGEL2;TRIM56;RNF5;PELI3;UBE2D4;UBE2N;LOC112267947;ARIH2;UBE2O;UBE2V2;UBE2G1;STUB1;RNF168;RNF8;TRIM27;ITCH;WWP2;ZFP91;UBE2T;UBE2E3	0.253311	0.988501	biological_process
GO:0046426	negative regulation of JAK-STAT cascade	31	12755	31	13332	0.00243042	0.00232523	1.04524	54741;633;9306;146760;57689;4760;131578;4771;347731;64922;80059;54829;1101;339977;30837;100505591;23769;23767;9146;127435;9655;79883;64101;122809;57408;654429;602;1154;349667;23768;94030	LEPROT;BGN;SOCS6;RTN4RL1;LRRC4C;NEUROD1;LRRC15;NF2;LRRTM3;LRRC19;LRRTM4;ASPN;CHAD;LRRC66;SOCS7;LRRC3C;FLRT1;FLRT3;HGS;PODN;SOCS5;PODNL1;LRRC4;SOCS4;LRTM1;LRTM2;BCL3;CISH;RTN4RL2;FLRT2;LRRC4B	0.253311	0.988501	biological_process
GO:0038083	peptidyl-tyrosine autophosphorylation	31	12755	31	13332	0.00243042	0.00232523	1.04524	2534;7525;6714;4914;6503;5753;2444;3791;660;4145;4067;7006;7294;2885;84174;640;9402;8711;2185;3055;6098;2066;2242;5747;2268;10188;6725;2241;400581;55359;10750	FYN;YES1;SRC;NTRK1;SLA;PTK6;FRK;KDR;BMX;MATK;LYN;TEC;TXK;GRB2;SLA2;BLK;GRAP2;TNK1;PTK2B;HCK;ROS1;ERBB4;FES;PTK2;FGR;TNK2;SRMS;FER;GRAPL;STYK1;GRAP	0.253311	0.988501	biological_process
GO:0030900	forebrain development	31	12755	31	13332	0.00243042	0.00232523	1.04524	4781;3340;2534;57045;145258;6714;6752;7155;8646;6754;6751;10818;2775;4642;4487;25806;6753;5101;8289;374946;1267;2909;5453;50674;84678;5592;4036;7026;29072;9201;546	NFIB;NDST1;FYN;TWSG1;GSC;SRC;SSTR2;TOP2B;CHRD;SSTR4;SSTR1;FRS2;GNAO1;MYO1D;MSX1;VAX2;SSTR3;PCDH9;ARID1A;DRAXIN;CNP;ARHGAP35;POU3F1;NEUROG3;KDM2B;PRKG1;LRP2;NR2F2;SETD2;DCLK1;ATRX	0.253311	0.988501	biological_process
GO:0051496	positive regulation of stress fiber assembly	31	12755	31	13332	0.00243042	0.00232523	1.04524	7016;9647;7984;54361;7046;4771;51466;6422;22843;9530;5345;28984;4653;6281;6385;50507;29109;9639;8477;10174;7481;285590;9270;387;5217;10411;55604;4088;8829;5879;22899	TESK1;PPM1F;ARHGEF5;WNT4;TGFBR1;NF2;EVL;SFRP1;PPM1E;BAG4;SERPINF2;RGCC;MYOC;S100A10;SDC4;NOX4;FHOD1;ARHGEF10;GPR65;SORBS3;WNT11;SH3PXD2B;ITGB1BP1;RHOA;PFN2;RAPGEF3;CARMIL1;SMAD3;NRP1;RAC1;ARHGEF15	0.253311	0.988501	biological_process
GO:0048813	dendrite morphogenesis	31	12755	31	13332	0.00243042	0.00232523	1.04524	1020;2534;23543;4205;6383;8301;4038;4891;1496;26050;1952;84062;54664;8609;1826;10006;4135;10160;22906;22903;66008;79929;57498;80243;50488;23542;9201;5599;342184;5879;473	CDK5;FYN;RBFOX2;MEF2A;SDC2;PICALM;LRP4;SLC11A2;CTNNA2;SLITRK5;CELSR2;DTNBP1;TMEM106B;KLF7;DSCAM;ABI1;MAP6;FARP1;TRAK1;BTBD3;TRAK2;MAP6D1;KIDINS220;PREX2;MINK1;MAPK8IP2;DCLK1;MAPK8;FMN1;RAC1;RERE	0.253311	0.988501	biological_process
GO:0009306	protein secretion	31	12755	31	13332	0.00243042	0.00232523	1.04524	376267;93145;153339;780776;100533496;7857;5539;63941;10961;201158;51762;5048;26286;374969;869;9601;56900;55240;10890;140689;4053;51030;84315;114902;25837;4218;10113;64083;64788;326624;4547	RAB15;OLFM2;TMEM167A;TVP23A;TVP23C-CDRT4;SCG2;PPY;NECAB3;ERP29;TVP23C;RAB8B;PAFAH1B1;ARFGAP3;SVBP;CBLN1;PDIA4;TMEM167B;STEAP3;RAB10;CBLN4;LTBP2;TVP23B;MON1A;C1QTNF5;RAB26;RAB8A;PREB;GOLPH3;LMF1;RAB37;MTTP	0.253311	0.988501	biological_process
GO:0007080	mitotic metaphase plate congression	31	12755	31	13332	0.00243042	0.00232523	1.04524	29082;128866;8678;1062;27183;25978;54984;11004;57132;84722;9525;91782;113130;79643;79998;5119;3835;3837;92421;54908;23212;91272;23636;81930;81929;8452;10464;27243;3833;9183;51510	CHMP4A;CHMP4B;BECN1;CENPE;VPS4A;CHMP2B;PINX1;KIF2C;CHMP1B;PSRC1;VPS4B;CHMP7;CDCA5;CHMP6;ANKRD53;CHMP1A;KIF22;KPNB1;CHMP4C;SPDL1;RRS1;BOD1;NUP62;KIF18A;SEH1L;CUL3;PIBF1;CHMP2A;KIFC1;ZW10;CHMP5	0.253311	0.988501	biological_process
GO:0045184	establishment of protein localization	31	12755	31	13332	0.00243042	0.00232523	1.04524	1742;22871;2316;288;59338;9750;55829;57132;55920;4163;55165;3987;25988;90102;23603;79139;7415;3837;10243;79955;5962;7399;23558;27243;51057;8852;22873;255743;158866;9798;9419	DLG4;NLGN1;FLNA;ANK3;PLEKHA1;RIPOR2;SELENOS;CHMP1B;RCC2;MCC;CEP55;LIMS1;HINFP;PHLDB2;CORO1C;DERL1;VCP;KPNB1;GPHN;PDZD7;RDX;USH2A;WBP2;CHMP2A;WDPCP;AKAP4;DZIP1;NPNT;ZDHHC15;IST1;CRIPT	0.253311	0.988501	biological_process
GO:0051216	cartilage development	31	12755	31	13332	0.00243042	0.00232523	1.04524	5396;388585;202018;25884;1746;2121;6935;7076;4093;1116;3200;4086;23314;4090;3213;5307;4060;5081;11061;6662;3232;4256;8372;1280;389084;3549;3221;6468;9241;55959;3696	PRRX1;HES5;TAPT1;CHRDL2;DLX2;EVC;ZEB1;TIMP1;SMAD9;CHI3L1;HOXA3;SMAD1;SATB2;SMAD5;HOXB3;PITX1;LUM;PAX7;CNMD;SOX9;HOXD3;MGP;HYAL3;COL2A1;SNORC;IHH;HOXC4;FBXW4;NOG;SULF2;ITGB8	0.253311	0.988501	biological_process
GO:0006865	amino acid transport	31	12755	31	13332	0.00243042	0.00232523	1.04524	56301;348932;23428;92745;6541;11136;55117;6509;11254;84889;9056;55089;124935;153201;81539;23657;340024;206358;117247;9057;6542;10991;6510;6520;54407;8501;6533;26503;6539;123096;54716	SLC7A10;SLC6A18;SLC7A8;SLC38A5;SLC7A1;SLC7A9;SLC6A15;SLC1A4;SLC6A14;SLC7A3;SLC7A7;SLC38A4;SLC43A2;SLC36A2;SLC38A1;SLC7A11;SLC6A19;SLC36A1;SLC16A10;SLC7A6;SLC7A2;SLC38A3;SLC1A5;SLC3A2;SLC38A2;SLC43A1;SLC6A6;SLC17A5;SLC6A12;SLC25A29;SLC6A20	0.253311	0.988501	biological_process
GO:0019221	cytokine-mediated signaling pathway	113	12755	116	13332	0.00885927	0.00870087	1.01821	9235;6810;3911;131578;64109;3556;5451;2323;1101;339977;5008;9244;386653;3446;171392;9253;64101;6233;1435;9125;149233;163702;3320;3684;5355;8600;10538;2241;23768;3635;3441;6095;633;3929;1438;9180;1052;53832;7076;1271;30837;100505591;3449;79883;1439;7804;1489;3055;3451;56832;6097;414062;654429;5798;1399;2280;146433;107987044;1154;349667;94030;5291;3934;3597;5724;6774;133396;347731;80059;54829;6935;…	IL32;STX4;LAMA5;LRRC15;CRLF2;IL1RAP;POU2F1;FLT3LG;CHAD;LRRC66;OSM;CRLF1;IL31;IFNA10;ZNF675;NUMBL;LRRC4;RPS27A;CSF1;CNOT9;IL23R;IFNLR1;HSP90AA1;ITGAM;PLP2;TNFSF11;BATF;FER;FLRT2;INPP5D;IFNA4;RORA;BGN;LBP;CSF2RA;OSMR;CEBPD;IL20RA;TIMP1;CNTFR;SOCS7;LRRC3C;IFNA16;PODNL1;CSF2RB;LRP8;CTF1;HCK;IFNA17;IFNK;RORC;CCL3L3;LRTM2;PTPRN;CRKL;FKBP1A;IL34;LOC107987044;CISH;RTN4RL2;LRRC4B;PIK3CB;LCN2;IL13RA1;PTAFR…	0.254743	0.988501	biological_process
GO:0031072	heat shock protein binding	33	11893	33	12391	0.00277474	0.00266322	1.04187	7019;54880;10953;3654;10294;134;196541;57026;6693;2289;79091;79823;11124;124512;3326;1760;55466;254013;55664;23234;25895;3312;3297;3190;135138;2861;1936;92342;151194;3684;7266;10960;3767	TFAM;BCOR;TOMM34;IRAK1;DNAJA2;ADORA1;METTL21C;PDXP;SPN;FKBP5;METTL22;CAMKMT;FAF1;METTL23;HSP90AB1;DMPK;DNAJA4;ETFBKMT;CDC37L1;DNAJC9;EEF1AKMT3;HSPA8;HSF1;HNRNPK;PACRG;GPR37;EEF1D;METTL18;METTL21A;ITGAM;DNAJC7;LMAN2;KCNJ11	0.257828	0.986478	molecular_function
GO:0015459	potassium channel regulator activity	33	11893	33	12391	0.00277474	0.00266322	1.04187	10242;1804;11261;27345;2316;23630;10110;57628;80333;7881;5590;8514;30818;30820;1815;30819;27094;3790;3779;9196;9992;23327;7531;287;1813;389816;6446;10776;10008;100533105;3787;57463;23678	KCNMB2;DPP6;CHP1;KCNMB4;FLNA;KCNE5;SGK2;DPP10;KCNIP4;KCNAB1;PRKCZ;KCNAB2;KCNIP3;KCNIP1;DRD4;KCNIP2;KCNMB3;KCNS3;KCNMB1;KCNAB3;KCNE2;NEDD4L;YWHAE;ANK2;DRD2;LRRC26;SGK1;ARPP19;KCNE3;C8orf44-SGK3;KCNS1;AMIGO1;SGK3	0.257828	0.986478	molecular_function
GO:0000976	transcription regulatory region sequence-specific DNA binding	33	11893	33	12391	0.00277474	0.00266322	1.04187	2302;5308;4780;57597;25942;55806;100289635;7067;22893;4779;84629;406;9603;163051;2494;89857;100033411;51780;79723;81931;55269;6666;284697;26149;3065;374900;221037;55818;8864;84699;6839;22926;7975	FOXJ1;PITX2;NFE2L2;BAHCC1;SIN3A;HR;ZNF605;THRA;BAHD1;NFE2L1;TNRC18;ARNTL;NFE2L3;ZNF709;NR5A2;KLHL6;DUXB;KDM3B;SUV39H2;ZNF93;PSPC1;SOX12;BTBD8;ZNF658;HDAC1;ZNF568;JMJD1C;KDM3A;PER2;CREB3L3;SUV39H1;ATF6;MAFK	0.257828	0.986478	molecular_function
GO:0005815	microtubule organizing center	127	14160	131	14857	0.00896893	0.00881739	1.01719	644943;5590;59349;283254;29887;11215;23122;7871;353219;9325;51441;81930;390877;3799;11190;190;55137;10783;8045;5531;163786;998;167691;9584;7525;816;79444;5681;375748;79682;222229;6509;23177;285025;26289;55165;22981;65109;22974;112752;1731;5116;9541;56062;10899;84643;64793;26095;7813;22994;79598;10464;83541;3833;115098;153657;9787;56169;10207;51473;55671;4869;9725;5252;22891;23331;5888;54862;54801…	RASSF10;PRKCZ;KLHL12;HARBI1;SNX10;AKAP11;CLASP2;SLMAP;KAAG1;TRIP4;YTHDF2;KIF18A;LOC390877;KIF5B;CEP250;NR0B1;FIGN;NEK6;RASSF7;PPP4C;SASS6;CDC42;LCA5;RBM39;YES1;CAMK2B;BIRC7;PSKH1;ERCC6L2;CENPU;LRWD1;SLC1A4;CEP68;CCDC141;AK5;CEP55;NINL;UPF3B;TPX2;IFT43;SEPTIN1;PCNT;CIR1;KLHL4;JTB;KIF2B;CEP85;PTPN20;EVI5;CEP131;CEP97;PIBF1;FAM110A;KIFC1;CCDC124;TTC23L;DLGAP5;GSDMC;PATJ;DCDC2;PPP4R3A;NPM1;TMEM63A;PH…	0.258265	0.991243	cellular_component
GO:0044325	ion channel binding	93	11893	95	12391	0.00781973	0.00766685	1.01994	120892;29108;23704;81;9992;93107;287;6769;2257;57120;10008;817;3745;440699;55800;55690;7525;57010;87;57628;6714;30819;6546;2273;29098;9100;5515;23241;388591;6640;6717;22999;5144;2280;3747;29085;10523;9783;9699;7881;30818;27020;6281;2332;3398;4067;7534;126755;23327;55607;10971;8557;5142;285966;10345;255057;7533;1003;6399;5348;6804;3270;6331;6330;2534;140730;2316;23630;288;2907;7220;10519;23171;947…	LRRK2;PYCARD;KCNE4;ACTN4;KCNE2;KCNG4;ANK2;STAC;FGF12;GOPC;KCNE3;CAMK2D;KCNB1;LRRC52;SCN3B;PACS1;YES1;CABP4;ACTN1;DPP10;SRC;KCNIP2;SLC8A1;FHL1;RANGRF;USP10;PPP2CA;PACS2;RNF207;SNTA1;SRI;RIMS1;PDE4D;FKBP1A;KCNC2;PHPT1;CHERP;RIMS3;RIMS2;KCNAB1;KCNIP3;NPTN;S100A10;FMR1;ID2;LYN;YWHAZ;LRRC38;NEDD4L;PPP1R9A;YWHAQ;TCAP;PDE4B;TCAF2;TRDN;CBARP;YWHAH;CDH5;TRAPPC2;FXYD1;STX1A;HRC;SCN5A;SCN4B;FYN;RIMS4;FLNA;K…	0.25892	0.986478	molecular_function
GO:0051015	actin filament binding	121	11893	124	12391	0.0101741	0.0100073	1.01667	23191;28988;339451;118;9026;6840;4608;343263;81;23122;4642;4646;7169;357;11151;9172;4635;91624;7111;23224;4624;64601;81873;4430;7739;83715;4641;7137;79784;79778;1938;29114;4604;57471;8736;57477;87;11034;57698;4619;2318;29765;29119;92241;83660;11133;283284;399687;7464;26258;5358;57619;199953;59341;7429;7094;752;23363;83543;7125;7273;29999;63876;1495;84665;50853;57662;79983;4621;55607;9463;51474;23…	CYFIP1;DBNL;KLHL17;ADD1;HIP1R;SVIL;MYBPH;MYBPHL;ACTN4;CLASP2;MYO1D;MYO6;TPM2;SHROOM2;CORO1A;MYOM2;MYL4;NEXN;TMOD1;SYNE2;MYH6;VPS16;ARPC5L;MYO1B;ZNF185;ESPN;MYO1C;TNNI3;MYH14;MICALL2;EEF2;TAGLN3;MYBPC1;ERMN;MYOM1;SHROOM4;ACTN1;DSTN;SHTN1;MYH1;FLNC;TMOD4;CTNNA3;RCSD1;TLN2;KPTN;IGSF22;MYO18A;CORO2A;BLOC1S6;PLS3;SHROOM3;TMEM201;TRPV4;VIL1;TLN1;FMNL1;OBSL1;AIF1L;TNNC2;TTN;FSCN3;PKNOX2;CTNNA1;MYPN;VILL…	0.260195	0.986478	molecular_function
GO:0006887	exocytosis	59	12755	60	13332	0.00462564	0.00450045	1.02782	9501;203190;342898;63910;134957;60412;83851;6844;90332;80331;9024;90507;91828;55014;3993;100287171;79363;9341;5127;85409;192683;10791;84958;6843;54843;55327;79634;10565;64005;11336;8825;55763;8492;57553;5898;493829;10640;5286;2642;4905;399979;200081;84522;9001;64130;9912;375056;8674;3996;10564;9805;6812;80725;8618;9515;9342;644145;23265;283849	RPH3AL;LGI3;SYCN;SLC17A9;STXBP5;EXOC4;SYT16;VAMP2;EXOC3L2;DNAJC5;BRSK2;SCRN2;EXOC3L4;STX17;LLGL2;WASHC1;CPLANE2;VAMP3;CDK16;NKD2;SCAMP5;VAMP5;SYTL1;VAMP1;SYTL2;LIN7C;SCRN3;ARFGEF1;MYO1G;EXOC3;LIN7A;EXOC1;PRSS12;MICAL3;RALA;TRIM72;EXOC5;PIK3C2A;GCGR;NSF;SNX19;TXLNA;JAGN1;HAP1;LIN7B;ARHGAP44;MIA3;VAMP4;LLGL1;ARFGEF2;SCRN1;STXBP1;SRCIN1;CADPS;STXBP5L;SNAP29;EXOC1L;EXOC7;EXOC3L1	0.260516	0.988501	biological_process
GO:0015630	microtubule cytoskeleton	103	14160	106	14857	0.00727401	0.00713468	1.01953	23139;1062;389857;11004;27229;58526;166614;27175;10300;353219;10297;100526693;9657;81930;152815;57606;4139;6314;256364;23580;5432;9584;11261;220134;57698;3224;84062;6472;161436;22974;84066;112752;56062;79649;84643;163782;145483;9371;22994;55342;2963;6249;124404;23623;256714;51473;22924;30846;63876;6709;84722;5518;10059;6902;27072;112714;9053;10011;121642;79441;283431;201161;9218;9576;2242;400954;…	MAST2;CENPE;CENPVL1;KIF2C;TUBGCP4;MID1IP1;DCLK2;TUBG2;KATNB1;KAAG1;APC2;ARPC4-TTLL3;IQCB1;KIF18A;THAP6;SLAIN2;MARK1;ATXN7;EML3;CDC42EP4;POLR2C;RBM39;CHP1;SKA1;SHTN1;HOXC8;DTNBP1;SHMT2;EML5;TPX2;TEX35;IFT43;KLHL4;MAP7D3;KIF2B;KANK4;FAM161B;KIF3B;CEP131;STRBP;GTF2F2;CLIP1;SEPTIN12;RUSC1;MAP7D2;DCDC2;MAPRE3;EHD2;PKNOX2;SPTAN1;PSRC1;PPP2R1A;DNM1L;TBCA;VPS41;TUBA3E;MAP7;SRA1;ALKBH2;HAUS3;GAS2L3;CENPV;…	0.261146	0.991243	cellular_component
GO:0001650	fibrillar center	103	14160	106	14857	0.00727401	0.00713468	1.01953	26747;92856;51447;2020;9875;6949;23034;23594;10522;8991;114785;8446;118487;23212;11262;1936;27330;55269;6875;79991;5049;3988;4092;26517;9419;27244;79980;55536;9682;92140;5356;55810;55127;1105;84916;51755;51386;84752;814;7329;3215;10528;6629;339230;6598;345630;26064;151126;7343;8731;5987;27063;84245;54751;9825;6150;10421;4781;4782;54862;51194;29842;9807;30851;63901;219736;10557;51602;64425;54433;4…	NUFIP1;IMP4;IP6K2;EN2;URB1;TCOF1;SAMD4A;ORC6;DEAF1;SELENBP1;MBD6;DUSP11;CHCHD1;RRS1;SP140;EEF1D;RPS6KA6;PSPC1;TAF4B;STN1;PAFAH1B2;LIPA;SMAD7;TIMM13;CRIPT;SESN1;DSN1;CDCA7L;KDM4A;MTDH;PLRG1;FOXJ2;HEATR1;CHD1;UTP4;CDK12;EIF3L;B3GNT9;CAMK4;UBE2I;HOXB5;NOP56;SNRPB2;CCDC137;SMARCB1;FBLL1;RAI14;ZNF385B;UBTF;RNMT;TRIM27;ANKRD1;MRI1;FBLIM1;SPATA2;MRPL23;CD2BP2;NFIB;NFIC;CC2D1A;IPO11;TFCP2L1;IP6K1;TAX1BP3…	0.261146	0.991243	cellular_component
GO:0008283	cell proliferation	212	12755	219	13332	0.0166209	0.0164266	1.01183	1020;2012;1128;1841;310;2649;8190;3911;11004;3660;4084;2028;921;53918;57057;11333;9101;55573;5174;1464;23481;115727;4352;29960;9388;79365;1396;7258;51428;5008;3214;27111;10730;84985;5176;23047;3084;50810;1435;1285;3641;4036;3988;84666;160492;6497;2241;8454;5077;9138;3068;6941;5814;10490;7039;1195;6714;8301;1131;1132;50624;4665;26528;23513;4145;6934;8807;56848;2356;5757;9450;89780;2736;8744;22974;…	CDK5;EMP1;CHRM1;DTYMK;ANXA7;NR6A1;MIA;LAMA5;KIF2C;IRF2;MXD1;ENPEP;CD5;PELO;TBX20;PDAP1;USP8;CDV3;PDZK1;CSPG4;PES1;RASGRP4;MPL;MRM2;LIPG;BHLHE41;CRIP1;TSPY1;DDX41;OSM;HOXB4;SDCBP2;YME1L1;FAM83A;SERPINF1;PDS5B;NRG1;HDGFL3;CSF1;COL4A3;INSL4;LRP2;LIPA;RETNLB;LMNTD1;SKI;FER;CUL1;PAX3;ARHGEF1;HDGF;TCF19;PURB;VTI1B;TGFA;CLK1;SRC;PICALM;CHRM3;CHRM4;CUZD1;NAB2;DAZAP1;SCRIB;MATK;TCF7L2;IL18RAP;SPHK2;FPGS;P…	0.263079	0.988501	biological_process
GO:0043010	camera-type eye development	30	12755	30	13332	0.00235202	0.00225023	1.04524	4010;5308;57045;4081;388585;646960;1413;11023;2820;775;130916;57545;30062;22930;79583;2201;357;5316;3190;2909;10586;27077;5954;6497;51057;4286;2200;79977;4617;64220	LMX1B;PITX2;TWSG1;MAB21L1;HES5;PRSS56;CRYBA4;VAX1;GPD2;CACNA1C;MTERF4;CC2D2A;RAX;RAB3GAP1;TMEM231;FBN2;SHROOM2;PKNOX1;HNRNPK;ARHGAP35;MAB21L2;B9D1;RCN1;SKI;WDPCP;MITF;FBN1;GRHL2;MYF5;STRA6	0.264797	0.988501	biological_process
GO:0001938	positive regulation of endothelial cell proliferation	30	12755	30	13332	0.00235202	0.00225023	1.04524	9037;5629;253260;7046;55109;7422;79031;51162;7857;3791;57521;441478;7423;8828;51157;5365;1960;5578;116844;25865;7424;7472;79805;8742;3148;659;8829;26051;56005;5228	SEMA5A;PROX1;RICTOR;TGFBR1;AGGF1;VEGFA;PDCL3;EGFL7;SCG2;KDR;RPTOR;NRARP;VEGFB;NRP2;ZNF580;PLXNB3;EGR3;PRKCA;LRG1;PRKD2;VEGFC;WNT2;VASH2;TNFSF12;HMGB2;BMPR2;NRP1;PPP1R16B;MYDGF;PGF	0.264797	0.988501	biological_process
GO:0006977	DNA damage response, signal transduction by p53 class mediator resulting in cell cycle arrest	30	12755	30	13332	0.00235202	0.00225023	1.04524	25904;4849;28984;2765;85456;6154;55367;51512;79733;55835;2810;246175;7832;5527;144455;23019;4848;6233;9125;57472;25946;8738;10769;57060;9337;10498;55571;1820;55544;4850	CNOT10;CNOT3;RGCC;GML;TNKS1BP1;RPL26;PIDD1;GTSE1;E2F8;CENPJ;SFN;CNOT6L;BTG2;PPP2R5C;E2F7;CNOT1;CNOT2;RPS27A;CNOT9;CNOT6;ZNF385A;CRADD;PLK2;PCBP4;CNOT8;CARM1;CNOT11;ARID3A;RBM38;CNOT4	0.264797	0.988501	biological_process
GO:0006633	fatty acid biosynthetic process	30	12755	30	13332	0.00235202	0.00225023	1.04524	27349;348158;79152;142827;341392;7494;23417;55825;5565;2181;2194;5563;54988;32;5562;197322;51102;55301;51422;53632;116285;11343;5571;6296;283985;51144;123876;7923;84869;4706	MCAT;ACSM2B;FA2H;ACSM6;ACSM4;XBP1;MLYCD;PECR;PRKAB2;ACSL3;FASN;PRKAA2;ACSM5;ACACB;PRKAA1;ACSF3;MECR;OLAH;PRKAG2;PRKAG3;ACSM1;MGLL;PRKAG1;ACSM3;FADS6;HSD17B12;ACSM2A;HSD17B8;CBR4;NDUFAB1	0.264797	0.988501	biological_process
GO:0050679	positive regulation of epithelial cell proliferation	30	12755	30	13332	0.00235202	0.00225023	1.04524	90070;6331;57599;3912;2138;7039;728;27202;57343;2254;654364;6422;3915;27086;255324;5607;657;1750;219736;4830;6608;4831;6662;4838;2252;3549;6899;9241;80004;116039	LACRT;SCN5A;WDR48;LAMB1;EYA1;TGFA;C5AR1;C5AR2;ZNF304;FGF9;NME1-NME2;SFRP1;LAMC1;FOXP1;EPGN;MAP2K5;BMPR1A;DLX6;STOX1;NME1;SMO;NME2;SOX9;NODAL;FGF7;IHH;TBX1;NOG;ESRP2;OSR2	0.264797	0.988501	biological_process
GO:0006283	transcription-coupled nucleotide-excision repair	30	12755	30	13332	0.00235202	0.00225023	1.04524	10920;8533;10987;8450;10980;2966;9716;2873;3150;404672;51138;5437;27339;8451;57461;5440;64708;6233;91603;57654;10450;100534599;5438;10714;5439;5433;5431;50813;6917;5432	COPS8;COPS3;COPS5;CUL4B;COPS6;GTF2H2;AQR;GPS1;HMGN1;GTF2H5;COPS4;POLR2H;PRPF19;CUL4A;ISY1;POLR2K;COPS7B;RPS27A;ZNF830;UVSSA;PPIE;ISY1-RAB43;POLR2I;POLD3;POLR2J;POLR2D;POLR2B;COPS7A;TCEA1;POLR2C	0.264797	0.988501	biological_process
GO:0045165	cell fate commitment	30	12755	30	13332	0.00235202	0.00225023	1.04524	2619;7484;81029;54361;4762;151449;4087;2253;7483;7479;51384;7475;7477;7482;30812;7480;80326;10253;7473;7481;6666;7471;7472;2066;23493;58158;23135;4286;9095;7101	GAS1;WNT9B;WNT5B;WNT4;NEUROG1;GDF7;SMAD2;FGF8;WNT9A;WNT8B;WNT16;WNT6;WNT7B;WNT2B;SOX8;WNT10B;WNT10A;SPRY2;WNT3;WNT11;SOX12;WNT1;WNT2;ERBB4;HEY2;NEUROD4;KDM6B;MITF;TBX19;NR2E1	0.264797	0.988501	biological_process
GO:0010508	positive regulation of autophagy	30	12755	30	13332	0.00235202	0.00225023	1.04524	120892;10133;10533;53373;92140;6093;220441;7494;207063;6737;5563;5562;258010;51100;148022;10641;79156;11040;58476;201292;9528;10769;10346;345611;81603;55626;23677;80149;5291;11043	LRRK2;OPTN;ATG7;TPCN1;MTDH;ROCK1;RNF152;XBP1;DHRSX;TRIM21;PRKAA2;PRKAA1;SVIP;SH3GLB1;TICAM1;NPRL2;PLEKHF1;PIM2;TP53INP2;TRIM65;TMEM59;PLK2;TRIM22;IRGM;TRIM8;AMBRA1;SH3BP4;ZC3H12A;PIK3CB;MID2	0.264797	0.988501	biological_process
GO:0007611	learning or memory	30	12755	30	13332	0.00235202	0.00225023	1.04524	2915;84630;1393;4914;8301;84197;7881;2693;2048;2903;4891;7067;5575;2904;5048;1139;5803;10288;2628;80823;8484;29767;431707;25946;53358;8326;114;8811;2334;4208	GRM5;TTBK1;CRHBP;NTRK1;PICALM;POMK;KCNAB1;GHSR;EPHB2;GRIN2A;SLC11A2;THRA;PRKAR1B;GRIN2B;PAFAH1B1;CHRNA7;PTPRZ1;LILRB2;GATM;BHLHB9;GALR3;TMOD2;LHX8;ZNF385A;SHC3;FZD9;ADCY8;GALR2;AFF2;MEF2C	0.264797	0.988501	biological_process
GO:0050680	negative regulation of epithelial cell proliferation	30	12755	30	13332	0.00235202	0.00225023	1.04524	26160;864;91862;6423;6422;80173;64081;4163;26257;2069;3249;9788;7480;10247;7042;197358;57560;3670;26277;9104;6662;1028;83481;55764;9500;1386;55081;11171;51098;5828	IFT172;RUNX3;MARVELD3;SFRP2;SFRP1;IFT74;PBLD;MCC;NKX2-8;EREG;HPN;MTSS1;WNT10B;RIDA;TGFB2;NLRC3;IFT80;ISL1;TINF2;RGN;SOX9;CDKN1C;EPPK1;IFT122;MAGED1;ATF2;IFT57;STRAP;IFT52;PEX2	0.264797	0.988501	biological_process
GO:0071320	cellular response to cAMP	30	12755	30	13332	0.00235202	0.00225023	1.04524	6547;3709;65010;9693;366;1393;5294;5724;29904;1811;5906;10021;7430;6546;5179;51763;9472;343;348980;7480;5908;50507;6781;2230;2039;10411;23028;9465;2819;610	SLC8A3;ITPR2;SLC26A6;RAPGEF2;AQP9;CRHBP;PIK3CG;PTAFR;EEF2K;SLC26A3;RAP1A;HCN4;EZR;SLC8A1;PENK;INPP5K;AKAP6;AQP8;HCN1;WNT10B;RAP1B;NOX4;STC1;FDX1;DMTN;RAPGEF3;KDM1A;AKAP7;GPD1;HCN2	0.264797	0.988501	biological_process
GO:0009612	response to mechanical stimulus	30	12755	30	13332	0.00235202	0.00225023	1.04524	5028;6714;6610;10628;4212;63895;7832;1116;10631;50964;2736;8997;84918;2185;5601;60;1185;6198;3776;200539;2626;3549;59341;3741;8796;2021;71;5599;5493;23353	P2RY1;SRC;SMPD2;TXNIP;MEIS2;PIEZO2;BTG2;CHI3L1;POSTN;SOST;GLI2;KALRN;LRP11;PTK2B;MAPK9;ACTB;CLCN6;RPS6KB1;KCNK2;ANKRD23;GATA4;IHH;TRPV4;KCNA5;SCEL;ENDOG;ACTG1;MAPK8;PPL;SUN1	0.264797	0.988501	biological_process
GO:0045600	positive regulation of fat cell differentiation	30	12755	30	13332	0.00235202	0.00225023	1.04524	81029;149685;27120;6423;6422;3358;94056;7494;3398;28971;168455;169200;84935;83643;201501;1240;1385;1389;285590;54795;25946;5919;6788;10498;7166;5468;55252;115825;80149;25819	WNT5B;ADIG;DKKL1;SFRP2;SFRP1;HTR2C;SYAP1;XBP1;ID2;AAMDC;CCDC71L;TMEM64;MEDAG;CCDC3;ZBTB7C;CMKLR1;CREB1;CREBL2;SH3PXD2B;TRPM4;ZNF385A;RARRES2;STK3;CARM1;TPH1;PPARG;ASXL2;WDFY2;ZC3H12A;NOCT	0.264797	0.988501	biological_process
GO:0042149	cellular response to glucose starvation	30	12755	30	13332	0.00235202	0.00225023	1.04524	81788;9451;8678;27244;4780;144577;23334;7494;5366;11133;26608;5563;9463;168620;5562;51100;5289;23378;3178;80315;3428;22863;55846;30849;55364;143686;80149;8897;7378;83667	NUAK2;EIF2AK3;BECN1;SESN1;NFE2L2;C12orf66;SZT2;XBP1;PMAIP1;KPTN;TBL2;PRKAA2;PICK1;BHLHA15;PRKAA1;SH3GLB1;PIK3C3;RRP8;HNRNPA1;CPEB4;IFI16;ATG14;ITFG2;PIK3R4;IMPACT;SESN3;ZC3H12A;MTMR3;UPP1;SESN2	0.264797	0.988501	biological_process
GO:0006869	lipid transport	30	12755	30	13332	0.00235202	0.00225023	1.04524	84725;80832;9399;118987;114885;10809;55911;6653;80830;388931;114880;80831;57488;81575;23762;319;738;58488;51454;3069;79135;4833;26020;116519;147323;55852;23780;83850;8542;23344	PLEKHA8;APOL4;STOML1;PDZD8;OSBPL11;STARD10;APOBR;SORL1;APOL6;MFSD2B;OSBPL6;APOL5;ESYT2;APOLD1;OSBP2;APOF;VPS51;PCTP;GULP1;HDLBP;APOO;NME4;LRP10;APOA5;STARD6;TEX2;APOL2;ESYT3;APOL1;ESYT1	0.264797	0.988501	biological_process
GO:0051117	ATPase binding	63	11893	64	12391	0.00529723	0.00516504	1.02559	26747;5350;29082;7224;7353;5864;93974;55811;3337;54431;10277;29761;23545;5774;55829;9024;29887;7430;54680;79609;85409;51035;5899;53828;482;7376;4809;258010;5824;287;7466;9550;6640;50617;79139;5867;5898;55011;51602;3190;163590;26092;84447;5962;529;6588;535;55968;11345;2091;5144;286;151194;53822;7225;23753;481;27113;79570;483;5879;3270;115019	NUFIP1;PLN;CHMP4A;TRPC5;UFD1;RAB3A;ATP5IF1;ADCY10;DNAJB1;DNAJC10;UBE4B;USP25;ATP6V0A2;PTPN3;SELENOS;BRSK2;SNX10;EZR;ZNHIT6;VCPKMT;NKD2;UBXN1;RALB;FXYD4;ATP1B2;NR1H2;SNU13;SVIP;PEX19;ANK2;WFS1;ATP6V1G1;SNTA1;ATP6V0A4;DERL1;RAB4A;RALA;PIH1D1;NOP58;HNRNPK;TOR1AIP2;TOR1AIP1;SYVN1;RDX;ATP6V1E1;SLN;ATP6V0A1;NSFL1C;GABARAPL2;FBL;PDE4D;ANK1;METTL21A;FXYD7;TRPC6;SDF2L1;ATP1B1;BBC3;NKAIN1;ATP1B3;RAC1;HRC;S…	0.2657	0.986478	molecular_function
GO:0046983	protein dimerization activity	120	11893	123	12391	0.01009	0.00992656	1.01646	4808;4610;64147;22871;9620;4084;222894;10608;55048;63974;256297;1610;54937;57801;197370;6767;124274;6788;5304;6939;9189;100381270;5532;5432;64067;196;56160;54626;83959;83547;10855;4689;116448;203859;117581;55107;5515;406;63973;5612;1622;22877;643641;10499;100129654;9242;353116;56938;4861;23225;83463;390992;64123;100526761;3399;6774;1759;4807;10732;4205;245973;388553;51082;4862;388585;121601;3398;…	NHLH2;MYCL;KIF9;NLGN1;CELSR1;MXD1;FERD3L;MXD4;VPS37C;NEUROD6;PTF1A;DAO;SOHLH2;HES4;NSMCE1;ST13;GPR139;STK3;PIP;TCF15;ZBED1;ZBED6;PPP3CB;POLR2C;NPAS3;AHR;NSMCE3;HES2;SLC4A11;RILP;HPSE;NCF4;OLIG1;ANO5;TWIST2;ANO1;PPP2CA;ARNTL;NEUROG2;THAP12;DBI;MLXIP;ZNF862;NCOA2;TCF24;MSC;RILPL1;ARNTL2;NPAS1;NUP210;MXD3;HES3;ADGRL4;CCDC169-SOHLH2;ID3;STAT3;DNM1;NHLH1;TCFL5;MEF2A;ATP6V1C2;BHMG1;POLR1D;NPAS2;HES5;AN…	0.265961	0.986478	molecular_function
GO:0030182	neuron differentiation	85	12755	87	13332	0.00666405	0.00652565	1.02121	1020;7484;9094;81029;5308;22850;4762;8775;166614;51384;7475;1756;8861;204851;3670;4983;5300;8929;7855;57502;5454;6259;6594;11141;2182;340371;83696;9024;491;3224;7483;7479;7478;51604;89780;8322;283571;7480;80326;54766;63973;2018;22803;7481;9318;7224;3399;6252;11211;1788;84446;7473;7472;84747;7225;8321;5604;1613;4208;4010;3231;5458;9734;5629;54361;27255;860;10014;9592;60491;343472;1901;51335;7976;9…	CDK5;WNT9B;UNC119;WNT5B;PITX2;ADNP2;NEUROG1;NAPA;DCLK2;WNT16;WNT6;DMD;LDB1;HIPK1;ISL1;OPHN1;PIN1;PHOX2B;FZD5;NLGN4X;POU3F2;RYK;SMARCA1;IL1RAPL1;ACSL4;NRBP2;TRAPPC9;BRSK2;ATP2B2;HOXC8;WNT9A;WNT8B;WNT8A;PIGT;WNT3A;FZD4;PROX2;WNT10B;WNT10A;BTG4;NEUROG2;EMX2;XRN2;WNT11;COPS2;TRPC5;ID3;RTN1;FZD10;DNMT3A;BRSK1;WNT3;WNT2;UNC119B;TRPC6;FZD1;MAP2K1;DAPK3;MEF2C;LMX1B;HOXD1;POU4F2;HDAC9;PROX1;WNT4;CNTN6;RUN…	0.267211	0.988501	biological_process
GO:0015485	cholesterol binding	32	11893	32	12391	0.00269066	0.00258252	1.04187	6820;8435;347;114876;222642;150696;11160;26031;134429;57519;23762;319;6342;4779;22937;309;114882;10062;345;116519;114881;80765;83930;114884;114879;147323;9885;10613;5375;4864;6646;10577	SULT2B1;SOAT2;APOD;OSBPL1A;TSPO2;PROM2;ERLIN2;OSBPL3;STARD4;STARD9;OSBP2;APOF;SCP2;NFE2L1;SCAP;ANXA6;OSBPL8;NR1H3;APOC3;APOA5;OSBPL7;STARD5;STARD3NL;OSBPL10;OSBPL5;STARD6;OSBPL2;ERLIN1;PMP2;NPC1;SOAT1;NPC2	0.268654	0.986478	molecular_function
GO:0008138	protein tyrosine/serine/threonine phosphatase activity	32	11893	32	12391	0.00269066	0.00258252	1.04187	54434;54935;6815;51657;7179;5728;285193;27143;85464;93492;114971;7803;6305;8732;11266;11156;8446;138639;1849;51207;1847;150290;78986;8555;92235;56940;128853;1845;338599;168448;1852;54961	SSH1;DUSP23;STYX;STYXL1;TPTE;PTEN;DUSP28;PALD1;SSH2;TPTE2;PTPMT1;PTP4A1;SBF1;RNGTT;DUSP12;PTP4A3;DUSP11;PTPDC1;DUSP7;DUSP13;DUSP5;DUSP18;DUSP26;CDC14B;DUSP27;DUSP22;DUSP15;DUSP3;DUPD1;CDC14C;DUSP9;SSH3	0.268654	0.986478	molecular_function
GO:0045766	positive regulation of angiogenesis	58	12755	59	13332	0.00454724	0.00442544	1.02752	1215;2321;5170;147372;9037;27329;8877;6774;4780;728;57343;4914;6786;6423;55109;7422;79031;92140;26585;126393;57105;7494;3791;146850;7423;6667;1116;1139;388;8817;5578;6237;116844;2185;23576;10266;23328;25865;204851;3670;126259;7424;2837;4838;79924;10411;51378;2626;79805;8742;51752;10298;100506013;56005;5228;51129;80149;7101	CMA1;FLT1;PDPK1;CCBE1;SEMA5A;ANGPTL3;SPHK1;STAT3;NFE2L2;C5AR1;ZNF304;NTRK1;STIM1;SFRP2;AGGF1;VEGFA;PDCL3;MTDH;GREM1;HSPB6;CYSLTR2;XBP1;KDR;PIK3R6;VEGFB;SP1;CHI3L1;CHRNA7;RHOB;FGF18;PRKCA;RRAS;LRG1;PTK2B;DDAH1;RAMP2;SASH1;PRKD2;HIPK1;ISL1;TMIGD2;VEGFC;UTS2R;NODAL;ADM2;RAPGEF3;ANGPT4;GATA4;VASH2;TNFSF12;ERAP1;PAK4;APELA;MYDGF;PGF;ANGPTL4;ZC3H12A;NR2E1	0.269019	0.988501	biological_process
GO:0008285	negative regulation of cell proliferation	235	12755	243	13332	0.0184241	0.0182268	1.01083	53834;10202;55193;8678;10630;7965;122042;84897;79893;6282;5728;203447;6754;2765;247;26232;7161;27340;9705;51621;105376525;7097;4086;10077;10608;26136;389549;5008;9146;201501;23576;11040;8763;10795;25959;104;4830;100033411;23047;1285;163702;7023;9940;8519;6788;10193;28514;6595;29883;5915;8453;93649;6497;8454;57413;2170;8929;7855;55544;162681;10766;55654;27085;2117;10290;1487;3664;126520;9289;4914;…	FGFRL1;DHRS2;PBRM1;BECN1;PDPN;AIMP2;RXFP2;TBRG1;GGNBP2;S100A11;PTEN;NRK;SSTR4;GML;ALOX15B;FBXO2;TP73;UTP20;ST18;KLF13;LOC105376525;TLR2;SMAD1;TSPAN32;MXD4;TES;FEZF1;OSM;HGS;ZBTB7C;DDAH1;PIM2;CD164;ZNF268;KANK2;ADARB1;NME1;DUXB;PDS5B;COL4A3;IFNLR1;TFAP4;DLEC1;IFITM1;STK3;RNF41;DLL1;SMARCA2;CNOT7;RARB;CUL2;MYOCD;SKI;CUL1;TMIGD3;FABP3;PHOX2B;FZD5;RBM38;C18orf54;TOB2;TMEM127;MTBP;ETV3;SPEG;CTBP1;IRF6…	0.269791	0.988501	biological_process
GO:0005730	nucleolus	630	14160	657	14857	0.0444915	0.0442216	1.0061	26747;29108;127534;11066;222546;7541;55794;11103;9790;55920;317781;9875;3843;11215;23214;4189;1153;51428;90441;79882;5653;25926;104;51155;23212;9842;8448;90459;100381270;54014;84333;10813;79080;54514;8568;126520;23076;84365;54663;55536;7267;109703458;404672;79050;55657;23016;55127;84916;1106;51608;23223;51333;23378;6203;5097;10528;54475;374395;114049;6598;55003;23168;8260;5438;3609;10412;26010;22…	NUFIP1;PYCARD;GJB4;SNRNP35;RFX6;ZBTB14;DDX28;KRR1;BMS1;RCC2;DDX51;URB1;IPO5;AKAP11;XPO6;DNAJB9;CIRBP;DDX41;ZNF622;ZC3H14;KLK6;NOL11;ADARB1;JPT1;RRS1;PLEKHM1;DOC2A;ERI1;ZBED6;BRWD1;PCGF5;UTP14A;CCDC86;DDX4;RRP1;PLK5;RRP1B;NIFK;WDR74;CDCA7L;TTC3;HTD2;GTF2H5;NOC4L;ZNF692;EXOSC7;HEATR1;UTP4;CHD2;GET4;RRP12;ZNF771;RRP8;RPS9;PCDH1;NOP56;NLE1;TMEM179B;BUD23;SMARCB1;PAK1IP1;RTF1;NAA10;POLR2I;ILF3;NSA2;SP…	0.270587	0.991243	cellular_component
GO:0043198	dendritic shaft	27	14160	27	14857	0.00190678	0.00181733	1.04922	55243;22871;57468;2316;2917;27124;79953;23613;6546;84502;8831;57580;2043;9456;3611;91752;5577;149111;10458;4355;1741;4905;10755;124925;84623;9419;254263	KIRREL1;NLGN1;SLC12A5;FLNA;GRM7;INPP5J;SYNDIG1;ZMYND8;SLC8A1;JPH4;SYNGAP1;PREX1;EPHA4;HOMER1;ILK;ZNF804A;PRKAR2B;CNIH3;BAIAP2;MPP2;DLG3;NSF;GIPC1;SEZ6;KIRREL3;CRIPT;CNIH2	0.272937	0.991243	cellular_component
GO:0043209	myelin sheath	101	14160	104	14857	0.00713277	0.00700007	1.01896	30845;4729;292;9118;4336;256987;5354;2806;8775;291;4722;5306;509;4642;4830;498;6233;9377;8774;3320;1743;22948;481;7203;79784;71;349149;7846;29114;57471;59345;5906;10376;3419;7385;2665;8803;8506;84775;57165;382;7532;1737;5010;4905;6853;7314;7384;22933;4735;10681;23114;2923;2782;4719;29993;1759;10963;10100;7417;11076;5414;2775;10989;476;5245;477;478;7284;523;7415;25927;760;5898;506;6950;2026;9948;6…	EHD3;NDUFV2;SLC25A5;INA;MOBP;SERINC5;PLP1;GOT2;NAPA;SLC25A4;NDUFS3;PITPNA;ATP5F1C;MYO1D;NME1;ATP5F1A;RPS27A;COX5A;NAPG;HSP90AA1;DLST;CCT5;ATP1B1;CCT3;MYH14;ACTG1;GJC3;TUBA1A;TAGLN3;ERMN;GNB4;RAP1A;TUBA1B;IDH3A;UQCRC2;GDI2;SUCLA2;CNTNAP1;ZNF607;GJC2;ARF6;YWHAG;DLAT;CLDN11;NSF;SYN1;UBB;UQCRC1;SIRT2;SEPTIN2;GNB5;NFASC;PDIA3;GNB1;NDUFS1;PACSIN1;DNM1;STIP1;TSPAN2;VDAC2;TPPP;SEPTIN4;GNAO1;IMMT;ATP1A1;P…	0.274815	0.991243	cellular_component
GO:0031012	extracellular matrix	170	14160	176	14857	0.0120056	0.0118463	1.01345	1215;23193;131873;292;284217;5645;81794;3911;5549;8483;5005;1464;4239;6224;10516;4969;79625;345;5034;2331;498;4054;7837;4060;5046;79812;4637;7047;22918;4670;64129;1303;4240;64066;4052;7044;6207;71;4147;2200;3068;1306;1938;10970;633;84034;79148;3909;197;1295;9672;6193;143282;22915;7059;1805;10085;4016;2317;1828;9343;293;7980;2662;8076;8985;6184;7042;374897;3190;908;4256;5919;1359;136227;6208;64856…	CMA1;GANAB;COL6A6;SLC25A5;LAMA1;PRSS2;ADAMTS10;LAMA5;PRELP;CILP;ORM2;CSPG4;MFAP4;RPS20;FBLN5;OGN;NDNF;APOC3;P4HB;FMOD;ATP5F1A;LTBP3;PXDN;LUM;PCSK6;MMRN2;MYL6;TGM4;CD93;HNRNPM;TINAGL1;COL12A1;MFGE8;MMP27;LTBP1;LEFTY2;RPS13;ACTG1;MATN2;FBN1;HDGF;COL15A1;EEF2;CKAP4;BGN;EMILIN2;MMP28;LAMA3;AHSG;COL8A1;SDC3;RPS5;FGFBP3;MMRN1;THBS3;DPT;EDIL3;LOXL1;FLNB;DSG1;EFTUD2;SLC25A6;TFPI2;GDF10;MFAP5;PLOD3;RPN1;T…	0.275295	0.991243	cellular_component
GO:0050727	regulation of inflammatory response	29	12755	29	13332	0.00227362	0.00217522	1.04524	22861;1215;29108;197;79918;253260;171389;27347;405753;4142;4067;7114;90527;23729;255877;6542;7791;3055;81792;118788;161725;683;11274;7356;11343;9975;114770;55773;7292	NLRP1;CMA1;PYCARD;AHSG;SETD6;RICTOR;NLRP6;STK39;DUOXA2;MAS1;LYN;TMSB4X;DUOXA1;SHPK;BCL6B;SLC7A2;ZYX;HCK;ADAMTS12;PIK3AP1;OTUD7A;BST1;USP18;SCGB1A1;MGLL;NR1D2;PGLYRP2;TBC1D23;TNFSF4	0.276803	0.988501	biological_process
GO:0071345	cellular response to cytokine stimulus	29	12755	29	13332	0.00227362	0.00217522	1.04524	10068;55022;5458;6774;25930;11141;5780;5771;84867;8809;59307;8570;3059;9472;7852;8928;1809;5515;4825;91662;4311;26095;51176;3676;5775;4088;26469;29110;5782	IL18BP;PID1;POU4F2;STAT3;PTPN23;IL1RAPL1;PTPN9;PTPN2;PTPN5;IL18R1;SIGIRR;KHSRP;HCLS1;AKAP6;CXCR4;FOXH1;DPYSL3;PPP2CA;NKX6-1;NLRP12;MME;PTPN20;LEF1;ITGA4;PTPN4;SMAD3;PTPN18;TBK1;PTPN12	0.276803	0.988501	biological_process
GO:0019233	sensory perception of pain	29	12755	29	13332	0.00227362	0.00217522	1.04524	1020;3231;5028;2695;3751;1740;4987;84197;50801;117194;3218;2903;5179;8508;59335;3737;116;60675;4311;1269;54463;6336;57555;2911;10874;1141;55800;4692;1268	CDK5;HOXD1;P2RY1;GIP;KCND2;DLG2;OPRL1;POMK;KCNK4;MRGPRX2;HOXB8;GRIN2A;PENK;NIPSNAP1;PRDM12;KCNA2;ADCYAP1;PROK2;MME;CNR2;RETREG1;SCN10A;NLGN2;GRM1;NMU;CHRNB2;SCN3B;NDN;CNR1	0.276803	0.988501	biological_process
GO:0007173	epidermal growth factor receptor signaling pathway	29	12755	29	13332	0.00227362	0.00217522	1.04524	5284;378;5170;8527;6714;55824;55532;2069;55914;8440;9252;55614;8826;685;2185;84985;9655;819;5286;64762;6662;51196;53358;2242;5747;222584;7429;2886;55359	PIGR;ARF4;PDPK1;DGKD;SRC;PAG1;SLC30A10;EREG;ERBIN;NCK2;RPS6KA5;KIF16B;IQGAP1;BTC;PTK2B;FAM83A;SOCS5;CAMLG;PIK3C2A;GAREM1;SOX9;PLCE1;SHC3;FES;PTK2;FAM83B;VIL1;GRB7;STYK1	0.276803	0.988501	biological_process
GO:0034613	cellular protein localization	29	12755	29	13332	0.00227362	0.00217522	1.04524	120892;55161;25942;54806;5901;3736;2622;1495;27339;122786;79363;89780;283229;1756;10670;58528;287;8649;2895;25836;967;220296;1856;84243;55004;10325;55435;84962;64121	LRRK2;TMEM33;SIN3A;AHI1;RAN;KCNA1;GAS8;CTNNA1;PRPF19;FRMD6;CPLANE2;WNT3A;CRACR2B;DMD;RRAGA;RRAGD;ANK2;LAMTOR3;GRID2;NIPBL;CD63;HEPACAM;DVL2;ZDHHC18;LAMTOR1;RRAGB;AP1AR;AJUBA;RRAGC	0.276803	0.988501	biological_process
GO:0001756	somitogenesis	29	12755	29	13332	0.00227362	0.00217522	1.04524	56983;7273;343930;27023;4618;5362;10683;657;79728;10512;55897;10006;57534;134701;8557;2648;9839;84667;54475;51176;28514;5100;4088;6939;3516;145873;6862;4617;286204	POGLUT1;TTN;MSGN1;FOXB1;MYF6;PLXNA2;DLL3;BMPR1A;PALB2;SEMA3C;MESP1;ABI1;MIB1;RIPPLY2;TCAP;KAT2A;ZEB2;HES7;NLE1;LEF1;DLL1;PCDH8;SMAD3;TCF15;RBPJ;MESP2;TBXT;MYF5;CRB2	0.276803	0.988501	biological_process
GO:0006637	acyl-CoA metabolic process	29	12755	29	13332	0.00227362	0.00217522	1.04524	55856;570;137964;348158;84320;122970;142827;80221;341392;54995;23417;57678;134526;641372;10249;10005;11332;54988;3155;1622;23305;284486;116285;10965;6296;641371;23597;26027;117145	ACOT13;BAAT;GPAT4;ACSM2B;ACBD6;ACOT4;ACSM6;ACSF2;ACSM4;OXSM;MLYCD;GPAM;ACOT12;ACOT6;GLYAT;ACOT8;ACOT7;ACSM5;HMGCL;DBI;ACSL6;THEM5;ACSM1;ACOT2;ACSM3;ACOT1;ACOT9;ACOT11;THEM4	0.276803	0.988501	biological_process
GO:0001085	RNA polymerase II transcription factor binding	31	11893	31	12391	0.00260658	0.00250182	1.04187	5308;2002;145258;4772;23013;6911;5449;92140;7004;9759;10014;7494;57057;23414;8405;3059;100125288;7005;9219;5307;161882;7003;140628;2626;3065;8463;27063;8022;11060;7227;6862	PITX2;ELK1;GSC;NFATC1;SPEN;TBX6;POU1F1;MTDH;TEAD4;HDAC4;HDAC5;XBP1;TBX20;ZFPM2;SPOP;HCLS1;ZGLP1;TEAD3;MTA2;PITX1;ZFPM1;TEAD1;GATA5;GATA4;HDAC1;TEAD2;ANKRD1;LHX3;WWP2;TRPS1;TBXT	0.279933	0.986478	molecular_function
GO:0004175	endopeptidase activity	31	11893	31	12391	0.00260658	0.00250182	1.04187	1215;59343;205564;5125;9508;9986;123228;84236;2191;203100;64167;23385;51107;6768;83464;63036;129293;5046;29843;23192;7174;9476;26168;23473;9528;23581;51752;55486;5694;8904;51112	CMA1;SENP2;SENP5;PCSK5;ADAMTS3;RCE1;SENP8;RHBDD1;FAP;HTRA4;ERAP2;NCSTN;APH1A;ST14;APH1B;CELA2A;TRABD2A;PCSK6;SENP1;ATG4B;TPP2;NAPSA;SENP3;CAPN7;TMEM59;CASP14;ERAP1;PARL;PSMB6;CPNE1;TRAPPC12	0.279933	0.986478	molecular_function
GO:0032266	phosphatidylinositol-3-phosphate binding	31	11893	31	12391	0.00260658	0.00250182	1.04187	57158;129880;84936;124460;81609;4689;23612;26100;56270;51028;23161;8724;57664;56288;90203;55614;79156;25851;253725;57732;399979;285590;11152;57706;91404;23503;55062;54477;55915;28966;79685	JPH2;BBS5;ZFYVE19;SNX20;SNX27;NCF4;PHLDA3;WIPI2;WDR45B;VPS36;SNX13;SNX3;PLEKHA4;PARD3;SNX21;KIF16B;PLEKHF1;TECPR1;WASHC2C;ZFYVE28;SNX19;SH3PXD2B;WDR45;DENND1A;SESTD1;ZFYVE26;WIPI1;PLEKHA5;LANCL2;SNX24;SAP30L	0.279933	0.986478	molecular_function
GO:0019888	protein phosphatase regulator activity	31	11893	31	12391	0.00260658	0.00250182	1.04187	5526;84919;5520;9989;23141;165324;23645;283106;3476;5518;2029;5528;57718;5521;137886;5527;84988;5507;10776;55968;55844;28227;5522;151987;5529;5523;26051;5525;79660;51400;5510	PPP2R5B;PPP1R15B;PPP2R2A;PPP4R1;ANKLE2;UBXN2A;PPP1R15A;CSNK2A3;IGBP1;PPP2R1A;ENSA;PPP2R5D;PPP4R4;PPP2R2B;UBXN2B;PPP2R5C;PPP1R16A;PPP1R3C;ARPP19;NSFL1C;PPP2R2D;PPP2R3B;PPP2R2C;PPP4R2;PPP2R5E;PPP2R3A;PPP1R16B;PPP2R5A;PPP1R3B;PPME1;PPP1R7	0.279933	0.986478	molecular_function
GO:0005109	frizzled binding	31	11893	31	12391	0.00260658	0.00250182	1.04187	7484;81029;54361;6422;6259;4040;4653;84133;84870;7483;7479;51384;7475;1857;7478;7482;89780;7477;80326;7480;25805;1855;1856;7473;7481;57120;7471;7472;8324;54894;8321	WNT9B;WNT5B;WNT4;SFRP1;RYK;LRP6;MYOC;ZNRF3;RSPO3;WNT9A;WNT8B;WNT16;WNT6;DVL3;WNT8A;WNT2B;WNT3A;WNT7B;WNT10A;WNT10B;BAMBI;DVL1;DVL2;WNT3;WNT11;GOPC;WNT1;WNT2;FZD7;RNF43;FZD1	0.279933	0.986478	molecular_function
GO:0006629	lipid metabolic process	83	12755	85	13332	0.00650725	0.00637564	1.02064	105373244;54729;162515;58526;6309;247;80831;167555;9362;5306;27132;346;1056;9388;9023;51;498;10826;51573;222;4036;5407;55711;221;8904;4547;81544;5799;2171;7364;2182;27031;319;5051;5949;8608;313;7480;220032;3155;51052;51365;7804;55344;3028;7026;11343;255919;4035;8613;80832;11120;79829;10390;5050;506;7352;27034;8895;79852;133121;23228;3157;27163;56994;131601;8611;9600;347;53345;7274;114294;115209;6…	LOC105373244;NKX1-1;SLC16A11;MID1IP1;SC5D;ALOX15B;APOL5;FAM151B;CPNE6;PITPNA;CPNE7;APOC4;CEL;LIPG;CH25H;ACOX1;ATP5F1A;FAXDC2;GDE1;ALDH3B2;LRP2;PNLIPRP1;FAR2;ALDH3B1;CPNE1;MTTP;GDPD5;PTPRN2;FABP5;UGT2B7;ACSL4;NPHP3;APOF;PAFAH2;RBP3;RDH16;AOAH;WNT10B;GDPD4;HMGCL;PRLH;PLA1A;LRP8;PLCXD1;HSD17B10;NR2F2;MGLL;CNEP1R1;LRP1;PLPP3;APOL4;BTN2A1;NAA40;CEPT1;PAFAH1B3;ATP5F1B;UCP3;ACAD8;CPNE3;EPHX3;ENPP6;PLCL2…	0.281804	0.988501	biological_process
GO:0004713	protein tyrosine kinase activity	61	11893	62	12391	0.00512907	0.00500363	1.02507	7016;57410;9542;8445;11064;2534;57396;1438;7525;7273;6714;4914;5605;2048;8823;5753;11160;2444;2069;2248;3791;660;5607;4145;4067;7465;5608;2249;5606;640;145957;8817;10645;10420;8444;8711;685;2185;7272;1196;1523;1439;25778;3055;6098;4750;2066;4058;2242;5747;2268;3320;2252;9031;10188;6725;2241;5604;8798;1198;5609	TESK1;SCYL1;NRG2;DYRK2;CNTRL;FYN;CLK4;CSF2RA;YES1;TTN;SRC;NTRK1;MAP2K2;EPHB2;FGF16;PTK6;ERLIN2;FRK;EREG;FGF3;KDR;BMX;MAP2K5;MATK;LYN;WEE1;MAP2K6;FGF4;MAP2K3;BLK;NRG4;FGF18;CAMKK2;TESK2;DYRK3;TNK1;BTC;PTK2B;TTK;CLK2;CUX1;CSF2RB;DSTYK;HCK;ROS1;NEK1;ERBB4;LTK;FES;PTK2;FGR;HSP90AA1;FGF7;BAZ1B;TNK2;SRMS;FER;MAP2K1;DYRK4;CLK3;MAP2K7	0.281929	0.986478	molecular_function
GO:0005643	nuclear pore	52	14160	53	14857	0.00367232	0.00356734	1.02943	4600;56943;9818;143244;59343;9972;64328;57122;55161;100101267;402569;3836;727851;55746;57097;10527;9883;55308;5901;3843;23299;8086;3839;11269;8480;10762;29107;9284;55706;23633;3267;1984;3841;3837;5905;56648;10073;2733;3840;64901;23636;25909;30849;9688;3838;4641;4927;23225;23039;10482;23165;23279	MX2;ENY2;NUP58;EIF5AL1;SENP2;NUP153;XPO4;NUP107;TMEM33;POM121C;KPNA7;KPNA1;RGPD8;NUP133;PARP11;IPO7;POM121;DDX19A;RAN;IPO5;BICD2;AAAS;KPNA3;DDX19B;RAE1;NUP50;NXT1;NPIPA1;NDC1;KPNA6;AGFG1;EIF5A;KPNA5;KPNB1;RANGAP1;EIF5A2;SNUPN;GLE1;KPNA4;RANBP17;NUP62;AHCTF1;PIK3R4;NUP93;KPNA2;MYO1C;NUP88;NUP210;XPO7;NXF1;NUP205;NUP160	0.282187	0.991243	cellular_component
GO:0042391	regulation of membrane potential	56	12755	57	13332	0.00439044	0.00427543	1.0269	120892;65010;1811;116369;4734;1836;140730;23415;9783;23416;480;9699;2741;81033;10021;54714;8912;3736;284129;29098;63895;1258;23327;64208;41;149111;348980;1756;8913;57657;3767;2899;10861;1260;131096;9780;11149;27133;22999;88;1262;3799;1140;3741;40;115111;11060;1136;6511;1738;90134;610;1134;254263;65012;115019	LRRK2;SLC26A6;SLC26A3;SLC26A8;NEDD4;SLC26A2;RIMS4;KCNH4;RIMS3;KCNH3;ATP1A4;RIMS2;GLRA1;KCNH6;HCN4;CNGB3;CACNA1H;KCNA1;SLC26A11;RANGRF;PIEZO2;CNGB1;NEDD4L;POPDC3;ASIC1;CNIH3;HCN1;DMD;CACNA1G;HCN3;KCNJ11;GRIK3;SLC26A1;CNGA2;KCNH8;PIEZO1;BVES;KCNH5;RIMS1;ACTN2;CNGA4;KIF5B;CHRNB1;KCNA5;ASIC2;SLC26A7;WWP2;CHRNA3;SLC1A6;DLD;KCNH7;HCN2;CHRNA1;CNIH2;SLC26A10;SLC26A9	0.286732	0.988501	biological_process
GO:0007005	mitochondrion organization	56	12755	57	13332	0.00439044	0.00427543	1.0269	120892;79810;23082;7019;84902;5864;3054;2395;64216;23409;11331;51106;10059;4976;81858;79823;125170;10981;23410;9650;617;65018;5245;55154;9361;8834;1525;84775;3418;54832;124997;6742;11232;2553;10730;3155;211;506;23287;2034;2551;57211;113115;5442;8934;1981;3028;51142;23277;23408;7978;4124;55902;55186;84275;246269	LRRK2;PTCD2;PPRC1;TFAM;CEP89;RAB3A;HCFC1;FXN;TFB2M;SIRT4;PHB2;TFB1M;DNM1L;OPA1;SHARPIN;CAMKMT;MIEF2;RAB32;SIRT3;MTFR1;BCS1L;PINK1;PHB;MSTO1;LONP1;TMEM11;CXADR;ZNF607;IDH2;VPS13C;WDR81;SSBP1;POLG2;GABPB1;YME1L1;HMGCL;ALAS1;ATP5F1B;AGTPBP1;EPAS1;GABPA;ADGRG6;MTFR2;POLRMT;RAB29;EIF4G1;HSD17B10;CHCHD2;CLUH;SIRT5;MTERF1;MAN2A1;ACSS2;SLC25A36;SLC25A33;AFG1L	0.286732	0.988501	biological_process
GO:0043547	positive regulation of GTPase activity	82	12755	84	13332	0.00642885	0.00630063	1.02035	7984;57584;128637;201176;54848;55357;22930;1857;9827;23616;3987;81704;10399;139818;115704;5300;2778;85397;116985;9905;4914;8301;5906;5996;23268;153020;23161;23329;54959;9560;8874;8502;29;7481;414062;7813;10411;10125;27352;10681;10928;51256;107986215;11211;6004;6281;2775;6001;51735;57822;1856;57636;389337;50848;57706;3655;55619;51429;23348;57589;163486;9693;54361;6422;9712;107080638;9628;6792;9922…	ARHGEF5;ARHGAP21;TBC1D20;ARHGAP27;ARHGEF38;TBC1D2;RAB3GAP1;DVL3;RGP1;SH3BP1;LIMS1;DOCK8;RACK1;DOCK11;EVI5L;PIN1;GNAS;RGS8;ARAP1;SGSM2;NTRK1;PICALM;RAP1A;RGS1;DNMBP;RASGEF1B;SNX13;TBC1D30;ODAM;CCL4L2;ARHGEF7;PKP4;ABR;WNT11;CCL3L3;EVI5;RAPGEF3;RASGRP1;SGSM3;GNB5;RALBP1;TBC1D7;LOC107986215;FZD10;RGS16;S100A10;GNAO1;RGS10;RAPGEF6;GRHL3;DVL2;ARHGAP23;ARHGEF37;F11R;DENND1A;ITGA6;DOCK10;SNX9;DOCK9;RIC1;…	0.28933	0.988501	biological_process
GO:0031397	negative regulation of protein ubiquitination	28	12755	28	13332	0.00219522	0.00210021	1.04524	1020;59343;10196;2534;11261;54984;9636;23551;64359;54552;131377;7375;374969;51035;11338;5581;55869;9474;9529;575;23376;23560;8864;4092;9683;339745;51160;3301	CDK5;SENP2;PRMT3;FYN;CHP1;PINX1;ISG15;RASD2;NXN;GNL3L;KLHL40;USP4;SVBP;UBXN1;U2AF2;PRKCE;HDAC8;ATG5;BAG5;ADGRB1;UFL1;GTPBP4;PER2;SMAD7;N4BP1;SPOPL;VPS28;DNAJA1	0.289352	0.988501	biological_process
GO:0010212	response to ionizing radiation	28	12755	28	13332	0.00219522	0.00210021	1.04524	2138;57646;55159;9577;79035;51149;5888;29086;64782;65123;84328;22976;64859;51720;1788;79184;120227;107987248;221927;1196;58493;84142;165918;9025;11073;90381;64326;2140	EYA1;USP28;RFWD3;BABAM2;NABP2;MRNIP;RAD51;BABAM1;AEN;INTS3;LZIC;PAXIP1;NABP1;UIMC1;DNMT3A;BRCC3;CYP2R1;LOC107987248;BRAT1;CLK2;INIP;ABRAXAS1;RNF168;RNF8;TOPBP1;TICRR;COP1;EYA3	0.289352	0.988501	biological_process
GO:0048791	calcium ion-regulated exocytosis of neurotransmitter	28	12755	28	13332	0.00219522	0.00210021	1.04524	84258;102724488;140730;9783;9699;8447;6857;83849;51760;9066;127833;94120;91683;143425;6861;112755;22895;84958;6860;57586;23208;341359;94122;22999;8448;148281;94121;90019	SYT3;LOC102724488;RIMS4;RIMS3;RIMS2;DOC2B;SYT1;SYT15;SYT17;SYT7;SYT2;SYTL3;SYT12;SYT9;SYT5;STX1B;RPH3A;SYTL1;SYT4;SYT13;SYT11;SYT10;SYTL5;RIMS1;DOC2A;SYT6;SYTL4;SYT8	0.289352	0.988501	biological_process
GO:0046034	ATP metabolic process	28	12755	28	13332	0.00219522	0.00210021	1.04524	4626;4719;525;55471;56975;29789;26289;205;2987;4621;477;65220;5167;523;10845;7415;957;3312;116;4624;1497;390877;4625;481;526;272;4622;63979	MYH8;NDUFS1;ATP6V1B1;NDUFAF7;FAM20C;OLA1;AK5;AK4;GUK1;MYH3;ATP1A2;NADK;ENPP1;ATP6V1A;CLPX;VCP;ENTPD5;HSPA8;ADCYAP1;MYH6;CTNS;LOC390877;MYH7;ATP1B1;ATP6V1B2;AMPD3;MYH4;FIGNL1	0.289352	0.988501	biological_process
GO:0045540	regulation of cholesterol biosynthetic process	28	12755	28	13332	0.00219522	0.00210021	1.04524	4597;4800;4047;79071;6309;1595;3422;57678;23541;2222;6667;6721;2194;22937;2224;6319;32;4801;3837;8720;6713;51360;10654;3156;7108;1717;9453;3157	MVD;NFYA;LSS;ELOVL6;SC5D;CYP51A1;IDI1;GPAM;SEC14L2;FDFT1;SP1;SREBF2;FASN;SCAP;FDPS;SCD;ACACB;NFYB;KPNB1;MBTPS1;SQLE;MBTPS2;PMVK;HMGCR;TM7SF2;DHCR7;GGPS1;HMGCS1	0.289352	0.988501	biological_process
GO:0070301	cellular response to hydrogen peroxide	28	12755	28	13332	0.00219522	0.00210021	1.04524	4217;10068;2168;8678;2395;4780;80310;57332;23064;1471;59338;84557;10105;10013;11179;8807;7703;388;51157;5562;55139;3297;2146;55364;7225;5536;23135;5599	MAP3K5;IL18BP;FABP1;BECN1;FXN;NFE2L2;PDGFD;CBX8;SETX;CST3;PLEKHA1;MAP1LC3A;PPIF;HDAC6;ZNF277;IL18RAP;PCGF2;RHOB;ZNF580;PRKAA1;ANKZF1;HSF1;EZH2;IMPACT;TRPC6;PPP5C;KDM6B;MAPK8	0.289352	0.988501	biological_process
GO:0030100	regulation of endocytosis	28	12755	28	13332	0.00219522	0.00210021	1.04524	11252;29993;9026;5878;8301;29934;9765;51552;9784;5869;55647;80230;5868;53916;6860;6014;30844;5867;100529257;64284;11037;55738;4983;55333;286749;57126;29763;85439	PACSIN2;PACSIN1;HIP1R;RAB5C;PICALM;SNX12;ZFYVE16;RAB14;SNX17;RAB5B;RAB20;RUFY1;RAB5A;RAB4B;SYT4;RIT2;EHD4;RAB4A;SYNJ2BP-COX16;RAB17;STON1;ARFGAP1;OPHN1;SYNJ2BP;STON1-GTF2A1L;CD177;PACSIN3;STON2	0.289352	0.988501	biological_process
GO:0006094	gluconeogenesis	28	12755	28	13332	0.00219522	0.00210021	1.04524	26330;226;441531;1468;669;8789;2806;2820;57818;8604;5950;5224;6576;2027;10165;2805;10993;8402;5207;5236;2026;2819;2538;5223;5106;8864;92579;230	GAPDHS;ALDOA;PGAM4;SLC25A10;BPGM;FBP2;GOT2;GPD2;G6PC2;SLC25A12;RBP4;PGAM2;SLC25A1;ENO3;SLC25A13;GOT1;SDS;SLC25A11;PFKFB1;PGM1;ENO2;GPD1;G6PC;PGAM1;PCK2;PER2;G6PC3;ALDOC	0.289352	0.988501	biological_process
GO:0032024	positive regulation of insulin secretion	28	12755	28	13332	0.00219522	0.00210021	1.04524	2695;8447;4826;11132;6934;5715;23410;640;5950;4825;2864;2696;8431;27230;5581;3670;2697;25924;57555;8660;169026;5208;114131;51768;5213;5106;90550;65985	GIP;DOC2B;NNAT;CAPN10;TCF7L2;PSMD9;SIRT3;BLK;RBP4;NKX6-1;FFAR1;GIPR;NR0B2;SERP1;PRKCE;ISL1;GJA1;MYRIP;NLGN2;IRS2;SLC30A8;PFKFB2;UCN3;TM7SF3;PFKM;PCK2;MCU;AACS	0.289352	0.988501	biological_process
GO:0001942	hair follicle development	28	12755	28	13332	0.00219522	0.00210021	1.04524	60529;8549;147495;9620;80199;3911;4038;91;55504;10913;1775;7976;9355;80326;11166;7042;50814;8861;5154;147409;3890;6662;55366;54345;9079;8323;57216;340481	ALX4;LGR5;APCDD1;CELSR1;FUZ;LAMA5;LRP4;ACVR1B;TNFRSF19;EDAR;DNASE1L2;FZD3;LHX2;WNT10A;SOX21;TGFB2;NSDHL;LDB1;PDGFA;DSG4;KRT84;SOX9;LGR4;SOX18;LDB2;FZD6;VANGL2;ZDHHC21	0.289352	0.988501	biological_process
GO:0006479	protein methylation	28	12755	28	13332	0.00219522	0.00210021	1.04524	25940;10196;3275;751071;5110;2107;2935;196541;221143;79091;6187;79823;7832;22944;3276;79609;6634;254013;7415;3312;283742;2109;151194;635;399818;51451;196483;1938	FAM98A;PRMT3;PRMT2;CSKMT;PCMT1;ETF1;GSPT1;METTL21C;EEF1AKMT1;METTL22;RPS2;CAMKMT;BTG2;KIN;PRMT1;VCPKMT;SNRPD3;ETFBKMT;VCP;HSPA8;FAM98B;ETFB;METTL21A;BHMT;EEF1AKMT2;LCMT1;EEF2KMT;EEF2	0.289352	0.988501	biological_process
GO:0047485	protein N-terminus binding	60	11893	61	12391	0.00504498	0.00492293	1.02479	90070;9143;6605;2035;79718;2966;60412;3646;81;10611;11331;4863;9638;30819;5195;23613;85365;80764;1457;1647;11235;112869;84174;79643;10971;112942;5830;5824;382;51;25836;10933;64072;7042;84313;51164;10640;6895;23424;6811;54840;23524;11267;6804;23383;8815;3065;55770;8153;25764;11130;5604;6812;8820;6599;3516;6839;9612;23025;1459	LACRT;SYNGR3;SMARCE1;EPB41;TBL1XR1;GTF2H2;EXOC4;EIF3E;ACTN4;PDLIM5;PHB2;NPAT;FEZ1;KCNIP2;PEX14;ZMYND8;ALG2;THAP7;CSNK2A1;GADD45A;PDCD10;SGF29;SLA2;CHMP6;YWHAQ;CFAP36;PEX5;PEX19;ARF6;ACOX1;NIPBL;MORF4L1;CDH23;TGFB2;VPS25;DCTN4;EXOC5;TARBP2;TDRD7;STX5;APTX;SRRM2;SNF8;STX1A;MAU2;BANF1;HDAC1;EXOC2;RND2;HYPK;ZWINT;MAP2K1;STXBP1;HESX1;SMARCC1;RBPJ;SUV39H1;NCOR2;UNC13A;CSNK2A2	0.290352	0.986478	molecular_function
GO:0005245	voltage-gated calcium channel activity	30	11893	30	12391	0.00252249	0.00242111	1.04187	93589;53373;117531;779;11141;783;59283;8911;10369;27091;775;23413;776;347732;9254;59285;3685;255022;774;782;117532;786;781;10368;784;777;378807;27092;219931;59284	CACNA2D4;TPCN1;TMC1;CACNA1S;IL1RAPL1;CACNB2;CACNG8;CACNA1I;CACNG2;CACNG5;CACNA1C;NCS1;CACNA1D;CATSPER3;CACNA2D2;CACNG6;ITGAV;CALHM1;CACNA1B;CACNB1;TMC2;CACNG1;CACNA2D1;CACNG3;CACNB3;CACNA1E;CATSPER4;CACNG4;TPCN2;CACNG7	0.291684	0.986478	molecular_function
GO:0001786	phosphatidylserine binding	30	11893	30	12391	0.00252249	0.00242111	1.04187	57158;11314;115548;6857;9066;8416;312;8436;9362;146722;143425;6861;54843;114882;6860;949;3312;493829;341359;575;10125;79792;114884;114879;85477;4240;148281;4139;7094;8904	JPH2;CD300A;FCHO2;SYT1;SYT7;ANXA9;ANXA13;CAVIN2;CPNE6;CD300LF;SYT9;SYT5;SYTL2;OSBPL8;SYT4;SCARB1;HSPA8;TRIM72;SYT10;ADGRB1;RASGRP1;GSDMD;OSBPL10;OSBPL5;SCIN;MFGE8;SYT6;MARK1;TLN1;CPNE1	0.291684	0.986478	molecular_function
GO:0006369	termination of RNA polymerase II transcription	55	12755	56	13332	0.00431203	0.00420042	1.02657	1478;4150;8189;79869;9984;6429;29894;100529063;8106;9295;23064;6430;79228;6637;51362;57187;4116;643136;7919;8458;9775;8683;10569;6634;65109;199746;84271;8563;6431;11338;7884;22916;51692;10978;10189;9785;9939;11051;10914;84321;10212;1479;4686;441155;1477;9877;134353;51585;112268092;53981;25888;84967;29101;54797;10921	CSTF2;MAZ;SYMPK;CPSF7;THOC1;SRSF4;CPSF1;BCL2L2-PABPN1;PABPN1;SRSF11;SETX;SRSF5;THOC6;SNRPG;CDC40;THOC2;MAGOH;ZC3H11B;DDX39B;TTF2;EIF4A3;SRSF9;SLU7;SNRPD3;UPF3B;U2AF1L4;POLDIP3;THOC5;SRSF6;U2AF2;SLBP;NCBP2;CPSF3;CLP1;ALYREF;DHX38;RBM8A;NUDT21;PAPOLA;THOC3;DDX39A;CSTF3;NCBP1;LOC441155;CSTF1;ZC3H11A;LSM11;PCF11;LOC112268092;CPSF2;ZNF473;LSM10;SSU72;MED18;RNPS1	0.295949	0.988501	biological_process
GO:0000086	G2/M transition of mitotic cell cycle	81	12755	83	13332	0.00635045	0.00622562	1.02005	10133;11064;80321;84930;9793;9814;84131;5577;54820;55559;6233;80254;9738;22995;3320;8454;11190;95681;23332;4660;11113;10733;1639;9024;121441;22981;93323;7480;5116;22822;22897;7283;22994;55722;79176;332;51400;7840;4751;10540;100303755;1781;79831;5518;54801;79866;2029;55835;79959;8636;6873;79441;10776;10083;11258;10763;5108;1453;219771;23194;4659;55125;7164;23354;10806;57325;7465;6500;6502;5048;753…	OPTN;CNTRL;CEP70;MASTL;CKAP5;SFI1;CEP78;PRKAR2B;NDE1;HAUS7;RPS27A;CEP63;CCP110;CEP152;HSP90AA1;CUL1;CEP250;CEP41;CLASP1;PPP1R12B;CIT;PLK4;DCTN1;BRSK2;NEDD1;NINL;HAUS8;WNT10B;PCNT;PHLDA1;CEP164;TUBG1;CEP131;CEP72;FBXL15;BIRC5;PPME1;ALMS1;NEK2;DCTN2;PET117;DYNC1I2;KDM8;PPP2R1A;HAUS6;BORA;ENSA;CENPJ;CEP76;SSNA1;TAF2;HAUS3;ARPP19;USH1C;DCTN3;NES;PCM1;CSNK1D;CCNY;FBXL7;PPP1R12A;CEP192;TPD52L1;HAUS5;SD…	0.297008	0.988501	biological_process
GO:0019900	kinase binding	59	11893	60	12391	0.0049609	0.00484222	1.02451	1742;5151;25780;8736;11261;27159;92335;2316;151648;6714;1740;4914;1609;23331;2013;5211;22997;55841;27240;26191;8887;25843;114769;4976;5187;23286;51719;8863;80304;54956;90007;1647;3326;282973;55353;92597;11266;1741;23371;9172;9684;7205;3208;9125;8394;29979;6804;9212;6672;10273;5207;152789;10152;5213;54472;115352;5525;9832;80014	DLG4;PDE8A;RASGRP3;MYOM1;CHP1;CHIA;STRADA;FLNA;SGO1;SRC;DLG2;NTRK1;DGKQ;TTC28;EMP2;PFKL;IGSF9B;WWC3;SIT1;PTPN22;TAX1BP1;MOB4;CARD16;OPA1;PER1;WWC1;CAB39;PER3;WDCP;PARP16;MIDN;GADD45A;HSP90AB1;JAKMIP3;LAPTM4B;MOB1B;DUSP12;DLG3;TNS2;MYOM2;LRRC14;TRIP6;HPCA;CNOT9;PIP5K1A;UBQLN1;STX1A;AURKB;SP100;STUB1;PFKFB1;JAKMIP1;ABI2;PFKM;TOLLIP;FCRL3;PPP2R5A;JAKMIP2;WWC2	0.298984	0.986478	molecular_function
GO:0005543	phospholipid binding	59	11893	60	12391	0.0049609	0.00484222	1.02451	146206;5724;2168;29993;116987;54830;23659;57731;8416;114876;51411;84557;83851;2806;84249;55937;80115;23566;57154;8436;23541;57580;5009;353376;7006;273;2516;26228;124056;5051;6711;254240;345;84100;27071;10497;116519;2494;1606;80772;2733;2909;23636;55968;4983;100302736;5662;9912;8437;308;54209;440279;129401;94121;23025;26509;2869;6712;84251	CARMIL2;PTAFR;FABP1;PACSIN1;AGAP1;NUP62CL;PLA2G15;SPTBN4;ANXA9;OSBPL1A;BIN2;MAP1LC3A;SYT16;GOT2;PSD2;APOM;BAIAP2L2;LPAR3;SMURF1;CAVIN2;SEC14L2;PREX1;OTC;TICAM2;TEC;AMPH;NR5A1;STAP1;NOXO1;PAFAH2;SPTBN1;BPIFC;APOC3;ARL6;DAPP1;UNC13B;APOA5;NR5A2;DGKA;CPTP;GLE1;ARHGAP35;NUP62;NSFL1C;OPHN1;TMED7-TICAM2;PSD;ARHGAP44;RASAL1;ANXA5;TREM2;UNC13C;NUP35;SYTL4;UNC13A;MYOF;GRK5;SPTBN2;SGIP1	0.298984	0.986478	molecular_function
GO:0005761	mitochondrial ribosome	25	14160	25	14857	0.00176554	0.00168271	1.04922	51642;84545;65003;63931;740;55052;100534592;64981;4701;54148;26164;56945;51318;51258;29074;118487;65005;64976;10573;64983;28998;78988;6183;64951;92170	MRPL48;MRPL43;MRPL11;MRPS14;MRPL49;MRPL20;URGCP-MRPS24;MRPL34;NDUFA7;MRPL39;MTG2;MRPS22;MRPL35;MRPL51;MRPL18;CHCHD1;MRPL9;MRPL40;MRPL28;MRPL32;MRPL13;MRPL57;MRPS12;MRPS24;MTG1	0.300518	0.991243	cellular_component
GO:0004674	protein serine/threonine kinase activity	272	11893	281	12391	0.0228706	0.0226777	1.0085	120892;7016;1020;107282092;140803;1024;81788;23139;83942;84930;6787;5590;57551;203054;8428;80216;9706;56975;166614;11329;102724428;93;5608;51719;23178;90;8780;728642;4215;23235;5606;1760;1455;53904;8997;9252;22848;30811;85443;11040;415116;25778;6446;29941;204851;375449;5585;25989;27330;6198;83983;6788;100533105;27148;55781;658;50488;55351;817;5129;53944;4139;23043;115701;23049;8878;283629;6199;10…	LRRK2;TESK1;CDK5;BOLA2-SMG1P6;TRPM6;CDK8;NUAK2;MAST2;TSSK1B;MASTL;NEK4;PRKCZ;TAOK1;ADCK5;STK24;ALPK1;ULK2;FAM20C;DCLK2;STK38;SIK1B;ACVR2B;MAP2K6;CAB39;PASK;ACVR1;RIOK3;CDK11A;MAP3K3;SIK2;MAP2K3;DMPK;CSNK1G2;MYO3A;KALRN;RPS6KA5;AAK1;HUNK;DCLK3;PIM2;PIM3;DSTYK;SGK1;PKN3;HIPK1;MAST4;PKN1;ULK3;RPS6KA6;RPS6KB1;TSSK6;STK3;C8orf44-SGK3;STK36;RIOK2;BMPR1B;MINK1;STK32B;CAMK2D;CDK18;CSNK1G1;MARK1;TNIK;ALPK…	0.301993	0.986478	molecular_function
GO:0061025	membrane fusion	27	12755	27	13332	0.00211682	0.0020252	1.04524	4600;11261;10490;1759;10533;310;81501;165324;8775;10059;137886;26276;26052;9381;9341;4599;5877;8773;63908;55968;9218;8774;22999;8615;9135;9342;25801	MX2;CHP1;VTI1B;DNM1;ATG7;ANXA7;DCSTAMP;UBXN2A;NAPA;DNM1L;UBXN2B;VPS33B;DNM3;OTOF;VAMP3;MX1;RABIF;SNAP23;NAPB;NSFL1C;VAPA;NAPG;RIMS1;USO1;RABEP1;SNAP29;GCA	0.302469	0.988501	biological_process
GO:0035725	sodium ion transmembrane transport	27	12755	27	13332	0.00211682	0.0020252	1.04524	6547;6331;6330;6568;6338;3775;10021;259232;6546;6326;6324;10246;6327;41;348980;196527;57657;610;10786;6340;6561;6336;6337;6543;55800;9033;6559	SLC8A3;SCN5A;SCN4B;SLC17A1;SCNN1B;KCNK1;HCN4;NALCN;SLC8A1;SCN2A;SCN1B;SLC17A2;SCN2B;ASIC1;HCN1;ANO6;HCN3;HCN2;SLC17A3;SCNN1G;SLC13A1;SCN10A;SCNN1A;SLC8A2;SCN3B;PKD2L1;SLC12A3	0.302469	0.988501	biological_process
GO:0043484	regulation of RNA splicing	27	12755	27	13332	0.00211682	0.0020252	1.04524	84991;54845;57396;1195;284695;23076;10922;6434;55796;6625;4154;10084;51755;79026;3185;1196;10150;3187;6651;8227;84530;55544;2334;1198;6427;10658;80004	RBM17;ESRP1;CLK4;CLK1;ZNF326;RRP1B;FASTK;TRA2B;MBNL3;SNRNP70;MBNL1;PQBP1;CDK12;AHNAK;HNRNPF;CLK2;MBNL2;HNRNPH1;SON;AKAP17A;SRRM4;RBM38;AFF2;CLK3;SRSF2;CELF1;ESRP2	0.302469	0.988501	biological_process
GO:0007257	activation of JUN kinase activity	27	12755	27	13332	0.00211682	0.0020252	1.04524	4217;4293;28988;79594;2081;79444;51776;57551;9043;11183;10746;23162;7477;9344;29969;11184;5585;5871;4294;84451;9064;107986096;8600;51495;4296;5609;10595	MAP3K5;MAP3K9;DBNL;MUL1;ERN1;BIRC7;MAP3K20;TAOK1;SPAG9;MAP4K5;MAP3K2;MAPK8IP3;WNT7B;TAOK2;MDFIC;MAP4K1;PKN1;MAP4K2;MAP3K10;MAP3K21;MAP3K6;MDFIC2;TNFSF11;HACD3;MAP3K11;MAP2K7;ERN2	0.302469	0.988501	biological_process
GO:0036258	multivesicular body assembly	27	12755	27	13332	0.00211682	0.0020252	1.04524	29082;128866;27183;8027;57132;100526767;93343;9525;51652;91782;51028;79643;7251;55048;9146;92421;84313;51534;11267;79720;155382;137492;27243;10254;9798;10015;51160	CHMP4A;CHMP4B;VPS4A;STAM;CHMP1B;RNF103-CHMP3;MVB12A;VPS4B;CHMP3;CHMP7;VPS36;CHMP6;TSG101;VPS37C;HGS;CHMP4C;VPS25;VTA1;SNF8;VPS37B;VPS37D;VPS37A;CHMP2A;STAM2;IST1;PDCD6IP;VPS28	0.302469	0.988501	biological_process
GO:0001932	regulation of protein phosphorylation	27	12755	27	13332	0.00211682	0.0020252	1.04524	2915;7484;57600;51284;83853;440193;5888;1812;4067;5515;55693;407;54763;23603;57165;51311;10474;23654;55704;55023;22863;5747;1951;152015;2241;3707;83667	GRM5;WNT9B;FNIP2;TLR7;ROPN1L;CCDC88C;RAD51;DRD1;LYN;PPP2CA;KDM4D;ARR3;ROPN1;CORO1C;GJC2;TLR8;TADA3;PLXNB2;CCDC88A;PHIP;ATG14;PTK2;CELSR3;ROPN1B;FER;ITPKB;SESN2	0.302469	0.988501	biological_process
GO:0051781	positive regulation of cell division	27	12755	27	13332	0.00211682	0.0020252	1.04524	7039;56034;79848;80310;2254;84432;7422;7564;2069;2248;2253;7423;2249;5008;4904;685;7042;4192;64762;5154;7424;9270;2252;346389;22933;56287;5228	TGFA;PDGFC;CSPP1;PDGFD;FGF9;PROK1;VEGFA;ZNF16;EREG;FGF3;FGF8;VEGFB;FGF4;OSM;YBX1;BTC;TGFB2;MDK;GAREM1;PDGFA;VEGFC;ITGB1BP1;FGF7;MACC1;SIRT2;GKN1;PGF	0.302469	0.988501	biological_process
GO:0031122	cytoplasmic microtubule organization	27	12755	27	13332	0.00211682	0.0020252	1.04524	26160;11261;114791;10426;9748;50861;440193;27229;152206;27175;283234;10519;29911;84942;10345;85378;55704;54627;51361;84376;57606;7283;79187;57562;5108;10844;9419	IFT172;CHP1;TUBGCP5;TUBGCP3;SLK;STMN3;CCDC88C;TUBGCP4;CCDC13;TUBG2;CCDC88B;CIB1;HOOK2;WDR73;TRDN;TUBGCP6;CCDC88A;MAP10;HOOK1;HOOK3;SLAIN2;TUBG1;FSD1;CEP126;PCM1;TUBGCP2;CRIPT	0.302469	0.988501	biological_process
GO:0030199	collagen fibril organization	27	12755	27	13332	0.00211682	0.0020252	1.04524	7046;9508;642658;6423;5345;26585;140766;1805;63894;26276;5033;8985;1290;2331;7042;7148;4060;1301;50509;1280;1303;7373;9509;4921;1289;10609;4010	TGFBR1;ADAMTS3;SCX;SFRP2;SERPINF2;GREM1;ADAMTS14;DPT;VIPAS39;VPS33B;P4HA1;PLOD3;COL5A2;FMOD;TGFB2;TNXB;LUM;COL11A1;COL5A3;COL2A1;COL12A1;COL14A1;ADAMTS2;DDR2;COL5A1;P3H4;LMX1B	0.302469	0.988501	biological_process
GO:0086091	regulation of heart rate by cardiac conduction	27	12755	27	13332	0.00211682	0.0020252	1.04524	6331;6330;81033;23630;3762;10021;783;1824;29119;3760;775;6324;776;9992;6327;7531;3728;8913;287;3759;54795;10008;5318;781;3741;55800;2702	SCN5A;SCN4B;KCNH6;KCNE5;KCNJ5;HCN4;CACNB2;DSC2;CTNNA3;KCNJ3;CACNA1C;SCN1B;CACNA1D;KCNE2;SCN2B;YWHAE;JUP;CACNA1G;ANK2;KCNJ2;TRPM4;KCNE3;PKP2;CACNA2D1;KCNA5;SCN3B;GJA5	0.302469	0.988501	biological_process
GO:0045785	positive regulation of cell adhesion	27	12755	27	13332	0.00211682	0.0020252	1.04524	8631;8784;9289;6810;6714;5645;54518;7422;9530;8646;84978;29984;4284;101;9265;566;3685;5578;8861;3084;25865;6809;6288;78986;54566;284114;3381	SKAP1;TNFRSF18;ADGRG1;STX4;SRC;PRSS2;APBB1IP;VEGFA;BAG4;CHRD;FRMD5;RHOD;MIP;ADAM8;CYTH3;AZU1;ITGAV;PRKCA;LDB1;NRG1;PRKD2;STX3;SAA1;DUSP26;EPB41L4B;TMEM102;IBSP	0.302469	0.988501	biological_process
GO:0014070	response to organic cyclic compound	27	12755	27	13332	0.00211682	0.0020252	1.04524	25828;2695;123;310;6422;5690;5901;4067;7832;9775;9536;2181;3046;90313;32;4738;6873;107987248;2648;4060;54790;3208;2180;38;3747;83752;1374	TXN2;GIP;PLIN2;ANXA7;SFRP1;PSMB2;RAN;LYN;BTG2;EIF4A3;PTGES;ACSL3;HBE1;TP53I13;ACACB;NEDD8;TAF2;LOC107987248;KAT2A;LUM;TET2;HPCA;ACSL1;ACAT1;KCNC2;LONP2;CPT1A	0.302469	0.988501	biological_process
GO:0006378	mRNA polyadenylation	27	12755	27	13332	0.00211682	0.0020252	1.04524	1478;8189;29894;80336;54623;642843;26986;11052;56903;29101;23144;10898;55149;64895;10768;51692;10978;123169;11051;10914;1479;64852;351;51585;53981;2926;55339	CSTF2;SYMPK;CPSF1;PABPC1L;PAF1;CPSF4L;PABPC1;CPSF6;PAPOLB;SSU72;ZC3H3;CPSF4;MTPAP;PAPOLG;AHCYL1;CPSF3;CLP1;LEO1;NUDT21;PAPOLA;CSTF3;TUT1;APP;PCF11;CPSF2;GRSF1;WDR33	0.302469	0.988501	biological_process
GO:0007584	response to nutrient	27	12755	27	13332	0.00211682	0.0020252	1.04524	8443;191;6752;6423;2771;2182;6751;2029;7274;1603;9388;2181;411;5019;2696;340024;1327;3155;2642;2180;7352;10999;6198;3156;178;65985;1268	GNPAT;AHCY;SSTR2;SFRP2;GNAI2;ACSL4;SSTR1;ENSA;TTPA;DAD1;LIPG;ACSL3;ARSB;OXCT1;GIPR;SLC6A19;COX4I1;HMGCL;GCGR;ACSL1;UCP3;SLC27A4;RPS6KB1;HMGCR;AGL;AACS;CNR1	0.302469	0.988501	biological_process
GO:0006397	mRNA processing	155	12755	160	13332	0.0121521	0.0120012	1.01257	550643;51329;23543;10250;9879;8458;54998;146713;81608;9589;6830;11017;8683;55677;90826;10930;10949;22828;25962;5725;79650;4904;378949;10147;104;80746;4841;54033;11129;8241;10291;6651;11189;9924;55544;10713;10595;1996;3181;9584;100526737;10262;55110;23076;92906;107985692;2334;54890;11052;246175;9129;55147;6625;22944;10992;9343;51755;6827;56339;64062;9541;6041;22803;3190;64506;55234;378951;151987;2…	NBDY;ARL6IP4;RBFOX2;SRRM1;DDX46;TTF2;AURKAIP1;RBFOX3;FIP1L1;WTAP;SUPT6H;SNRNP27;SRSF9;IWS1;PRMT9;APOBEC2;HNRNPA0;SCAF8;VIRMA;PTBP1;USB1;YBX1;RBMY1D;SUGP2;ADARB1;TSEN2;NONO;RBM11;CLASRP;RBM10;SF3A1;SON;CELF3;PAN2;RBM38;USP39;ERN2;ELAVL4;HNRNPA2B1;RBM39;RBM14-RBM4;SF3B4;MAGOHB;RRP1B;HNRNPLL;LOC107985692;AFF2;ALKBH5;CPSF6;CNOT6L;PRPF3;RBM23;SNRNP70;KIN;SF3B2;EFTUD2;CDK12;SUPT4H1;METTL3;RBM26;CIR1;RN…	0.303361	0.988501	biological_process
GO:0005694	chromosome	97	14160	100	14857	0.00685028	0.00673083	1.01775	83743;83695;1062;128061;3146;9904;8886;80204;10362;51514;84690;84298;23047;10735;91603;55968;7156;29072;24137;5510;55870;4152;83852;51663;83903;23244;80764;84916;51755;387893;100170841;116447;1059;10721;259282;55661;57654;339230;200424;11198;50809;22933;51203;56979;78994;9425;8899;253461;57659;643802;23067;127540;9869;254528;79831;79813;2332;83932;113130;79703;22976;9933;29781;51535;11105;5930;10…	GRWD1;RHNO1;CENPE;C1orf131;HMGB1;RBM19;DDX18;FBXO11;HMG20B;DTL;SPATA22;LLPH;PDS5B;STAG2;ZNF830;NSFL1C;TOP3A;SETD2;KIF4A;PPP1R7;ASH1L;MBD1;SETDB2;ZFR;HASPIN;PDS5A;THAP7;UTP4;CDK12;KMT5A;EPOP;TOP1MT;CENPB;POLQ;BOD1L1;DDX27;UVSSA;CCDC137;TET3;SUPT16H;HP1BP3;SIRT2;NUSAP1;PRDM9;PRR14;CDYL;PRPF4B;ZBTB38;ZBTB4;LOC643802;SETD1B;HMGB4;SETDB1;MEIOB;KDM8;EHMT1;FMR1;SPRTN;CDCA5;C11orf80;PAXIP1;PUM3;NCAPH2;PP…	0.303732	0.991243	cellular_component
GO:0005525	GTP binding	323	11893	334	12391	0.0271588	0.026955	1.00756	30845;57381;9364;6734;27314;9790;150786;11020;51062;51762;309;10382;142684;8225;6016;2643;3265;54622;10767;7846;79631;53917;5906;10376;347688;23708;64225;58528;9363;171177;84932;5106;124404;392509;51175;60558;2771;402;54769;10059;112714;4976;6447;5414;200894;55340;255308;100507096;6014;83871;401409;101929959;54734;64901;55288;10672;55915;29889;8801;9669;126298;6345;155038;51552;5901;29984;51174;7…	EHD3;RHOJ;RAB28;SRPRA;RAB30;BMS1;RAB6D;IFT27;ATL1;RAB8B;ANXA6;TUBB4A;RAB40A;GTPBP6;RIT1;GCH1;HRAS;ARL15;HBS1L;TUBA1A;EFL1;RAB24;RAP1A;TUBA1B;TUBB8;GSPT2;ATL2;RRAGD;RAB33A;RHOV;RAB2B;PCK2;SEPTIN12;ARL13A;TUBE1;GUF1;GNAI2;ARL2;DIRAS2;DNM1L;TUBA3E;OPA1;SCG5;SEPTIN4;ARL13B;GIMAP5;EIF2S3B;GIMD1;RIT2;RAB34;RAB19;LOC101929959;RAB39A;RANBP17;RHOT1;GNA13;LANCL2;GNL2;SUCLG2;EIF5B;IRGQ;SRL;GIMAP8;RAB14;RAN;…	0.30378	0.986478	molecular_function
GO:0004721	phosphoprotein phosphatase activity	29	11893	29	12391	0.00243841	0.00234041	1.04187	8613;54434;57460;5525;160760;132160;8612;92609;10217;57026;51496;5528;85464;5533;5516;5782;23371;9150;283871;28227;78986;55313;5536;5534;9787;1852;79660;5802;80824	PLPP3;SSH1;PPM1H;PPP2R5A;PPTC7;PPM1M;PLPP2;TIMM50;CTDSPL;PDXP;CTDSPL2;PPP2R5D;SSH2;PPP3CC;PPP2CB;PTPN12;TNS2;CTDP1;PGP;PPP2R3B;DUSP26;CPPED1;PPP5C;PPP3R1;DLGAP5;DUSP9;PPP1R3B;PTPRS;DUSP16	0.303928	0.986478	molecular_function
GO:0005547	phosphatidylinositol-3,4,5-trisphosphate binding	29	11893	29	12391	0.00243841	0.00234041	1.04187	57158;53349;9026;64333;79109;64411;9765;4900;11033;8729;23612;4651;150684;10788;55041;9265;56288;64005;55614;27071;8826;29127;644139;253725;4430;653145;116984;116985;55803	JPH2;ZFYVE1;HIP1R;ARHGAP9;MAPKAP1;ARAP3;ZFYVE16;NRGN;ADAP1;GBF1;PHLDA3;MYO10;COMMD1;IQGAP2;PLEKHB2;CYTH3;PARD3;MYO1G;KIF16B;DAPP1;IQGAP1;RACGAP1;PIRT;WASHC2C;MYO1B;ANXA8;ARAP2;ARAP1;ADAP2	0.303928	0.986478	molecular_function
GO:0046332	SMAD binding	29	11893	29	12391	0.00243841	0.00234041	1.04187	6498;5814;9958;2316;4205;6938;7046;10527;91;64750;4087;657;90;8928;202151;1290;652991;10140;390598;10273;658;2280;163126;6497;90993;5813;7528;9863;22938	SKIL;PURB;USP15;FLNA;MEF2A;TCF12;TGFBR1;IPO7;ACVR1B;SMURF2;SMAD2;BMPR1A;ACVR1;FOXH1;RANBP3L;COL5A2;SKOR2;TOB1;SKOR1;STUB1;BMPR1B;FKBP1A;EID2;SKI;CREB3L1;PURA;YY1;MAGI2;SNW1	0.303928	0.986478	molecular_function
GO:0052689	carboxylic ester hydrolase activity	29	11893	29	12391	0.00243841	0.00234041	1.04187	570;22871;122970;51059;283848;54413;134526;2098;1056;641372;84696;149998;10005;11332;127018;22829;343066;11313;344752;57579;57555;200879;221223;1066;10965;641371;23597;26027;57502	BAAT;NLGN1;ACOT4;FAM135B;CES4A;NLGN3;ACOT12;ESD;CEL;ACOT6;ABHD1;LIPI;ACOT8;ACOT7;LYPLAL1;NLGN4Y;AADACL4;LYPLA2;AADACL2;FAM135A;NLGN2;LIPH;CES5A;CES1;ACOT2;ACOT1;ACOT9;ACOT11;NLGN4X	0.303928	0.986478	molecular_function
GO:0005783	endoplasmic reticulum	682	14160	712	14857	0.0481638	0.0479235	1.00501	29108;283576;6734;29761;23095;79803;10492;79844;26232;3736;56894;6746;51062;4189;9992;81502;10130;51428;79589;5034;26022;79993;253558;5653;130367;57665;5046;54972;23212;54329;746;79796;4036;5355;51251;55852;9761;10613;100287238;64342;8974;4102;6548;55851;23344;91012;3106;8813;126003;488;6238;197021;401494;6175;493856;200810;51763;64225;54901;29956;10682;2286;23423;130617;51693;6782;10715;5476;746…	PYCARD;ZDHHC22;SRPRA;USP25;KIF1B;HPS6;SYNCRIP;ZDHHC11;FBXO2;KCNA1;AGPAT3;SSR2;ATL1;DNAJB9;KCNE2;HM13;PDIA6;DDX41;RNF128;P4HB;TMEM98;ELOVL7;LCLAT1;KLK6;SGPP2;RDH14;PCSK6;TMEM132A;RRS1;GPR85;TMEM258;ALG9;LRP2;PLP2;NT5C3A;TEX2;MLEC;ERLIN1;USP17L13;HS1BP3;P4HA2;MAGEA3;SLC9A1;PSENEN;ESYT1;CERS5;HLA-B;DPM1;TRAPPC5;ATP2A2;RRBP1;LCTL;HACD4;RPLP0;CISD2;ALG1L;INPP5K;ATL2;CDKAL1;CERS2;EBP;FKBP2;TMED3;ZFAND2…	0.30536	0.991243	cellular_component
GO:0006954	inflammatory response	179	12755	185	13332	0.0140337	0.0138764	1.01134	29108;4775;143;132014;8877;56925;5590;338321;5354;9447;8793;2854;9373;353376;3556;7097;79931;5606;4086;10949;9252;4798;1435;84868;149233;2206;1269;7100;658;152138;10333;4055;3988;4671;57413;54106;10219;84807;80149;10392;1999;64386;9865;5294;2856;80274;186;730249;9759;27040;9435;80833;8807;922;4799;9450;1116;30817;54959;9560;313;566;814;50507;1238;140;51311;375387;60675;3055;100302736;414062;2865;…	PYCARD;NFATC3;PARP4;IL17RE;SPHK1;LXN;PRKCZ;NLRP9;PLP1;AIM2;TNFRSF10D;GPR32;PLAA;TICAM2;IL1RAP;TLR2;TNIP3;MAP2K3;SMAD1;HNRNPA0;RPS6KA5;NFRKB;CSF1;HAVCR2;IL23R;MS4A2;CNR2;TLR5;BMPR1B;PYDC2;TLR6;LTBR;LIPA;NAIP;TMIGD3;TLR9;KLRG1;NFKBID;ZC3H12A;NOD1;ELF3;MMP25;TRIL;PIK3CG;GPR33;SCUBE1;AGTR2;ACOD1;HDAC4;LAT;CHST2;APOL3;IL18RAP;CD5L;NFX1;LY86;CHI3L1;ADGRE2;ODAM;CCL4L2;AOAH;AZU1;CAMK4;NOX4;ACKR2;ADORA3;T…	0.305436	0.988501	biological_process
GO:0005089	Rho guanyl-nucleotide exchange factor activity	58	11893	59	12391	0.00487682	0.00476152	1.02421	84033;55785;23370;7984;55160;152273;57449;55200;9826;64857;27237;5863;84904;25791;54848;26084;128272;2245;23268;57580;115557;153478;64283;6453;26030;7410;4168;345930;89846;9459;8874;57480;100271715;8997;11214;10160;9639;9855;50650;23263;25894;26230;29;1793;139818;440107;55701;389337;121512;5924;10672;221472;9138;23229;50618;50649;23101;22899	OBSCN;FGD6;ARHGEF18;ARHGEF5;ARHGEF10L;FGD5;PLEKHG5;PLEKHG6;ARHGEF11;PLEKHG2;ARHGEF16;RGL2;ARHGEF39;NGEF;ARHGEF38;ARHGEF26;ARHGEF19;FGD1;DNMBP;PREX1;ARHGEF25;PLEKHG4B;ARHGEF28;ITSN1;PLEKHG3;VAV2;MCF2;ECT2L;FGD3;ARHGEF6;ARHGEF7;PLEKHG1;ARHGEF33;KALRN;AKAP13;FARP1;ARHGEF10;FARP2;ARHGEF3;MCF2L;PLEKHG4;TIAM2;ABR;DOCK1;DOCK11;PLEKHG7;ARHGEF40;ARHGEF37;FGD4;RASGRF2;GNA13;FGD2;ARHGEF1;ARHGEF9;ITSN2;ARHGE…	0.307828	0.986478	molecular_function
GO:0044212	transcription regulatory region DNA binding	139	11893	143	12391	0.0116875	0.0115406	1.01273	3191;5926;7727;222546;51742;30813;23186;79718;7541;22806;57167;6621;9921;7494;7161;53335;6942;6667;1388;8928;25988;10865;54457;2119;58495;10062;23528;4801;155061;6932;5991;7023;51176;6595;4088;7528;4092;84662;55565;6299;904;196;2299;6907;3664;4488;23300;4091;8085;128209;6934;7067;51755;30009;84775;9611;9658;28999;51616;3087;27164;7481;8535;11143;10661;107984902;55809;51001;10498;54345;83439;3148;…	HNRNPL;ARID4A;ZNF174;RFX6;ARID4B;VSX1;RCOR1;TBL1XR1;ZBTB14;IKZF3;SALL4;SNAPC4;RNF10;XBP1;TP73;BCL11A;TCF20;SP1;ATF6B;FOXH1;HINFP;ARID5A;TAF7L;ETV5;OVOL2;NR1H3;ZNF281;NFYB;ZNF746;TCF7;RFX3;TFAP4;LEF1;SMARCA2;SMAD3;YY1;SMAD7;GLIS2;ZNF821;SALL1;CCNT1;AHR;FOXI1;TBL1X;IRF6;MSX2;ATMIN;SMAD6;KMT2D;KLF17;TCF7L2;THRA;CDK12;TBX21;ZNF607;NCOR1;ZNF516;KLF15;TAF9B;HHEX;SALL3;WNT11;CBX4;KAT7;KLF1;LOC107984902;…	0.313647	0.986478	molecular_function
GO:0016925	protein sumoylation	53	12755	54	13332	0.00415523	0.00405041	1.02588	26054;51588;9818;2138;205564;3619;59343;57122;9972;100101267;6670;8554;55746;7155;9063;348995;9883;6613;53335;8086;8480;10762;9631;55706;23511;79023;84901;10055;83746;5905;7329;64135;29843;23636;54795;81929;7153;9212;285498;57691;10054;9688;79902;4927;4286;53371;23225;26036;100507650;129401;10155;23165;23279	SENP6;PIAS4;NUP58;EYA1;SENP5;INCENP;SENP2;NUP107;NUP153;POM121C;SP3;PIAS1;NUP133;TOP2B;PIAS2;NUP43;POM121;SUMO2;BCL11A;AAAS;RAE1;NUP50;NUP155;NDC1;NUP188;NUP37;NFATC2IP;SAE1;L3MBTL2;RANGAP1;UBE2I;IFIH1;SENP1;NUP62;TRPM4;SEH1L;TOP2A;AURKB;RNF212;KIAA1586;UBA2;NUP93;NUP85;NUP88;MITF;NUP54;NUP210;ZNF451;RNF212B;NUP35;TRIM28;NUP205;NUP160	0.315123	0.988501	biological_process
GO:0098609	cell-cell adhesion	53	12755	54	13332	0.00415523	0.00405041	1.02588	55243;5818;49860;6714;1296;8416;257194;1305;4040;7455;22862;29119;23513;58494;261734;1496;26999;55591;1828;3728;101;9423;4070;27286;23607;107987248;1007;57451;8502;10076;84063;23396;965;55679;6662;1005;5318;5317;22918;57555;57348;3655;7373;1310;152015;168507;7087;4867;64403;54751;63916;9231;84059	KIRREL1;NECTIN1;CRNN;SRC;COL8A2;ANXA9;NEGR1;COL13A1;LRP6;ZAN;FNDC3A;CTNNA3;SCRIB;JAM2;NPHP4;CTNNA2;CYFIP2;VEZT;DSG1;JUP;ADAM8;NTN1;TACSTD2;SRPX2;CD2AP;LOC107987248;CDH9;TENM2;PKP4;PTPRU;KIRREL2;PIP5K1C;CD58;LIMS2;SOX9;CDH7;PKP2;PKP1;CD93;NLGN2;TTYH1;ITGA6;COL14A1;COL19A1;ROPN1B;PKD1L1;ICAM5;NPHP1;CDH24;FBLIM1;ELMO2;DLG5;ADGRV1	0.315123	0.988501	biological_process
GO:0048786	presynaptic active zone	24	14160	24	14857	0.00169492	0.0016154	1.04922	26747;140730;9783;9699;2917;8541;134;8500;23085;9162;8497;26059;135;7976;8927;10497;2571;6853;22999;8499;57030;140679;440279;23025	NUFIP1;RIMS4;RIMS3;RIMS2;GRM7;PPFIA3;ADORA1;PPFIA1;ERC1;DGKI;PPFIA4;ERC2;ADORA2A;FZD3;BSN;UNC13B;GAD1;SYN1;RIMS1;PPFIA2;SLC17A7;SLC32A1;UNC13C;UNC13A	0.315336	0.991243	cellular_component
GO:0031305	integral component of mitochondrial inner membrane	24	14160	24	14857	0.00169492	0.0016154	1.04922	51660;347411;55744;27235;28958;8834;91689;79135;790955;10245;100131801;63933;60386;79944;25874;285521;100287932;100652748;80775;55750;90550;10440;2110;55013	MPC1;MPC1L;COA1;COQ2;COA3;TMEM11;SMDT1;APOO;UQCC3;TIMM17B;PET100;MCUR1;SLC25A19;L2HGDH;MPC2;COX18;TIMM23;TIMM23B;TMEM177;AGK;MCU;TIMM17A;ETFDH;MCUB	0.315336	0.991243	cellular_component
GO:0071944	cell periphery	24	14160	24	14857	0.00169492	0.0016154	1.04922	4811;7984;654364;3880;11331;7430;57175;2173;10519;10381;54959;85409;51765;5142;3675;53354;5581;4831;4430;5962;9270;72;389084;83481	NID1;ARHGEF5;NME1-NME2;KRT19;PHB2;EZR;CORO1B;FABP7;CIB1;TUBB3;ODAM;NKD2;STK26;PDE4B;ITGA3;PANK1;PRKCE;NME2;MYO1B;RDX;ITGB1BP1;ACTG2;SNORC;EPPK1	0.315336	0.991243	cellular_component
GO:0090543	Flemming body	24	14160	24	14857	0.00169492	0.0016154	1.04922	11064;84936;27183;60412;1060;9525;55165;84628;283489;9493;7251;382;55763;29127;5898;92421;23636;55770;9960;9798;10015;644145;54536;23265	CNTRL;ZFYVE19;VPS4A;EXOC4;CENPC;VPS4B;CEP55;NTNG2;CHAMP1;KIF23;TSG101;ARF6;EXOC1;RACGAP1;RALA;CHMP4C;NUP62;EXOC2;USP3;IST1;PDCD6IP;EXOC1L;EXOC6;EXOC7	0.315336	0.991243	cellular_component
GO:0043124	negative regulation of I-kappaB kinase/NF-kappaB signaling	26	12755	26	13332	0.00203842	0.0019502	1.04524	29108;55870;10133;286827;171389;9173;28952;5495;7088;5187;8780;79931;9100;10318;91662;10771;197358;23005;56957;10010;5494;161725;84807;79671;80149;6095	PYCARD;ASH1L;OPTN;TRIM59;NLRP6;IL1RL1;CCDC22;PPM1B;TLE1;PER1;RIOK3;TNIP3;USP10;TNIP1;NLRP12;ZMYND11;NLRC3;MAPKBP1;OTUD7B;TANK;PPM1A;OTUD7A;NFKBID;NLRX1;ZC3H12A;RORA	0.31618	0.988501	biological_process
GO:0060348	bone development	26	12755	26	13332	0.00203842	0.0019502	1.04524	4882;26160;80263;56034;29123;4653;124565;84895;2253;1101;4093;4086;4090;11214;6781;54808;7289;285590;7471;23508;5358;5636;56987;124976;55959;9060	NPR2;IFT172;TRIM45;PDGFC;ANKRD11;MYOC;SLC38A10;MIGA2;FGF8;CHAD;SMAD9;SMAD1;SMAD5;AKAP13;STC1;DYM;TULP3;SH3PXD2B;WNT1;TTC9;PLS3;PRPSAP2;BBX;SPNS2;SULF2;PAPSS2	0.31618	0.988501	biological_process
GO:0006487	protein N-linked glycosylation	26	12755	26	13332	0.00203842	0.0019502	1.04524	5373;57171;5238;7841;29880;1650;84061;57134;1603;90693;9945;64689;7991;6185;11320;55858;11282;957;79053;9514;746;79087;146664;2673;5372;29929	PMM2;DOLPP1;PGM3;MOGS;ALG5;DDOST;MAGT1;MAN1C1;DAD1;CCDC126;GFPT2;GORASP1;TUSC3;RPN2;MGAT4A;TMEM165;MGAT4B;ENTPD5;ALG8;GAL3ST1;TMEM258;ALG12;MGAT5B;GFPT1;PMM1;ALG6	0.31618	0.988501	biological_process
GO:0000910	cytokinesis	26	12755	26	13332	0.00203842	0.0019502	1.04524	55958;79400;3619;8678;10112;55909;9700;27443;84440;63971;11021;90293;79884;989;5289;9055;25909;11258;1730;23503;9727;152015;6795;54902;9798;332	KLHL9;NOX5;INCENP;BECN1;KIF20A;BIN3;ESPL1;CECR2;RAB11FIP4;KIF13A;RAB35;KLHL13;MAP9;SEPTIN7;PIK3C3;PRC1;AHCTF1;DCTN3;DIAPH2;ZFYVE26;RAB11FIP3;ROPN1B;AURKC;TTC19;IST1;BIRC5	0.31618	0.988501	biological_process
GO:0015991	ATP hydrolysis coupled proton transport	26	12755	26	13332	0.00203842	0.0019502	1.04524	90423;51606;518;480;537;527;245973;528;23545;9114;525;495;9296;155066;477;523;517;8992;50617;92270;529;516;535;526;533;245972	ATP6V1E2;ATP6V1H;ATP5MC3;ATP1A4;ATP6AP1;ATP6V0C;ATP6V1C2;ATP6V1C1;ATP6V0A2;ATP6V0D1;ATP6V1B1;ATP4A;ATP6V1F;ATP6V0E2;ATP1A2;ATP6V1A;ATP5MC2;ATP6V0E1;ATP6V0A4;ATP6AP1L;ATP6V1E1;ATP5MC1;ATP6V0A1;ATP6V1B2;ATP6V0B;ATP6V0D2	0.31618	0.988501	biological_process
GO:0034446	substrate adhesion-dependent cell spreading	26	12755	26	13332	0.00203842	0.0019502	1.04524	3912;3695;6714;1942;3911;3915;83706;84168;56672;55742;9341;79834;8322;3611;2049;3685;11149;8324;3676;55698;2241;8829;80725;5861;5879;79778	LAMB1;ITGB7;SRC;EFNA1;LAMA5;LAMC1;FERMT3;ANTXR1;AKIP1;PARVA;VAMP3;PEAK1;FZD4;ILK;EPHB3;ITGAV;BVES;FZD7;ITGA4;RADIL;FER;NRP1;SRCIN1;RAB1A;RAC1;MICALL2	0.31618	0.988501	biological_process
GO:0006891	intra-Golgi vesicle-mediated transport	26	12755	26	13332	0.00203842	0.0019502	1.04524	102724200;2802;22796;10490;22818;8775;150786;57511;84084;1315;5870;51560;9276;26958;143187;7109;83452;84342;8774;9382;11345;83548;10466;11316;347517;9570	LOC102724200;GOLGA3;COG2;VTI1B;COPZ1;NAPA;RAB6D;COG6;RAB6C;COPB1;RAB6A;RAB6B;COPB2;COPG2;VTI1A;TRAPPC10;RAB33B;COG8;NAPG;COG1;GABARAPL2;COG3;COG5;COPE;RAB41;GOSR2	0.31618	0.988501	biological_process
GO:0045668	negative regulation of osteoblast differentiation	26	12755	26	13332	0.00203842	0.0019502	1.04524	3399;57045;9464;6422;4435;8646;6096;26585;9759;3398;79697;117581;169200;221044;202151;2662;55869;51684;10140;54795;6497;4088;51564;9241;4077;25819	ID3;TWSG1;HAND2;SFRP1;CITED1;CHRD;RORB;GREM1;HDAC4;ID2;RIOX1;TWIST2;TMEM64;UCMA;RANBP3L;GDF10;HDAC8;SUFU;TOB1;TRPM4;SKI;SMAD3;HDAC7;NOG;NBR1;NOCT	0.31618	0.988501	biological_process
GO:0014068	positive regulation of phosphatidylinositol 3-kinase signaling	26	12755	26	13332	0.00203842	0.0019502	1.04524	2321;4734;2534;8678;56034;80310;5863;4653;5156;3791;3059;51384;7042;3084;5154;118788;6662;2066;145264;5747;2268;10870;79899;219699;55615;56005	FLT1;NEDD4;FYN;BECN1;PDGFC;PDGFD;RGL2;MYOC;PDGFRA;KDR;HCLS1;WNT16;TGFB2;NRG1;PDGFA;PIK3AP1;SOX9;ERBB4;SERPINA12;PTK2;FGR;HCST;PRR5L;UNC5B;PRR5;MYDGF	0.31618	0.988501	biological_process
GO:0030218	erythrocyte differentiation	26	12755	26	13332	0.00203842	0.0019502	1.04524	93974;22985;118;5771;54977;1777;4067;7067;3059;4779;212;103;28982;4090;80739;51327;8444;94081;5316;161882;2034;10661;55904;10107;6208;2116	ATP5IF1;ACIN1;ADD1;PTPN2;SLC25A38;DNASE2;LYN;THRA;HCLS1;NFE2L1;ALAS2;ADAR;FLVCR1;SMAD5;MPIG6B;AHSP;DYRK3;SFXN1;PKNOX1;ZFPM1;EPAS1;KLF1;KMT2E;TRIM10;RPS14;ETV2	0.31618	0.988501	biological_process
GO:0051287	NAD binding	28	11893	28	12391	0.00235433	0.0022597	1.04187	11112;23530;26330;1487;4723;7915;191;1488;3419;10873;219;23171;316;7358;9380;3418;4720;3030;6652;56898;26227;4200;84656;3421;2819;3291;1738;3420	HIBADH;NNT;GAPDHS;CTBP1;NDUFV1;ALDH5A1;AHCY;CTBP2;IDH3A;ME3;ALDH1B1;GPD1L;AOX1;UGDH;GRHPR;IDH2;NDUFS2;HADHA;SORD;BDH2;PHGDH;ME2;GLYR1;IDH3G;GPD1;HSD11B2;DLD;IDH3B	0.316684	0.986478	molecular_function
GO:0005267	potassium channel activity	28	11893	28	12391	0.00235433	0.0022597	1.04187	29850;55151;3775;80333;3783;50801;30818;30820;56659;89822;3754;3736;3755;3777;53828;348980;3737;157855;8645;84286;9424;79041;54207;3749;60598;51305;83795;10089	TRPM5;TMEM38B;KCNK1;KCNIP4;KCNN4;KCNK4;KCNIP3;KCNIP1;KCNK13;KCNK17;KCNF1;KCNA1;KCNG1;KCNK3;FXYD4;HCN1;KCNA2;KCNU1;KCNK5;TMEM175;KCNK6;TMEM38A;KCNK10;KCNC4;KCNK15;KCNK9;KCNK16;KCNK7	0.316684	0.986478	molecular_function
GO:0043621	protein self-association	28	11893	28	12391	0.00235433	0.0022597	1.04187	189;151112;7273;175;440193;5745;27086;6449;27072;147744;101;54793;51332;258010;6900;29109;85358;8861;338324;84838;1856;3297;91543;2039;51193;140290;29899;118813	AGXT;ZSWIM2;TTN;AGA;CCDC88C;PTH1R;FOXP1;SGTA;VPS41;TMEM190;ADAM8;KCTD9;SPTBN5;SVIP;CNTN2;FHOD1;SHANK3;LDB1;S100A7A;ZNF496;DVL2;HSF1;RSAD2;DMTN;ZNF639;TCP10L;GPSM2;ZFYVE27	0.316684	0.986478	molecular_function
GO:0004004	ATP-dependent RNA helicase activity	57	11893	58	12391	0.00479274	0.00468082	1.02391	56919;79009;51202;57062;23517;5976;1656;54456;8886;55794;23020;60625;1974;54555;55308;317781;54505;168400;7919;1665;9416;113510;9704;79039;1654;8449;9188;170506;9775;11269;11218;51428;11056;1659;11325;57696;64794;92797;164045;165545;6832;9785;55661;10212;22907;83479;57647;122402;54606;64848;8653;1973;90957;6499;79665;10521;54514	DHX33;DDX50;DDX47;DDX24;MTREX;UPF1;DDX6;MOV10L1;DDX18;DDX28;SNRNP200;DHX35;EIF4A2;DDX49;DDX19A;DDX51;DHX29;DDX53;DDX39B;DHX15;DDX23;HELQ;DHX34;DDX54;DDX3X;DHX16;DDX21;DHX36;EIF4A3;DDX19B;DDX20;DDX41;DDX52;DHX8;DDX42;DDX55;DDX31;HELB;HFM1;DQX1;SUPV3L1;DHX38;DDX27;DDX39A;DHX30;DDX59;DHX37;TDRD9;DDX56;YTHDC2;DDX3Y;EIF4A1;DHX57;SKIV2L;DHX40;DDX17;DDX4	0.316886	0.986478	molecular_function
GO:0007010	cytoskeleton organization	78	12755	80	13332	0.00611525	0.0060006	1.01911	23139;118987;6840;9050;3911;64411;9205;2245;9204;23237;91010;10077;64780;10296;55023;157922;4139;10152;23043;54014;9202;9645;8506;89846;57553;2039;6662;57144;121512;1808;113251;10298;393;5879;57464;5064;23363;30011;152273;51776;27443;57556;5201;114793;10810;10841;126374;147183;128486;3983;1265;1793;63916;79658;832;27445;55785;353238;4739;54764;22983;55660;5819;2859;152503;10677;23022;7694;9203;51…	MAST2;PDZD8;SVIL;PSTPIP2;LAMA5;ARAP3;ZMYM5;FGD1;ZMYM6;ARC;FMNL3;TSPAN32;MICAL1;MAEA;PHIP;CAMSAP1;MARK1;ABI2;TNIK;BRWD1;ZMYM4;MICAL2;CNTNAP1;FGD3;MICAL3;DMTN;SOX9;PAK5;FGD4;DPYSL2;LARP4;PAK4;ARHGAP4;RAC1;STRIP2;PALM;OBSL1;SH3KBP1;FGD5;MAP3K20;CECR2;SEMA6A;PFDN1;FMNL2;WASF3;FTCD;WTIP;KRT25;FITM2;ABLIM1;CNN2;DOCK1;ELMO2;ARHGAP10;CAPZB;PCLO;FGD6;PADI6;NEDD9;ZRANB1;MAST1;PRPF40A;NECTIN2;GPR35;SH3D19;A…	0.320973	0.988501	biological_process
GO:0008544	epidermis development	52	12755	53	13332	0.00407683	0.0039754	1.02552	2319;1308;3909;26160;2012;3881;224;5454;1638;2125;3891;2171;79755;5351;25833;2709;6704;488;10913;3918;6703;51806;6706;645027;3866;10481;3882;3885;125981;10555;57822;5017;3914;1294;29841;9333;7357;6705;6701;27032;2252;23581;4909;5948;646;60401;8796;3889;100129271;79977;1999;1382	FLOT2;COL17A1;LAMA3;IFT172;EMP1;KRT31;ALDH3A2;POU3F2;DCT;EVPL;KRT85;FABP5;ZNF750;PLOD1;POU2F3;GJB5;SPRR2E;ATP2A2;EDAR;LAMC2;SPRR2D;CALML5;SPRR2G;EVPLL;KRT15;HOXB13;KRT32;KRT34;ACER1;AGPAT2;GRHL3;OVOL1;LAMB3;COL7A1;GRHL1;TGM5;UGCG;SPRR2F;SPRR2B;ATP2C1;FGF7;CASP14;NTF4;RBP2;BNC1;EDA2R;SCEL;KRT83;C1orf68;GRHL2;ELF3;CRABP2	0.325086	0.988501	biological_process
GO:0001822	kidney development	52	12755	53	13332	0.00407683	0.0039754	1.02552	79810;7917;90410;5629;5125;54361;7046;4038;8879;7161;26146;93;7021;27031;2253;6940;2736;342372;84445;4357;10018;7466;10247;6943;403;760;7042;5176;7380;23371;10972;5017;3190;80000;5471;26108;4311;9104;54475;65250;3975;6299;3764;51057;10736;4326;6569;55959;84159;50484;25976;64220	PTCD2;BAG6;IFT20;PROX1;PCSK5;WNT4;TGFBR1;LRP4;SGPL1;TP73;TRAF3IP1;ACVR2B;TFAP2B;NPHP3;FGF8;ZNF354A;GLI2;PKD1L3;LZTS2;MPST;BCL2L11;WFS1;RIDA;TCF21;ARL3;CA2;TGFB2;SERPINF1;UPK3A;TNS2;TMED10;OVOL1;HNRNPK;GREB1L;PPAT;PYGO1;MME;RGN;NLE1;CPLANE1;LHX1;SALL1;KCNJ8;WDPCP;SIX2;MMP17;SLC34A1;SULF2;ARID5B;RRM2B;TIPARP;STRA6	0.325086	0.988501	biological_process
GO:0016241	regulation of macroautophagy	52	12755	53	13332	0.00407683	0.0039754	1.02552	90423;1020;51606;4734;64223;23265;527;2081;245973;528;23545;153129;60412;23400;525;10013;29978;9776;57521;5565;155066;60673;5563;5562;10670;51100;523;8992;8649;9550;58528;55763;112936;51422;529;8408;535;53632;9559;10325;27131;55737;5571;254122;526;6009;64121;58533;9821;149371;10542;245972	ATP6V1E2;CDK5;ATP6V1H;NEDD4;MLST8;EXOC7;ATP6V0C;ERN1;ATP6V1C2;ATP6V1C1;ATP6V0A2;SLC38A9;EXOC4;ATP13A2;ATP6V1B1;HDAC6;UBQLN2;ATG13;RPTOR;PRKAB2;ATP6V0E2;ATG101;PRKAA2;PRKAA1;RRAGA;SH3GLB1;ATP6V1A;ATP6V0E1;LAMTOR3;ATP6V1G1;RRAGD;EXOC1;VPS26B;PRKAG2;ATP6V1E1;ULK1;ATP6V0A1;PRKAG3;VPS26A;RRAGB;SNX5;VPS35;PRKAG1;SNX32;ATP6V1B2;RHEB;RRAGC;SNX6;RB1CC1;EXOC8;LAMTOR5;ATP6V0D2	0.325086	0.988501	biological_process
GO:0060070	canonical Wnt signaling pathway	52	12755	53	13332	0.00407683	0.0039754	1.02552	120892;7484;54361;9968;6422;6259;4040;11211;6934;7403;84133;7320;5626;2253;7483;7479;3219;283149;1857;7478;7976;89780;8322;7482;7477;80326;7480;100129098;4929;10076;90268;1855;1856;4624;7473;6932;7481;85458;7471;7472;51176;2535;8324;8326;8321;83439;8325;4088;64321;7855;57680;6862	LRRK2;WNT9B;WNT4;MED12;SFRP1;RYK;LRP6;FZD10;TCF7L2;KDM6A;ZNRF3;UBE2B;PROP1;FGF8;WNT9A;WNT8B;HOXB9;BCL9L;DVL3;WNT8A;FZD3;WNT3A;FZD4;WNT2B;WNT7B;WNT10A;WNT10B;LOC100129098;NR4A2;PTPRU;OTULIN;DVL1;DVL2;MYH6;WNT3;TCF7;WNT11;DIXDC1;WNT1;WNT2;LEF1;FZD2;FZD7;FZD9;FZD1;TCF7L1;FZD8;SMAD3;SOX17;FZD5;CHD8;TBXT	0.325086	0.988501	biological_process
GO:0042981	regulation of apoptotic process	151	12755	156	13332	0.0118385	0.0117012	1.01174	1020;2619;440068;63924;23368;27165;6787;57551;84335;22806;81611;81;8428;203447;151449;55367;7161;29775;8793;84433;5608;8567;5606;4215;84270;4216;4830;9722;6446;8241;6788;100533105;50488;64342;7044;23043;83729;23098;7188;8883;26156;27166;126520;87;27347;4771;5605;9748;10818;5607;10746;23604;23519;9344;4214;84775;2662;10018;51347;4833;7042;11184;4750;5871;57144;6662;64065;10220;257;8797;10298;55081…	CDK5;GAS1;CARD17;CIDEC;PPP1R13B;GLS2;NEK4;TAOK1;AKT1S1;IKZF3;ANP32E;ACTN4;STK24;NRK;GDF7;PIDD1;TP73;CARD10;TNFRSF10D;CARD11;MAP2K6;MADD;MAP2K3;MAP3K3;CARD19;MAP3K4;NME1;NOS1AP;SGK1;RBM10;STK3;C8orf44-SGK3;MINK1;HS1BP3;LEFTY2;TNIK;INHBE;SARM1;TRAF5;NAE1;RSL1D1;PRELID1;PLK5;ACTN1;STK39;NF2;MAP2K2;SLK;FRS2;MAP2K5;MAP3K2;DAPK2;ANP32D;TAOK2;MAP3K1;ZNF607;GDF10;BCL2L11;TAOK3;NME4;TGFB2;MAP4K1;NEK1;MAP4…	0.326848	0.988501	biological_process
GO:0051959	dynein light intermediate chain binding	27	11893	27	12391	0.00227024	0.002179	1.04187	1769;56171;127602;8632;83547;440193;146754;23299;25981;283234;196383;144132;29911;79659;1770;55704;196385;51361;84376;140735;9727;1767;1768;353116;8701;55567;10126	DNAH8;DNAH7;DNAH14;DNAH17;RILP;CCDC88C;DNAH2;BICD2;DNAH1;CCDC88B;RILPL2;DNHD1;HOOK2;DYNC2H1;DNAH9;CCDC88A;DNAH10;HOOK1;HOOK3;DYNLL2;RAB11FIP3;DNAH5;DNAH6;RILPL1;DNAH11;DNAH3;DNAL4	0.329975	0.986478	molecular_function
GO:0001104	RNA polymerase II transcription cofactor activity	27	11893	27	12391	0.00227024	0.002179	1.04187	23082;9412;9968;9282;84246;9477;219541;55090;9440;133522;9443;8928;400569;4848;5469;112950;51586;9862;6837;9969;55809;9441;51003;23389;29079;54797;90390	PPRC1;MED21;MED12;MED14;MED10;MED20;MED19;MED9;MED17;PPARGC1B;MED7;FOXH1;MED11;CNOT2;MED1;MED8;MED15;MED24;MED22;MED13;TRERF1;MED26;MED31;MED13L;MED4;MED18;MED30	0.329975	0.986478	molecular_function
GO:0007162	negative regulation of cell adhesion	25	12755	25	13332	0.00196002	0.00187519	1.04524	23129;9037;9750;58494;398;397;6693;396;168002;1826;5921;27289;79872;5365;8763;23654;27299;5420;375056;10154;5140;53616;80725;3273;9404	PLXND1;SEMA5A;RIPOR2;JAM2;ARHGDIG;ARHGDIB;SPN;ARHGDIA;DACT2;DSCAM;RASA1;RND1;CBLL1;PLXNB3;CD164;PLXNB2;ADAMDEC1;PODXL;MIA3;PLXNC1;PDE3B;ADAM22;SRCIN1;HRG;LPXN	0.330511	0.988501	biological_process
GO:0051480	regulation of cytosolic calcium ion concentration	25	12755	25	13332	0.00196002	0.00187519	1.04524	5350;7224;3061;794;7220;491;796;1258;2281;7531;169200;10590;7223;130733;64072;490;492;57113;3062;80024;7225;8326;5816;159371;3270	PLN;TRPC5;HCRTR1;CALB2;TRPC1;ATP2B2;CALCA;CNGB1;FKBP1B;YWHAE;TMEM64;SCGN;TRPC4;TMEM178A;CDH23;ATP2B1;ATP2B3;TRPC7;HCRTR2;SLC8B1;TRPC6;FZD9;PVALB;SLC35G1;HRC	0.330511	0.988501	biological_process
GO:0030326	embryonic limb morphogenesis	25	12755	25	13332	0.00196002	0.00187519	1.04524	1954;5396;2254;57167;26585;3236;5089;9496;4154;4621;100131390;1750;2201;3226;7042;57728;3206;51176;80144;221833;6497;6468;2702;4010;6910	MEGF8;PRRX1;FGF9;SALL4;GREM1;HOXD10;PBX2;TBX4;MBNL1;MYH3;SP9;DLX6;FBN2;HOXC10;TGFB2;WDR19;HOXA10;LEF1;FRAS1;SP8;SKI;FBXW4;GJA5;LMX1B;TBX5	0.330511	0.988501	biological_process
GO:0032212	positive regulation of telomere maintenance via telomerase	25	12755	25	13332	0.00196002	0.00187519	1.04524	8550;10576;225689;4216;92345;3178;908;9212;5570;65057;5073;6950;79618;10694;26272;22948;7203;10575;80351;140609;10574;5609;5588;25913;4751	MAPKAPK5;CCT2;MAPK15;MAP3K4;NAF1;HNRNPA1;CCT6A;AURKB;PKIB;ACD;PARN;TCP1;HMBOX1;CCT8;FBXO4;CCT5;CCT3;CCT4;TNKS2;NEK7;CCT7;MAP2K7;PRKCQ;POT1;NEK2	0.330511	0.988501	biological_process
GO:0006024	glycosaminoglycan biosynthetic process	25	12755	25	13332	0.00196002	0.00187519	1.04524	92370;3340;222537;9672;6383;9653;9957;64131;8509;64132;3036;7358;10082;6385;9953;64711;2239;2817;26229;90161;221914;9956;9394;9955;11046	PXYLP1;NDST1;HS3ST5;SDC3;SDC2;HS2ST1;HS3ST1;XYLT1;NDST2;XYLT2;HAS1;UGDH;GPC6;SDC4;HS3ST3B1;HS3ST6;GPC4;GPC1;B3GAT3;HS6ST2;GPC2;HS3ST2;HS6ST1;HS3ST3A1;SLC35D2	0.330511	0.988501	biological_process
GO:0006513	protein monoubiquitination	25	12755	25	13332	0.00196002	0.00187519	1.04524	84541;4734;55658;10277;997;55284;59349;51514;7320;6737;23327;90850;10075;23295;7251;9148;7323;84861;90025;8452;8454;25827;63893;54926;29089	KBTBD8;NEDD4;RNF126;UBE4B;CDC34;UBE2W;KLHL12;DTL;UBE2B;TRIM21;NEDD4L;ZNF598;HUWE1;MGRN1;TSG101;NEURL1;UBE2D3;KLHL22;UBE3D;CUL3;CUL1;FBXL2;UBE2O;UBE2R2;UBE2T	0.330511	0.988501	biological_process
GO:0007052	mitotic spindle organization	25	12755	25	13332	0.00196002	0.00187519	1.04524	1062;10540;57405;1104;56647;2009;10403;23122;645177;25886;5116;7272;3925;114327;284403;3796;9371;55726;10769;3832;6905;57562;29899;25777;23332	CENPE;DCTN2;SPC25;RCC1;BCCIP;EML1;NDC80;CLASP2;LOC645177;POC1A;PCNT;TTK;STMN1;EFHC1;WDR62;KIF2A;KIF3B;INTS13;PLK2;KIF11;TBCE;CEP126;GPSM2;SUN2;CLASP1	0.330511	0.988501	biological_process
GO:0048167	regulation of synaptic plasticity	25	12755	25	13332	0.00196002	0.00187519	1.04524	1020;9693;2905;2259;4776;8831;2903;84502;266743;135;2904;152330;26037;3269;10458;2185;7532;7533;575;10755;22849;10769;2906;3706;7425	CDK5;RAPGEF2;GRIN2C;FGF14;NFATC4;SYNGAP1;GRIN2A;JPH4;NPAS4;ADORA2A;GRIN2B;CNTN4;SIPA1L1;HRH1;BAIAP2;PTK2B;YWHAG;YWHAH;ADGRB1;GIPC1;CPEB3;PLK2;GRIN2D;ITPKA;VGF	0.330511	0.988501	biological_process
GO:0018279	protein N-linked glycosylation via asparagine	25	12755	25	13332	0.00196002	0.00187519	1.04524	8813;90411;91319;29880;201595;1650;84061;3998;7327;58505;56886;7991;8818;3703;6185;7415;6184;256281;100128731;84447;54344;140873;55757;7369;51465	DPM1;MCFD2;DERL3;ALG5;STT3B;DDOST;MAGT1;LMAN1;UBE2G2;OSTC;UGGT1;TUSC3;DPM2;STT3A;RPN2;VCP;RPN1;NUDT14;OST4;SYVN1;DPM3;C20orf173;UGGT2;UMOD;UBE2J1	0.330511	0.988501	biological_process
GO:0021549	cerebellum development	25	12755	25	13332	0.00196002	0.00187519	1.04524	6331;2637;6752;4760;6751;1272;2618;6753;146057;256297;8861;54910;3190;5802;58155;65250;9001;3975;51150;23026;4009;2019;57502;23017;3746	SCN5A;GBX2;SSTR2;NEUROD1;SSTR1;CNTN1;GART;SSTR3;TTBK2;PTF1A;LDB1;SEMA4C;HNRNPK;PTPRS;PTBP2;CPLANE1;HAP1;LHX1;SDF4;MYO16;LMX1A;EN1;NLGN4X;FAIM2;KCNC1	0.330511	0.988501	biological_process
GO:0000387	spliceosomal snRNP assembly	25	12755	25	13332	0.00196002	0.00187519	1.04524	6632;6635;25804;55696;9092;50628;6631;6637;9733;11218;25929;6634;8487;6636;6628;10073;79760;54960;54496;1207;10419;11171;79833;6633;96764	SNRPD1;SNRPE;LSM4;RBM22;SART1;GEMIN4;SNRPC;SNRPG;SART3;DDX20;GEMIN5;SNRPD3;GEMIN2;SNRPF;SNRPB;SNUPN;GEMIN7;GEMIN8;PRMT7;CLNS1A;PRMT5;STRAP;GEMIN6;SNRPD2;TGS1	0.330511	0.988501	biological_process
GO:0008219	cell death	25	12755	25	13332	0.00196002	0.00187519	1.04524	50640;5733;10133;2012;143;2014;51776;2013;3004;11124;1620;1687;10670;84893;7042;25865;2355;23636;9218;27158;9627;9766;1982;1149;4296	PNPLA8;PTGER3;OPTN;EMP1;PARP4;EMP3;MAP3K20;EMP2;GZMM;FAF1;BRINP1;GSDME;RRAGA;FBH1;TGFB2;PRKD2;FOSL2;NUP62;VAPA;NDOR1;SNCAIP;SUSD6;EIF4G2;CIDEA;MAP3K11	0.330511	0.988501	biological_process
GO:0032480	negative regulation of type I interferon production	25	12755	25	13332	0.00196002	0.00187519	1.04524	7353;63906;3661;9636;730249;57506;8887;51191;84166;26146;54476;9246;23586;7318;112267947;6233;64135;55593;79132;5300;83737;29110;54941;79671;55666	UFD1;GPATCH3;IRF3;ISG15;ACOD1;MAVS;TAX1BP1;HERC5;NLRC5;TRAF3IP1;RNF216;UBE2L6;DDX58;UBA7;LOC112267947;RPS27A;IFIH1;OTUD5;DHX58;PIN1;ITCH;TBK1;RNF125;NLRX1;NPLOC4	0.330511	0.988501	biological_process
GO:0001654	eye development	25	12755	25	13332	0.00196002	0.00187519	1.04524	283375;170692;2254;4212;1471;6297;9997;388552;56006;6496;5950;7042;22931;204851;64093;285590;2301;10586;84287;23094;658;4990;27151;22926;91851	SLC39A5;ADAMTS18;FGF9;MEIS2;CST3;SALL2;SCO2;BLOC1S3;SMG9;SIX3;RBP4;TGFB2;RAB18;HIPK1;SMOC1;SH3PXD2B;FOXE3;MAB21L2;ZDHHC16;SIPA1L3;BMPR1B;SIX6;CPAMD8;ATF6;CHRDL1	0.330511	0.988501	biological_process
GO:0030049	muscle filament sliding	25	12755	25	13332	0.00196002	0.00187519	1.04524	4626;4604;7140;7125;7135;4632;4703;4621;8557;4634;4635;7111;4624;4637;89;88;4625;4633;140465;7136;4606;7137;4622;4620;7139	MYH8;MYBPC1;TNNT3;TNNC2;TNNI1;MYL1;NEB;MYH3;TCAP;MYL3;MYL4;TMOD1;MYH6;MYL6;ACTN3;ACTN2;MYH7;MYL2;MYL6B;TNNI2;MYBPC2;TNNI3;MYH4;MYH2;TNNT2	0.330511	0.988501	biological_process
GO:1902476	chloride transmembrane transport	25	12755	25	13332	0.00196002	0.00187519	1.04524	1811;1836;2741;1181;2561;2743;8001;284129;2566;1180;1182;2742;55107;196527;10861;6505;1187;1193;1185;6507;54102;1188;53405;65012;8542	SLC26A3;SLC26A2;GLRA1;CLCN2;GABRB2;GLRB;GLRA3;SLC26A11;GABRG2;CLCN1;CLCN3;GLRA2;ANO1;ANO6;SLC26A1;SLC1A1;CLCNKA;CLIC2;CLCN6;SLC1A3;CLIC6;CLCNKB;CLIC5;SLC26A10;APOL1	0.330511	0.988501	biological_process
GO:0060291	long-term synaptic potentiation	25	12755	25	13332	0.00196002	0.00187519	1.04524	6547;22871;3710;2695;6810;116841;25769;5590;1812;27020;91683;2903;54413;9187;23237;26045;22941;4355;2185;7143;6809;5270;10769;6543;7101	SLC8A3;NLGN1;ITPR3;GIP;STX4;SNAP47;SLC24A2;PRKCZ;DRD1;NPTN;SYT12;GRIN2A;NLGN3;SLC24A1;ARC;LRRTM2;SHANK2;MPP2;PTK2B;TNR;STX3;SERPINE2;PLK2;SLC8A2;NR2E1	0.330511	0.988501	biological_process
GO:0006821	chloride transport	25	12755	25	13332	0.00196002	0.00187519	1.04524	50636;65010;116369;2741;80727;57282;10316;121601;203859;55107;338440;196527;55129;65266;10861;57719;1185;1183;5348;57348;1207;9022;115111;53405;115019	ANO7;SLC26A6;SLC26A8;GLRA1;TTYH3;SLC4A10;NMUR1;ANO4;ANO5;ANO1;ANO9;ANO6;ANO10;WNK4;SLC26A1;ANO8;CLCN6;CLCN4;FXYD1;TTYH1;CLNS1A;CLIC3;SLC26A7;CLIC5;SLC26A9	0.330511	0.988501	biological_process
GO:0048705	skeletal system morphogenesis	25	12755	25	13332	0.00196002	0.00187519	1.04524	57599;579;29123;359845;7046;9742;59338;8879;3218;860;3224;93;9496;7763;64399;83452;285590;54475;3234;64651;8575;6939;342184;84159;25976	WDR48;NKX3-2;ANKRD11;RFLNB;TGFBR1;IFT140;PLEKHA1;SGPL1;HOXB8;RUNX2;HOXC8;ACVR2B;TBX4;ZFAND5;HHIP;RAB33B;SH3PXD2B;NLE1;HOXD8;CSRNP1;PRKRA;TCF15;FMN1;ARID5B;TIPARP	0.330511	0.988501	biological_process
GO:0005859	muscle myosin complex	23	14160	23	14857	0.00162429	0.00154809	1.04922	4626;4604;23363;7273;4636;4608;4619;343263;4632;4621;10398;283284;4634;9172;4624;8735;127294;4625;140465;4606;29895;4622;4620	MYH8;MYBPC1;OBSL1;TTN;MYL5;MYBPH;MYH1;MYBPHL;MYL1;MYH3;MYL9;IGSF22;MYL3;MYOM2;MYH6;MYH13;MYOM3;MYH7;MYL6B;MYBPC2;MYLPF;MYH4;MYH2	0.330883	0.991243	cellular_component
GO:0000421	autophagosome membrane	23	14160	23	14857	0.00162429	0.00154809	1.04922	55283;10548;84557;10241;55014;285973;55054;11337;6185;440738;51100;89849;124997;25851;157753;284417;643246;22863;11345;345611;55062;9342;81631	MCOLN3;TM9SF1;MAP1LC3A;CALCOCO2;STX17;ATG9B;ATG16L1;GABARAP;RPN2;MAP1LC3C;SH3GLB1;ATG16L2;WDR81;TECPR1;TMEM74;TMEM150B;MAP1LC3B2;ATG14;GABARAPL2;IRGM;WIPI1;SNAP29;MAP1LC3B	0.330883	0.991243	cellular_component
GO:0035097	histone methyltransferase complex	23	14160	23	14857	0.00162429	0.00154809	1.04922	30827;23067;3720;23054;9734;9739;105378260;85319;58508;23468;8085;7403;22976;63925;80335;9757;84661;11108;5929;11091;10419;107985798;79447	CXXC1;SETD1B;JARID2;NCOA6;HDAC9;SETD1A;LOC105378260;BAGE2;KMT2C;CBX5;KMT2D;KDM6A;PAXIP1;ZNF335;WDR82;KMT2B;DPY30;PRDM4;RBBP5;WDR5;PRMT5;LOC107985798;PAGR1	0.330883	0.991243	cellular_component
GO:0030175	filopodium	47	14160	48	14857	0.00331921	0.0032308	1.02736	221178;57471;1020;10630;57698;4771;29999;9750;2823;7430;2043;10788;10006;22902;55607;55740;25983;9936;53904;1525;1756;59;64005;10458;10160;58530;57451;26230;7802;4430;5962;10123;121512;5420;3655;72;88;10411;59341;65059;7429;10152;70;50619;80725;25960;55585	SPATA13;ERMN;CDK5;PDPN;SHTN1;NF2;FSCN3;RIPOR2;GPM6A;EZR;EPHA4;IQGAP2;ABI1;RUFY3;PPP1R9A;ENAH;NGDN;CD302;MYO3A;CXADR;DMD;ACTA2;MYO1G;BAIAP2;FARP1;LY6G6D;TENM2;TIAM2;DNALI1;MYO1B;RDX;ARL4C;FGD4;PODXL;ITGA6;ACTG2;ACTN2;RAPGEF3;TRPV4;RAPH1;VIL1;ABI2;ACTC1;DEF6;SRCIN1;ADGRA2;UBE2Q1	0.334519	0.991243	cellular_component
GO:0032436	positive regulation of proteasomal ubiquitin-dependent protein catabolic process	51	12755	52	13332	0.00399843	0.00390039	1.02514	120892;255488;57761;28951;8554;55070;6872;8078;2931;25897;55905;6613;127544;26263;90637;131377;25820;51444;85409;285671;79836;9781;7415;10399;10221;154214;23640;9655;65992;115992;122809;10425;164832;5716;51667;7336;9817;90865;3300;1454;10273;91694;10769;22933;54467;9604;144165;64326;54941;4092;1453	LRRK2;RNF144B;TRIB3;TRIB2;PIAS1;DET1;TAF1;USP5;GSK3A;RNF19A;RNF114;SUMO2;RNF19B;FBXO22;ZFAND2A;KLHL40;ARIH1;RNF138;NKD2;RNF180;LONRF3;RNF144A;VCP;RACK1;TRIB1;RNF217;HSPBP1;SOCS5;DDRGK1;RNF166;SOCS4;ARIH2;LONRF2;PSMD10;NUB1;UBE2V2;KEAP1;IL33;DNAJB2;CSNK1E;STUB1;LONRF1;PLK2;SIRT2;ANKIB1;RNF14;PRICKLE1;COP1;RNF125;SMAD7;CSNK1D	0.335303	0.988501	biological_process
GO:0045454	cell redox homeostasis	51	12755	52	13332	0.00399843	0.00390039	1.02514	56605;25828;374354;9352;23341;347736;4780;54431;51714;23071;56255;255220;169714;64714;10587;55829;5768;9997;64359;81567;4689;204474;51060;51022;4779;79770;9601;10130;10549;5034;80142;10190;115861;83442;112398;114112;54495;57544;84203;81542;51218;51075;6556;30001;51314;2923;10954;1738;889;10539;51061	ERO1B;TXN2;NHLRC2;TXNL1;DNAJC16;NME9;NFE2L2;DNAJC10;SELENOT;ERP44;TMX4;TXNDC8;QSOX2;PDIA2;TXNRD2;SELENOS;QSOX1;SCO2;NXN;TXNDC5;NCF4;PDILT;TXNDC12;GLRX2;NFE2L1;TXNDC15;PDIA4;PDIA6;PRDX4;P4HB;PTGES2;TXNDC9;NXNL1;SH3BGRL3;EGLN2;TXNRD3;TMX3;TXNDC16;TXNDC2;TMX1;GLRX5;TMX2;SLC11A1;ERO1A;NME8;PDIA3;PDIA5;DLD;KRIT1;GLRX3;TXNDC11	0.335303	0.988501	biological_process
GO:0045666	positive regulation of neuron differentiation	51	12755	52	13332	0.00399843	0.00390039	1.02514	6925;79191;4761;6938;4760;4762;55906;9682;221938;474;81544;151449;10362;221336;9043;6935;7732;51704;4681;60436;5121;1620;124936;152;389549;2736;50937;23531;375567;1756;2119;4825;339479;90527;79727;57795;50674;387;4674;3232;147040;1981;402117;55364;26508;5915;7225;8929;8904;4208;392255	TCF4;IRX3;NEUROD2;TCF12;NEUROD1;NEUROG1;ZC4H2;KDM4A;MMD2;ATOH1;GDPD5;GDF7;HMG20B;BEND6;SPAG9;ZEB1;RNF112;GPRC5B;NBL1;TGIF2;PCP4;BRINP1;CYB5D2;ADRA2C;FEZF1;GLI2;CDON;MMD;VWC2;DMD;ETV5;NKX6-1;BRINP3;DUOXA1;LIN28A;BRINP2;NEUROG3;RHOA;NAP1L2;HOXD3;KCTD11;EIF4G1;VWC2L;IMPACT;HEYL;RARB;TRPC6;PHOX2B;CPNE1;MEF2C;GDF6	0.335303	0.988501	biological_process
GO:0048013	ephrin receptor signaling pathway	51	12755	52	13332	0.00399843	0.00390039	1.02514	1943;2534;7525;1942;6383;1946;1945;2048;6093;25791;160;4067;284656;2043;1123;5921;10095;2904;6453;10093;64283;7410;26037;2047;8874;8440;10109;23385;51107;2049;8997;83464;1947;8976;10627;10097;1944;10092;2044;23294;161;5747;1948;2050;285220;1949;10094;10552;28964;2046;55851	EFNA2;FYN;YES1;EFNA1;SDC2;EFNA5;EFNA4;EPHB2;ROCK1;NGEF;AP2A1;LYN;EPHA10;EPHA4;CHN1;RASA1;ARPC1B;GRIN2B;ITSN1;ARPC4;ARHGEF28;VAV2;SIPA1L1;EPHB1;ARHGEF7;NCK2;ARPC2;NCSTN;APH1A;EPHB3;KALRN;APH1B;EFNB1;WASL;MYL12A;ACTR2;EFNA3;ARPC5;EPHA5;ANKS1A;AP2A2;PTK2;EFNB2;EPHB4;EPHA6;EFNB3;ARPC3;ARPC1A;GIT1;EPHA8;PSENEN	0.335303	0.988501	biological_process
GO:0016236	macroautophagy	76	12755	78	13332	0.00595845	0.00585059	1.01844	29082;401505;128866;53349;8678;10533;9868;100188893;27183;9140;8027;84557;54543;51160;100526767;9538;93343;64419;9525;51652;26100;9776;9373;51028;5565;60673;55054;79643;80700;65018;7251;5563;55048;5562;440738;64422;7415;5289;9146;92421;84313;192111;6233;56993;9474;9779;51534;51422;157753;23192;8408;11267;53632;79720;155382;29979;137492;22863;30849;83734;4077;27243;51001;5571;55062;9804;8878;55626…	CHMP4A;TOMM5;CHMP4B;ZFYVE1;BECN1;ATG7;TOMM70;TOMM6;VPS4A;ATG12;STAM;MAP1LC3A;TOMM7;VPS28;RNF103-CHMP3;EI24;MVB12A;MTMR14;VPS4B;CHMP3;WIPI2;ATG13;PLAA;VPS36;PRKAB2;ATG101;ATG16L1;CHMP6;UBXN6;PINK1;TSG101;PRKAA2;VPS37C;PRKAA1;MAP1LC3C;ATG3;VCP;PIK3C3;HGS;CHMP4C;VPS25;PGAM5;RPS27A;TOMM22;ATG5;TBC1D5;VTA1;PRKAG2;TMEM74;ATG4B;ULK1;SNF8;PRKAG3;VPS37B;VPS37D;UBQLN1;VPS37A;ATG14;PIK3R4;ATG10;NBR1;CHMP2A;…	0.337727	0.988501	biological_process
GO:0005923	bicellular tight junction	92	14160	95	14857	0.00649718	0.00639429	1.01609	8777;23150;91862;7408;5590;9076;261734;83700;23616;55327;57125;143098;9069;55114;357;11149;51421;154810;90952;26285;5912;7855;50855;79778;149461;57530;54532;9267;55870;7046;24146;64398;92140;84952;9075;56288;8825;5010;137075;644672;64130;114902;65267;54566;93643;4867;29855;9863;150084;10207;55691;79983;9265;49861;317762;84612;1525;79827;65266;23586;4810;153562;84552;89958;1003;260425;9218;50848;1…	MPDZ;FRMD4B;MARVELD3;VASP;PRKCZ;CLDN1;NPHP4;JAM3;SH3BP1;LIN7C;PLXDC1;MPP7;CLDN12;ARHGAP17;SHROOM2;BVES;AMOTL2;AMOTL1;ESAM;CLDN17;RAP2B;FZD5;PARD6A;MICALL2;CLDN19;CGN;USP53;CYTH1;ASH1L;TGFBR1;CLDN15;MPP5;MTDH;CGNL1;CLDN2;PARD3;LIN7A;CLDN11;CLDN23;CLDN25;LIN7B;C1QTNF5;WNK3;EPB41L4B;TJAP1;NPHP1;UBN1;MAGI2;IGSF5;PATJ;FRMD4A;POF1B;CYTH3;CLDN20;CCDC85C;PARD6B;CXADR;CLMP;WNK4;DDX58;NHS;MARVELD2;PARD6G;S…	0.342846	0.991243	cellular_component
GO:0004407	histone deacetylase activity	26	11893	26	12391	0.00218616	0.0020983	1.04187	5926;9734;51742;23186;5928;83933;10013;10362;51317;9759;10014;8819;79885;10284;1108;138151;9219;55869;64426;23028;3065;53615;22933;1107;79685;54531	ARID4A;HDAC9;ARID4B;RCOR1;RBBP4;HDAC10;HDAC6;HMG20B;PHF21A;HDAC4;HDAC5;SAP30;HDAC11;SAP18;CHD4;NACC2;MTA2;HDAC8;SUDS3;KDM1A;HDAC1;MBD3;SIRT2;CHD3;SAP30L;MIER2	0.343822	0.986478	molecular_function
GO:0061631	ubiquitin conjugating enzyme activity	26	11893	26	12391	0.00218616	0.0020983	1.04187	7321;997;7324;65264;6872;171222;27338;7320;7325;7327;7319;3093;7323;51619;7322;7332;7336;7328;118424;7326;134111;63893;51465;29089;55585;10477	UBE2D1;CDC34;UBE2E1;UBE2Z;TAF1;UBE2L5;UBE2S;UBE2B;UBE2E2;UBE2G2;UBE2A;UBE2K;UBE2D3;UBE2D4;UBE2D2;UBE2L3;UBE2V2;UBE2H;UBE2J2;UBE2G1;UBE2QL1;UBE2O;UBE2J1;UBE2T;UBE2Q1;UBE2E3	0.343822	0.986478	molecular_function
GO:0008536	Ran GTPase binding	26	11893	26	12391	0.00218616	0.0020983	1.04187	79711;64328;10526;10527;727851;5902;1104;9670;30000;51194;55705;3843;285190;29098;23214;10762;57510;202151;29107;3842;3837;5905;64901;11260;10204;23039	IPO4;XPO4;IPO8;IPO7;RGPD8;RANBP1;RCC1;IPO13;TNPO2;IPO11;IPO9;IPO5;RGPD4;RANGRF;XPO6;NUP50;XPO5;RANBP3L;NXT1;TNPO1;KPNB1;RANGAP1;RANBP17;XPOT;NUTF2;XPO7	0.343822	0.986478	molecular_function
GO:0070888	E-box binding	26	11893	26	12391	0.00218616	0.0020983	1.04187	196;430;6925;4761;6938;642658;4760;4762;9464;8553;84913;6935;5187;6721;4656;79365;9575;406;256297;63973;6943;148523;7023;4149;56938;4286	AHR;ASCL2;TCF4;NEUROD2;TCF12;SCX;NEUROD1;NEUROG1;HAND2;BHLHE40;ATOH8;ZEB1;PER1;SREBF2;MYOG;BHLHE41;CLOCK;ARNTL;PTF1A;NEUROG2;TCF21;CIART;TFAP4;MAX;ARNTL2;MITF	0.343822	0.986478	molecular_function
GO:0051219	phosphoprotein binding	26	11893	26	12391	0.00218616	0.0020983	1.04187	5308;84295;2035;6714;4067;2810;8725;4281;5048;26608;84959;2885;7531;1455;27324;407;10670;84918;55011;5589;54840;1807;8535;7529;29110;11043	PITX2;PHF6;EPB41;SRC;LYN;SFN;URI1;MID1;PAFAH1B1;TBL2;UBASH3B;GRB2;YWHAE;CSNK1G2;TOX3;ARR3;RRAGA;LRP11;PIH1D1;PRKCSH;APTX;DPYS;CBX4;YWHAB;TBK1;MID2	0.343822	0.986478	molecular_function
[truncated: 4,384 more rows]

## Sheet: 3h-miRNA靶基因-KEGG
The GO and KEGG enrichment analysis of target genes for dif-miRNAs at 3 hpi and 12 hpi.
KEGG pathway analysis of the target of dif-miRNA in HCT-8 cell at 3hpi
Term_ID	Term_description	ListHit	ListTotal	PopHit	PopTotal	GeneRatio	BgRatio	Enrichment_score	GeneIds	GeneSymbols	p-value	FDR_bh	Classification_level1
[truncated: 321 more rows]

## Sheet: 12h-miRNA靶基因-GO
The GO and KEGG enrichment analysis of target genes for dif-miRNAs at 3 hpi and 12 hpi.
[truncated: 4,939 more rows]

[truncated: 1 more sheets: 12h-miRNA靶基因-KEGG]
