# Supplementary material for: Whole transcriptome analysis of HCT-8 cells infected by Cryptosporidium parvum
Source: Parasit Vectors. 2022 Nov 24;15:441. doi: 10.1186/s13071-022-05565-4 (PMC9700907; doi:10.1186/s13071-022-05565-4)
Supplement: Supplementary file 7 — Additional file 7: Table S7. The GO and KEGG enrichment analysis of sponging miRNA targets for the dif-circRNA at 12 hpi. [file 13071_2022_5565_MOESM7_ESM.xlsx]

## Sheet: 12h-GO
The GO and KEGG enrichment analysis of sponging miRNA targets for the dif-circRNA at 12 hpi.
GO annotation of the target of dif-circRNA in HCT-8 cell at 12hpi
Term_ID	Term_description	ListHit	ListTotal	PopHit	PopTotal	GeneRatio	BgRatio	Enrichment_score	GeneIds	GeneSymbols	p-value	FDR_bh	Category
GO:0005886	plasma membrane	2729	13656	2870	14857	0.199839	0.193175	1.0345	4352;79581;257144;64581;5864;55716;117247;131450;1002;222663;687;285195;26050;6324;55423;5875;1238;5028;79892;27141;696;115350;80380;493;9262;387755;161291;11180;133121;6581;2897;8698;2841;1903;8642;94015;55144;55210;63035;55706;953;5786;4137;55103;4734;23759;956;161253;3038;57113;22854;10818;5962;492;1007;151888;25939;353116;55914;50863;4007;9263;6002;57381;658;80196;2825;8826;112755;3355;374403…	MPL;SLC52A2;GCSAM;CLEC7A;RAB3A;LMBR1L;SLC16A10;CD200R1;CDH4;SCUBE3;KLF9;SLC9A9;SLITRK5;SCN1B;SIRPG;RABGGTA;ACKR2;P2RY1;MCMBP;CIDEB;BTN1A1;FCRL1;PDCD1LG2;ATP2B4;STK17B;INSC;TMEM30B;WDR6;ENPP6;SLC22A3;GRIK1;S1PR4;GPR18;S1PR3;DCHS1;TTYH2;LRRC8D;ATAD3A;BCORL1;NDC1;ENTPD1;PTPRA;MAPT;RALGPS2;NEDD4;PPIL2;ENTPD3;REM2;HAS3;TRPC7;NTNG1;FRS2;RDX;ATP2B3;CDH9;BTLA;SAMHD1;RILPL1;ERBIN;NTM;PRICKLE3;STK17A;RGS12…	1.68119e-13	1.16339e-10	cellular_component
GO:0030054	cell junction	419	13656	429	14857	0.0306825	0.0288753	1.06259	285590;6844;6712;23017;1140;23504;9145;57479;55584;3748;120892;869;9762;2897;133584;10987;5796;1488;2912;339451;1135;347731;8927;55450;27185;57120;55914;6002;2569;3382;9463;127262;54751;23370;54910;132204;9751;54468;80315;2043;8224;84446;55964;57549;10006;199990;4131;55607;9478;10439;133396;26999;6843;9381;1003;8001;9143;55612;8618;55361;1138;1800;56288;491;144100;2893;9867;22999;56947;386617;619…	SH3PXD2B;VAMP2;SPTBN2;FAIM2;CHRNB1;RIMBP2;SYNGR1;PRR12;CHRNA9;KCNC3;LRRK2;CBLN1;LZTS3;GRIK1;EGFLAM;COPS5;PTPRK;CTBP2;GRM2;KLHL17;CHRNA2;LRRTM3;BSN;CAMK2N1;DISC1;GOPC;ERBIN;RGS12;GABRR1;ICA1;PICK1;TPRG1L;FBLIM1;ARHGEF18;SEMA4C;SYNPR;SNPH;MIOS;CPEB4;EPHA4;SYN3;BRSK1;SEPTIN3;IGSF9;ABI1;FAAP20;MAP1B;PPP1R9A;CABP1;OLFM1;IL31RA;CYFIP2;VAMP1;OTOF;CDH5;GLRA3;SYNGR3;FERMT1;CADPS;PI4K2A;CHRNA5;DPEP1;PARD3;…	2.91205e-07	0.000100757	cellular_component
GO:0007165	signal transduction	609	12309	628	13332	0.049476	0.0471047	1.05034	10527;7532;2259;10125;6844;10928;222663;7097;1140;2248;283349;57144;5996;54567;401387;206338;6197;9901;5563;109;9173;6009;11108;79658;26207;1439;10767;55697;407977;9322;434;85360;8741;7090;116984;30819;131890;10270;5796;55144;970;10666;56624;6199;1135;10144;8882;9567;8794;161253;94027;65059;9258;5525;57636;6452;1455;9182;55914;3068;322;10133;55843;6242;8174;8826;4828;4294;9626;9047;8874;5116;9311…	IPO7;YWHAG;FGF14;RASGRP1;VAMP2;RALBP1;SCUBE3;TLR2;CHRNB1;FGF3;RASSF3;PAK5;RGS1;DLL4;LRRD1;LVRN;RPS6KA3;SRGAP3;PRKAA2;ADCY3;IL1RL1;RHEB;PRDM4;ARHGAP10;PITPNC1;CSF2RB;HBS1L;VAC14;TNFSF12-TNFSF13;TRIP10;ASIP;SYDE1;TNFSF13;TLE3;ARAP2;KCNIP2;GRK7;AKAP8;PTPRK;LRRC8D;CD70;CD226;ASAH2;RPS6KB2;CHRNA2;FAM13A;ZPR1;GTPBP1;TNFRSF10C;REM2;CGB7;RAPH1;MFHAS1;PPP2R5A;ARHGAP23;SH3BP2;CSNK1G2;RASSF9;ERBIN;HDGF;APBB…	4.4181e-07	0.00143323	biological_process
GO:0005829	cytosol	3505	13656	3743	14857	0.256664	0.251935	1.01877	5864;5341;10928;687;388552;9045;10380;64320;6146;5875;23541;1238;377677;150468;25802;2173;91703;51056;4620;51611;57533;79892;5973;768239;5563;22824;127544;63943;29911;11180;7024;6818;80778;3663;7135;10645;4642;23070;10134;864;53347;348995;150274;9853;445372;149603;5708;4723;8667;5832;57559;23076;5900;58488;4137;8428;79833;270;4734;79147;6940;64577;80150;32;126119;5877;5525;55601;3836;353116;51005…	RAB3A;PLEK;RALBP1;KLF9;BLOC1S3;RPL14;BPNT1;RNF25;RPL22;RABGGTA;SEC14L2;ACKR2;CA13;CKAP2L;LMOD1;FABP7;ACY3;LAP3;MYH2;DPH5;TBC1D14;MCMBP;RENBP;PSAPL1;PRKAA2;HSPA4L;RNF19B;FKBPL;HOOK2;WDR6;TFCP2;SULT1A3;ZNF34;IRF5;TNNI1;CAMKK2;MYO1D;CMTR1;BCAP31;RUNX3;UBASH3A;NUP43;HSCB;RUSC2;TRIM6-TRIM34;RNF187;PSMD2;NDUFV1;EIF3H;ALDH18A1;STAMBPL1;RRP1B;RALGDS;PCTP;MAPT;STK24;GEMIN6;AMPD1;NEDD4;FKRP;ZNF354A;ALDH8A1…	2.75898e-06	0.000636405	cellular_component
GO:0005783	endoplasmic reticulum	682	13656	712	14857	0.0499414	0.0479235	1.04211	84803;286827;23621;23250;3032;51669;56681;23017;115817;138065;5955;23710;5287;29887;6238;100287205;337867;79174;29785;57003;148789;79803;362;375775;6166;957;3710;120892;55697;100287178;25840;84216;100287238;10134;155038;2181;56146;728419;2047;100287364;79087;7405;129080;51283;9601;84649;11015;83401;3776;11253;79734;9709;8987;84236;142891;283518;222642;56144;3107;201595;10577;7184;444;441549;8678;…	GPAT3;TRIM59;BACE1;ATP11A;HADHB;SARAF;SAR1A;FAIM2;DHRS1;RNF183;RCN2;GABARAPL1;PIK3C2B;SNX10;RRBP1;USP17L12;UBAC2;CRELD2;CYP2S1;CCDC47;B3GALNT2;HPS6;AQP5;PNPLA7;RPL36AL;ENTPD5;ITPR3;LRRK2;VAC14;USP17L11;METTL7A;TMEM117;USP17L13;BCAP31;GIMAP8;ACSL3;PCDHA2;USP17L30;EPHB1;USP17L18;ALG12;UVRAG;EMID1;BFAR;PDIA4;DGAT2;KDELR3;ELOVL3;KCNK2;MAN1B1;KCTD17;HERPUD1;STBD1;RHBDD1;SAMD8;KCNRG;TSPO2;PCDHA4;HLA-C;…	1.86586e-05	0.00322794	cellular_component
GO:0005794	Golgi apparatus	659	13656	688	14857	0.0482572	0.0463081	1.04209	4352;23621;78992;23271;360203;10125;9609;26056;23017;10881;64794;7097;23710;8548;27333;283685;107986908;78986;6511;10423;55889;57533;2194;79174;79443;5563;109;79585;163;7812;7047;101059918;120892;54890;342096;9322;11070;2800;3801;81618;92370;10960;26035;53347;81876;155038;10270;2181;653641;728310;129080;7425;64746;100529144;121512;148867;79147;4734;84669;152559;492;381;84725;91010;79571;11253;571…	MPL;BACE1;YIPF2;CAMSAP2;GLT6D1;RASGRP1;RAB36;RAB11FIP5;FAIM2;ACTL7A;DDX31;TLR2;GABARAPL1;BLZF1;GOLIM4;GOLGA6L2;LOC107986908;DUSP26;SLC1A6;CDIPT;GOLGA6B;TBC1D14;FASN;CRELD2;FYCO1;PRKAA2;ADCY3;CORO7;AP2B1;CSDE1;TGM4;GOLGA8R;LRRK2;ALKBH5;GOLGA6A;TRIP10;TMEM115;GOLGA1;KIFC3;ITM2C;PXYLP1;LMAN2;GLCE;UBASH3A;RAB1B;GIMAP8;AKAP8;ACSL3;GOLGA6C;GOLGA6L7;EMID1;VGF;ACBD3;CORO7-PAM16;FGD4;SLC30A7;FKRP;NEDD4;US…	2.61677e-05	0.00362161	cellular_component
GO:0043005	neuron projection	170	13656	172	14857	0.0124487	0.011577	1.0753	81551;3176;6844;22859;8633;2693;55737;57554;23426;2903;2915;132864;116443;57479;5066;9568;6453;4357;22866;30011;493;50944;120892;191;135138;6751;10109;7781;2046;57084;10611;5792;55219;4642;6755;3065;794;23108;22895;85440;4137;121278;1453;55714;85439;349667;8773;147700;1515;5872;80725;10677;57172;23191;5300;9463;4651;9344;10369;2825;8826;11075;23025;2823;90167;5515;57565;81;132204;84079;4771;3800;…	STMN4;HNMT;VAMP2;ADGRL1;UNC5C;GHSR;VPS35;LRRC7;GRIP1;GRIN2A;GRM5;CPEB2;GRIN3A;PRR12;PAM;GABBR2;ITSN1;MPST;CNKSR2;SH3KBP1;ATP2B4;SHANK1;LRRK2;AHCY;PACRG;SSTR1;ARPC2;SLC30A3;EPHA8;SLC17A6;PDLIM5;PTPRF;MACO1;MYO1D;SSTR5;HDAC1;CALB2;RAP1GAP2;RPH3A;DOCK7;MAPT;TPH2;CSNK1D;TENM3;STON2;RTN4RL2;SNAP23;KLC3;CTSV;RAB13;SRCIN1;AVIL;CAMK1G;CYFIP1;PIN1;PICK1;MYO10;TAOK2;CACNG2;GPR1;IQGAP1;STMN2;UNC13A;GPM6A;FR…	6.14859e-05	0.00701341	cellular_component
GO:0043231	intracellular membrane-bounded organelle	431	13656	447	14857	0.0315612	0.0300868	1.049	64581;65056;8798;23250;54498;26056;64794;4126;1238;377677;9044;57533;128240;79443;22934;222229;6602;493;84141;120892;29911;9322;51302;84253;80177;864;729359;55902;5796;7775;9135;7425;219;27074;163255;492;9794;91010;3993;3108;23353;10239;164;162;25844;3382;2825;57188;10220;56937;27289;54978;22905;10715;111240474;3344;10941;10404;7108;83737;56478;23317;6342;2054;23077;646;57222;2822;9842;80212;9372…	CLEC7A;GPBP1;DYRK4;ATP11A;SMOX;RAB11FIP5;DDX31;MANBA;ACKR2;CA13;BTAF1;TBC1D14;NAXE;FYCO1;RPIA;LRWD1;SMARCD1;ATP2B4;EVA1A;LRRK2;HOOK2;TRIP10;CYP39A1;GARNL3;MYCT1;RUNX3;PLIN4;ACSS2;PTPRK;ZNF232;RABEP1;VGF;ALDH1B1;LAMP3;ZNF540;ATP2B3;MAML1;FMNL3;LLGL2;HLA-DMA;SUN1;AP3S2;AP1G1;AP1B1;YIPF3;ICA1;GPR1;ADAMTSL3;GDF11;PMEPA1;RND1;SLC35F6;EPN2;CERS1;CRYZL2P-SEC16B;FOXN2;UGT2A1;CPQ;TM7SF2;ITCH;EIF4ENIF1;DNA…	7.09449e-05	0.00701341	cellular_component
GO:0006886	intracellular protein transport	200	12309	203	13332	0.0162483	0.0152265	1.0671	10527;23329;1175;9276;56681;1315;7533;1020;29916;10228;146923;9784;79971;10266;11020;29886;54885;26088;84218;57533;9874;58533;93627;54662;79735;27352;9179;23061;161;8775;83874;10254;163;26276;283987;8906;91949;10268;101060321;22820;10484;203062;64786;9501;10134;100510707;55973;9882;254272;972;23086;22895;65057;102724862;8027;8774;8943;29907;101060351;161514;1173;10961;9559;10947;54843;10239;6810;…	IPO7;TBC1D30;AP2S1;COPB2;SAR1A;COPB1;YWHAH;CDK5;SNX11;STX6;RUNDC1;SNX17;WLS;RAMP2;IFT27;SNX8;TBC1D8B;GGA1;TBC1D3F;TBC1D14;TLK1;SNX6;TBCK;TBC1D13;TBC1D17;SGSM3;AP4M1;TBC1D9B;AP2A2;NAPA;TBC1D10A;STAM2;AP2B1;VPS33B;HID1;AP1G2;COG7;RAMP3;TBC1D3G;COPG1;SEC23A;TSNARE1;TBC1D15;RPH3AL;BCAP31;TBC1D3J;BCAP29;TBC1D4;TBC1D28;CD74;EXPH5;RPH3A;ACD;TBC1D3I;STAM;NAPG;AP3D1;SNX15;TBC1D3K;TBC1D21;AP2M1;ERP29;VPS26…	7.96557e-05	0.129202	biological_process
GO:0003700	DNA binding transcription factor activity	617	11473	642	12391	0.0537784	0.0518118	1.03796	10655;65056;7644;7690;4800;7579;687;27086;7586;7003;54815;10838;345462;6911;125919;6875;8548;1831;9044;284323;80345;57169;253461;284697;26149;84654;51427;9705;7024;3216;50945;57693;22797;7712;3516;84436;864;3065;100130086;7775;4520;100129098;283248;163255;57109;6940;57459;11262;9534;51351;25942;84913;860;91133;9668;147929;80095;7572;84874;4222;10732;6774;100289635;400713;152687;1386;57677;9014;80…	DMRT2;GPBP1;ZNF91;ZNF131;NFYA;ZSCAN20;KLF9;FOXP1;ZKSCAN1;TEAD1;GATAD2A;ZNF275;ZNF879;TBX6;ZNF543;TAF4B;BLZF1;TSC22D3;BTAF1;ZNF780A;ZSCAN16;ZNFX1;ZBTB38;BTBD8;ZNF658;SPZ1;ZNF107;ST18;TFCP2;HOXB6;TBX22;ZNF317;TFEC;ZNF157;RBPJ;ZNF528;RUNX3;HDAC1;HSFX2;ZNF232;MTF1;LOC100129098;RCOR2;ZNF540;REXO4;ZNF354A;GATAD2B;SP140;ZNF254;ZNF117;SIN3A;ATOH8;RUNX2;L3MBTL4;ZNF432;ZNF565;ZNF606;ZNF24;ZNF514;MEOX1;TCFL…	0.000114464	0.10615	molecular_function
GO:0014069	postsynaptic density	160	13656	162	14857	0.0117165	0.010904	1.07452	287;2913;5170;23136;56899;2785;1020;5028;23542;57554;55737;64084;2903;2915;4355;116443;57479;11346;9201;2901;22866;9746;8502;50944;22883;9762;22986;2890;7804;1128;59283;10611;6695;10097;66000;5332;775;23362;339451;1742;8927;26052;55450;6711;9229;5662;23413;1813;27185;2902;8440;57120;8514;729993;9101;80725;57534;55738;9454;2035;10486;50488;9863;5142;9463;9026;5064;54910;26037;1266;5515;9148;23499;…	ANK2;GRM3;PDPK1;EPB41L3;ANKS1B;GNG3;CDK5;P2RY1;MAPK8IP2;LRRC7;VPS35;CLSTN2;GRIN2A;GRM5;MPP2;GRIN3A;PRR12;SYNPO;DCLK1;GRIK5;CNKSR2;CLSTN3;PKP4;SHANK1;CLSTN1;LZTS3;SORCS3;GRIA1;LRP8;CHRM1;CACNG8;PDLIM5;SPOCK1;ACTR2;TMEM108;PLCB4;CACNA1C;PSD3;KLHL17;DLG4;BSN;DNM3;CAMK2N1;SPTBN1;DLGAP1;PSD;NCS1;DRD2;DISC1;GRIN1;NCK2;GOPC;KCNAB2;SHISA9;USP8;SRCIN1;MIB1;ARFGAP1;HOMER3;EPB41;CAP2;MINK1;MAGI2;PDE4B;PICK1…	0.000128799	0.0111411	cellular_component
GO:0005096	GTPase activator activity	237	11473	242	12391	0.0206572	0.0195303	1.0577	57465;10602;23329;115703;91614;10125;5921;10928;23094;9138;9605;58504;29127;79890;10641;397;2776;146923;5996;54885;84218;57533;5999;93627;54662;79735;27352;23061;55803;83874;1124;9901;128637;120892;5296;80243;79658;8490;5902;101060321;9322;9628;8601;84253;85360;64786;102723859;116984;4983;100510707;9882;254272;9681;23108;55200;9135;8787;102724862;398;119016;84364;9744;57568;84986;22899;394;729092…	TBC1D24;CDC42EP3;TBC1D30;ARHGAP33;DEPDC7;RASGRP1;RASA1;RALBP1;SIPA1L3;ARHGEF1;VPS9D1;ARHGAP22;RACGAP1;RIN3;NPRL2;ARHGDIB;GNAQ;RUNDC1;RGS1;TBC1D8B;TBC1D3F;TBC1D14;RGS4;TBCK;TBC1D13;TBC1D17;SGSM3;TBC1D9B;ADAP2;TBC1D10A;CHN2;SRGAP3;TBC1D20;LRRK2;PIK3R2;PREX2;ARHGAP10;RGS5;RANBP1;TBC1D3G;TRIP10;RGS6;RGS20;GARNL3;SYDE1;TBC1D15;TBC1D3E;ARAP2;OPHN1;TBC1D3J;TBC1D4;TBC1D28;DEPDC5;RAP1GAP2;PLEKHG6;RABEP1;R…	0.000212089	0.10615	molecular_function
GO:0005654	nucleoplasm	2206	13656	2356	14857	0.161541	0.158578	1.01868	64581;27107;9866;7690;4800;687;57461;5875;1238;6875;23468;57144;51056;57533;79892;27141;5563;6602;1847;2872;7024;80778;3516;23070;80177;63978;864;53347;57215;10270;1787;149603;63035;5708;6046;55159;10285;79833;23076;8882;79074;23759;11262;84913;25939;3836;353116;53981;6917;2615;3838;80196;2825;112755;107984138;55163;55720;1386;6634;84060;8624;8089;6096;54468;84446;55534;4660;11171;8409;199990;533…	CLEC7A;ZBTB11;TRIM66;ZNF131;NFYA;KLF9;ISY1;RABGGTA;ACKR2;TAF4B;CBX5;PAK5;LAP3;TBC1D14;MCMBP;CIDEB;PRKAA2;SMARCD1;DUSP5;MKNK2;TFCP2;ZNF34;RBPJ;CMTR1;MYCT1;PRDM14;RUNX3;UBASH3A;THAP11;AKAP8;TRDMT1;RNF187;BCORL1;PSMD2;BRD2;RFWD3;SMNDC1;GEMIN6;RRP1B;ZPR1;C2orf49;PPIL2;SP140;ATOH8;SAMHD1;KPNA1;RILPL1;CPSF2;TCEA1;LRRC32;KPNA2;RNF34;GPR1;STX1B;LOC107984138;PNPO;TSR1;ATF2;SNRPD3;RBM48;PSMG1;YEATS4;RORB;M…	0.000364874	0.0280548	cellular_component
GO:0004842	ubiquitin-protein transferase activity	206	11473	210	12391	0.0179552	0.0169478	1.05944	7844;26118;26262;57154;7328;5930;7320;440590;146330;84708;151525;23291;142686;23220;10477;64320;150726;899;84676;92591;51127;55072;26261;55743;152006;151636;10116;112267947;26273;55294;80028;114088;136371;8925;127544;401036;3093;25793;54461;64718;7325;79444;6737;126433;10616;51725;79176;51592;84231;26224;149603;84261;6468;171222;9690;7319;55159;57574;10273;285231;6477;54926;26267;51191;23608;2014…	RNF103;WSB1;TSPAN17;SMURF1;UBE2H;RBBP6;UBE2B;ZYG11A;FBXL16;LNX1;WDSUB1;FBXW11;ASB14;DTX4;UBE2E3;RNF25;FBXO41;CCNF;TRIM63;ASB16;TRIM17;RNF31;FBXO24;CHFR;RNF38;DTX3L;FEM1B;LOC112267947;FBXO3;FBXW7;FBXL18;TRIM9;ASB10;HERC1;RNF19B;ASB18;UBE2K;FBXO7;FBXW5;UNKL;UBE2E2;BIRC7;TRIM21;FBXO27;RBCK1;FBXO40;FBXL15;TRIM33;TRAF7;FBXL3;RNF187;FBXW9;FBXW4;UBE2L5;UBE3C;UBE2A;RFWD3;MARCHF4;STUB1;FBXW12;SIAH1;UBE2R2…	0.000366703	0.110657	molecular_function
GO:0005524	ATP binding	1095	11473	1153	12391	0.0954415	0.0930514	1.02569	8476;9371;54988;8798;23250;3304;5170;9931;7320;256356;64794;57644;5218;65267;5287;6872;27010;83732;5028;9044;57144;9221;84451;342618;246269;4620;164395;54606;5973;79443;284434;54986;495;200172;122011;10588;8634;6197;8458;2044;5563;109;22824;7016;4293;493;9262;140803;253430;120892;23093;113510;2872;51347;5700;401720;55577;122481;3801;81618;10645;65975;4642;864;6334;4998;131890;1160;55902;340371;13…	CDC42BPA;KIF3B;ACSM5;DYRK4;ATP11A;HSPA1B;PDPK1;HELZ;UBE2B;GK5;DDX31;MYH7B;CDK14;WNK3;PIK3C2B;TAF1;TPK1;RIOK1;P2RY1;BTAF1;PAK5;NOLC1;MAP3K21;SLFN14;AFG1L;MYH2;TTLL9;DDX56;RENBP;FYCO1;NWD1;ULK4;ATP4A;SLFNL1;CSNK1A1L;MTHFS;RTCA;RPS6KA3;TTF2;EPHA5;PRKAA2;ADCY3;HSPA4L;TESK1;MAP3K9;ATP2B4;STK17B;TRPM6;IPMK;LRRK2;TTLL5;HELQ;MKNK2;TAOK3;PSMC1;FIGNL2;NAGK;AK7;KIFC3;ITM2C;CAMKK2;STK33;MYO1D;RUNX3;SCN8A;ORC…	0.000442185	0.110657	molecular_function
GO:0030036	actin cytoskeleton organization	96	12309	96	13332	0.00779917	0.00720072	1.08311	5170;5592;57626;64423;81532;57477;129446;283431;345456;57144;93627;85464;10552;9844;165904;9322;54434;11151;646643;4983;221472;2302;79983;7148;23022;23603;339451;23002;121512;10391;22885;89846;5048;91010;51332;2035;57381;5154;9826;23370;9344;56907;261734;4771;23396;23500;84448;9788;65979;9168;7464;22808;55785;391;10163;84501;11252;81624;29;9922;6093;440073;5297;2275;51763;832;107987048;2314;10298…	PDPK1;PRKG1;KLHL1;INF2;MOB2;SHROOM4;XIRP2;GAS2L3;PFN3;PAK5;TBCK;SSH2;ARPC1A;ELMO1;XIRP1;TRIP10;SSH1;CORO1A;SBK2;OPHN1;FGD2;FOXJ1;POF1B;TNXB;PALLD;CORO1C;KLHL17;DAAM1;FGD4;CORO2B;ABLIM3;FGD3;PAFAH1B1;FMNL3;SPTBN5;EPB41;RHOJ;PDGFA;ARHGEF11;ARHGEF18;TAOK2;SPIRE1;NPHP4;NF2;PIP5K1C;DAAM2;ABLIM2;MTSS1;PHACTR4;TMSB10;CORO2A;MRAS;FGD6;RHOG;WASF2;SPIRE2;PACSIN2;DIAPH3;ABR;IQSEC1;ROCK1;IQSEC3;PI4KA;FHL3;IN…	0.000456068	0.493162	biological_process
GO:0043025	neuronal cell body	223	13656	229	14857	0.0163298	0.0154136	1.05944	56896;1317;2002;57154;8747;3782;57626;6712;57125;27257;1020;10381;23542;92737;55737;5368;2173;9066;817;3759;80023;23544;116443;7042;2044;58155;22866;6860;60481;51218;29108;3710;120892;1363;40;2890;7224;7804;9775;5792;3770;4975;4642;57471;81544;3359;390598;5796;3746;1471;81488;3767;3572;6861;774;5153;339451;6900;8882;55450;7976;2316;6323;10243;3776;5048;4035;26504;51808;339479;80725;64284;3249;322…	DPYSL5;SLC31A1;ELK1;SMURF1;ADAM21;KCNN3;KLHL1;SPTBN2;PLXDC1;LSM1;CDK5;TUBB3;MAPK8IP2;DNER;VPS35;PNOC;FABP7;SYT7;CAMK2D;KCNJ2;NRSN2;SEZ6L;GRIN3A;TGFB2;EPHA5;PTBP2;CNKSR2;SYT4;ELOVL5;GLRX5;PYCARD;ITPR3;LRRK2;CPE;ASIC2;GRIA1;TRPC5;LRP8;EIF4A3;PTPRF;KCNJ14;OMP;MYO1D;ERMN;GDPD5;HTR3A;SKOR1;PTPRK;KCNC1;CST3;POLR2M;KCNJ11;IL6ST;SYT5;CACNA1B;PDE1B;KLHL17;CNTN2;ZPR1;CAMK2N1;FZD3;FLNA;SCN1A;GPHN;KCNK2;PAFA…	0.00046698	0.032315	cellular_component
GO:0046872	metal ion binding	1903	11473	2019	12391	0.165868	0.162941	1.01796	54784;64581;79088;89970;27107;7690;7617;7579;687;10380;64320;10838;93474;91703;285971;26747;5563;51427;127544;7047;493;2872;7730;81792;25834;80778;100505841;7135;84436;63978;7695;150274;64172;149603;4723;270;57559;8428;55159;7566;6940;55124;11262;55680;32;492;51005;152992;170690;389058;7572;29922;56978;342933;201595;658;80196;2618;107984138;8193;100289635;1386;84962;80315;150209;246175;10738;6439…	ALKBH4;CLEC7A;ZNF426;RSPRY1;ZBTB11;ZNF131;ZNF66;ZSCAN20;KLF9;BPNT1;RNF25;ZNF275;ZNF670;ACY3;ZNF775;NUFIP1;PRKAA2;ZNF107;RNF19B;TGM4;ATP2B4;MKNK2;ZNF177;ADAMTS12;MGAT4C;ZNF34;LOC100505841;TNNI1;ZNF528;PRDM14;ZNF136;HSCB;OSGEPL1;RNF187;NDUFV1;AMPD1;STAMBPL1;STK24;RFWD3;ZNF18;ZNF354A;PIWIL2;SP140;RUFY2;ACACB;ATP2B3;AMDHD2;TRMT44;ADAMTS16;SP5;ZNF24;NME7;PRDM8;ZSCAN5B;STT3B;BMPR1B;RNF34;GART;LOC107984…	0.000798261	0.159812	molecular_function
GO:0006810	transport	117	12309	118	13332	0.00950524	0.00885089	1.07393	2895;6541;9056;6555;54714;6533;1146;10479;9187;6553;55515;777;2903;6539;495;2773;6534;6565;523;482;8884;2897;7274;7781;6558;9057;53405;22802;8671;774;2563;1142;492;292;23428;483;291;1187;6559;6526;2700;28982;1184;9016;2892;2029;54207;2569;786;10369;1186;6542;6554;27092;10052;8973;6530;6536;782;6567;9311;9375;9635;1144;1258;8402;6535;6524;8911;10237;2904;6717;6575;2701;150160;6248;1145;1181;41;657…	GRID2;SLC7A1;SLC7A7;SLC10A2;CNGB3;SLC6A6;CHRNG;SLC9A6;SLC24A1;SLC9A5;ASIC4;CACNA1E;GRIN2A;SLC6A12;ATP4A;GNAI3;SLC6A7;SLC15A2;ATP6V1A;ATP1B2;SLC5A6;GRIK1;TTPA;SLC30A3;SLC12A2;SLC7A6;CLIC5;CLCA4;SLC4A4;CACNA1B;GABRD;CHRNB3;ATP2B3;SLC25A5;SLC7A8;ATP1B3;SLC25A4;CLCNKA;SLC12A3;SLC5A3;GJA3;FLVCR1;CLCN5;SLC25A14;GRIA3;ENSA;KCNK10;GABRR1;CACNG1;CACNG2;CLCN7;SLC7A2;SLC10A1;CACNG4;GJC1;CHRNA6;SLC6A2;SLC6A9…	0.000845876	0.686006	biological_process
GO:0005887	integral component of plasma membrane	961	13656	1018	14857	0.070372	0.0685199	1.02703	4352;79581;23621;55716;117247;1002;56109;9056;6555;9376;65012;9248;7097;9394;10786;1140;1238;5028;284021;6511;4142;60401;909;495;2827;9752;27141;2044;55584;109;9497;362;92211;696;6538;3710;493;1439;6581;2897;56113;3556;28232;8698;2841;51310;3777;84329;152;6856;10960;10134;30061;1903;3177;8671;10894;5796;55144;2865;970;10666;2047;56146;9122;953;5786;2912;2914;51283;100134444;27334;8794;3038;2853;5…	MPL;SLC52A2;BACE1;LMBR1L;SLC16A10;CDH4;PCDHGA6;SLC7A7;SLC10A2;SLC22A8;SLC26A10;GPR50;TLR2;HS6ST1;SLC17A3;CHRNB1;ACKR2;P2RY1;MILR1;SLC1A6;MAS1;EDA2R;CD1A;ATP4A;GPR3;PCDHA9;CIDEB;EPHA5;CHRNA9;ADCY3;SLC4A7;AQP5;CDHR1;BTN1A1;SLC6A11;ITPR3;ATP2B4;CSF2RB;SLC22A3;GRIK1;PCDHGA2;IL1RAP;SLCO3A1;S1PR4;GPR18;SLC22A17;KCNK3;HVCN1;ADRA2C;SYPL1;LMAN2;BCAP31;SLC40A1;S1PR3;SLC29A2;SLC4A4;LYVE1;PTPRK;LRRC8D;FFAR3;…	0.00102347	0.0643857	cellular_component
GO:0005768	endosome	190	13656	195	14857	0.0139133	0.0131251	1.06005	326624;5864;23621;51375;256764;79065;128866;552;134829;5298;29916;29993;55737;4218;282808;9784;11020;7042;84317;120892;84286;1901;401409;10109;53916;7781;152;25930;4642;254102;10279;23086;3767;253725;9135;10966;132299;9146;54106;8724;9402;533;10188;140545;10226;10818;23484;220972;60592;1609;9559;9182;51028;64083;4074;6810;1184;84440;10244;283971;25825;54551;8674;4043;9110;2817;54741;9362;51699;66…	RAB37;RAB3A;BACE1;SNX7;WDR72;ATG9A;CHMP4B;AVPR1A;CLVS2;PI4KB;SNX11;PACSIN1;VPS35;RAB8A;RAB40AL;SNX17;IFT27;TGFB2;CCDC115;LRRK2;TMEM175;S1PR1;RAB19;ARPC2;RAB4B;SLC30A3;ADRA2C;PTPN23;MYO1D;EHBP1L1;PRSS16;EXPH5;KCNJ11;WASHC2C;RABEP1;RAB40B;OCIAD2;HGS;TLR9;SNX3;GRAP2;ATP6V0B;TNK2;RNF32;PLIN3;FRS2;LEPROTL1;MARCHF8;SCOC;DGKQ;VPS26A;RASSF9;VPS36;GOLPH3;M6PR;STX4;CLCN5;RAB11FIP4;RABEPK;CLEC18C;BACE2;MAGE…	0.00111721	0.0644256	cellular_component
GO:0045202	synapse	148	13656	151	14857	0.0108377	0.0101636	1.06633	2895;23111;402117;22859;8633;1140;126129;29993;80762;288;23504;23268;132864;388336;116443;1124;145270;6453;22839;9497;64072;4357;30011;23057;1837;9762;407;116225;729956;10109;1128;23085;55219;2580;1838;133584;6641;794;22895;6900;1742;9479;9229;118427;133418;10243;57453;729993;6810;80725;6002;9863;322;1947;7329;9463;56144;5684;65217;5704;84059;3678;57010;643866;8497;57451;4771;22871;10590;22849;80…	GRID2;SPART;VWC2L;ADGRL1;UNC5C;CHRNB1;CPT1C;PACSIN1;NDFIP1;ANK3;RIMBP2;DNMBP;CPEB2;SHISA6;GRIN3A;CHN2;PRIMA1;ITSN1;DLGAP4;SLC4A7;CDH23;MPST;SH3KBP1;NMNAT2;DTNA;LZTS3;ARR3;ZMYND19;SHISA7;ARPC2;CHRM1;ERC1;MACO1;GAK;DTNB;EGFLAM;SNTB1;CALB2;RPH3A;CNTN2;DLG4;MAPK8IP1;DLGAP1;OLFM3;EMB;GPHN;DSCAML1;SHISA9;STX4;SRCIN1;RGS12;MAGI2;APBB1;EFNB1;UBE2I;PICK1;PCDHA4;PSMA3;PCDH15;PSMC4;ADGRV1;ITGA5;CABP4;CBLN3;…	0.00138179	0.0728081	cellular_component
GO:0005737	cytoplasm	3064	13656	3289	14857	0.22437	0.221377	1.01352	257144;54784;8476;64581;51389;9191;144347;2287;5341;64794;55344;6146;23541;6875;653149;81786;57144;164395;54606;768239;89766;7042;222229;5563;22866;22824;9802;7047;2872;58473;11180;56940;3663;23085;3516;54877;10645;22949;864;80319;57215;150274;10634;445372;1787;55144;149603;55706;127602;8537;6046;10285;55159;8428;79833;55103;4734;83473;8882;23759;51527;55124;3038;80150;84913;23005;5525;83714;828;…	GCSAM;ALKBH4;CDC42BPA;CLEC7A;RWDD1;DEDD;RFLNA;FKBP3;PLEK;DDX31;PLCXD1;RPL22;SEC14L2;TAF4B;NBPF6;TRIM7;PAK5;TTLL9;DDX56;PSAPL1;UMODL1;TGFB2;LRWD1;PRKAA2;CNKSR2;HSPA4L;DAZAP2;TGM4;MKNK2;PLEKHB1;WDR6;DUSP22;IRF5;ERC1;RBPJ;ZCCHC2;CAMKK2;PTGR1;RUNX3;CXXC4;THAP11;HSCB;GAS2L1;TRIM6-TRIM34;TRDMT1;LRRC8D;RNF187;NDC1;DNAH14;BCAS1;BRD2;SMNDC1;RFWD3;STK24;GEMIN6;RALGPS2;NEDD4;KATNAL2;ZPR1;PPIL2;GSKIP;PIWIL2;…	0.001473	0.0728081	cellular_component
GO:0045944	positive regulation of transcription from RNA polymerase II promoter	561	12309	588	13332	0.0455764	0.0441044	1.03338	114803;10655;9324;27086;7003;6873;6911;7097;6872;79931;5028;6875;8861;84327;26747;253461;5089;6197;9705;22823;3663;3516;169792;30061;3065;10987;6907;1488;3428;4520;100129098;23076;83637;51316;8929;25942;860;9794;1044;1432;3226;322;5300;4222;658;25833;6774;8573;1386;5469;55023;902;8089;148979;26523;10153;6934;346673;55534;390992;7716;4762;6943;6722;7525;6945;7021;138474;123169;3213;3235;659;27043;…	MYSM1;DMRT2;HMGN3;FOXP1;TEAD1;TAF2;TBX6;TLR2;TAF1;TNIP3;P2RY1;TAF4B;LDB1;ZBED3;NUFIP1;ZBTB38;PBX2;RPS6KA3;ST18;MTF2;IRF5;RBPJ;GLIS3;SLC40A1;HDAC1;COPS5;TBL1X;CTBP2;IFI16;MTF1;LOC100129098;RRP1B;ZMIZ2;PLAC8;PHOX2B;SIN3A;RUNX2;MAML1;CDX1;MAPK14;HOXC10;APBB1;PIN1;MEOX1;BMPR1B;POU2F3;STAT3;CASK;ATF2;MED1;PHIP;CCNH;YEATS4;GLIS1;AGO1;CEBPZ;TCF7L2;STRA8;MAML3;HES3;VEZF1;NEUROG1;TCF21;SRF;YES1;MLX;TFAP2B…	0.00152288	0.878213	biological_process
GO:0072659	protein localization to plasma membrane	108	12309	109	13332	0.00877407	0.00817582	1.07317	287;326624;92162;57154;3745;23136;112609;1804;30846;65267;5028;29993;282808;4218;57512;288;10266;284098;6812;783;79156;10268;55800;57628;2580;8642;10966;23759;6711;2316;9312;5962;483;9847;54843;30845;5872;23043;54361;5064;23241;91663;54997;57731;56246;5590;23167;129303;142684;55667;23122;80333;23555;10959;9530;9053;254887;10098;22979;92359;57217;401647;6342;51735;799;145567;83871;8631;81619;34034…	ANK2;RAB37;TMEM88;SMURF1;KCNB1;EPB41L3;MRAP2;DPP6;EHD2;WNK3;P2RY1;PACSIN1;RAB40AL;RAB8A;GPR158;ANK3;RAMP2;PIGW;STXBP1;CACNB2;PLEKHF1;RAMP3;SCN3B;DPP10;GAK;DCHS1;RAB40B;PPIL2;SPTBN1;FLNA;KCNB2;RDX;ATP1B3;C2CD5;SYTL2;EHD3;RAB13;TNIK;WNT4;PALM;PACS2;MYADM;TESC;SPTBN4;MRAP;PRKCZ;EFR3A;TMEM150A;RAB40A;DENND4C;CLASP2;KCNIP4;TSPAN15;TMED2;BAG4;MAP7;ZDHHC23;TSPAN5;EFR3B;CRB3;TTC7A;GOLGA7B;SCP2;RAPGEF6;CA…	0.00162431	0.878213	biological_process
GO:0034765	regulation of ion transmembrane transport	104	12309	105	13332	0.0084491	0.00787579	1.07279	3745;56660;259232;10021;131096;3743;3790;26251;777;56659;3766;3748;27035;40;3754;84329;53405;3770;6334;3746;3738;774;3765;610;100134444;55799;79073;3786;4734;6323;60598;9312;8912;6336;3778;1187;3763;81033;54207;3762;786;9196;6326;3785;93589;3744;9424;219931;23415;255022;29850;348980;117144;54102;3764;3760;53373;89822;779;378807;23416;93107;83795;9022;23704;90134;8911;27012;170850;10089;1181;8645;…	KCNB1;KCNK12;NALCN;HCN4;KCNH8;KCNA7;KCNS3;KCNG2;CACNA1E;KCNK13;KCNJ10;KCNC3;NOX1;ASIC2;KCNF1;HVCN1;CLIC5;KCNJ14;SCN8A;KCNC1;KCNA3;CACNA1B;KCNJ9;HCN2;KCNJ18;CACNA2D3;TMEM109;KCNQ3;NEDD4;SCN1A;KCNK15;KCNB2;CACNA1H;SCN10A;KCNMA1;CLCNKA;KCNJ6;KCNH6;KCNK10;KCNJ5;CACNG1;KCNAB3;SCN2A;KCNQ2;CACNA2D4;KCNA10;KCNK6;TPCN2;KCNH4;CALHM1;TRPM5;HCN1;CATSPER1;CLIC6;KCNJ8;KCNJ3;TPCN1;KCNK17;CACNA1S;CATSPER4;KCNH3;…	0.00216664	0.991208	biological_process
GO:0012505	endomembrane system	96	13656	97	14857	0.00702988	0.00652891	1.07673	10602;23329;117583;26960;56900;146923;9158;54885;84218;114569;11061;23061;54662;79735;27352;93627;83874;80380;101060321;203062;124936;64786;29126;100510707;254272;9882;340371;57605;102724862;23580;101060351;161514;32;643246;79370;23263;83394;80196;26000;729877;81631;374403;102723859;113622;23348;29959;135;23102;84315;81031;526;353149;11138;23673;729873;9351;10411;22879;8395;23637;115704;57099;562…	CDC42EP3;TBC1D30;PARD3B;NBEA;TMEM167B;RUNDC1;FIBP;TBC1D8B;TBC1D3F;MAL2;CNMD;TBC1D9B;TBC1D13;TBC1D17;SGSM3;TBCK;TBC1D10A;PDCD1LG2;TBC1D3G;TSNARE1;CYB5D2;TBC1D15;CD274;TBC1D3J;TBC1D28;TBC1D4;NRBP2;PITPNM2;TBC1D3I;CDC42EP4;TBC1D3K;TBC1D21;ACACB;MAP1LC3B2;BCL2L14;MCF2L;PITPNM3;RNF34;TBC1D10B;TBC1D3H;MAP1LC3B;TBC1D10C;TBC1D3E;ADPRHL1;DOCK9;NRBP1;ADORA2A;TBC1D2B;MON1A;SLC2A10;ATP6V1B2;TBC1D26;TBC1D8;ST…	0.00262368	0.121039	cellular_component
GO:0010008	endosome membrane	156	13656	160	14857	0.0114236	0.0107693	1.06075	64114;81501;3115;30846;51324;27333;80762;55737;27072;9784;79038;3656;26060;8649;376267;26088;55858;909;6233;93343;80772;148022;79156;8906;84286;353376;55697;3665;55198;155382;171177;9781;23207;51510;66000;54106;8724;55681;8943;55652;10226;23545;4689;9559;1735;11021;84313;51311;950;30845;1184;10244;9779;54521;387849;54741;527;51699;6642;10454;56937;8678;219931;10040;8992;84174;51534;4430;118429;81…	TMBIM1;DCSTAMP;HLA-DPB1;EHD2;SPG21;GOLIM4;NDFIP1;VPS35;VPS41;SNX17;ZFYVE21;IRAK2;APPL1;LAMTOR3;RAB15;GGA1;TMEM165;CD1A;RPS27A;MVB12A;CPTP;TICAM1;PLEKHF1;AP1G2;TMEM175;TICAM2;VAC14;IRF7;APPL2;VPS37D;RHOV;RNF144A;PLEKHM2;CHMP5;TMEM108;TLR9;SNX3;SCYL2;AP3D1;SLC48A1;PLIN3;ATP6V0A2;NCF4;VPS26A;DIO3;RAB35;VPS25;TLR8;SCARB2;EHD3;CLCN5;RABEPK;TBC1D5;WDR44;REP15;LEPROT;ATP6V0C;VPS29;SNX1;TAB1;PMEPA1;BECN1…	0.00286669	0.123005	cellular_component
GO:0031901	early endosome membrane	116	13656	118	14857	0.00849443	0.00794238	1.06951	8630;11031;30844;9765;26056;134829;10479;56850;79971;26060;29886;151636;26088;55858;58533;112267947;79803;10254;26276;57732;55283;353376;2890;8723;55697;55198;2046;7855;221472;100137049;56674;253725;2047;9135;9146;8724;8027;55920;90203;220972;80700;6457;93380;387849;79666;9110;387680;3107;6642;80230;56937;202915;3106;2043;23062;79689;200576;115123;3105;10490;5869;157807;81615;83737;24141;29062;10…	HSD17B6;RAB31;EHD4;ZFYVE16;RAB11FIP5;CLVS2;SLC9A6;GRIPAP1;WLS;APPL1;SNX8;DTX3L;GGA1;TMEM165;SNX6;LOC112267947;HPS6;STAM2;VPS33B;ZFYVE28;MCOLN3;TICAM2;GRIA1;SNX4;VAC14;APPL2;EPHA8;FZD5;FGD2;PLA2G4B;TMEM9B;WASHC2C;EPHB1;RABEP1;HGS;SNX3;STAM;RCC2;SNX21;MARCHF8;UBXN6;SH3GL3;MMGT1;REP15;PLEKHF2;MTMR4;WASHC2A;HLA-C;SNX1;RUFY1;PMEPA1;TMEM184A;HLA-B;EPHA4;GGA2;STEAP4;PIKFYVE;MARCHF3;HLA-A;VTI1B;RAB5B;CLV…	0.00302181	0.123005	cellular_component
GO:0031965	nuclear membrane	190	13656	196	14857	0.0139133	0.0131924	1.05464	100101267;54498;9218;327;9801;9883;1238;2776;23224;114880;84629;22932;7767;3204;7779;27000;8904;9538;221496;55183;375775;91012;128637;129787;4001;53371;5356;10204;4710;79982;30832;23399;55219;27348;64215;23001;3177;23108;1471;26953;307;55706;28959;9330;2644;23636;1861;79647;51530;79902;100033411;59343;84516;29956;171389;5048;51096;92140;9589;2643;55914;23353;80321;9670;26092;4599;23588;3300;16971…	POM121C;SMOX;VAPA;APEH;MRPL19;POM121;ACKR2;GNAQ;SYNE2;OSBPL6;TNRC18;POMZP3;ZNF224;HOXA7;SLC30A1;DNAJC2;CPNE1;EI24;LEMD2;RIF1;PNPLA7;CERS5;TBC1D20;TMEM18;LMNB1;NUP54;PLRG1;NUTF2;NDUFB4;DNAJB14;ZNF354C;CTDNEP1;MACO1;TOR1B;DNAJC1;WDFY3;SLC29A2;RAP1GAP2;CST3;RANBP6;ANXA4;NDC1;TMEM176B;GTF3C3;GCHFR;NUP62;TOR1A;AKIRIN1;ZC3HC1;NUP85;DUXB;SENP2;DCTN5;CERS2;NLRP6;PAFAH1B1;UTP18;MTDH;WTAP;GCH1;ERBIN;SUN1;C…	0.00321302	0.123523	cellular_component
GO:0004872	receptor activity	125	11473	127	12391	0.0108951	0.0102494	1.06301	131450;55716;2982;2287;7096;7097;5028;924;389289;6238;195977;57228;51206;60401;10219;22918;696;7181;3691;11231;23531;1439;55697;54538;64220;79139;30061;4070;8809;10894;10666;390243;11126;10025;152559;349667;9213;3693;10333;4035;51744;2983;51311;55829;3802;9968;3687;3695;8065;3696;389400;5469;6510;118429;22871;4163;10159;23534;79865;8029;146760;4064;57863;9282;1438;4864;90390;5029;9969;3694;2348;6…	CD200R1;LMBR1L;GUCY1A1;FKBP3;TLR1;TLR2;P2RY1;CD7;ANXA2R;RRBP1;ANTXRL;SMAGP;GP6;EDA2R;KLRG1;CD93;BTN1A1;NR2C1;ITGB4;SEC63;MMD;CSF2RB;VAC14;ROBO4;STRA6;DERL1;SLC40A1;TACSTD2;IL18R1;LYVE1;CD226;IZUMO1R;CD160;MED16;PAQR3;RTN4RL2;XPR1;ITGB5;TLR6;LRP1;CD244;GUCY1B1;TLR8;SELENOS;KIR2DL1;MED12;ITGAX;ITGB7;CUL5;ITGB8;GFRAL;MED1;SLC1A5;ANTXR2;NLGN1;MCC;ATP6AP2;TNPO3;TREML2;CUBN;RTN4RL1;CD180;CADM3;MED14;CS…	0.00342926	0.490385	molecular_function
GO:0017137	Rab GTPase binding	125	11473	127	12391	0.0108951	0.0102494	1.06301	78992;23329;26056;5875;79890;4336;146923;4218;54885;84218;57533;93627;54662;79735;27352;23061;83874;79803;128637;8934;101060321;23085;64786;9501;100510707;254272;9882;9853;23086;22895;102724862;101060351;85377;3993;54843;84440;9779;9827;164;8408;10133;26000;729877;84958;374403;84079;102723859;113622;9910;6293;23102;83547;10497;22841;5147;353149;11138;23299;26985;729873;2622;25924;392;23637;115704…	YIPF2;TBC1D30;RAB11FIP5;RABGGTA;RIN3;MOBP;RUNDC1;RAB8A;TBC1D8B;TBC1D3F;TBC1D14;TBCK;TBC1D13;TBC1D17;SGSM3;TBC1D9B;TBC1D10A;HPS6;TBC1D20;RAB29;TBC1D3G;ERC1;TBC1D15;RPH3AL;TBC1D3J;TBC1D28;TBC1D4;RUSC2;EXPH5;RPH3A;TBC1D3I;TBC1D3K;MICALL1;LLGL2;SYTL2;RAB11FIP4;TBC1D5;RGP1;AP1G1;ULK1;OPTN;TBC1D10B;TBC1D3H;SYTL1;TBC1D10C;ANKRD27;TBC1D3E;ADPRHL1;RABGAP1L;VPS52;TBC1D2B;RILP;UNC13B;RAB11FIP2;PDE6D;TBC1D26…	0.00342926	0.490385	molecular_function
GO:0007399	nervous system development	252	12309	261	13332	0.0204728	0.019577	1.04576	5087;11341;56896;56140;333;2259;56109;5454;10380;23230;50674;4336;2173;5050;56110;54886;817;1489;56100;9752;440026;29767;56111;6598;9350;9759;2637;5067;6602;56145;869;56136;387755;4681;2897;7224;5100;51347;56113;146713;9241;55800;1128;6695;56103;57556;4983;6334;389118;1995;56114;56102;10570;152330;51232;94235;7479;55502;56146;1750;10586;1741;4745;9708;6477;8220;8110;1742;56098;84913;4665;57492;12…	PBX1;SCRG1;DPYSL5;PCDHA8;APLP1;FGF14;PCDHGA6;POU3F2;BPNT1;VPS13A;NEUROG3;MOBP;FABP7;PAFAH1B3;PCDHGA5;PLPPR1;CAMK2D;CTF1;PCDHGB6;PCDHA9;TMEM41B;TMOD2;PCDHGA4;SMARCB1;CER1;HDAC4;GBX2;CNTN3;SMARCD1;PCDHA3;CBLN1;PCDHA13;INSC;NBL1;GRIK1;TRPC5;PCDH8;TAOK3;PCDHGA2;RBFOX3;NOG;SCN3B;CHRM1;SPOCK1;PCDHGB2;SEMA6A;OPHN1;SCN8A;CDHR4;ELAVL3;PCDHGA1;PCDHGB3;DPYSL4;CNTN4;CRIM1;GNG8;WNT8B;HES6;PCDHA2;DLX6;MAB21L2;…	0.00353179	0.991208	biological_process
GO:0008284	positive regulation of cell proliferation	269	12309	279	13332	0.0218539	0.0209271	1.04429	8862;1435;6504;146;143384;10617;23529;25805;552;93649;6302;5454;131870;146433;55423;2248;1397;645359;60495;400736;10498;7494;340485;4142;58516;5449;1489;1948;7042;29923;440560;1961;9759;65122;7073;7472;57111;27035;7422;9294;4081;7224;407977;64762;3685;55536;8741;1128;55837;391004;1903;6745;3065;2692;29883;80174;116039;149603;56648;1471;64109;3572;3570;7319;8872;5455;6317;10586;2253;56848;7272;642…	APLN;CSF1;SLAMF1;ADRA1D;CACUL1;STAMBP;CLCF1;BAMBI;AVPR1A;MYOCD;TSPAN31;POU3F2;NUDT16;IL34;SIRPG;FGF3;CRIP2;PRAMEF26;HPSE2;PRAMEF13;CARM1;XBP1;ACER2;MAS1;SINHCAF;POU1F1;CTF1;EFNB2;TGFB2;HILPDA;PRAMEF11;EGR4;HDAC4;PRAMEF2;TIAL1;WNT2;RAB25;NOX1;VEGFA;S1PR2;MAB21L1;TRPC5;TNFSF12-TNFSF13;GAREM1;ITGAV;CDCA7L;TNFSF13;CHRM1;EAPP;PRAMEF17;S1PR3;SSR1;HDAC1;GHRHR;CNOT7;DBF4B;OSR2;RNF187;EIF5A2;CST3;CRLF2;IL…	0.00354849	0.991208	biological_process
GO:0051015	actin filament binding	122	11473	124	12391	0.0106337	0.0100073	1.06259	83715;57644;87;57477;199953;7414;23224;7169;4625;4620;91624;783;92241;10552;85477;283284;6710;84665;7429;11151;4642;57471;79983;752;23603;4622;63876;5358;29114;339451;57662;4608;7134;10391;2316;23363;59341;4640;22989;246176;10677;7111;79784;23191;83543;4604;4651;9463;339768;9026;7094;199;81;4430;23499;4628;84962;11034;84168;9172;23122;29999;127294;55607;399687;1938;357;50853;7464;8736;23026;11078…	ESPN;MYH7B;ACTN1;SHROOM4;TMEM201;VCL;SYNE2;TPM2;MYH7;MYH2;NEXN;CACNB2;RCSD1;ARPC1A;SCIN;IGSF22;SPTB;MYPN;VIL1;CORO1A;MYO1D;ERMN;POF1B;FMNL1;CORO1C;MYH4;PKNOX2;PLS3;TAGLN3;KLHL17;CAMSAP3;MYBPH;TNNC1;CORO2B;FLNA;OBSL1;TRPV4;MYO1A;MYH15;GAS2L2;AVIL;TMOD1;MYH14;CYFIP1;AIF1L;MYBPC1;MYO10;PICK1;ESPNL;HIP1R;TLN1;AIF1;ACTN4;MYO1B;MACF1;MYH10;AJUBA;DSTN;ANTXR1;MYOM2;CLASP2;FSCN3;MYOM3;PPP1R9A;MYO18A;EEF2;…	0.00414515	0.518662	molecular_function
GO:0030425	dendrite	251	13656	261	14857	0.0183802	0.0175675	1.04626	56896;2002;3745;6158;11130;57626;4149;57125;2785;27257;91978;1020;126129;5028;10381;80762;115;92737;10479;5368;113451;56850;288;342371;22906;23426;2781;9066;10160;79414;23774;8492;2044;2901;6860;114088;60481;51218;10752;50944;120892;2890;7224;5100;10236;7804;2916;1128;9775;3770;10539;85445;390598;5796;3746;108;2047;3572;2644;66000;5332;774;2912;22899;3361;8927;55450;7976;9312;23413;1813;349667;40…	DPYSL5;ELK1;KCNB1;RPL28;ZWINT;KLHL1;MAX;PLXDC1;GNG3;LSM1;TPGS1;CDK5;CPT1C;P2RY1;TUBB3;NDFIP1;ADCY9;DNER;SLC9A6;PNOC;AZIN2;GRIPAP1;ANK3;ATXN1L;TRAK1;GRIP1;GNAZ;SYT7;FARP1;LRFN3;BRD1;PRSS12;EPHA5;GRIK5;SYT4;TRIM9;ELOVL5;GLRX5;CHL1;SHANK1;LRRK2;GRIA1;TRPC5;PCDH8;HNRNPR;LRP8;GRM6;CHRM1;EIF4A3;KCNJ14;GLRX3;CNTNAP4;SKOR1;PTPRK;KCNC1;ADCY2;EPHB1;IL6ST;GCHFR;TMEM108;PLCB4;CACNA1B;GRM2;ARHGEF15;HTR5A;BSN;…	0.00426324	0.144755	cellular_component
GO:0016020	membrane	1416	13656	1512	14857	0.103691	0.10177	1.01887	5341;10928;9045;55423;6238;25802;309;54606;27141;79803;493;6581;10134;8642;10270;55144;5708;55706;953;64746;8667;57559;8428;10818;5877;23204;53981;3838;93487;201595;112755;1386;8992;374403;26057;6184;64397;6645;9600;5830;334;80228;60;55619;56478;359;90527;6342;10269;57222;27043;54836;23420;29929;8086;79572;6574;100529097;51225;113277;2323;10654;10528;114815;6123;9879;51285;148170;5576;9688;9810;8…	PLEK;RALBP1;RPL14;SIRPG;RRBP1;LMOD1;ANXA6;DDX56;CIDEB;HPS6;ATP2B4;SLC22A3;BCAP31;DCHS1;AKAP8;LRRC8D;PSMD2;NDC1;ENTPD1;ACBD3;EIF3H;STAMBPL1;STK24;FRS2;RABIF;ARL6IP1;CPSF2;KPNA2;MAPK1IP1L;STT3B;STX1B;ATF2;ATP6V0E1;TBC1D10C;ANKRD17;RPN1;ZNF106;SNTB2;PITPNM1;PEX5;APLP2;ORAI2;ACTB;DOCK10;EIF4ENIF1;AQP2;DUOXA1;SCP2;ZMPSTE24;ERGIC1;PELP1;BSPRY;NOMO1;ALG6;AAAS;ATP13A3;SLC20A1;RPL36A-HNRNPH2;ABI3;TMEM106A…	0.00427431	0.144755	cellular_component
GO:0045211	postsynaptic membrane	167	13656	172	14857	0.0122291	0.011577	1.05632	287;2913;3745;2895;56899;23017;1140;1020;5028;1146;57554;64084;288;392862;23426;79414;116443;57479;11346;9568;55584;2901;22866;57497;9746;50944;22883;869;9762;2897;5100;1128;59283;10611;3359;66000;23362;339451;1135;347731;2563;1742;1142;55450;9229;23413;27185;2902;10243;57120;729993;2892;80725;55879;9454;8082;50488;80758;322;2569;9463;57692;9177;93664;54910;83590;26037;2550;9148;8973;10505;57451;…	ANK2;GRM3;KCNB1;GRID2;ANKS1B;FAIM2;CHRNB1;CDK5;P2RY1;CHRNG;LRRC7;CLSTN2;ANK3;GRID2IP;GRIP1;LRFN3;GRIN3A;PRR12;SYNPO;GABBR2;CHRNA9;GRIK5;CNKSR2;LRFN2;CLSTN3;SHANK1;CLSTN1;CBLN1;LZTS3;GRIK1;PCDH8;CHRM1;CACNG8;PDLIM5;HTR3A;TMEM108;PSD3;KLHL17;CHRNA2;LRRTM3;GABRD;DLG4;CHRNB3;CAMK2N1;DLGAP1;NCS1;DISC1;GRIN1;GPHN;GOPC;SHISA9;GRIA3;SRCIN1;GABRQ;HOMER3;SSPN;MINK1;PRR7;APBB1;GABRR1;PICK1;MAGEE1;HTR3B;CADP…	0.00439285	0.144755	cellular_component
GO:1901796	regulation of signal transduction by p53 class mediator	67	12309	67	13332	0.00544317	0.0050255	1.08311	6908;4839;83695;8550;1459;112858;51422;7161;5565;9219;6884;10419;55003;9212;5458;6873;80010;1020;6875;9891;91875;8445;6749;5562;387893;138474;84289;54971;11198;116028;53632;51230;6233;10919;6879;1108;11073;26155;7862;10111;5928;5300;5563;6877;29117;7156;26013;53615;23212;25946;147746;22974;84126;5571;51616;1107;23368;204851;3065;133383;133746;79813;83860;1763;84154;144715;64769	TBP;NOP2;RHNO1;MAPKAPK5;CSNK2A2;TP53RK;PRKAG2;TP73;PRKAB2;MTA2;TAF13;PRMT5;PAK1IP1;AURKB;POU4F2;TAF2;RMI1;CDK5;TAF4B;NUAK1;TTC5;DYRK2;SSRP1;PRKAA1;KMT5A;TAF1L;ING5;BANP;SUPT16H;RMI2;PRKAG3;PHF20;RPS27A;EHMT2;TAF7;CHD4;TOPBP1;NOC2L;BRPF1;RAD50;RBBP4;PIN1;PRKAA2;TAF5;BRD7;TOP3A;L3MBTL1;MBD3;RRS1;ZNF385A;HIPK4;TPX2;ATRIP;PRKAG1;TAF9B;CHD3;PPP1R13B;HIPK1;HDAC1;SETD9;JMY;EHMT1;TAF3;DNA2;RPF2;RAD9B;MEA…	0.00468742	0.991208	biological_process
GO:0046777	protein autophosphorylation	115	12309	117	13332	0.00934276	0.00877588	1.0646	5170;55781;9451;65267;6872;1020;84451;817;23604;10783;4293;120892;9262;2872;9706;51347;84206;2046;4342;10645;65975;4117;65125;131890;2242;2047;9175;4296;8428;57396;1613;7272;22848;8711;23178;25989;23617;1455;23235;23043;50488;8408;814;9344;27102;7867;107984138;4294;415116;53904;23049;2011;51701;2043;440275;102724428;4921;2241;1198;2050;8569;9212;91;2321;150094;818;2185;8576;5156;2066;1195;9748;22…	PDPK1;RIOK2;EIF2AK3;WNK3;TAF1;CDK5;MAP3K21;CAMK2D;DAPK2;NEK6;MAP3K9;LRRK2;STK17B;MKNK2;ULK2;TAOK3;MEX3B;EPHA8;MOS;CAMKK2;STK33;MAK;WNK1;GRK7;FES;EPHB1;MAP3K13;MAP3K11;STK24;CLK4;DAPK3;TTK;AAK1;TNK1;PASK;ULK3;TSSK2;CSNK1G2;SIK2;TNIK;MINK1;ULK1;CAMK4;TAOK2;EIF2AK1;MAPKAPK3;LOC107984138;MAP3K10;PIM3;MYO3A;SMG1;MARK2;NLK;EPHA4;EIF2AK4;SIK1B;DDR2;FER;CLK3;EPHB4;MKNK1;AURKB;ACVR1B;FLT1;SIK1;CAMK2G;PTK2…	0.00492313	0.991208	biological_process
GO:0006468	protein phosphorylation	227	12309	235	13332	0.0184418	0.0176268	1.04624	8476;11329;5170;5592;100533105;9451;6787;132158;65267;6872;1020;9891;4217;3656;84451;817;57147;9874;5581;10783;30811;23604;51319;6041;8491;7042;7006;9201;5563;8518;4293;120892;9262;2872;23139;8575;51347;84206;5532;351;9064;10645;4117;65125;1454;3609;864;344387;23683;984;2242;5128;83942;56975;9989;728642;340371;9175;4090;4296;23387;8428;112858;1613;1453;22848;8711;23178;107984974;23617;9794;6732;8…	CDC42BPA;STK38;PDPK1;PRKG1;C8orf44-SGK3;EIF2AK3;NEK4;GLYCTK;WNK3;TAF1;CDK5;NUAK1;MAP3K5;IRAK2;MAP3K21;CAMK2D;SCYL3;TLK1;PRKCE;NEK6;HUNK;DAPK2;RSRC1;RNASEL;MAP4K3;TGFB2;TEC;DCLK1;PRKAA2;ELP1;MAP3K9;LRRK2;STK17B;MKNK2;MAST2;PRKRA;TAOK3;MEX3B;PPP3CB;APP;MAP3K6;CAMKK2;MAK;WNK1;CSNK1E;ILF3;RUNX3;CDKL4;PRKD3;CDK11B;FES;CDK17;TSSK1B;FAM20C;PPP4R1;CDK11A;NRBP2;MAP3K13;SMAD5;MAP3K11;SIK3;STK24;TP53RK;DAPK…	0.00513614	0.991208	biological_process
GO:0055038	recycling endosome membrane	61	13656	61	14857	0.0044669	0.00410581	1.08795	30844;9744;382;192683;3105;81926;26056;10490;22841;3133;8324;57826;30846;24141;9341;10479;4218;85377;56850;55041;5912;51201;23673;11021;5867;84440;5872;30845;64284;84679;9727;101927572;10133;117584;55630;10066;23200;3107;10890;9522;10938;9230;3134;2890;25999;118813;3106;255231;11252;23163;8766;8572;2923;115111;51762;201475;100287171;27065;51104;6861;8673	EHD4;ACAP1;ARF6;SCAMP5;HLA-A;ABHD17A;RAB11FIP5;VTI1B;RAB11FIP2;HLA-E;FZD7;RAP2C;EHD2;LAMP5;VAMP3;SLC9A6;RAB8A;MICALL1;GRIPAP1;PLEKHB2;RAP2B;ZDHHC2;STX12;RAB35;RAB4A;RAB11FIP4;RAB13;EHD3;RAB17;SLC9A7;RAB11FIP3;LOC101927572;OPTN;RFFL;SLC39A4;SCAMP2;ATP11B;HLA-C;RAB10;SCAMP1;EHD1;RAB11B;HLA-F;GRIA1;CLIP3;ZFYVE27;HLA-B;MCOLN2;PACSIN2;GGA3;RAB11A;PDLIM4;PDIA3;SLC26A7;RAB8B;RAB12;WASHC1;NSG1;ABHD17B;SY…	0.00578386	0.165775	cellular_component
GO:0030027	lamellipodium	126	13656	129	14857	0.00922671	0.00868278	1.06265	8476;6548;1020;348110;57147;6453;146206;10152;7429;11151;54434;4831;130271;221472;54857;10097;23022;10787;23603;55604;121512;57126;22885;65059;2191;5962;59341;89846;10630;6810;5872;80725;322;23191;23616;4651;6642;387;57514;11075;199;23129;54997;9270;4628;4771;84962;4163;23516;8874;29959;8976;6809;5800;29999;10006;1809;57630;70;64411;3611;221178;10519;65979;154810;2185;8525;5586;10411;2054;23075;5…	CDC42BPA;SLC9A1;CDK5;ARPIN;SCYL3;ITSN1;CARMIL2;ABI2;VIL1;CORO1A;SSH1;NME2;PLEKHH2;FGD2;GDPD2;ACTR2;PALLD;NCKAP1;CORO1C;CARMIL1;FGD4;CD177;ABLIM3;RAPH1;FAP;RDX;TRPV4;FGD3;PDPN;STX4;RAB13;SRCIN1;APBB1;CYFIP1;SH3BP1;MYO10;SNX1;RHOA;ARHGAP31;STMN2;AIF1;PLXND1;TESC;ITGB1BP1;MYH10;NF2;AJUBA;MCC;SLC39A14;ARHGEF7;NRBP1;WASL;STX3;PTPRO;FSCN3;ABI1;DPYSL3;SH3RF1;ACTC1;ARAP3;ILK;SPATA13;CIB1;PHACTR4;AMOTL1;P…	0.00579765	0.165775	cellular_component
GO:0030424	axon	196	13656	203	14857	0.0143527	0.0136636	1.05043	5864;2913;57154;3745;23621;81551;8747;22859;27257;91978;1020;126129;10381;115;113451;56850;288;79414;79969;8492;27242;7042;9201;2044;3748;6860;34;6812;120892;7804;11151;351;152;4975;55219;4642;57556;23001;81544;3359;152330;5796;1471;23022;3738;2047;84628;123904;66000;23284;4685;2912;85440;4137;26119;55714;8882;8927;26052;7976;23413;1813;349667;3776;57463;114783;80725;10677;23566;54550;11331;50488…	RAB3A;GRM3;SMURF1;KCNB1;BACE1;STMN4;ADAM21;ADGRL1;LSM1;TPGS1;CDK5;CPT1C;TUBB3;ADCY9;AZIN2;GRIPAP1;ANK3;LRFN3;ATAT1;PRSS12;TNFRSF21;TGFB2;DCLK1;EPHA5;KCNC3;SYT4;ACADM;STXBP1;LRRK2;LRP8;CORO1A;APP;ADRA2C;OMP;MACO1;MYO1D;SEMA6A;WDFY3;GDPD5;HTR3A;CNTN4;PTPRK;CST3;PALLD;KCNA3;EPHB1;NTNG2;NRN1L;TMEM108;ADGRL3;NCAM2;GRM2;DOCK7;MAPT;LDLRAP1;TENM3;ZPR1;BSN;DNM3;FZD3;NCS1;DRD2;RTN4RL2;KCNK2;AMIGO1;LMTK3;SR…	0.00584523	0.165775	cellular_component
GO:0030426	growth cone	85	13656	86	14857	0.00622437	0.00578852	1.0753	81551;114787;22859;1020;29767;9201;58155;8239;120892;7224;10236;54434;5101;81544;23022;85440;1861;4137;8882;26059;3831;59341;255057;79784;322;1627;23046;8826;11075;3508;90167;57451;80315;6809;5800;22941;29999;10006;8829;23307;1809;9860;56104;112574;23064;80228;55811;50861;10519;65018;10300;1826;2185;9266;25791;91752;11336;10540;1268;1522;323;7786;149371;9638;393;1525;7168;57698;22902;22933;90060;…	STMN4;GPRIN1;ADGRL1;CDK5;TMOD2;DCLK1;PTBP2;USP9X;LRRK2;TRPC5;HNRNPR;SSH1;PCDH9;GDPD5;PALLD;DOCK7;TOR1A;MAPT;ZPR1;ERC2;KLC1;TRPV4;CBARP;MYH14;APBB1;DBN1;KIF21B;IQGAP1;STMN2;IGHMBP2;FRMD7;TENM2;CPEB4;STX3;PTPRO;SHANK2;FSCN3;ABI1;NRP1;FKBP15;DPYSL3;LRIG2;PCDHGB1;SNX18;SETX;ORAI2;ADCY10;STMN3;CIB1;PINK1;KATNB1;DSCAM;PTK2B;CYTH2;NGEF;ZNF804A;EXOC3;DCTN2;CNR1;CTSZ;APBB2;MAP3K12;EXOC8;FEZ1;ARHGAP4;CXADR…	0.00598899	0.165775	cellular_component
GO:0035091	phosphatidylinositol binding	66	11473	66	12391	0.00575264	0.00532645	1.08001	3708;23678;7288;115548;23174;100533105;51375;115703;29907;9600;83891;112574;23178;26751;388121;5287;221749;59339;7289;7275;9784;11188;92017;23161;29886;9743;58533;5286;23263;9644;9026;55704;7094;29934;57488;2886;3710;6642;5288;26207;26750;57649;57539;8723;54899;257364;3709;9854;51429;4643;54877;64853;5306;64342;6643;124056;254122;2242;129531;79856;56995;64089;124404;169166;401548;27131	ITPR1;SGK3;TULP2;FCHO2;ZCCHC14;C8orf44-SGK3;SNX7;ARHGAP33;SNX15;PITPNM1;SNX25;SNX18;PASK;SH3YL1;TNFAIP8L3;PIK3C2B;PXDC1;PLEKHA2;TULP3;TUB;SNX17;NISCH;SNX29;SNX13;SNX8;ARHGAP32;SNX6;PIK3C2A;MCF2L;SH3PXD2A;HIP1R;CCDC88A;TLN1;SNX12;ESYT2;GRB7;ITPR3;SNX1;PIK3C2G;PITPNC1;RPS6KC1;PHF12;WDR35;SNX4;PXK;SNX33;ITPR2;C2CD2L;SNX9;MYO1E;ZCCHC2;AIDA;PITPNA;HS1BP3;SNX2;NOXO1;SNX32;FES;MITD1;SNX22;TULP4;SNX16;SE…	0.00613231	0.68205	molecular_function
GO:0005667	transcription factor complex	124	13656	127	14857	0.00908026	0.00854816	1.06225	5087;8022;6497;8521;7004;5454;1390;2140;8861;8928;406;10481;100125288;5449;1602;266743;5089;6879;140628;55729;344018;127343;4092;144455;9439;79733;3516;333929;117154;4802;3238;2295;83439;390598;5453;55502;7528;100129098;4090;283248;5626;9219;642658;2034;25942;860;391723;3206;8538;10522;4207;8543;256297;23028;100271849;9079;55758;79612;4808;4086;390874;1487;9915;5308;100527963;145258;5991;84962;94…	PBX1;LHX3;SKI;GCM1;TEAD4;POU3F2;CREM;EYA3;LDB1;FOXH1;ARNTL;HOXB13;ZGLP1;POU1F1;DACH1;NPAS4;PBX2;TAF7;GATA5;ATF7IP;FIGLA;DMBX1;SMAD7;E2F7;MED23;E2F8;RBPJ;SNAI3;DACH2;NFYC;HOXD12;FOXF2;TCF7L1;SKOR1;POU3F1;HES6;YY1;LOC100129098;SMAD5;RCOR2;PROP1;MTA2;SCX;EPAS1;SIN3A;RUNX2;HELT;HOXA10;BARX2;DEAF1;BORCS8-MEF2B;LMO4;PTF1A;KDM1A;MEF2B;LDB2;RCOR3;NAA16;NHLH2;SMAD1;ONECUT3;CTBP1;ARNT2;PITX2;PMF1-BGLAP;GSC…	0.00658263	0.175199	cellular_component
GO:0051260	protein homooligomerization	150	12309	154	13332	0.0121862	0.0115512	1.05498	7415;30844;3745;3788;87178;84708;128866;9451;222663;3787;3743;3790;26251;27243;80741;5195;309;4355;158158;1645;5066;100532726;3748;53371;3710;146212;10721;3754;386618;27348;79139;114898;114897;58496;3746;3738;23627;1861;65987;3755;9312;1677;219743;10243;57120;2643;79734;51332;23510;64375;30845;38;92799;283518;81035;3416;138151;282679;3744;3508;5350;5888;286676;22871;255022;130535;93974;27433;3741…	VCP;EHD4;KCNB1;KCNS2;PNPT1;LNX1;CHMP4B;EIF2AK3;SCUBE3;KCNS1;KCNA7;KCNS3;KCNG2;CHMP2A;LY6G5C;PEX14;ANXA6;MPP2;RASEF;AKR1C1;PAM;NDUFC2-KCTD14;KCNC3;NUP54;ITPR3;KCTD19;POLQ;KCNF1;KCTD4;TOR1B;DERL1;C1QTNF2;C1QTNF1;LY6G5B;KCNC1;KCNA3;PRND;TOR1A;KCTD14;KCNG1;KCNB2;DFFB;TYSND1;GPHN;GOPC;GCH1;KCTD17;SPTBN5;KCTD2;IKZF4;EHD3;ACAT1;SHKBP1;KCNRG;COLEC12;IDE;NACC2;AQP11;KCNA10;IGHMBP2;PLN;RAD51;ILDR1;NLGN1;CA…	0.00669196	0.991208	biological_process
GO:0005604	basement membrane	59	13656	59	14857	0.00432045	0.00397119	1.08795	2200;333;64093;256158;80781;55214;1285;64094;340267;166752;7399;4147;3898;3655;1280;1308;1955;1296;1289;55914;22798;25975;255743;4016;83872;3908;3913;3912;7042;151887;22795;1282;10319;9423;285613;3915;8573;5176;30008;3911;9126;2254;79812;340706;64856;667;284217;1946;27283;7076;3910;1294;133584;341640;3909;4811;59277;1471;375567	FBN1;APLP1;SMOC1;HMCN2;COL18A1;P3H2;COL4A3;SMOC2;COL28A1;FREM3;USH2A;MATN2;LAD1;ITGA6;COL2A1;COL17A1;MEGF9;COL8A2;COL5A1;ERBIN;LAMB4;EGFL6;NPNT;LOXL1;HMCN1;LAMA2;LAMB2;LAMB1;TGFB2;CCDC80;NID2;COL4A1;LAMC3;NTN1;RELL2;LAMC1;CASK;SERPINF1;EFEMP2;LAMA5;SMC3;FGF9;MMRN2;VWA2;VWA1;DST;LAMA1;EFNA5;TINAG;TIMP1;LAMA4;COL7A1;EGFLAM;FREM2;LAMA3;NID1;NTN4;CST3;VWC2	0.00685078	0.175583	cellular_component
GO:0006351	transcription, DNA-templated	1469	12309	1565	13332	0.119344	0.117387	1.01667	54784;79088;27107;7644;7690;9191;7617;7579;687;10838;93474;23541;285971;5563;51427;7730;3216;50945;80778;84436;63978;51082;57215;10270;63035;6046;283248;7566;6940;84913;83714;63973;389058;7572;56978;342933;6002;23286;54626;170622;8193;100289635;84962;8089;346673;246175;8409;390992;342926;9994;169834;80032;642819;50804;9880;56252;3203;79943;147837;27043;57684;10178;163050;10013;345643;7675;400569;…	ALKBH4;ZNF426;ZBTB11;ZNF91;ZNF131;DEDD;ZNF66;ZSCAN20;KLF9;ZNF275;ZNF670;SEC14L2;ZNF775;PRKAA2;ZNF107;ZNF177;HOXB6;TBX22;ZNF34;ZNF528;PRDM14;POLR1D;THAP11;AKAP8;BCORL1;BRD2;RCOR2;ZNF18;ZNF354A;ATOH8;NRIP2;NEUROG2;SP5;ZNF24;PRDM8;ZSCAN5B;RGS12;WWC1;HES2;COMMD6;DPF1;ZNF605;AJUBA;YEATS4;STRA8;CNOT6L;UXT;HES3;ZNF677;CASP8AP2;ZNF883;ZNF556;ZNF487;MYEF2;ZBTB39;YLPM1;HOXA6;ZNF696;ZNF563;PELP1;ZBTB26;TENM…	0.00732292	0.991208	biological_process
GO:0007411	axon guidance	128	12309	131	13332	0.0103989	0.00982598	1.05831	56896;2674;1002;6712;220164;6324;8633;1796;10381;91653;170302;288;9046;64096;53358;7473;1948;1943;7042;2044;30011;2637;10752;6710;2046;6259;57556;4983;152330;2047;1945;5786;644168;6900;6477;6711;5458;4147;10818;51332;2737;1947;23767;2817;1808;2668;2297;2736;2675;57731;10512;1949;8609;10505;7408;57451;3800;1944;1400;10371;5800;2048;8829;8399;9637;2534;4902;3798;55715;4009;64221;2676;2909;6709;2376…	DPYSL5;GFRA1;CDH4;SPTBN2;DOK6;SCN1B;UNC5C;DOK1;TUBB3;BOC;ARX;ANK3;DOK2;GFRA4;SHC3;WNT3;EFNB2;EFNA2;TGFB2;EPHA5;SH3KBP1;GBX2;CHL1;SPTB;EPHA8;RYK;SEMA6A;OPHN1;CNTN4;EPHB1;EFNA4;PTPRA;DRGX;CNTN2;SIAH1;SPTBN1;POU4F2;MATN2;FRS2;SPTBN5;GLI3;EFNB1;FLRT3;GPC1;DPYSL2;GDNF;FOXD1;GLI2;GFRA2;SPTBN4;SEMA3C;EFNB3;KLF7;SEMA4F;VASP;TENM2;KIF5C;EFNA3;CRMP1;SEMA3A;PTPRO;EPHB2;NRP1;PLA2G10;FEZ2;FYN;NRTN;KIF5A;DOK4;…	0.00784447	0.991208	biological_process
GO:0005811	lipid droplet	57	13656	57	14857	0.00417399	0.00383658	1.08795	7415;89782;440503;50814;9600;23111;26157;84649;5908;10226;9144;5947;22930;2167;23130;1149;80339;123;285848;149685;10970;158584;29923;55102;4047;91543;168537;79888;3654;1896;10938;150379;23197;25840;65084;5878;60526;23399;345275;10134;50486;222;729359;51170;54947;57104;646817;27339;2181;2182;51099;8228;8729;51097;9896;80270;63924	VCP;LMLN;PLIN5;NSDHL;PITPNM1;SPART;GIMAP2;DGAT2;RAP1B;PLIN3;SYNGR2;RBP1;RAB3GAP1;FABP4;ATG2A;CIDEA;PNPLA3;PLIN2;PNPLA1;ADIG;CKAP4;FAAH2;HILPDA;ATG2B;LSS;RSAD2;GIMAP7;LPCAT1;IRAK1;EDA;EHD1;PNPLA5;FAF2;METTL7A;TMEM135;RAB5C;LDAH;CTDNEP1;HSD17B13;BCAP31;G0S2;ALDH3B2;PLIN4;HSD17B11;LPCAT2;PNPLA2;SETSIP;PRPF19;ACSL3;ACSL4;ABHD5;PNPLA4;GBF1;SCCPDH;FIG4;HSD3B7;CIDEC	0.00811432	0.193624	cellular_component
GO:0005913	cell-cell adherens junction	57	13656	57	14857	0.00417399	0.00383658	1.08795	7791;85456;1824;23513;23580;1525;57863;55971;10818;10458;58538;8773;5962;1496;7414;29766;1000;3655;199731;253559;10298;9260;1495;357;6282;9231;57228;659;1003;5239;55966;5818;4067;10890;259197;5819;118;56253;23650;2196;3728;1266;10580;23705;201633;10611;5797;25945;29091;11135;11187;10211;2319;83461;64398;10666;1982	ZYX;TNKS1BP1;DSC2;SCRIB;CDC42EP4;CXADR;CADM3;BAIAP2L1;FRS2;BAIAP2;MPP4;SNAP23;RDX;CTNNA2;VCL;TMOD3;CDH2;ITGA6;CADM4;CADM2;PAK4;PDLIM7;CTNNA1;SHROOM2;S100A11;DLG5;SMAGP;BMPR2;CDH5;PGM5;AJAP1;NECTIN1;LYN;RAB10;NCR3;NECTIN2;ADD1;CRTAM;TRIM29;FAT2;JUP;CNN3;SORBS1;CADM1;TIGIT;PDLIM5;PTPRM;NECTIN3;STXBP6;CDC42EP1;PKP3;FLOT1;FLOT2;CDCA3;MPP5;CD226;EIF4G2	0.00811432	0.193624	cellular_component
GO:0006813	potassium ion transport	58	12309	58	13332	0.004712	0.00435044	1.08311	89822;3758;23416;3788;3749;83795;3781;3787;2702;3755;9312;3790;480;26251;3769;3764;477;3772;3763;27345;3742;3780;3759;3761;3775;3779;3766;10089;3762;3773;51305;3768;4905;3783;9196;8645;5348;10242;3744;6557;9424;7881;3754;3777;6558;3739;30819;9525;23415;3737;11261;3736;50801;1017;3738;3760;3741;27094	KCNK17;KCNJ1;KCNH3;KCNS2;KCNC4;KCNK16;KCNN2;KCNS1;GJA5;KCNG1;KCNB2;KCNS3;ATP1A4;KCNG2;KCNJ13;KCNJ8;ATP1A2;KCNJ15;KCNJ6;KCNMB4;KCNA6;KCNN1;KCNJ2;KCNJ4;KCNK1;KCNMB1;KCNJ10;KCNK7;KCNJ5;KCNJ16;KCNK9;KCNJ12;NSF;KCNN4;KCNAB3;KCNK5;FXYD1;KCNMB2;KCNA10;SLC12A1;KCNK6;KCNAB1;KCNF1;KCNK3;SLC12A2;KCNA4;KCNIP2;VPS4B;KCNH4;KCNA2;CHP1;KCNA1;KCNK4;CDK2;KCNA3;KCNJ3;KCNA5;KCNMB3	0.00964949	0.991208	biological_process
GO:0035556	intracellular signal transduction	295	12309	308	13332	0.0239662	0.0231023	1.03739	8476;26118;340156;150372;11329;5170;54584;100533105;8526;91614;10603;5921;282974;142686;145781;57118;8125;55423;65267;29127;162989;9891;282808;92591;140462;5260;3656;23426;84727;9874;817;375449;5581;246329;23604;30811;1608;64283;7006;8491;6197;1124;9201;5563;136371;7016;401036;50649;25970;120892;9262;118987;140459;2872;149069;23139;9628;26576;4342;6769;65975;139728;4117;65125;6610;9681;340371;839…	CDC42BPA;WSB1;MYLK4;NFAM1;STK38;PDPK1;GNB1L;C8orf44-SGK3;DGKE;DEPDC7;SH2B2;RASA1;STK32C;ASB14;GCOM1;CAMK1D;ANP32A;SIRPG;WNK3;RACGAP1;DEDD2;NUAK1;RAB40AL;ASB16;ASB9;PHKG1;IRAK2;GRIP1;SPSB2;TLK1;CAMK2D;MAST4;PRKCE;STAC3;DAPK2;HUNK;DGKG;ARHGEF28;TEC;MAP4K3;RPS6KA3;CHN2;DCLK1;PRKAA2;ASB10;TESK1;ASB18;ARHGEF4;SH2B1;LRRK2;STK17B;PDZD8;ASB6;MKNK2;DCDC2B;MAST2;RGS6;SRPK3;MOS;STAC;STK33;PNCK;MAK;WNK1;SMPD…	0.00971769	0.991208	biological_process
GO:0005516	calmodulin binding	148	11473	152	12391	0.0128999	0.012267	1.05159	23271;3782;6548;57118;6547;5260;5121;9066;1264;4625;5996;817;4620;23604;5999;1260;4542;109;55930;6640;107;493;2872;5532;10645;139728;4642;6641;55755;4622;775;165;5153;57662;3786;1265;1491;6711;5257;492;59341;4640;389124;22989;2035;57172;5331;440956;79784;4651;814;79012;401067;7867;8826;3785;8573;23025;53904;6004;1266;4430;4628;2669;4284;51168;5116;93974;128239;219670;29888;779;6645;6857;8877;815;…	CAMSAP2;KCNN3;SLC9A1;CAMK1D;SLC8A3;PHKG1;PCP4;SYT7;CNN1;MYH7;RGS1;CAMK2D;MYH2;DAPK2;RGS4;CNGA2;MYO1F;ADCY3;MYO5C;SNTA1;ADCY1;ATP2B4;MKNK2;PPP3CB;CAMKK2;PNCK;MYO1D;SNTB1;CDK5RAP2;MYH4;CACNA1C;AEBP1;PDE1B;CAMSAP3;KCNQ3;CNN2;CTH;SPTBN1;PHKB;ATP2B3;TRPV4;MYO1A;IQCF5;MYH15;EPB41;CAMK1G;PLCB3;IQCF6;MYH14;MYO10;CAMK4;CAMKV;IQCF3;MAPKAPK3;IQGAP1;KCNQ2;CASK;UNC13A;MYO3A;RGS16;CNN3;MYO1B;MYH10;GEM;MIP;MYO1…	0.0100876	0.760574	molecular_function
GO:0004674	protein serine/threonine kinase activity	270	11473	281	12391	0.0235335	0.0226777	1.03774	8476;1024;11329;8798;5170;55781;100533105;5592;9451;255239;6787;282974;5605;65267;6872;1020;83732;9891;246330;57538;4217;3656;57144;9874;817;375449;5581;23604;10783;5606;30811;54986;122011;8491;6197;5165;9201;5563;7016;4293;120892;9262;140803;2872;9706;93;23139;51347;26576;4342;65975;646643;4117;2580;1454;65125;984;23683;340371;5128;83942;56975;23031;728642;9625;9175;6199;84930;4296;23387;8428;11…	CDC42BPA;CDK8;STK38;DYRK4;PDPK1;RIOK2;C8orf44-SGK3;PRKG1;EIF2AK3;ANKK1;NEK4;STK32C;MAP2K2;WNK3;TAF1;CDK5;RIOK1;NUAK1;PELI3;ALPK3;MAP3K5;IRAK2;PAK5;TLK1;CAMK2D;MAST4;PRKCE;DAPK2;NEK6;MAP2K3;HUNK;ULK4;CSNK1A1L;MAP4K3;RPS6KA3;PDK3;DCLK1;PRKAA2;TESK1;MAP3K9;LRRK2;STK17B;TRPM6;MKNK2;ULK2;ACVR2B;MAST2;TAOK3;SRPK3;MOS;STK33;SBK2;MAK;GAK;CSNK1E;WNK1;CDK11B;PRKD3;NRBP2;CDK17;TSSK1B;FAM20C;MAST3;CDK11A;AAT…	0.0109259	0.760574	molecular_function
GO:0031625	ubiquitin protein ligase binding	201	11473	208	12391	0.0175194	0.0167864	1.04367	7415;7328;143384;7320;6497;10376;23111;4281;5899;7336;142686;23710;7414;55070;7384;8548;4101;92591;55072;7494;10783;6950;10576;90135;55666;64112;4055;28951;8453;8975;55294;136371;401036;3093;10152;25793;4092;135138;7009;22903;5094;7855;4720;71;4738;79139;29761;1629;9529;8863;84959;171222;148581;4090;8323;7319;7185;10221;23381;114781;10273;10188;292;8451;5187;118424;57761;53339;80325;8322;8878;557…	VCP;UBE2H;CACUL1;UBE2B;SKI;TUBA1B;SPART;MID1;RALB;UBE2V2;ASB14;GABARAPL1;VCL;DET1;UQCRC1;BLZF1;MAGEA2;ASB16;RNF31;XBP1;NEK6;TCP1;CCT2;BTBD6;NPLOC4;MOAP1;LTBR;TRIB2;CUL2;USP13;FBXW7;ASB10;ASB18;UBE2K;ABI2;FBXO7;SMAD7;PACRG;TMBIM6;BTBD3;PCBP2;FZD5;NDUFS2;ACTG1;NEDD8;DERL1;USP25;DBT;BAG5;PER3;UBASH3B;UBE2L5;UBE2U;SMAD5;FZD6;UBE2A;TRAF1;TRIB1;SMG5;BTBD9;STUB1;TNK2;SLC25A5;CUL4A;PER1;UBE2J2;TRIB3;BTBD…	0.0111773	0.760574	molecular_function
GO:0016477	cell migration	122	12309	125	13332	0.00991145	0.00937594	1.05712	8476;9050;9289;2028;5170;25805;6548;64285;5287;204474;57144;57147;7042;30011;129787;10152;27035;1901;81792;9844;5792;646643;2242;5796;640;23022;6385;10736;55604;9402;5626;10188;8711;8287;8440;91010;64083;221002;5286;23286;4192;23616;55359;9344;3915;387;11117;5590;23080;84174;6503;9270;4898;29999;967;6754;2534;79767;399687;2909;64759;7525;8452;221178;2321;221927;55660;8525;357;2066;81610;400581;34…	CDC42BPA;PSTPIP2;ADGRG1;ENPEP;PDPK1;BAMBI;SLC9A1;RHBDF1;PIK3C2B;PDILT;PAK5;SCYL3;TGFB2;SH3KBP1;TMEM18;ABI2;NOX1;S1PR1;ADAMTS12;ELMO1;PTPRF;SBK2;FES;PTPRK;BLK;PALLD;SDC4;SIX2;CARMIL1;GRAP2;PROP1;TNK2;TNK1;USP9Y;NCK2;FMNL3;GOLPH3;RASGEF1A;PIK3C2A;WWC1;MDK;SH3BP1;STYK1;TAOK2;LAMC1;RHOA;EMILIN1;PRKCZ;AVL9;SLA2;SLA;ITGB1BP1;NRDC;FSCN3;CD63;SSTR4;FYN;ELMO3;MYO18A;ARHGAP35;TNS3;YES1;CUL3;SPATA13;FLT1;BR…	0.011189	0.991208	biological_process
GO:0030433	ubiquitin-dependent ERAD pathway	56	12309	56	13332	0.00454952	0.00420042	1.08311	7844;7415;10952;10206;7466;9695;84447;9354;550;11160;7993;118424;11253;29979;9666;80020;55829;10869;10277;23392;285533;5706;57003;5705;55666;5702;91319;51528;201595;55432;91445;91147;7184;3300;83590;7327;5704;23197;54431;10613;5700;7917;55139;27248;51009;29978;23190;79139;5701;92305;4189;10956;26232;51465;6449;55298	RNF103;VCP;SEC61B;TRIM13;WFS1;EDEM1;SYVN1;UBE4A;AUP1;ERLIN2;UBXN8;UBE2J2;MAN1B1;UBQLN1;DZIP3;FOXRED2;SELENOS;USP19;UBE4B;ECPAS;RNF175;PSMC6;CCDC47;PSMC5;NPLOC4;PSMC3;DERL3;JKAMP;STT3B;YOD1;RNF185;TMEM67;HSP90B1;DNAJB2;TMUB1;UBE2G2;PSMC4;FAF2;DNAJC10;ERLIN1;PSMC1;BAG6;ANKZF1;ERLEC1;DERL2;UBQLN2;UBXN4;DERL1;PSMC2;TMEM129;DNAJB9;OS9;FBXO2;UBE2J1;SGTA;RNF121	0.0113281	0.991208	biological_process
GO:0016197	endosomal transport	56	12309	56	13332	0.00454952	0.00420042	1.08311	9146;89853;8027;9765;128866;112574;9907;10043;27183;29082;27243;9784;9182;51028;11021;84661;84313;137492;7840;5872;8878;91782;11267;64129;51160;6233;64145;81609;93343;8301;10254;51271;10890;55048;92421;50632;7251;79643;51652;257364;91056;155382;51429;51534;55745;9525;79720;23325;55317;9897;27065;100287171;51617;100526767;653145;2647	HGS;MVB12B;STAM;ZFYVE16;CHMP4B;SNX18;AP5Z1;TOM1;VPS4A;CHMP4A;CHMP2A;SNX17;RASSF9;VPS36;RAB35;DPY30;VPS25;VPS37A;ALMS1;RAB13;SQSTM1;CHMP7;SNF8;TINAGL1;VPS28;RPS27A;RBSN;SNX27;MVB12A;PICALM;STAM2;UBAP1;RAB10;VPS37C;CHMP4C;CALY;TSG101;CHMP6;CHMP3;SNX33;AP5B1;VPS37D;SNX9;VTA1;AP5M1;VPS4B;VPS37B;WASHC4;AP5S1;WASHC5;NSG1;WASHC1;NSG2;RNF103-CHMP3;ANXA8;BLOC1S1	0.0113281	0.991208	biological_process
GO:0042734	presynaptic membrane	53	13656	53	14857	0.00388108	0.00356734	1.08795	2912;2913;815;6857;2914;57555;9627;133396;5138;26059;2900;22859;115207;3747;2911;9066;440279;2903;2915;79414;2898;322;94030;9463;5818;3748;2901;55361;223082;9378;93664;2917;2550;23390;8573;23025;57706;5100;57528;2916;1268;2332;200933;9699;22999;94056;3737;9751;3736;85445;386617;27020;6809	GRM2;GRM3;CAMK2A;SYT1;GRM4;NLGN2;SNCAIP;IL31RA;PDE2A;ERC2;GRIK4;ADGRL1;KCTD12;KCNC2;GRM1;SYT7;UNC13C;GRIN2A;GRM5;LRFN3;GRIK2;APBB1;LRRC4B;PICK1;NECTIN1;KCNC3;GRIK5;PI4K2A;ZNRF2;NRXN1;CADPS2;GRM7;GABBR1;ZDHHC17;CASK;UNC13A;DENND1A;PCDH8;KCTD16;GRM6;CNR1;FMR1;FBXO45;RIMS2;RIMS1;SYAP1;KCNA2;SNPH;KCNA1;CNTNAP4;KCTD8;NPTN;STX3	0.0113827	0.260045	cellular_component
GO:0005088	Ras guanyl-nucleotide exchange factor activity	58	11473	58	12391	0.00505535	0.00468082	1.08001	5786;107986215;25759;6708;2906;2674;2534;4902;25780;10125;6712;1742;2676;9542;6711;1438;6709;145957;816;5623;685;2248;10818;3667;2069;11069;5156;2066;51332;85442;8817;2904;2903;64096;152831;53358;221002;9048;5154;27040;1439;2668;6710;5924;2675;57731;2252;8823;9965;2905;5863;115727;8660;2249;9693;10817;153020;88	PTPRA;LOC107986215;SHC2;SPTA1;GRIN2D;GFRA1;FYN;NRTN;RASGRP3;RASGRP1;SPTBN2;DLG4;GFRA3;NRG2;SPTBN1;CSF2RA;SPTAN1;NRG4;CAMK2B;PSPN;BTC;FGF3;FRS2;IRS1;EREG;RAPGEF4;PDGFRA;ERBB4;SPTBN5;KNDC1;FGF18;GRIN2B;GRIN2A;GFRA4;KLB;SHC3;RASGEF1A;ARTN;PDGFA;LAT;CSF2RB;GDNF;SPTB;RASGRF2;GFRA2;SPTBN4;FGF7;FGF16;FGF19;GRIN2C;RGL2;RASGRP4;IRS2;FGF4;RAPGEF2;FRS3;RASGEF1B;ACTN2	0.011388	0.760574	molecular_function
GO:0008022	protein C-terminus binding	126	11473	129	12391	0.0109823	0.0104108	1.0549	5864;29899;8161;9223;6721;9784;57658;23426;5213;11073;7016;10055;50944;7024;8815;3777;11151;6907;3767;9409;774;1613;23328;5626;1742;24139;6477;1759;26986;5562;57120;51028;9968;2035;9454;101930047;1112;6457;7153;11331;100529257;10133;7329;9463;51588;57409;9662;51440;22924;5888;5516;5515;1487;51534;55333;4435;667;11190;8089;4863;160;488;101060017;4987;27161;6857;55607;245806;5830;132320;10458;10519…	RAB3A;GPSM2;COIL;MAGI1;SREBF2;SNX17;CALCOCO1;GRIP1;PFKM;TOPBP1;TESK1;SAE1;SHANK1;TFCP2;BANF1;KCNK3;CORO1A;TBL1X;KCNJ11;PEX16;CACNA1B;DAPK3;SASH1;PROP1;DLG4;EML2;SIAH1;DNM1;PABPC1;PRKAA1;GOPC;VPS36;MED12;EPB41;HOMER3;LOC101930047;FOXN3;SH3GL3;TOP2A;PHB2;SYNJ2BP-COX16;OPTN;UBE2I;PICK1;PIAS4;MIF4GD;CEP135;HPCAL4;MAPRE3;RAD51;PPP2CB;PPP2CA;CTBP1;VTA1;SYNJ2BP;CITED1;DST;CEP250;YEATS4;NPAT;AP2A1;ATP2A2…	0.0115382	0.760574	molecular_function
GO:0043235	receptor complex	76	13656	77	14857	0.00556532	0.00518274	1.07382	8829;5786;4881;131450;9033;4088;83550;57125;26050;10062;91;55600;342372;7108;8731;65981;7046;3693;117;10333;4036;4035;118442;51559;10266;2066;5745;2690;1380;3822;55890;83416;55879;3694;51284;2843;3695;7220;2861;2321;5284;3645;3691;658;9344;4547;3710;2917;83873;4914;5799;93;84059;4919;10267;10268;57528;7804;5787;3709;1379;26996;4038;4040;3675;53353;53831;9283;139760;7433;81491;386617;149233;3953;5…	NRP1;PTPRA;NPR1;CD200R1;PKD2L1;SMAD3;GPR101;PLXDC1;SLITRK5;NR1H3;ACVR1B;ITLN1;PKD1L3;TM7SF2;RNMT;CAPRIN2;TGFBR1;ITGB5;ADCYAP1R1;TLR6;LRP2;LRP1;GPR62;NT5DC3;RAMP2;ERBB4;PTH1R;GHR;CR2;KLRC2;GPRC5C;FCRL5;GABRQ;ITGB6;TLR7;GPR20;ITGB7;TRPC1;GPR37;FLT1;PIGR;INSRR;ITGB4;BMPR1B;TAOK2;MTTP;ITPR3;GRM7;GPR61;NTRK1;PTPRN2;ACVR2B;ADGRV1;ROR1;RAMP1;RAMP3;KCTD16;LRP8;PTPRB;ITPR2;CR1L;GPR160;LRP4;LRP6;ITGA3;LRP1…	0.0116494	0.260045	cellular_component
GO:0018105	peptidyl-serine phosphorylation	101	12309	103	13332	0.00820538	0.00772577	1.06208	340156;11329;5170;100533105;9451;282974;57118;6872;1020;5260;817;375449;5581;23604;10783;122011;6197;5165;9201;120892;2872;23139;10645;65975;139728;1454;23031;84930;1613;7272;1453;6997;1609;1455;1432;57172;85443;8408;9024;22983;814;79012;7867;107984138;4294;23049;5590;6446;1017;23678;8569;3611;11011;65018;818;166614;5586;1195;84630;1760;107282092;202374;53944;25865;55351;29110;147746;5601;29941;5…	MYLK4;STK38;PDPK1;C8orf44-SGK3;EIF2AK3;STK32C;CAMK1D;TAF1;CDK5;PHKG1;CAMK2D;MAST4;PRKCE;DAPK2;NEK6;CSNK1A1L;RPS6KA3;PDK3;DCLK1;LRRK2;MKNK2;MAST2;CAMKK2;STK33;PNCK;CSNK1E;MAST3;MASTL;DAPK3;TTK;CSNK1D;TDGF1;DGKQ;CSNK1G2;MAPK14;CAMK1G;DCLK3;ULK1;BRSK2;MAST1;CAMK4;CAMKV;MAPKAPK3;LOC107984138;MAP3K10;SMG1;PRKCZ;SGK1;CDK2;SGK3;MKNK1;ILK;TLK2;PINK1;CAMK2G;DCLK2;PKN2;CLK1;TTBK1;DMPK;BOLA2-SMG1P6;STK32A;C…	0.0120711	0.991208	biological_process
GO:0008013	beta-catenin binding	57	11473	57	12391	0.00496819	0.00460011	1.08001	10297;100129098;116931;283149;4088;5626;1525;6299;64321;64403;205147;84328;1000;1495;10498;357;57658;147906;23426;9231;4929;9351;9968;7223;25776;1003;55966;30851;2737;6662;51176;5300;168002;11122;56998;1857;6932;29119;4092;51684;6095;10076;219287;79718;4771;23607;10013;83439;6500;283106;6934;9739;6907;5796;23135;23189;57680	APC2;LOC100129098;MED12L;BCL9L;SMAD3;PROP1;CXADR;SALL1;SOX17;CDH24;AMER3;LZIC;CDH2;CTNNA1;CARM1;SHROOM2;CALCOCO1;DACT3;GRIP1;DLG5;NR4A2;SLC9A3R2;MED12;TRPC4;CBY1;CDH5;AJAP1;TAX1BP3;GLI3;SOX9;LEF1;PIN1;DACT2;PTPRT;CTNNBIP1;DVL3;TCF7;CTNNA3;SMAD7;SUFU;RORA;PTPRU;AMER2;TBL1XR1;NF2;CD2AP;HDAC6;TCF7L1;SKP1;CSNK2A3;TCF7L2;SETD1A;TBL1X;PTPRK;KDM6B;KANK1;CHD8	0.0123037	0.760574	molecular_function
GO:0003779	actin binding	216	11473	224	12391	0.0188268	0.0180776	1.04144	257144;54784;7532;9050;23136;57626;64423;6712;10529;342184;23164;55971;7533;129446;4336;283431;79933;23224;345456;25802;123720;57553;1264;57530;7225;4542;29767;137735;11346;79585;116154;55930;6640;85464;10552;120892;80206;85477;7224;135138;6710;124783;165904;10109;10580;54434;11151;7135;7136;10611;130271;4983;4703;10097;6641;376132;10296;23022;60312;57180;1730;100529144;23002;121512;1265;10391;67…	GCSAM;ALKBH4;YWHAG;PSTPIP2;EPB41L3;KLHL1;INF2;SPTBN2;NEBL;FMN1;MPRIP;BAIAP2L1;YWHAH;XIRP2;MOBP;GAS2L3;SYNPO2L;SYNE2;PFN3;LMOD1;WHAMM;MICAL3;CNN1;CGN;TRPC6;MYO1F;TMOD2;ABRA;SYNPO;CORO7;PHACTR3;MYO5C;SNTA1;SSH2;ARPC1A;LRRK2;FHOD3;SCIN;TRPC5;PACRG;SPTB;SPATA32;XIRP1;ARPC2;SORBS1;SSH1;CORO1A;TNNI1;TNNI2;PDLIM5;PLEKHH2;OPHN1;NEB;ACTR2;SNTB1;LRRC10;MAEA;PALLD;AFAP1;ACTR3B;DIAPH2;CORO7-PAM16;DAAM1;FGD4;…	0.0124966	0.760574	molecular_function
GO:0005770	late endosome	95	13656	97	14857	0.00695665	0.00652891	1.06551	1317;79065;66005;5605;7852;29058;10479;55737;51150;23392;79443;26276;23057;353376;4891;7274;7781;79139;252839;84888;7405;114876;9528;79589;85377;4074;8878;30849;10791;9863;51699;84174;338382;63894;84079;100526767;201931;153020;64841;25849;83547;65082;3312;5289;4077;57599;7780;3920;388;7251;6556;51009;55435;913;1318;55317;9482;7782;100287171;100302736;57192;124930;153129;5641;1783;23400;3916;14937…	SLC31A1;ATG9A;CHID1;MAP2K2;CXCR4;TMEM230;SLC9A6;VPS35;SDF4;ECPAS;FYCO1;VPS33B;NMNAT2;TICAM2;SLC11A2;TTPA;SLC30A3;DERL1;TMEM9;SPPL2A;UVRAG;OSBPL1A;TMEM59;RNF128;MICALL1;M6PR;SQSTM1;PIK3R4;VAMP5;MAGI2;VPS29;SLA2;RAB7B;VIPAS39;ANKRD27;RNF103-CHMP3;TMEM192;RASGEF1B;GNPNAT1;PARM1;RILP;VPS33A;HSPA8;PIK3C3;NBR1;WDR48;SLC30A2;LAMP2;RHOB;TSG101;SLC11A1;DERL2;AP1AR;CD1E;SLC31A2;AP5S1;STX8;SLC30A4;WASHC1;TM…	0.0126058	0.272601	cellular_component
GO:0007010	cytoskeleton organization	79	12309	80	13332	0.00641807	0.0060006	1.06957	9050;152503;23094;100861507;54014;147183;57144;57553;113251;51196;27443;30011;10152;23139;79658;118987;57556;221472;23031;10296;23022;121512;1265;10841;23363;63916;89846;91010;10677;23043;5064;22983;1808;55023;667;84962;51776;114793;64411;126374;5201;55660;128486;157922;9204;9202;9203;55785;5819;27445;9205;57464;23237;4739;9645;10810;393;3983;832;10298;7694;4139;2039;8506;152273;54764;6662;54870;…	PSTPIP2;SH3D19;SIPA1L3;FTCD-AS1;BRWD1;KRT25;PAK5;MICAL3;LARP4;PLCE1;CECR2;SH3KBP1;ABI2;MAST2;ARHGAP10;PDZD8;SEMA6A;FGD2;MAST3;MAEA;PALLD;FGD4;CNN2;FTCD;OBSL1;ELMO2;FGD3;FMNL3;AVIL;TNIK;PALM;MAST1;DPYSL2;PHIP;DST;AJUBA;MAP3K20;FMNL2;ARAP3;WTIP;PFDN1;PRPF40A;FITM2;CAMSAP1;ZMYM6;ZMYM4;ZMYM3;FGD6;NECTIN2;PCLO;ZMYM5;STRIP2;ARC;NEDD9;MICAL2;WASF3;ARHGAP4;ABLIM1;CAPZB;PAK4;ZNF135;MARK1;DMTN;CNTNAP1;FGD5…	0.012695	0.991208	biological_process
GO:0007155	cell adhesion	319	12309	334	13332	0.025916	0.0250525	1.03447	6504;1002;56109;6324;55423;9752;56113;3671;5796;10666;56146;953;79937;3038;9993;55914;50863;56112;1014;10232;56144;2358;8174;56133;3915;1291;8573;55576;3678;960;4628;341640;10174;2043;488;171169;89782;56125;3682;23769;56128;3680;56142;10164;57152;4267;55612;388;10319;5818;23037;56123;10076;2013;100128908;5663;285704;7791;8763;56127;55966;56105;265;4814;10669;2319;5613;30817;56140;9289;27253;7414;…	SLAMF1;CDH4;PCDHGA6;SCN1B;SIRPG;PCDHA9;PCDHGA2;ISLR;PTPRK;CD226;PCDHA2;ENTPD1;CNTNAP3;HAS3;DGCR2;ERBIN;NTM;PCDHGA3;CDH16;MSLN;PCDHA4;FPR2;MADCAM1;PCDHB2;LAMC1;COL6A1;CASK;STAB2;ITGA5;CD44;MYH10;FREM2;SORBS3;EPHA4;ATP2A2;SPACA4;LMLN;PCDHB11;ITGAE;FLRT1;PCDHB8;ITGA9;PCDHA6;CHST4;SLURP1;CD99;FERMT1;RHOB;LAMC3;NECTIN1;PDZD2;PCDHB13;PTPRU;EMP2;LMLN2;PSEN1;RGMB;ZYX;CD164;PCDHB9;AJAP1;PCDHGA11;AMELX;NIN…	0.0128982	0.991208	biological_process
GO:0000981	RNA polymerase II transcription factor activity, sequence-specific DNA binding	124	11473	127	12391	0.010808	0.0102494	1.0545	6671;7690;8521;1999;5093;5612;9852;170302;7494;2300;139628;5449;266743;2307;55663;4781;9247;30812;79830;221833;864;25803;2302;84838;65982;100129098;55311;7566;11063;54738;2116;100506514;2034;5458;94234;7270;342357;728361;100132074;389058;342933;158405;114821;121274;58495;4808;100131390;6774;2077;2297;6621;2969;9915;7727;5308;5469;649137;93986;8553;2928;54989;4208;27319;7161;58486;54925;50804;2702…	SP4;ZNF131;GCM1;ELF3;PCBP1;THAP12;EPM2AIP1;ARX;XBP1;FOXL1;FOXR2;POU1F1;NPAS4;FOXS1;ZNF446;NFIB;GCM2;SOX8;ZMYM1;SP8;RUNX3;SPDEF;FOXJ1;ZNF496;ZSCAN18;LOC100129098;ZNF444;ZNF18;SOX30;FEV;ETV2;LOC100506514;EPAS1;POU4F2;FOXQ1;TTF1;ZKSCAN2;OVOL3;FOXO6;SP5;ZSCAN5B;KIAA1958;ZBED9;ZNF641;OVOL2;NHLH2;SP9;STAT3;ERF;FOXD1;SNAPC4;GTF2I;ARNT2;ZNF174;PITX2;MED1;ZSCAN5C;FOXP2;BHLHE40;GSC2;ZNF770;MEF2C;BHLHE22;TP…	0.0129168	0.760574	molecular_function
GO:0005874	microtubule	257	13656	269	14857	0.0188196	0.0181059	1.03941	9371;889;7846;10376;2801;4281;7756;5605;10726;6547;23710;91978;55142;11043;1020;283431;10381;3832;29127;84676;56271;283349;123720;27229;1267;57159;81027;196385;64446;164395;10783;79969;6950;84617;10576;1780;347240;1767;1770;22981;90990;55083;25809;3835;23093;29911;54930;3801;158135;10112;146754;151393;26140;55755;51175;6786;347733;127602;9493;221458;4296;203068;57662;4137;94137;23281;150483;15278…	KIF3B;KRIT1;TUBA1A;TUBA1B;GOLGA2;MID1;ZNF207;MAP2K2;NUDC;SLC8A3;GABARAPL1;TPGS1;HAUS2;MID2;CDK5;GAS2L3;TUBB3;KIF11;RACGAP1;TRIM63;BEX4;RASSF3;WHAMM;TUBGCP4;CNP;TRIM54;TUBB1;DNAH10;DNAI2;TTLL9;NEK6;ATAT1;TCP1;TUBB6;CCT2;DYNC1I1;KIF24;DNAH5;DNAH9;NINL;KIFC2;KIF26B;TTLL1;KIF22;TTLL5;HOOK2;HAUS4;KIFC3;TTLL11;KIF20A;DNAH2;RMDN2;TTLL3;CDK5RAP2;TUBE1;STIM1;TUBB2B;DNAH14;KIF23;KIF6;MAP3K11;TUBB;CAMSAP3;M…	0.0132988	0.274987	cellular_component
GO:0016604	nuclear body	211	13656	220	14857	0.0154511	0.0148078	1.04344	1478;11051;11130;8161;388324;6497;84524;6618;117583;2491;2138;3096;10147;10274;11073;79618;10284;55729;151246;55183;1659;2074;10926;5514;2872;54780;1856;57646;10847;9612;546;130271;25930;6305;10046;26224;29883;192670;9667;84838;84300;65057;4685;267004;6097;79833;4110;55505;114034;6323;8487;65059;55793;84142;6619;57455;64426;23379;64802;10346;92140;286053;1060;64375;54617;2626;79664;3226;79228;853…	CSTF2;NUDT21;ZWINT;COIL;INCA1;SKI;ZC3H8;SNAPC2;PARD3B;CENPI;EYA1;HIVEP1;SUGP2;STAG1;TOPBP1;HMBOX1;SAP18;ATF7IP;SGO2;RIF1;DHX8;ERCC6;DBF4;PPP1R10;MKNK2;NSMCE4A;DVL2;USP28;SRCAP;NCOR2;ATRX;PLEKHH2;PTPN23;SBF1;MAMLD1;FBXL3;CNOT7;AGO4;SAFB2;ZNF496;UQCC2;ACD;NCAM2;PGBD3;RORC;GEMIN6;MAGEA11;NOP10;TOE1;SCN1A;GEMIN2;RAPH1;MINDY1;ABRAXAS1;SNAPC3;REXO1;SUDS3;ICE1;NMNAT1;TRIM22;MTDH;NSMCE2;CENPC;IKZF4;INO80…	0.0135723	0.274987	cellular_component
GO:0006936	muscle contraction	78	12309	79	13332	0.00633683	0.00592559	1.0694	10021;1140;1146;25802;84676;7169;4625;29895;4620;29767;26287;10911;6640;10580;10627;6769;30819;1160;6641;4622;8912;3693;2280;7111;442721;8082;786;4636;7094;444;1241;8106;4637;10052;10174;9172;1144;779;6535;56203;8811;29766;10345;800;1145;493829;3270;58498;59;4624;2593;8735;2775;4626;100529063;1180;7871;140465;93408;2697;9499;57057;6865;3281;7168;4632;6332;29765;7273;3768;6546;5348;2741;3672;7433;…	HCN4;CHRNB1;CHRNG;LMOD1;TRIM63;TPM2;MYH7;MYLPF;MYH2;TMOD2;ANKRD2;UTS2;SNTA1;SORBS1;MYL12A;STAC;KCNIP2;CKMT2;SNTB1;MYH4;CACNA1H;ITGB5;FKBP1A;TMOD1;LMOD2;SSPN;CACNG1;MYL5;TLN1;ASPH;LTB4R;PABPN1;MYL6;GJC1;SORBS3;MYOM2;CHRND;CACNA1S;SLC6A8;LMOD3;GALR2;TMOD3;TRDN;CALD1;CHRNE;TRIM72;HRC;MYL7;ACTA2;MYH6;GAMT;MYH13;GNAO1;MYH8;BCL2L2-PABPN1;CLCN1;SLMAP;MYL6B;MYL10;GJA1;MYOT;TBX20;TACR2;HSBP1;TPM1;MYL1;SCN…	0.0136063	0.991208	biological_process
GO:0000122	negative regulation of transcription from RNA polymerase II promoter	452	12309	476	13332	0.0367211	0.0357036	1.0285	23309;7554;27086;10915;84159;6911;5828;1831;78986;342371;23468;54567;55183;7730;50945;84295;56940;22823;140290;7712;3516;63978;7695;169792;864;57215;3065;84838;6907;3428;100129098;29114;283248;6940;9534;7480;25942;8726;79576;54880;3218;389058;64750;3068;23040;322;23286;10732;51588;79365;1386;5469;84962;148979;10174;6934;23038;11171;8409;53335;84934;80014;29995;6943;5138;6945;7021;3235;3213;54862;…	SIN3B;ZNF8;FOXP1;TCERG1;ARID5B;TBX6;PEX2;TSC22D3;DUSP26;ATXN1L;CBX5;DLL4;RIF1;ZNF177;TBX22;PHF6;DUSP22;MTF2;TCP10L;ZNF157;RBPJ;PRDM14;ZNF136;GLIS3;RUNX3;THAP11;HDAC1;ZNF496;TBL1X;IFI16;LOC100129098;TAGLN3;RCOR2;ZNF354A;ZNF254;WNT10B;SIN3A;EED;NKAP;BCOR;HOXB8;SP5;SMURF2;HDGF;MYT1L;APBB1;WWC1;TCFL5;PIAS4;BHLHE41;ATF2;MED1;AJUBA;GLIS1;SORBS3;TCF7L2;WDTC1;STRAP;UXT;BCL11A;RITA1;WWC2;LMCD1;TCF21;PDE2A…	0.0137711	0.991208	biological_process
GO:0005802	trans-Golgi network	112	13656	115	14857	0.00820152	0.00774046	1.05957	23621;78992;79065;66005;134829;26960;29058;10228;92979;113451;79971;84661;51056;25776;9179;4924;7042;5066;79585;8934;50833;23057;120892;4891;8601;2800;150368;10564;9648;100529144;57574;27314;84725;51542;60592;4689;64083;4074;6810;5872;144717;84679;10717;10133;8678;51760;79094;127845;338382;9435;23122;79090;8729;93643;23062;23258;10396;399687;55111;157807;27032;6653;2315;10079;55297;3920;55300;101…	BACE1;YIPF2;ATG9A;CHID1;CLVS2;NBEA;TMEM230;STX6;MARCHF9;AZIN2;WLS;DPY30;LAP3;CBY1;AP4M1;NUCB1;TGFB2;PAM;CORO7;RAB29;TAS2R16;NMNAT2;LRRK2;SLC11A2;RGS20;GOLGA1;PHETA2;ARFGEF2;GCC2;CORO7-PAM16;MARCHF4;RAB30;PLEKHA8;VPS54;SCOC;NCF4;GOLPH3;M6PR;STX4;RAB13;PHETA1;SLC9A7;AP4B1;OPTN;BECN1;SYT17;CHAC1;GOLT1A;RAB7B;CHST2;CLASP2;TRAPPC6A;GBF1;TJAP1;GGA2;DENND5A;ATP8A1;MYO18A;PLEKHJ1;CLVS1;ATP2C1;SORL1;MLANA…	0.0139083	0.274987	cellular_component
GO:0010628	positive regulation of gene expression	170	12309	176	13332	0.013811	0.0132013	1.04619	287;9898;2516;1435;7088;26228;285590;9451;8431;7097;23316;55737;170302;288;10266;57658;54567;3398;7473;51157;9444;1812;7042;5354;148022;10551;9241;10268;5317;222008;114897;57165;116039;5453;51384;100129098;80326;9146;54106;5455;2253;54738;27074;8882;642658;55450;2551;51043;5962;1272;59341;860;10961;10333;9722;1609;5737;5562;2615;6733;3249;6774;2297;79924;5304;4086;388591;140690;1386;3696;54997;21…	ANK2;UBAP2L;NR5A1;CSF1;TLE1;STAP1;SH3PXD2B;EIF2AK3;NR0B2;TLR2;CUX2;VPS35;ARX;ANK3;RAMP2;CALCOCO1;DLL4;ID2;WNT3;ZNF580;QKI;DRD1;TGFB2;PLP1;TICAM1;AGR2;NOG;RAMP3;PKP1;VSTM2A;C1QTNF1;GJC2;OSR2;POU3F1;WNT16;LOC100129098;WNT10A;HGS;TLR9;POU3F3;FGF8;FEV;LAMP3;ZPR1;SCX;CAMK2N1;GABPA;ZBTB7B;RDX;CNTN1;TRPV4;RUNX2;ERP29;TLR6;NOS1AP;DGKQ;PTGFR;PRKAA1;LRRC32;SRPK2;HPN;STAT3;FOXD1;ADM2;PIP;SMAD1;RNF207;CTCFL;…	0.0154776	0.991208	biological_process
GO:0008076	voltage-gated potassium channel complex	72	13656	73	14857	0.00527241	0.00491351	1.07304	3758;3745;30818;3788;610;6900;93107;6804;3749;3786;30820;1804;3787;3755;9312;3743;3790;169522;3778;219527;26251;27012;3751;3776;8514;3763;3747;57463;27345;3742;3760;3759;3780;170850;157855;8506;3761;26047;440699;3775;3779;23630;3762;3773;3748;3783;10008;126755;9992;10242;3785;3744;9424;57582;7881;3754;343450;3770;57628;3739;30819;3737;23415;3736;3750;56479;3746;80333;3738;3764;3741;27094	KCNJ1;KCNB1;KCNIP3;KCNS2;HCN2;CNTN2;KCNG4;STX1A;KCNC4;KCNQ3;KCNIP1;DPP6;KCNS1;KCNG1;KCNB2;KCNA7;KCNS3;KCNV2;KCNMA1;LRRC55;KCNG2;KCNV1;KCND2;KCNK2;KCNAB2;KCNJ6;KCNC2;AMIGO1;KCNMB4;KCNA6;KCNJ3;KCNJ2;KCNN1;KCNG3;KCNU1;CNTNAP1;KCNJ4;CNTNAP2;LRRC52;KCNK1;KCNMB1;KCNE5;KCNJ5;KCNJ16;KCNC3;KCNN4;KCNE3;LRRC38;KCNE2;KCNMB2;KCNQ2;KCNA10;KCNK6;KCNT1;KCNAB1;KCNF1;KCNT2;KCNJ14;DPP10;KCNA4;KCNIP2;KCNA2;KCNH4;KCN…	0.0156049	0.298975	cellular_component
GO:0090630	activation of GTPase activity	76	12309	77	13332	0.00617434	0.00577558	1.06904	10297;102724862;85440;9639;23102;23329;23513;4943;10125;55920;27237;23158;101060351;161514;353149;4908;414059;11138;107080638;146923;129049;2185;55633;57148;25771;25894;84144;7813;729873;57533;9779;125058;143872;54885;84218;79735;54662;23637;27352;93627;23061;83874;115704;26000;79774;729877;23216;414060;26037;23232;391;55357;101060321;51256;23603;85360;8477;253959;64786;102723859;202243;101060376…	APC2;TBC1D3I;DOCK7;ARHGEF10;TBC1D2B;TBC1D30;SCRIB;TBC1D25;RASGRP1;RCC2;ARHGEF16;TBC1D9;TBC1D3K;TBC1D21;TBC1D26;NTF3;TBC1D3B;TBC1D8;TBC1D7-LOC100130357;RUNDC1;SGSM1;PTK2B;TBC1D22B;RALGAPB;TBC1D22A;PLEKHG4;SYDE2;EVI5;TBC1D3;TBC1D14;TBC1D5;TBC1D16;ARHGAP42;TBC1D8B;TBC1D3F;TBC1D17;TBC1D13;RABGAP1;SGSM3;TBCK;TBC1D9B;TBC1D10A;EVI5L;TBC1D10B;GRTP1;TBC1D3H;TBC1D1;TBC1D3C;SIPA1L1;TBC1D12;RHOG;TBC1D2;TBC1D…	0.0156239	0.991208	biological_process
GO:0016323	basolateral plasma membrane	127	13656	131	14857	0.00929994	0.00881739	1.05473	117247;6573;6548;9056;9376;5028;7809;288;146894;7369;83959;401387;196500;3766;9497;84976;1048;353189;493;114571;9057;4642;30061;3177;8671;84465;3570;54106;1742;150696;728;5031;23428;4640;4035;26504;5745;10630;55914;6810;5167;283375;64284;1014;283238;51458;123264;5064;57127;8573;6554;160;115111;525;8825;10861;134;133308;254428;153562;768;9053;28234;57216;6543;9381;389015;476;149461;359;2066;2054;2…	SLC16A10;SLC19A1;SLC9A1;SLC7A7;SLC22A8;P2RY1;BSND;ANK3;CD300LG;UMOD;SLC4A11;LRRD1;PIANP;KCNJ10;SLC4A7;DISP1;CEACAM5;SLCO4C1;ATP2B4;SLC22A9;SLC7A6;MYO1D;SLC40A1;SLC29A2;SLC4A4;MEGF11;IL6R;TLR9;DLG4;PROM2;C5AR1;P2RY6;SLC7A8;MYO1A;LRP1;CNNM4;PTH1R;PDPN;ERBIN;STX4;ENPP1;SLC39A5;RAB17;CDH16;SLC22A24;RHCG;SLC51B;PALM;RHBG;CASK;SLC10A1;AP2A1;SLC26A7;ATP6V1B1;LIN7A;SLC26A1;ADORA1;SLC9B2;SLC41A1;MARVELD2;…	0.0161264	0.298975	cellular_component
GO:0005911	cell-cell junction	91	13656	93	14857	0.00666374	0.00625968	1.06455	8476;889;23136;9223;5605;87;83604;7414;1308;2173;51294;30011;10806;8502;11151;57608;5796;64403;23284;5411;1265;2316;7122;387357;105373154;8322;5097;3249;23767;91663;261734;8573;5590;81;57451;84962;8825;6809;128239;200576;57216;57863;3611;23769;126374;23768;1003;64130;8631;364;56288;23037;5819;23705;10076;10163;4643;55243;11252;4690;1305;220296;50848;79778;5318;23513;2885;1525;5908;1000;1495;57449…	CDC42BPA;KRIT1;EPB41L3;MAGI1;MAP2K2;ACTN1;TMEM47;VCL;COL17A1;FABP7;PCDH12;SH3KBP1;SDCCAG8;PKP4;CORO1A;JCAD;PTPRK;CDH24;ADGRL3;PNN;CNN2;FLNA;CLDN5;THEMIS;LOC105373154;FZD4;PCDH1;HPN;FLRT3;MYADM;NPHP4;CASK;PRKCZ;ACTN4;TENM2;AJUBA;LIN7A;STX3;IQGAP3;PIKFYVE;VANGL2;CADM3;ILK;FLRT1;WTIP;FLRT2;CDH5;LIN7B;SKAP1;AQP7;PARD3;PDZD2;NECTIN2;CADM1;PTPRU;WASF2;MYO1E;KIRREL1;PACSIN2;NCK1;COL13A1;HEPACAM;F11R;MIC…	0.0164177	0.298975	cellular_component
GO:0031338	regulation of vesicle fusion	51	12309	51	13332	0.00414331	0.00382538	1.08311	102724862;23102;23329;4943;23158;101060351;161514;353149;414059;11138;146923;129049;55633;25771;729873;7813;54885;84218;57533;9779;125058;93627;79735;54662;23637;27352;23061;83874;115704;6812;79774;729877;26000;23216;414060;23232;55357;101060321;64786;101060376;9905;374403;100510707;9712;9882;9910;113622;254272;102723859;79363;101060389	TBC1D3I;TBC1D2B;TBC1D30;TBC1D25;TBC1D9;TBC1D3K;TBC1D21;TBC1D26;TBC1D3B;TBC1D8;RUNDC1;SGSM1;TBC1D22B;TBC1D22A;TBC1D3;EVI5;TBC1D8B;TBC1D3F;TBC1D14;TBC1D5;TBC1D16;TBCK;TBC1D17;TBC1D13;RABGAP1;SGSM3;TBC1D9B;TBC1D10A;EVI5L;STXBP1;GRTP1;TBC1D3H;TBC1D10B;TBC1D1;TBC1D3C;TBC1D12;TBC1D2;TBC1D3G;TBC1D15;TBC1D3L;SGSM2;TBC1D10C;TBC1D3J;USP6NL;TBC1D4;RABGAP1L;ADPRHL1;TBC1D28;TBC1D3E;CPLANE2;TBC1D3D	0.0169137	0.991208	biological_process
GO:0005759	mitochondrial matrix	294	13656	309	14857	0.021529	0.0207983	1.03513	54988;4714;37;7978;7915;80724;29958;4728;51601;728294;57001;11019;8659;80324;2230;80017;55178;64850;160428;79736;23597;84869;63970;80224;51805;23568;84693;644096;128240;3421;6041;10449;10588;5165;3712;3419;34;55526;27034;92170;10797;79922;51218;5019;120892;130916;79586;27349;201973;10157;10873;6296;205;6648;348158;137872;4720;318;4719;4705;1666;2356;57546;10587;1629;441282;57570;109703458;1002878…	ACSM5;NDUFB8;ACADVL;MTERF1;ALDH5A1;ACAD10;DMGDH;NDUFS8;LIPT1;D2HGDH;SDHAF3;LIAS;ALDH4A1;PUS1;FDX1;DGLUCY;MRM3;ETNPPL;ALDH1L2;TEFM;ACOT9;CBR4;TP53AIP1;NUBPL;COQ3;ARL2BP;MCEE;SDHAF1;NAXE;IDH3G;RNASEL;ACAA2;MTHFS;PDK3;IVD;IDH3A;ACADM;DHTKD1;ACAD8;MTG1;MTHFD2;MRM1;GLRX5;OXCT1;LRRK2;MTERF4;CHPF;MCAT;PRIMPOL;AASS;ME3;ACSM3;AK4;SOD2;ACSM2B;ADHFE1;NDUFS2;NUDT2;NDUFS1;NDUFA10;DECR1;FPGS;PDP2;TXNRD2;DBT;AK…	0.0176738	0.313596	cellular_component
GO:0000209	protein polyubiquitination	182	12309	189	13332	0.0147859	0.0141764	1.04299	5715;26118;5693;57154;5930;7320;146330;23291;138065;5717;5683;7336;5721;6872;115992;150726;5719;899;55072;55743;151636;54467;6233;7064;5702;55294;80028;127544;3093;55658;25793;57542;54461;64718;5713;6737;126433;23198;10616;51725;5701;79176;9781;92305;5699;54941;26224;285671;5708;84261;6468;4012;171222;9690;51283;7319;10273;23328;285231;6477;23759;26267;51191;153830;9520;23608;118424;220972;201456…	PSMD9;WSB1;PSMB5;SMURF1;RBBP6;UBE2B;FBXL16;FBXW11;RNF183;PSMD11;PSMA2;UBE2V2;PSME2;TAF1;RNF166;FBXO41;PSMD13;CCNF;RNF31;CHFR;DTX3L;ANKIB1;RPS27A;THOP1;PSMC3;FBXW7;FBXL18;RNF19B;UBE2K;RNF126;FBXO7;KLHL42;FBXW5;UNKL;PSMD7;TRIM21;FBXO27;PSME4;RBCK1;FBXO40;PSMC2;FBXL15;RNF144A;TMEM129;PSMB10;RNF125;FBXL3;RNF180;PSMD2;FBXW9;FBXW4;LNPEP;UBE2L5;UBE3C;BFAR;UBE2A;STUB1;SASH1;FBXW12;SIAH1;PPIL2;FBXO10;HERC…	0.019474	0.991208	biological_process
GO:0005769	early endosome	172	13656	179	14857	0.0125952	0.0120482	1.0454	84868;287;11031;23250;9765;100533105;344;10617;57590;26056;5605;7852;79890;29058;1238;9595;10228;92737;55737;27072;9784;22906;79971;55647;26060;23392;9179;4924;23200;8934;27035;353376;4891;11151;55532;25930;79139;150368;57720;253725;9135;66000;7405;9146;1730;8724;26119;54492;27074;6477;219285;54520;4035;9559;123606;9101;64284;144717;93380;54551;23355;66008;387680;51699;9777;63894;4430;2837;84079;…	HAVCR2;ANK2;RAB31;ATP11A;ZFYVE16;C8orf44-SGK3;APOC2;STAMBP;WDFY1;RAB11FIP5;MAP2K2;CXCR4;RIN3;TMEM230;ACKR2;CYTIP;STX6;DNER;VPS35;VPS41;SNX17;TRAK1;WLS;RAB20;APPL1;ECPAS;AP4M1;NUCB1;ATP11B;RAB29;NOX1;TICAM2;SLC11A2;CORO1A;SLC30A10;PTPN23;DERL1;PHETA2;GPR107;WASHC2C;RABEP1;TMEM108;UVRAG;HGS;DIAPH2;SNX3;LDLRAP1;NEURL1B;LAMP3;SIAH1;SAMD9L;CCDC93;LRP1;VPS26A;NIPA1;USP8;RAB17;PHETA1;MMGT1;MAGEL2;VPS8;T…	0.0197588	0.327845	cellular_component
GO:0018107	peptidyl-threonine phosphorylation	49	12309	49	13332	0.00398083	0.00367537	1.08311	7786;340156;2931;27347;5170;1613;5599;7272;85481;57118;91;816;5604;1020;6872;388228;7046;8536;818;5260;166614;5681;1195;817;84630;23604;57172;85443;8408;91807;9201;90;84254;79012;25865;10114;120892;4294;2011;29110;10000;8558;51701;10645;65975;139728;65125;85366;5261	MAP3K12;MYLK4;GSK3A;STK39;PDPK1;DAPK3;MAPK8;TTK;PSKH2;CAMK1D;ACVR1B;CAMK2B;MAP2K1;CDK5;TAF1;SBK1;TGFBR1;CAMK1;CAMK2G;PHKG1;DCLK2;PSKH1;CLK1;CAMK2D;TTBK1;DAPK2;CAMK1G;DCLK3;ULK1;MYLK3;DCLK1;ACVR1;CAMKK1;CAMKV;PRKD2;HIPK3;LRRK2;MAP3K10;MARK2;TBK1;AKT3;CDK10;NLK;CAMKK2;STK33;PNCK;WNK1;MYLK2;PHKG2	0.0198543	0.991208	biological_process
GO:0036464	cytoplasmic ribonucleoprotein granule	46	13656	46	14857	0.00336848	0.00309618	1.08795	8653;6158;7846;9600;9627;6780;26019;6128;26986;3236;80149;219988;64332;60;3192;5093;102723996;51441;80153;84271;2690;23308;6461;27097;1780;10970;4619;9960;2553;26097;23644;9118;8826;340152;5879;23741;440738;192669;4691;6175;55802;1656;2332;5701;100131187;26065	DDX3Y;RPL28;TUBA1A;PITPNM1;SNCAIP;STAU1;UPF2;RPL6;PABPC1;HOXD10;ZC3H12A;PATL1;NFKBIZ;ACTB;HNRNPU;PCBP1;LOC102723996;YTHDF2;EDC3;POLDIP3;GHR;ICOSLG;SHB;TAF5L;DYNC1I1;CKAP4;MYH1;USP3;GABPB1;CHTOP;EDC4;INA;IQGAP1;ZC3H12D;RAC1;EID1;MAP1LC3C;AGO3;NCL;RPLP0;DCP1A;DDX6;FMR1;PSMC2;TSTD1;LSM14A	0.0205771	0.327845	cellular_component
GO:0005884	actin filament	46	13656	46	14857	0.00336848	0.00309618	1.08795	10297;23307;5358;89;2534;70;1613;9817;55970;342184;2316;7525;832;1238;57617;25802;7168;2039;7169;395;57175;6714;7111;23022;442721;92241;5357;8826;2620;199;5879;2011;11214;58;11151;4430;71;105373244;7456;54857;23433;79983;23242;55909;7430;88	APC2;FKBP15;PLS3;ACTN3;FYN;ACTC1;DAPK3;KEAP1;GNG12;FMN1;FLNA;YES1;CAPZB;ACKR2;VPS18;LMOD1;TPM1;DMTN;TPM2;ARHGAP6;CORO1B;SRC;TMOD1;PALLD;LMOD2;RCSD1;PLS1;IQGAP1;GAS2;AIF1;RAC1;MARK2;AKAP13;ACTA1;CORO1A;MYO1B;ACTG1;LOC105373244;WIPF1;GDPD2;RHOQ;POF1B;COBL;BIN3;EZR;ACTN2	0.0205771	0.327845	cellular_component
GO:0048471	perinuclear region of cytoplasm	429	13656	454	14857	0.0314148	0.030558	1.02804	81532;10786;309;114569;84688;2044;79156;79658;9322;2800;81618;65975;388697;3065;53635;10987;2181;124404;9625;148867;27074;221938;4734;8882;4745;84649;57113;381;9722;487;84440;54521;8987;387849;322;10133;23286;9463;57692;7184;11075;5888;115827;4771;80194;55128;221044;80315;488;130074;57572;9478;91252;9053;140606;5138;65082;26999;5922;23769;11011;4864;124093;7458;9748;54836;8677;10178;55275;25819;5…	MOB2;SLC17A3;ANXA6;MAL2;C9orf24;EPHA5;PLEKHF1;ARHGAP10;TRIP10;GOLGA1;ITM2C;STK33;HRNR;HDAC1;PTOV1;COPS5;ACSL3;SEPTIN12;AATK;SLC30A7;LAMP3;MMD2;NEDD4;ZPR1;NELL1;DGAT2;TRPC7;ARF5;NOS1AP;ATP2A1;RAB11FIP4;WDR44;STBD1;REP15;APBB1;OPTN;WWC1;PICK1;MAGEE1;HSP90B1;STMN2;RAD51;RAB3C;NF2;TMEM134;TRIM68;UCMA;CPEB4;ATP2A2;FAM168B;DOCK6;CABP1;SLC39A13;MAP7;SELENOM;PDE2A;VPS33A;CYFIP2;RASA2;FLRT1;TLK2;NPC1;CCDC…	0.0208859	0.327845	cellular_component
GO:0005813	centrosome	332	13656	350	14857	0.0243117	0.0235579	1.032	9371;286827;3304;202151;150468;27229;10286;10426;91147;10806;23093;29911;3801;55684;201134;11064;56647;9493;7405;84930;23636;54903;387119;27185;5525;441054;353116;80817;80321;4007;29922;112755;28981;219736;5116;79959;79000;9814;84446;8409;151987;84934;79187;26146;9786;7840;55559;1068;55835;10121;80212;54820;440145;4751;8086;80173;84376;144100;56912;85302;23194;399693;23032;54627;402;56890;5576;22…	KIF3B;TRIM59;HSPA1B;RANBP3L;CKAP2L;TUBGCP4;BCAS2;TUBGCP3;TMEM67;SDCCAG8;TTLL5;HOOK2;KIFC3;RABL6;CEP112;CNTRL;BCCIP;KIF23;UVRAG;MASTL;NUP62;MKS1;CEP85L;DISC1;PPP2R5A;C4orf47;RILPL1;CEP44;CEP70;PRICKLE3;NME7;STX1B;IFT81;STOX1;PCNT;CEP76;AUNIP;SFI1;BRSK1;UXT;PPP4R2;RITA1;FSD1;TRAF3IP1;KIAA0586;ALMS1;HAUS7;CETN1;CENPJ;ACTR1A;CCDC92;NDE1;MZT1;NEK2;AAAS;IFT74;HOOK3;PLEKHA7;IFT46;FBF1;FBXL7;CCDC187;USP3…	0.0210341	0.327845	cellular_component
GO:0035064	methylated histone binding	50	11473	50	12391	0.00435806	0.00403519	1.08001	83746;54892;148479;11091;124359;286527;5929;139886;112869;29057;727866;54556;54799;1105;23310;5253;23468;84289;5252;81550;57332;474343;9425;23613;8535;222229;84656;10943;54466;26013;23133;22823;359787;2332;84733;3621;546;10927;23492;84148;9682;23378;253175;10771;54737;169981;26147;9085;80853;57680	L3MBTL2;NCAPG2;PHF13;WDR5;CDYL2;TMSB15B;RBBP5;SPIN4;SGF29;FAM156A;FAM156B;ING3;MBTD1;CHD1;NCAPD3;PHF2;CBX5;ING5;PHF1;TDRD3;CBX8;SPIN2B;CDYL;ZMYND8;CBX4;LRWD1;GLYR1;MSL3;SPIN2A;L3MBTL1;PHF8;MTF2;DPPA3;FMR1;CBX2;ING1;ATRX;SPIN1;CBX7;KAT8;KDM4A;RRP8;CDY1B;ZMYND11;MPHOSPH8;SPIN3;PHF19;CDY1;KDM7A;CHD8	0.0211391	0.995871	molecular_function
GO:0003725	double-stranded RNA binding	50	11473	50	12391	0.00435806	0.00403519	1.08001	4622;65080;4939;27161;23180;6520;10376;1973;6780;8638;79693;104;170506;87;9208;3192;127687;3326;92140;55601;4938;4940;22907;51311;27067;51284;23567;1665;6895;79132;6832;51092;8575;23586;64135;192669;54487;55342;79706;4154;54920;3609;9188;3608;192670;26523;54840;10383;105;26065	MYH4;MRPL44;OAS2;AGO2;RFTN1;SLC3A2;TUBA1B;EIF4A1;STAU1;OASL;YRDC;ADARB1;DHX36;ACTN1;LRRFIP1;HNRNPU;C1orf122;HSP90AB1;MTDH;DDX60;OAS1;OAS3;DHX30;TLR8;STAU2;TLR7;ZNF346;DHX15;TARBP2;DHX58;SUPV3L1;SIDT2;PRKRA;DDX58;IFIH1;AGO3;DGCR8;STRBP;PRKRIP1;MBNL1;DUS2;ILF3;DDX21;ILF2;AGO4;AGO1;APTX;TUBB4B;ADARB2;LSM14A	0.0211391	0.995871	molecular_function
GO:0043204	perikaryon	87	13656	89	14857	0.00637083	0.00599044	1.0635	3745;5170;6547;1020;113451;1943;23774;11346;5066;3748;2901;120892;146713;23001;57165;10846;23109;3361;8882;9312;1813;349667;1515;57463;55273;9362;345193;1269;199;7881;9148;2043;4762;10439;146760;2899;460;6543;57053;54800;8620;85442;79739;26012;60482;8001;3208;2806;85397;203228;55361;4692;5152;10399;1821;10013;5802;2026;1393;26058;246213;2021;3751;57698;3747;22902;26047;2898;22933;4671;23245;10445…	KCNB1;PDPK1;SLC8A3;CDK5;AZIN2;EFNA2;BRD1;SYNPO;PAM;KCNC3;GRIK5;LRRK2;RBFOX3;WDFY3;GJC2;PDE10A;DDN;HTR5A;ZPR1;KCNB2;DRD2;RTN4RL2;CTSV;AMIGO1;TMEM100;CPNE6;LRIT3;CNR2;AIF1;KCNAB1;NEURL1;EPHA4;NEUROG1;OLFM1;RTN4RL1;GRIK3;ASTN1;SLC8A2;CHRNA10;KLHL24;NPFF;KNDC1;TTLL7;NSMF;SLC5A7;GLRA3;HPCA;GOT2;RGS8;C9orf72;PI4K2A;NDN;PDE9A;RACK1;DRP2;HDAC6;PTPRS;ENO2;CRHBP;GIGYF2;SLC17A8;ENDOG;KCND2;SHTN1;KCNC2;RUFY3…	0.0213194	0.327845	cellular_component
GO:0051091	positive regulation of DNA binding transcription factor activity	71	12309	72	13332	0.00576814	0.00540054	1.06807	8613;51360;150372;9324;7188;4761;133522;4838;4762;9830;11074;8321;93649;6722;84159;28984;7480;11043;50674;23082;65018;10346;10475;5987;4825;55223;5526;7546;63973;338699;23028;8322;89870;2535;53840;8600;1054;81603;7471;11331;137735;7726;7329;6598;4808;92565;2958;8792;9759;7472;25865;10014;29108;23586;3728;1856;6672;4760;1386;6788;6737;89780;7984;4040;57506;10987;133746;445372;54360;4921;10193	PLPP3;MBTPS2;NFAM1;HMGN3;TRAF5;NEUROD2;PPARGC1B;NODAL;NEUROG1;TRIM14;TRIM31;FZD1;MYOCD;SRF;ARID5B;RGCC;WNT10B;MID2;NEUROG3;PPRC1;PINK1;TRIM22;TRIM38;TRIM27;NKX6-1;TRIM62;PPP2R5B;ZIC2;NEUROG2;ANKRD42;KDM1A;FZD4;TRIM15;FZD2;TRIM34;TNFSF11;CEBPG;TRIM8;WNT1;PHB2;ABRA;TRIM26;UBE2I;SMARCB1;NHLH2;FANK1;GTF2A2;TNFRSF11A;HDAC4;WNT2;PRKD2;HDAC5;PYCARD;DDX58;JUP;DVL2;SP100;NEUROD1;ATF2;STK3;TRIM21;WNT3A;ARH…	0.0220234	0.991208	biological_process
GO:0030136	clathrin-coated vesicle	45	13656	45	14857	0.00329525	0.00302888	1.08795	8724;115548;55681;55040;65082;460;10188;22848;134829;64601;157807;85439;55823;163486;143187;9685;9341;57617;4035;27072;7851;10228;2348;144717;164;23245;5286;8301;9026;26276;9522;55062;23677;79958;57706;10287;51429;4643;9892;10134;84251;150368;57720;6272;23062	SNX3;FCHO2;SCYL2;EPN3;VPS33A;ASTN1;TNK2;AAK1;CLVS2;VPS16;CLVS1;STON2;VPS11;DENND1B;VTI1A;CLINT1;VAMP3;VPS18;LRP1;VPS41;MALL;STX6;FOLR1;PHETA1;AP1G1;ASTN2;PIK3C2A;PICALM;HIP1R;VPS33B;SCAMP1;WIPI1;SH3BP4;DENND1C;DENND1A;RGS19;SNX9;MYO1E;SNAP91;BCAP31;SGIP1;PHETA2;GPR107;SORT1;GGA2	0.0223927	0.336864	cellular_component
GO:0010629	negative regulation of gene expression	91	12309	93	13332	0.00739296	0.0069757	1.05982	84868;4149;5454;23435;5605;8431;6872;4830;80762;55737;54567;3398;51651;7042;8904;10330;3065;29883;10634;7528;84875;54625;51043;32;10961;1609;54361;7707;25976;91663;57539;199;23493;3696;5176;219736;79621;9682;128239;23528;4208;53335;2534;10439;23394;91;9464;65018;84630;4087;6422;3440;114899;55612;6423;57713;29934;25819;9378;6098;83666;29110;7423;8614;9965;3190;54602;10399;84858;11235;117854;2697;7…	HAVCR2;MAX;POU3F2;TARDBP;MAP2K2;NR0B2;TAF1;NME1;NDFIP1;VPS35;DLL4;ID2;PTRH2;TGFB2;CPNE1;CNPY2;HDAC1;CNOT7;GAS2L1;YY1;PARP10;PARP14;ZBTB7B;ACACB;ERP29;DGKQ;WNT4;ZNF148;TIPARP;MYADM;WDR35;AIF1;HEY2;ITGB8;SERPINF1;STOX1;RNASEH2B;KDM4A;IQGAP3;ZNF281;MEF2C;BCL11A;FYN;OLFM1;ADNP;ACVR1B;HAND2;PINK1;TTBK1;SMAD2;SFRP1;IFNA2;C1QTNF3;FERMT1;SFRP2;SFMBT2;SNX12;NOCT;NRXN1;ROS1;PARP9;TBK1;VEGFB;STC2;FGF19;HNRN…	0.022496	0.991208	biological_process
GO:0006470	protein dephosphorylation	70	12309	71	13332	0.0056869	0.00532553	1.06785	9108;5494;26469;5775;5803;23291;338599;9107;5801;5495;10106;1852;5525;78986;5794;5774;57026;9150;55917;27071;132160;1844;64077;5536;5791;5523;9110;11122;58190;5728;7179;5475;5518;84867;1847;5800;85464;5799;57223;8897;134510;10076;56940;5515;5787;5516;5532;23399;5528;54434;5470;5537;8611;5797;6305;28227;5780;5496;29085;26191;9989;5520;5796;55671;4659;92609;8446;5534;51207;5802	MTMR7;PPM1A;PTPN18;PTPN4;PTPRZ1;FBXW11;DUPD1;MTMR6;PTPRR;PPM1B;CTDSP2;DUSP9;PPP2R5A;DUSP26;PTPRH;PTPN3;PDXP;CTDP1;CTTNBP2NL;DAPP1;PPM1M;DUSP2;LHPP;PPP5C;PTPRE;PPP2R3A;MTMR4;PTPRT;CTDSP1;PTEN;TPTE;PPEF1;PPP2R1A;PTPN5;DUSP5;PTPRO;SSH2;PTPRN2;PPP4R3B;MTMR3;UBLCP1;PTPRU;DUSP22;PPP2CA;PTPRB;PPP2CB;PPP3CB;CTDNEP1;PPP2R5D;SSH1;PPEF2;PPP6C;PLPP1;PTPRM;SBF1;PPP2R3B;PTPN9;PPM1G;PHPT1;PTPN22;PPP4R1;PPP2R2A;…	0.0235785	0.991208	biological_process
GO:0006897	endocytosis	108	12309	111	13332	0.00877407	0.00832583	1.05384	287;333;1175;51375;10928;30846;9685;79890;4830;29916;29887;92737;286133;29886;58533;30011;57488;50618;120892;29911;407;273;8723;7804;9322;351;1454;54586;115677;9135;11037;286749;8724;1453;26052;1759;22848;10188;1173;54453;85377;1455;57534;6457;5286;5294;1808;80230;50632;55576;55707;257364;11276;160;9910;51257;254122;6272;22905;23307;9610;25977;115123;23301;112574;29763;5289;4864;10043;10868;10079…	ANK2;APLP1;AP2S1;SNX7;RALBP1;EHD2;CLINT1;RIN3;NME1;SNX11;SNX10;DNER;SCARA5;SNX8;SNX6;SH3KBP1;ESYT2;ITSN2;LRRK2;HOOK2;ARR3;AMPH;SNX4;LRP8;TRIP10;APP;CSNK1E;EQTN;NOSTRIN;RABEP1;STON1;STON1-GTF2A1L;SNX3;CSNK1D;DNM3;DNM1;AAK1;TNK2;AP2M1;RIN2;MICALL1;CSNK1G2;MIB1;SH3GL3;PIK3C2A;PIK3CG;DPYSL2;RUFY1;CALY;STAB2;NECAP2;SNX33;SYNRG;AP2A1;RABGAP1L;MARCHF2;SNX32;SORT1;EPN2;FKBP15;RIN1;NECAP1;MARCHF3;EHBP1;SN…	0.0250367	0.991208	biological_process
GO:0005764	lysosome	151	13656	157	14857	0.0110574	0.0105674	1.04637	287;157310;66005;7852;55737;288;10266;9066;151636;79443;768239;26276;54749;84317;79156;120892;2717;84286;203547;4891;10268;9322;55340;81618;414;10542;10437;129807;9681;252839;10279;1471;1486;7405;9146;54106;6448;54414;9528;1515;220972;9559;58511;51028;1521;411;92799;1513;8722;8674;10577;6642;25978;9476;219931;1519;10040;84937;338382;129303;84079;10670;201931;284417;1777;53373;7805;79887;4668;1151…	ANK2;PEBP4;CHID1;CXCR4;VPS35;ANK3;RAMP2;SYT7;DTX3L;FYCO1;PSAPL1;VPS33B;EPDR1;CCDC115;PLEKHF1;LRRK2;GLA;TMEM175;VMA21;SLC11A2;RAMP3;TRIP10;GIMAP5;ITM2C;ARSD;LAMTOR5;IFI30;NEU4;DEPDC5;TMEM9;PRSS16;CST3;CTBS;UVRAG;HGS;TLR9;SGSH;SIAE;TMEM59;CTSV;MARCHF8;VPS26A;DNASE2B;VPS36;CTSW;ARSB;SHKBP1;CTSK;CTSF;VAMP4;NPC2;SNX1;CHMP2B;NAPSA;TPCN2;CTSO;TOM1L1;ZNRF1;RAB7B;TMEM150A;ANKRD27;RRAGA;TMEM192;TMEM150B;DN…	0.0256506	0.374504	cellular_component
GO:0005789	endoplasmic reticulum membrane	660	13656	703	14857	0.0483304	0.0473178	1.0214	84803;286827;10125;25956;120227;81501;10786;146456;51227;54681;387597;10423;114880;79022;337867;57171;29785;148789;57552;127544;91147;6009;3710;9746;84141;203547;8510;51302;23399;10960;10134;171546;81876;2181;55144;79087;23780;90411;84197;84649;11015;124491;23204;83401;3776;11253;487;28978;51311;9709;285533;3998;8987;84236;142891;124583;8760;8733;222642;11316;7184;3300;444;22845;8678;23753;9091;5…	GPAT3;TRIM59;RASGRP1;SEC31B;CYP2R1;DCSTAMP;SLC17A3;TMED6;PIGP;P4HTM;ILDR2;CDIPT;OSBPL6;TMEM106C;UBAC2;DOLPP1;CYP2S1;B3GALNT2;NCEH1;RNF19B;TMEM67;RHEB;ITPR3;CLSTN3;EVA1A;VMA21;MMP23B;CYP39A1;CTDNEP1;LMAN2;BCAP31;SPTSSA;RAB1B;ACSL3;LRRC8D;ALG12;APOL2;MCFD2;POMK;DGAT2;KDELR3;TMEM170A;ARL6IP1;ELOVL3;KCNK2;MAN1B1;ATP2A1;TMEM14A;TLR8;HERPUD1;RNF175;LMAN1;STBD1;RHBDD1;SAMD8;CANT1;CDS2;GPAA1;TSPO2;COPE;H…	0.0260716	0.374504	cellular_component
GO:0101003	ficolin-1-rich granule membrane	43	13656	43	14857	0.0031488	0.00289426	1.08795	83858;5273;3916;51143;23114;965;1315;1823;2204;89777;3920;3687;8987;10288;8972;161;22918;84658;374395;2358;100049587;11314;527;2207;23352;5269;5799;1828;6556;5547;374403;79930;5317;3071;57020;10159;6515;23218;140885;55210;22875;535;101	ATAD3B;SERPINB10;LAMP1;DYNC1LI1;NFASC;CD58;COPB1;DSC1;FCAR;SERPINB12;LAMP2;ITGAX;STBD1;LILRB2;MGAM;AP2A2;CD93;ADGRE3;TMEM179B;FPR2;SIGLEC14;CD300A;ATP6V0C;FCER1G;UBR4;SERPINB6;PTPRN2;DSG1;SLC11A1;PRCP;TBC1D10C;DOK3;PKP1;NCKAP1L;VPS35L;ATP6AP2;SLC2A3;NBEAL2;SIRPA;ATAD3A;ENPP4;ATP6V0A1;ADAM8	0.0265183	0.374504	cellular_component
GO:0005635	nuclear envelope	117	13656	121	14857	0.00856766	0.00814431	1.05198	100101267;57097;128866;9883;199953;55613;6676;4925;23224;27243;23279;55326;23468;2781;8480;56894;53371;4001;8815;5902;9798;23399;27348;348995;23001;84514;285671;170392;81488;51374;3767;55706;10966;64395;23636;1861;51493;79902;4745;10682;57113;11262;29057;9107;727866;64102;124491;5048;55329;23511;23353;91782;7329;256979;311;8379;11124;127845;54956;5590;5002;667;5905;25777;10424;55379;7112;6249;947…	POM121C;PARP11;CHMP4B;POM121;TMEM201;MTMR8;SPAG4;NUCB2;SYNE2;CHMP2A;NUP160;AGPAT5;CBX5;GNAZ;RAE1;AGPAT3;NUP54;LMNB1;BANF1;RANBP1;IST1;CTDNEP1;TOR1B;NUP43;WDFY3;GHDC;RNF180;OIT3;POLR2M;ATRAID;KCNJ11;NDC1;RAB40B;GMCL1;NUP62;TOR1A;RTCB;NUP85;NELL1;EBP;TRPC7;SP140;FAM156A;MTMR6;FAM156B;TNMD;TMEM170A;PAFAH1B1;MNS1;NUP188;SUN1;CHMP7;UBE2I;SUN3;ANXA11;MAD1L1;FAF1;GOLT1A;PARP16;PRKCZ;SLC22A18;DST;RANGAP1…	0.0282504	0.383319	cellular_component
GO:0045121	membrane raft	117	13656	121	14857	0.00856766	0.00814431	1.05198	23621;9289;7846;10376;7096;6548;23017;7097;7414;2693;219699;5912;23426;114569;909;2773;138715;107;1901;7224;7417;10580;108;10666;3738;2047;284119;6385;1613;349667;6997;292;1272;199920;10333;55824;10630;83742;64750;1947;2817;91663;2771;8826;1241;5590;10287;83639;4771;6530;1820;23433;3741;200576;2534;146760;256710;11160;684;4864;1938;60;5174;130574;7851;2185;152189;23673;5868;101927572;6569;55361;7…	BACE1;ADGRG1;TUBA1A;TUBA1B;TLR1;SLC9A1;FAIM2;TLR2;VCL;GHSR;UNC5B;RAP2B;GRIP1;MAL2;CD1A;GNAI3;ARID3C;ADCY1;S1PR1;TRPC5;VDAC2;SORBS1;ADCY2;CD226;KCNA3;EPHB1;CAVIN1;SDC4;DAPK3;RTN4RL2;TDGF1;SLC25A5;CNTN1;FYB2;TLR6;PAG1;PDPN;MARVELD1;SMURF2;EFNB1;GPC1;MYADM;GNAI2;IQGAP1;LTB4R;PRKCZ;RGS19;TEX101;NF2;SLC6A2;ARID3A;RHOQ;KCNA5;PIKFYVE;FYN;RTN4RL1;GLIPR1L1;ERLIN2;BST2;NPC1;EEF2;ACTB;PDZK1;LYPD6;MALL;PTK2B…	0.0282504	0.383319	cellular_component
GO:0031175	neuron projection development	87	12309	89	13332	0.007068	0.00667567	1.05877	57465;59335;9218;81551;114787;50810;388552;1020;8846;27005;3912;55330;8925;2046;351;6259;4983;81544;152330;5796;66000;85440;1861;57662;4137;4734;5662;7832;1272;79007;85377;11021;5872;80303;266977;8408;23767;63915;79789;441549;2668;11075;22871;6809;25814;2647;55607;4902;11091;116;26999;8811;6722;50861;23154;2185;5127;157922;10277;282991;85300;3276;9378;10938;23557;2775;6093;79778;127933;3925;7873;…	TBC1D24;PRDM12;VAPA;STMN4;GPRIN1;HDGFL3;BLOC1S3;CDK5;ALKBH1;USP21;LAMB1;BLOC1S4;HERC1;EPHA8;APP;RYK;OPHN1;GDPD5;CNTN4;PTPRK;TMEM108;DOCK7;TOR1A;CAMSAP3;MAPT;NEDD4;PSD;BTG2;CNTN1;DBNDD1;MICALL1;RAB35;RAB13;EFHD1;ADGRF1;ULK1;FLRT3;BLOC1S5;CLMN;CDNF;GDNF;STMN2;NLGN1;STX3;ATXN10;BLOC1S1;PPP1R9A;NRTN;WDR5;ADCYAP1;CYFIP2;GALR2;SRF;STMN3;NCDN;PTK2B;CDK16;CAMSAP1;UBE4B;BLOC1S2;ATCAY;PRMT1;NRXN1;EHD1;SNAP…	0.0287153	0.991208	biological_process
GO:0051897	positive regulation of protein kinase B signaling	67	12309	68	13332	0.00544317	0.00510051	1.06718	114882;2534;9530;50507;65018;10253;9542;3611;388121;253260;145957;10818;2069;685;2248;388581;1646;7046;3667;10565;85453;3059;92140;5291;10855;5156;2066;7494;941;23551;8817;50852;6714;152831;8600;799;5747;56917;5154;5294;6453;8904;9378;1116;23533;5296;10268;56005;7423;79727;6788;2252;642273;9965;8823;9037;219736;3084;9270;57462;7066;8660;114897;118788;2249;6934;101	OSBPL8;FYN;BAG4;NOX4;PINK1;SPRY2;NRG2;ILK;TNFAIP8L3;RICTOR;NRG4;FRS2;EREG;BTC;FGF3;C1QTNF12;AKR1C2;TGFBR1;IRS1;ARFGEF1;TSPYL5;HCLS1;MTDH;PIK3CB;HPSE;PDGFRA;ERBB4;XBP1;CD80;RASD2;FGF18;TRAT1;SRC;KLB;TNFSF11;CALCR;PTK2;MEIS3;PDGFA;PIK3CG;ITSN1;CPNE1;NRXN1;CHI3L1;PIK3R5;PIK3R2;RAMP3;MYDGF;VEGFB;LIN28A;STK3;FGF7;FAM110C;FGF19;FGF16;SEMA5A;STOX1;NRG1;ITGB1BP1;MYORG;THPO;IRS2;C1QTNF1;PIK3AP1;FGF4;TCF7L…	0.0289076	0.991208	biological_process
GO:0030276	clathrin binding	45	11473	45	12391	0.00392225	0.00363167	1.08001	57586;6857;90019;94122;26119;341359;255928;132320;94120;146691;9685;10043;23208;54812;92737;84258;83988;54843;9066;7225;162;10717;8301;127833;163;6860;9026;148281;8448;120892;8447;7224;51760;10059;10040;91683;94121;143425;9892;84958;83851;102724488;22895;6861;83849	SYT13;SYT1;SYT8;SYTL5;LDLRAP1;SYT10;SYT14;SCLT1;SYTL3;TOM1L2;CLINT1;TOM1;SYT11;AFTPH;DNER;SYT3;NCALD;SYTL2;SYT7;TRPC6;AP1B1;AP4B1;PICALM;SYT2;AP2B1;SYT4;HIP1R;SYT6;DOC2A;LRRK2;DOC2B;TRPC5;SYT17;DNM1L;TOM1L1;SYT12;SYTL4;SYT9;SNAP91;SYTL1;SYT16;LOC102724488;RPH3A;SYT5;SYT15	0.0311097	0.995871	molecular_function
GO:0005938	cell cortex	81	13656	83	14857	0.00593146	0.00558659	1.06173	50855;29899;115703;256158;54874;1397;9595;80762;57553;631;112267947;3748;57595;387755;85477;9322;53405;51411;375189;23332;10539;57471;752;126695;4734;1300;5048;728378;9847;9936;64926;4651;9026;54751;56907;387;219736;4628;667;3918;8874;23242;23122;29959;10755;2241;9478;2868;83737;1639;2185;56776;4646;56288;11214;84501;4691;3190;83992;4739;26064;382;9099;23647;126353;9743;83872;2571;4289;23245;2317…	PARD6A;GPSM2;ARHGAP33;HMCN2;FNBP1L;CRIP2;CYTIP;NDFIP1;MICAL3;BFSP1;LOC112267947;KCNC3;PDZD4;INSC;SCIN;TRIP10;CLIC5;BIN2;PFN4;CLASP1;GLRX3;ERMN;FMNL1;KDF1;NEDD4;COL10A1;PAFAH1B1;POTEF;C2CD5;CD302;RASAL3;MYO10;HIP1R;FBLIM1;SPIRE1;RHOA;STOX1;MYH10;DST;LAMC2;ARHGEF7;COBL;CLASP2;NRBP1;GIPC1;FER;CABP1;GRK4;ITCH;DCTN1;PTK2B;FMN2;MYO6;PARD3;AKAP13;SPIRE2;NCL;HNRNPK;CTTNBP2;NEDD9;RAI14;ARF6;USP2;ARFIP2;MI…	0.0313581	0.410021	cellular_component
GO:0032154	cleavage furrow	41	13656	41	14857	0.00300234	0.00275964	1.08795	5585;84930;382;4735;9600;989;10617;256158;5662;84942;113026;29127;5962;79187;5898;51474;1060;5586;84440;83872;4638;9727;388;54820;387;6840;84249;23011;84501;54434;4628;10112;4771;11258;3359;55165;124404;84936;11113;55200;10733	PKN1;MASTL;ARF6;SEPTIN2;PITPNM1;SEPTIN7;STAMBP;HMCN2;PSD;WDR73;PLCD3;RACGAP1;RDX;FSD1;RALA;LIMA1;CENPC;PKN2;RAB11FIP4;HMCN1;MYLK;RAB11FIP3;RHOB;NDE1;RHOA;SVIL;PSD2;RAB21;SPIRE2;SSH1;MYH10;KIF20A;NF2;DCTN3;HTR3A;CEP55;SEPTIN12;ZFYVE19;CIT;PLEKHG6;PLK4	0.0314033	0.410021	cellular_component
GO:0001227	transcriptional repressor activity, RNA polymerase II transcription regulatory region sequence-specific DNA binding	68	11473	69	12391	0.00592696	0.00556856	1.06436	83463;54039;165;10127;84108;7755;8531;9925;3720;84524;27022;2909;84159;83482;25806;1390;1877;7975;6945;51385;10522;4286;9839;10481;3235;4487;2063;255877;3218;7767;222894;51513;57659;79618;54927;7728;64376;6932;127343;153572;2077;7227;4335;144455;50945;84295;7555;59348;7727;333929;80712;6935;3166;4776;7699;11023;440695;1045;148979;30009;10865;79192;2117;25803;4775;55502;5814;8545	MXD3;PCBP3;AEBP1;ZNF263;PCGF6;ZNF205;YBX3;ZBTB5;JARID2;ZC3H8;FOXD3;ARHGAP35;ARID5B;SCRT1;VAX2;CREM;E4F1;MAFK;MLX;ZNF589;DEAF1;MITF;ZEB2;HOXB13;HOXD9;MSX1;NR2F6;BCL6B;HOXB8;ZNF224;FERD3L;ETV7;ZBTB4;HMBOX1;CHCHD3;ZNF175;IKZF5;TCF7;DMBX1;IRX2;ERF;TRPS1;MNT;E2F7;TBX22;PHF6;CNBP;ZNF350;ZNF174;SNAI3;ESX1;ZEB1;HMX1;NFATC4;ZNF140;VAX1;ETV3L;CDX2;GLIS1;TBX21;ARID5A;IRX1;ETV3;SPDEF;NFATC3;HES6;PURB;CGGBP1	0.0318616	0.995871	molecular_function
GO:0006606	protein import into nucleus	43	12309	43	13332	0.00349338	0.00322532	1.08311	10527;103;100101267;57122;23636;503542;202151;55027;79902;10762;9883;3837;10526;55705;5901;64901;8480;23511;285877;285190;9631;144165;9670;10073;4927;1812;55746;23742;55374;6774;5514;10204;51501;5902;2254;54830;2923;84268;9972;9818;10628;94026;10736	IPO7;ADAR;POM121C;NUP107;NUP62;SPRN;RANBP3L;HEATR3;NUP85;NUP50;POM121;KPNB1;IPO8;IPO9;RAN;RANBP17;RAE1;NUP188;POM121L12;RGPD4;NUP155;PRICKLE1;IPO13;SNUPN;NUP88;DRD1;NUP133;NPAP1;TMCO6;STAT3;PPP1R10;NUTF2;HIKESHI;RANBP1;FGF9;NUP62CL;PDIA3;RPAIN;NUP153;NUP58;TXNIP;POM121L2;SIX2	0.0321093	0.991208	biological_process
GO:0043087	regulation of GTPase activity	43	12309	43	13332	0.00349338	0.00322532	1.08311	5592;121512;11033;10154;150696;10928;23654;253260;50861;5962;1123;89846;54922;5048;22930;25782;84144;25791;51735;152273;23637;1124;2245;2044;26000;55785;29108;2049;26037;11149;23129;85360;7410;64786;7984;64223;9270;6305;221472;84962;1946;2043;128239	PRKG1;FGD4;ADAP1;PLXNC1;PROM2;RALBP1;PLXNB2;RICTOR;STMN3;RDX;CHN1;FGD3;RASIP1;PAFAH1B1;RAB3GAP1;RAB3GAP2;SYDE2;NGEF;RAPGEF6;FGD5;RABGAP1;CHN2;FGD1;EPHA5;TBC1D10B;FGD6;PYCARD;EPHB3;SIPA1L1;BVES;PLXND1;SYDE1;VAV2;TBC1D15;ARHGEF5;MLST8;ITGB1BP1;SBF1;FGD2;AJUBA;EFNA5;EPHA4;IQGAP3	0.0321093	0.991208	biological_process
GO:0009653	anatomical structure morphogenesis	85	12309	87	13332	0.00690552	0.00652565	1.05821	2299;8521;6911;2248;2140;2138;8928;2300;139628;4142;1948;5081;11123;347853;2307;4081;84467;4738;1903;2295;10894;3607;10736;7290;7940;6477;94234;10522;9991;9580;100132074;3975;3215;2145;2297;10205;5308;93986;6425;4779;10643;55810;27122;29999;2928;10206;27022;3886;9095;27023;2070;2069;8817;221937;51085;8216;22887;3201;10389;442425;107986244;2301;283150;349334;2239;286380;6322;653404;1368;344167;770…	FOXI1;GCM1;TBX6;FGF3;EYA3;EYA1;FOXH1;FOXL1;FOXR2;MAS1;EFNB2;PAX7;RCAN3;TBX10;FOXS1;MAB21L1;FBN3;NEDD8;S1PR3;FOXF2;LYVE1;FOXK2;SIX2;HIRA;LST1;SIAH1;FOXQ1;DEAF1;PTBP3;SOX13;FOXO6;LHX1;HOXB5;EZH1;FOXD1;MPZL2;PITX2;FOXP2;SFRP5;NFE2L1;IGF2BP3;FOXJ2;DKK3;FSCN3;GSC2;TRIM13;FOXD3;KRT35;TBX19;FOXB1;EYA4;EREG;FGF18;FOXK1;MLXIPL;LZTR1;FOXJ3;HOXA4;SCML2;FOXB2;LOC107986244;FOXE3;FOXR1;FOXD4L4;GPC4;FOXD4L3;SCM…	0.0324051	0.991208	biological_process
GO:0030182	neuron differentiation	85	12309	87	13332	0.00690552	0.00652565	1.05821	5454;1020;9592;8861;2018;51604;3224;7473;2535;7225;8775;7472;1901;9318;7224;4010;7855;81618;6259;4983;51335;340371;7479;51384;80326;1613;7976;5458;7480;8929;860;63973;8322;27255;23040;54361;9024;5300;81029;7477;283571;5308;9751;7483;84446;60491;1788;4208;7482;22850;4762;7475;8321;11141;84747;50804;166614;7484;343472;6252;10014;491;9734;89780;8325;204851;2182;11211;3399;5629;22803;1756;54766;8324;…	POU3F2;CDK5;IER2;LDB1;EMX2;PIGT;HOXC8;WNT3;FZD2;TRPC6;NAPA;WNT2;S1PR1;COPS2;TRPC5;LMX1B;FZD5;ITM2C;RYK;OPHN1;NGRN;NRBP2;WNT8B;WNT16;WNT10A;DAPK3;FZD3;POU4F2;WNT10B;PHOX2B;RUNX2;NEUROG2;FZD4;CNTN6;MYT1L;WNT4;BRSK2;PIN1;WNT5B;WNT7B;PROX2;PITX2;SNPH;WNT9A;BRSK1;NIF3L1;DNMT3A;MEF2C;WNT2B;ADNP2;NEUROG1;WNT6;FZD1;IL1RAPL1;UNC119B;MYEF2;DCLK2;WNT9B;BARHL2;RTN1;HDAC5;ATP2B2;HDAC9;WNT3A;FZD8;HIPK1;ACSL4;F…	0.0324051	0.991208	biological_process
GO:0042147	retrograde transport, endosome to Golgi	65	12309	66	13332	0.00528069	0.0049505	1.0667	23258;84084;9570;200576;10652;150786;51209;55111;10490;27147;143187;10139;57589;51542;55737;1639;9341;9559;5987;10228;79038;22836;7813;9779;9827;144717;112936;79735;58533;84910;6811;54551;83874;8677;387680;9043;55275;8934;25963;51699;26000;55658;51479;6642;51560;5870;8675;63893;738;55773;23085;9527;374403;347517;6643;6293;150368;400;51272;100287171;27131;253725;8729;1174;9648	DENND5A;RAB6C;GOSR2;PIKFYVE;YKT6;RAB6D;RAB9B;PLEKHJ1;VTI1B;DENND2A;VTI1A;ARFRP1;RIC1;VPS54;VPS35;DCTN1;VAMP3;VPS26A;TRIM27;STX6;ZFYVE21;RHOBTB3;EVI5;TBC1D5;RGP1;PHETA1;VPS26B;TBC1D17;SNX6;TMEM87B;STX5;MAGEL2;TBC1D10A;STX10;WASHC2A;SPAG9;VPS53;RAB29;TMEM87A;VPS29;TBC1D10B;RNF126;ANKFY1;SNX1;RAB6B;RAB6A;STX16;UBE2O;VPS51;TBC1D23;ERC1;GOSR1;TBC1D10C;RAB41;SNX2;VPS52;PHETA2;ARL1;BET1L;WASHC1;SNX5;WAS…	0.0330871	0.991208	biological_process
GO:0051056	regulation of small GTPase mediated signal transduction	103	12309	106	13332	0.00836786	0.0079508	1.05246	115703;91614;10928;23094;9138;58480;58504;29127;397;9901;6453;50649;5296;79658;9322;84253;85360;171177;116984;4983;221472;23108;398;57568;84986;121512;394;10144;9824;89846;57584;57636;23779;57148;9754;84144;57381;23263;55843;26084;9826;23370;57514;26037;396;9938;57186;55114;8874;23433;9912;23526;51291;9411;57522;64857;29984;64411;27237;2909;343578;1123;64333;84033;392;395;25791;94134;80728;83478;…	ARHGAP33;DEPDC7;RALBP1;SIPA1L3;ARHGEF1;RHOU;ARHGAP22;RACGAP1;ARHGDIB;SRGAP3;ITSN1;ARHGEF4;PIK3R2;ARHGAP10;TRIP10;GARNL3;SYDE1;RHOV;ARAP2;OPHN1;FGD2;RAP1GAP2;ARHGDIG;SIPA1L2;ARHGAP19;FGD4;ARHGAP5;FAM13A;ARHGAP11A;FGD3;ARHGAP21;ARHGAP23;ARHGAP8;RALGAPB;STARD8;SYDE2;RHOJ;MCF2L;ARHGAP15;ARHGEF26;ARHGEF11;ARHGEF18;ARHGAP31;SIPA1L1;ARHGDIA;ARHGAP25;RALGAPA2;ARHGAP17;ARHGEF7;RHOQ;ARHGAP44;ARHGAP45;GMIP;…	0.0330872	0.991208	biological_process
GO:0019903	protein phosphatase binding	44	11473	44	12391	0.00383509	0.00355096	1.08001	7415;8724;2885;1741;9451;79637;1742;51231;55291;89801;1000;4217;51434;2962;1003;1432;5609;9110;51433;8631;4751;3783;6774;6098;56288;7184;5507;8826;5296;3728;343413;5515;3672;387837;25827;22870;8572;10399;66036;8660;55014;8897;2648;51400	VCP;SNX3;GRB2;DLG3;EIF2AK3;ARMC7;DLG4;VRK3;PPP6R3;PPP1R3F;CDH2;MAP3K5;ANAPC7;GTF2F1;CDH5;MAPK14;MAP2K7;MTMR4;ANAPC5;SKAP1;NEK2;KCNN4;STAT3;ROS1;PARD3;HSP90B1;PPP1R3C;IQGAP1;PIK3R2;JUP;FCRL6;PPP2CA;ITGA1;CLEC12B;FBXL2;PPP6R1;PDLIM4;RACK1;MTMR9;IRS2;STX17;MTMR3;KAT2A;PPME1	0.0336085	0.995871	molecular_function
GO:0045893	positive regulation of transcription, DNA-templated	322	12309	339	13332	0.0261597	0.0254275	1.02879	65056;25805;4800;27086;7003;23541;284697;54700;10645;864;3065;149603;84838;6907;7023;100129098;23636;3038;107984974;84913;860;9210;8322;54361;322;91612;6774;444;54997;5469;55023;6182;10626;8089;6096;80854;119392;7475;133396;3344;7021;138474;10661;29117;84775;6095;391;2252;4040;285704;79364;8324;55818;7046;89857;51804;9658;7471;23648;107986096;23133;9500;1998;6910;30009;7481;5087;5715;60313;8022;1…	GPBP1;BAMBI;NFYA;FOXP1;TEAD1;SEC14L2;BTBD8;RRN3;CAMKK2;RUNX3;HDAC1;RNF187;ZNF496;TBL1X;TFAP4;LOC100129098;NUP62;HAS3;LOC107984974;ATOH8;RUNX2;BMP15;FZD4;WNT4;APBB1;CHURC1;STAT3;ASPH;TESC;MED1;PHIP;MRPL12;TRIM16;YEATS4;RORB;SETD7;SFR1;WNT6;IL31RA;FOXN2;TFAP2B;TAF1L;KLF1;BRD7;ZNF607;RORA;RHOG;FGF7;LRP6;RGMB;ZXDC;FZD7;KDM3A;TGFBR1;KLHL6;SIX4;ZNF516;WNT1;SSBP3;MDFIC2;PHF8;MAGED1;ELF2;TBX5;TBX21;WNT11…	0.0336302	0.991208	biological_process
GO:0005102	receptor binding	225	11473	235	12391	0.0196113	0.0189654	1.03406	8862;2734;2674;23529;5921;122970;65981;80381;9784;6725;283927;57228;5195;1962;54677;1891;7042;29923;9840;196743;10911;11248;6602;255061;2717;10695;407977;434;8741;390916;3425;27286;284359;114898;148738;8742;54360;640;970;1384;1730;23547;55681;23780;9402;10154;11126;10965;24139;23600;8711;255027;84870;6997;5524;10243;10333;1271;10630;55914;3933;944;10776;2029;66008;3640;4043;9463;54741;55359;3416;…	APLN;GLG1;GFRA1;CLCF1;RASA1;ACOT4;CAPRIN2;CD276;SNX17;SRMS;NUDT7;SMAGP;PEX14;EHHADH;CROT;ECH1;TGFB2;HILPDA;TESPA1;PAOX;UTS2;NXPH3;SMARCD1;TAC4;GLA;CNPY3;TNFSF12-TNFSF13;ASIP;TNFSF13;NUDT19;IDUA;SRPX2;IZUMO1;C1QTNF2;HJV;TNFSF12;CYTL1;BLK;CD70;CRAT;DIAPH2;LILRA4;SCYL2;APOL2;GRAP2;PLXNC1;CD160;ACOT2;EML2;AMACR;TNK1;MPV17L;RSPO3;TDGF1;PTPA;GPHN;TLR6;CNTFR;PDPN;ERBIN;LCN1;TNFSF8;ARPP19;ENSA;TRAK2;INSL…	0.0339215	0.995871	molecular_function
GO:0043195	terminal bouton	40	13656	40	14857	0.00292912	0.00269233	1.08795	57465;5864;1258;6857;8943;2899;116;10497;22848;3611;6843;23208;10228;10874;3747;5816;9066;5868;9145;440279;2898;23191;8492;8775;80331;2901;6812;120892;5799;23025;57010;5515;4983;5217;8867;6853;794;134;1174;10814	TBC1D24;RAB3A;CNGB1;SYT1;AP3D1;GRIK3;ADCYAP1;UNC13B;AAK1;ILK;VAMP1;SYT11;STX6;NMU;KCNC2;PVALB;SYT7;RAB5A;SYNGR1;UNC13C;GRIK2;CYFIP1;PRSS12;NAPA;DNAJC5;GRIK5;STXBP1;LRRK2;PTPRN2;UNC13A;CABP4;PPP2CA;OPHN1;PFN2;SYNJ1;SYN1;CALB2;ADORA1;AP1S1;CPLX2	0.0341733	0.433092	cellular_component
GO:0016192	vesicle-mediated transport	84	12309	86	13332	0.00682427	0.00645065	1.05792	6712;25956;51614;6734;26088;375035;27443;79036;8904;26276;163;8906;11149;51622;81555;10112;9882;9135;113402;114876;9479;10226;100533496;4689;83988;54843;162;10717;9362;56907;201158;11154;57731;7542;116442;9267;23062;84315;3798;64411;65082;10490;6843;51026;9341;22879;57576;100506084;221960;56776;22872;4905;84932;780776;84501;6845;130340;23163;56999;2803;5119;10313;382;51326;27183;23431;84522;26286…	SPTBN2;SEC31B;ERGIC3;SRPRA;GGA1;SFT2D2;CECR2;KXD1;CPNE1;VPS33B;AP2B1;AP1G2;BVES;CCZ1;YIPF5;KIF20A;TBC1D4;RABEP1;SFT2D1;OSBPL1A;MAPK8IP1;PLIN3;TVP23C-CDRT4;NCF4;NCALD;SYTL2;AP1B1;AP4B1;CPNE6;SPIRE1;TVP23C;AP4S1;SPTBN4;ZFPL1;RAB39B;CYTH1;GGA2;MON1A;KIF5A;ARAP3;VPS33A;VTI1B;VAMP1;GOLT1B;VAMP3;MON1B;KIF17;ARL17B;CCZ1B;FMN2;SEC31A;NSF;RAB2B;TVP23A;SPIRE2;VAMP7;AP1S3;GGA3;ADAMTS9;GOLGA4;CHMP1A;RTN3;ARF…	0.0344138	0.991208	biological_process
GO:0031966	mitochondrial membrane	61	13656	62	14857	0.0044669	0.00417312	1.0704	37;4704;4600;4700;26052;1759;9479;3284;57048;29914;84270;65055;84129;5578;29078;23786;84987;28978;6048;51241;28982;51522;246269;6652;84275;4900;4694;85300;5018;4706;4599;8326;28976;34;375775;100505876;33;120892;8678;506;7009;5350;23151;339983;81855;9481;65084;2110;79934;11000;83636;9751;255488;51079;57506;90624;4722;60492;115209;133308;647087	ACADVL;NDUFA9;MX2;NDUFA6;DNM3;DNM1;MAPK8IP1;HSD3B2;PLSCR3;UBIAD1;CARD19;REEP1;ACAD11;PRKCA;NDUFAF4;BCL2L13;COX14;TMEM14A;RNF5;COX16;FLVCR1;TMEM14C;AFG1L;SORD;SLC25A33;NRGN;NDUFA1;ATCAY;OXA1L;NDUFAB1;MX1;FZD9;ACAD9;ACADM;PNPLA7;CEBPZOS;ACADL;LRRK2;BECN1;ATP5F1B;TMBIM6;PLN;GRAMD4;NAT8L;SFXN3;SLC25A27;TMEM135;ETFDH;COQ8B;SLC27A3;C19orf12;SNPH;RNF144B;NDUFA13;MAVS;LYRM7;NDUFS3;CCDC90B;OMA1;SLC9B2;STM…	0.0344221	0.433092	cellular_component
GO:0006355	regulation of transcription, DNA-templated	954	12309	1017	13332	0.0775043	0.0762826	1.01601	54784;55734;65056;79088;30836;27107;7690;5170;9191;7617;286075;9643;26145;4800;23030;345462;7586;253639;221527;10838;93474;125919;388553;1831;79736;10498;284323;11176;93134;285971;10793;647589;8458;5563;7812;4293;10772;389114;50945;257;57567;57693;80778;51397;7090;117154;84436;168544;864;53635;10270;9584;100289561;63035;64395;100129098;401265;84916;10744;113835;54816;57109;139735;199777;6619;1022…	ALKBH4;ZFP64;GPBP1;ZNF426;DNTTIP2;ZBTB11;ZNF131;PDPK1;DEDD;ZNF66;ZNF707;MORF4L2;IRF2BP1;NFYA;KDM4B;ZNF879;ZKSCAN1;ZNF620;ZBTB12;ZNF275;ZNF670;ZNF543;BHMG1;TSC22D3;TEFM;CARM1;ZNF780A;BAZ2A;ZNF561;ZNF775;ZNF273;ANHX;TTF2;PRKAA2;CSDE1;MAP3K9;SRSF10;ZNF662;TBX22;ALX3;ZNF319;ZNF317;ZNF34;COMMD10;TLE3;DACH2;ZNF528;ZNF467;RUNX3;PTOV1;AKAP8;RBM39;LOC100289561;BCORL1;GMCL1;LOC100129098;KLHL31;UTP4;PTTG2;Z…	0.0345811	0.991208	biological_process
GO:0036498	IRE1-mediated unfolded protein response	42	12309	42	13332	0.00341214	0.00315032	1.08311	2931;37;2081;9570;7466;10130;30827;9695;6734;27230;10106;11015;10954;10525;1639;5526;7494;7709;55738;3068;7095;7094;64061;11231;55033;55062;10897;118;6818;56005;58477;445329;9797;8681;51726;116138;6745;4189;2673;100137049;10113;84447	GSK3A;ACADVL;ERN1;GOSR2;WFS1;PDIA6;CXXC1;EDEM1;SRPRA;SERP1;CTDSP2;KDELR3;PDIA5;HYOU1;DCTN1;PPP2R5B;XBP1;ZBTB17;ARFGAP1;HDGF;SEC62;TLN1;TSPYL2;SEC63;FKBP14;WIPI1;YIF1A;ADD1;SULT1A3;MYDGF;SRPRB;SULT1A4;TATDN2;JMJD7-PLA2G4B;DNAJB11;KLHDC3;SSR1;DNAJB9;GFPT1;PLA2G4B;PREB;SYVN1	0.034787	0.991208	biological_process
GO:0007507	heart development	101	12309	104	13332	0.00820538	0.00780078	1.05187	2200;729991;64598;285590;27086;50805;57538;164781;10266;2300;51196;55803;7042;5066;130916;5019;93;1856;11149;165904;5532;64220;2302;5534;80114;775;57545;2253;4522;59343;92749;6997;54880;9742;9968;2997;8701;162;2737;9421;6899;23767;55130;284086;4916;2736;7881;53820;5515;221322;5308;282996;341640;23118;3764;1399;4208;6722;5607;9821;9464;10203;23054;8728;2066;6717;4087;2057;161882;5728;27295;1005060…	FBN1;BORCS8;MOSPD3;SH3PXD2B;FOXP1;IRX4;ALPK3;DAW1;RAMP2;FOXL1;PLCE1;ADAP2;TGFB2;PAM;MTERF4;OXCT1;ACVR2B;DVL2;BVES;XIRP1;PPP3CB;STRA6;FOXJ1;PPP3R1;BICC1;CACNA1C;CC2D2A;FGF8;MTHFD1;SENP2;DRC1;TDGF1;BCOR;IFT140;MED12;GYS1;DNAH11;AP1B1;GLI3;HAND1;TBX1;FLRT3;ARMC4;NEK8;NTRK3;GLI2;KCNAB1;RIPPLY3;PPP2CA;TBC1D32;PITX2;RBM20;FREM2;TAB2;KCNJ8;CRKL;MEF2C;SRF;MAP2K5;RB1CC1;HAND2;CALCRL;NCOA6;ADAM19;ERBB4;SRI…	0.0369374	0.991208	biological_process
GO:0019005	SCF ubiquitin ligase complex	39	13656	39	14857	0.00285589	0.00262503	1.08795	114907;23194;114781;121551;23291;899;8454;55175;53339;27101;80325;55709;26260;115290;26259;90135;55031;55294;26268;6502;26272;25793;54461;25841;339745;22903;8405;126433;54620;25827;162517;79176;26224;6500;84893;26232;6468;26234;55643	FBXO32;FBXL7;BTBD9;BTBD11;FBXW11;CCNF;CUL1;KLHL11;BTBD1;CACYBP;ABTB1;KBTBD4;FBXO25;FBXO17;FBXW8;BTBD6;USP47;FBXW7;FBXO9;SKP2;FBXO4;FBXO7;FBXW5;ABTB2;SPOPL;BTBD3;SPOP;FBXO27;FBXL19;FBXL2;FBXO39;FBXL15;FBXL3;SKP1;FBH1;FBXO2;FBXW4;FBXL5;BTBD2	0.0371873	0.455822	cellular_component
GO:0032403	protein complex binding	140	11473	145	12391	0.0122026	0.011702	1.04277	114803;889;2200;388324;4149;6229;10419;8431;7097;3832;55070;7384;23542;7919;3030;79618;8775;3914;8453;146206;10152;50944;9798;5792;10134;107987248;3065;4678;9681;5520;22895;10787;2047;1488;10736;55604;4702;733;1742;1759;6711;1515;25942;8440;4035;7275;10998;79734;731;23510;28964;55719;8408;322;23191;10657;2782;4697;151963;10454;8826;79924;50632;55080;5515;167691;10095;9270;160;3071;4779;525;9894;2…	MYSM1;KRIT1;FBN1;INCA1;MAX;RPS24;PRMT5;NR0B2;TLR2;KIF11;DET1;UQCRC1;MAPK8IP2;DDX39B;HADHA;HMBOX1;NAPA;LAMB3;CUL2;CARMIL2;ABI2;SHANK1;IST1;PTPRF;BCAP31;LOC107987248;HDAC1;NASP;DEPDC5;PPP2R2A;RPH3A;NCKAP1;EPHB1;CTBP2;SIX2;CARMIL1;NDUFA8;C8G;DLG4;DNM1;SPTBN1;CTSV;SIN3A;NCK2;LRP1;TUB;SLC27A5;KCTD17;C8A;KCTD2;GIT1;SLF2;ULK1;APBB1;CYFIP1;KHDRBS1;GNB1;NDUFA4;MB21D2;TAB1;IQGAP1;ADM2;CALY;TAPBPL;PPP2CA;LC…	0.0374694	0.995871	molecular_function
GO:0005622	intracellular	410	13656	435	14857	0.0300234	0.0292791	1.02542	120146;644139;79097;2259;23529;57125;87;55423;115992;2248;146923;4142;54885;60401;23061;2827;141;120892;1439;10767;730051;8510;5412;434;10645;65975;100510707;9882;30061;8642;642612;5786;2912;102724862;85440;2914;55450;64577;685;25939;58511;83988;55634;8987;2782;22983;2358;79740;497189;729877;25978;400713;29094;374403;124056;10006;107986215;4354;133396;285172;5830;51315;353149;54622;2822;64768;134…	TRIM64;PIRT;TRIM48;FGF14;CLCF1;PLXDC1;ACTN1;SIRPG;RNF166;FGF3;RUNDC1;MAS1;TBC1D8B;EDA2R;TBC1D9B;GPR3;ADPRH;LRRK2;CSF2RB;HBS1L;ZNF814;MMP23B;UBL3;ASIP;CAMKK2;STK33;TBC1D3J;TBC1D4;SLC40A1;DCHS1;TRIM49C;PTPRA;GRM2;TBC1D3I;DOCK7;GRM4;CAMK2N1;ALDH8A1;BTC;SAMHD1;DNASE2B;NCALD;KRBOX4;STBD1;GNB1;MAST1;FPR2;ZBBX;TIFAB;TBC1D3H;CHMP2B;ZNF880;LGALSL;TBC1D10C;NOXO1;ABI1;LOC107986215;MPP1;IL31RA;FAM126B;PEX5;K…	0.037546	0.455822	cellular_component
GO:0030659	cytoplasmic vesicle membrane	111	13656	115	14857	0.0081283	0.00774046	1.05011	121227;23621;51375;7533;23710;51704;6338;29993;9784;123720;57228;30011;91147;9706;51573;9052;2841;3801;9882;9781;4012;8323;1861;29907;10188;90203;80115;113146;220972;57584;10947;9847;10239;5872;10791;164;162;79012;9344;93664;56907;57127;50632;202915;257364;84079;116442;55667;6249;6272;2566;2561;115123;340895;112574;22841;5147;23769;57540;24141;26985;5898;8618;81552;56776;51552;223082;493829;13136…	LRIG3;BACE1;SNX7;YWHAH;GABARAPL1;GPRC5B;SCNN1B;PACSIN1;SNX17;WHAMM;SMAGP;SH3KBP1;TMEM67;ULK2;GDE1;GPRC5A;GPR18;KIFC3;TBC1D4;RNF144A;LNPEP;FZD6;TOR1A;SNX15;TNK2;SNX21;BAIAP2L2;AHNAK2;MARCHF8;ARHGAP21;AP3M2;C2CD5;AP3S2;RAB13;VAMP5;AP1G1;AP1B1;CAMKV;TAOK2;CADPS2;SPIRE1;RHBG;CALY;TMEM184A;SNX33;ANKRD27;RAB39B;DENND4C;CLIP1;SORT1;GABRG2;GABRB2;MARCHF3;MALRD1;SNX18;RAB11FIP2;PDE6D;FLRT1;DISP3;LAMP5;AP3…	0.03914	0.46698	cellular_component
GO:0003713	transcription coactivator activity	156	11473	162	12391	0.0135971	0.013074	1.04001	5715;6671;10691;114803;2516;23326;10915;84159;57826;8464;6872;1999;50674;6875;10472;7543;10498;51412;57658;81550;23426;2962;23568;2957;11030;29915;9603;27005;6879;6598;64900;6602;6871;117143;22797;10847;9439;10138;2103;4117;84193;10987;7528;1488;4520;171222;100129098;86;10025;4666;5458;2551;1877;9794;92140;57492;9968;2626;9421;23286;9325;10600;8289;865;11319;4335;6605;6604;56254;8609;7332;5469;90…	PSMD9;SP4;GMEB1;MYSM1;NR5A1;USP22;TCERG1;ARID5B;RAP2C;SUPT3H;TAF1;ELF3;NEUROG3;TAF4B;ZBTB18;ZFX;CARM1;ACTL6B;CALCOCO1;TDRD3;GRIP1;GTF2F1;ARL2BP;GTF2A1;RBPMS;HCFC2;NFE2L3;USP21;TAF7;SMARCB1;LPIN3;SMARCD1;TADA2A;TADA1;TFEC;SRCAP;MED23;YAF2;ESRRB;MAK;SETD3;COPS5;YY1;CTBP2;MTF1;UBE2L5;LOC100129098;ACTL6A;MED16;NACA;POU4F2;GABPA;E4F1;MAML1;MTDH;ARID1B;MED12;GATA4;HAND1;WWC1;TRIP4;USP16;ARID1A;CBFB;ECD…	0.0392154	0.995871	molecular_function
GO:0071300	cellular response to retinoic acid	40	12309	40	13332	0.00324965	0.0030003	1.08311	4656;22850;5753;7475;8324;7525;23064;478;7480;9464;2185;7484;339479;8322;7473;11331;57795;6662;6899;6862;4067;7479;81029;7472;7477;1620;7584;6625;54997;5176;22938;89780;4058;6096;51079;7481;7483;346673;11211;8463	MYOG;ADNP2;PTK6;WNT6;FZD7;YES1;SETX;ATP1A3;WNT10B;HAND2;PTK2B;WNT9B;BRINP3;FZD4;WNT3;PHB2;BRINP2;SOX9;TBX1;TBXT;LYN;WNT8B;WNT5B;WNT2;WNT7B;BRINP1;ZNF35;SNRNP70;TESC;SERPINF1;SNW1;WNT3A;LTK;RORB;NDUFA13;WNT11;WNT9A;STRA8;FZD10;TEAD2	0.0408303	0.991208	biological_process
GO:0031398	positive regulation of protein ubiquitination	40	12309	40	13332	0.00324965	0.0030003	1.08311	56160;7965;8877;2931;7466;10273;5716;59343;150684;65018;107080638;80762;85453;29979;5414;7321;2280;8767;22976;144165;554;55294;57162;148022;3300;120892;26272;4092;23640;131377;80279;51256;79142;83932;7332;54602;79139;378708;201254;171222	NSMCE3;AIMP2;SPHK1;GSK3A;WFS1;STUB1;PSMD10;SENP2;COMMD1;PINK1;TBC1D7-LOC100130357;NDFIP1;TSPYL5;UBQLN1;SEPTIN4;UBE2D1;FKBP1A;RIPK2;PAXIP1;PRICKLE1;AVPR2;FBXW7;PELI1;TICAM1;DNAJB2;LRRK2;FBXO4;SMAD7;HSPBP1;KLHL40;CDK5RAP3;TBC1D7;PHF23;SPRTN;UBE2L3;NDFIP2;DERL1;CENPS;CENPX;UBE2L5	0.0408303	0.991208	biological_process
GO:0016324	apical plasma membrane	200	13656	210	14857	0.0146456	0.0141348	1.03614	287;2028;6520;6573;6548;6712;6555;23094;57477;10786;5028;6338;6550;10004;146894;53905;7369;91703;6781;114569;5213;114902;9497;362;6813;523;482;140803;146183;283999;4891;6558;22802;8323;3570;54106;57835;80736;60676;150696;7976;6997;5962;3778;59341;5031;4640;54716;3776;92140;6559;1271;5745;5562;9390;10630;346562;64284;89958;23043;3249;11045;10327;10050;51458;9026;23370;7348;340990;55867;151056;5590…	ANK2;ENPEP;SLC3A2;SLC19A1;SLC9A1;SPTBN2;SLC10A2;SIPA1L3;SHROOM4;SLC17A3;P2RY1;SCNN1B;SLC9A3;NAALADL1;CD300LG;DUOX1;UMOD;ACY3;STC1;MAL2;PFKM;C1QTNF5;SLC4A7;AQP5;STXBP2;ATP6V1A;ATP1B2;TRPM6;OTOA;TMEM235;SLC11A2;SLC12A2;CLCA4;FZD6;IL6R;TLR9;SLC4A5;SLC44A4;PAPPA2;PROM2;FZD3;TDGF1;RDX;KCNMA1;TRPV4;P2RY6;MYO1A;SLC6A20;KCNK2;MTDH;SLC12A3;CNTFR;PTH1R;PRKAA1;SLC22A13;PDPN;GNAT3;RAB17;SAPCD2;TNIK;HPN;UPK1A…	0.0420893	0.490744	cellular_component
GO:0002039	p53 binding	41	11473	41	12391	0.00357361	0.00330885	1.08001	27063;84460;55159;8550;112858;7161;51315;151126;6872;1938;1020;83860;9891;387893;79750;78986;54971;4487;23028;10919;201181;79698;23567;117584;6598;29117;83787;64393;80196;9100;25946;23650;56254;80854;10197;3065;54941;79813;55602;7011;57680	ANKRD1;ZMAT1;RFWD3;MAPKAPK5;TP53RK;TP73;KRCC1;ZNF385B;TAF1;EEF2;CDK5;TAF3;NUAK1;KMT5A;ZNF385D;DUSP26;BANP;MSX1;KDM1A;EHMT2;ZNF385C;ZMAT4;ZNF346;RFFL;SMARCB1;BRD7;ARMC10;ZMAT3;RNF34;USP10;ZNF385A;TRIM29;RNF20;SETD7;PSME3;HDAC1;RNF125;EHMT1;CDKN2AIP;TEP1;CHD8	0.0423732	0.995871	molecular_function
GO:0042383	sarcolemma	58	13656	59	14857	0.00424722	0.00397119	1.06951	81493;287;23336;481;3745;10518;3916;3880;79147;9499;1756;52;633;6547;478;7414;113146;10519;124093;1000;64091;90523;1293;288;476;84033;5239;3908;79026;8082;1292;6546;2318;6640;493829;1291;1837;5348;5152;11149;80024;347273;137868;54407;54221;84062;6518;28965;2692;8910;10211;6641;782;5534;1180;6331;7871;3764	SYNC;ANK2;SYNM;ATP1B1;KCNB1;CIB2;LAMP1;KRT19;FKRP;MYOT;DMD;ACP1;BGN;SLC8A3;ATP1A3;VCL;AHNAK2;CIB1;CCDC78;CDH2;POPDC2;MLIP;COL6A3;ANK3;ATP1A1;OBSCN;PGM5;LAMA2;AHNAK;SSPN;COL6A2;SLC8A1;FLNC;SNTA1;TRIM72;COL6A1;DTNA;FXYD1;PDE9A;BVES;SLC8B1;CAVIN4;SGCZ;SLC38A2;SNTG2;DTNBP1;SLC2A5;SLC27A6;GHRHR;SGCE;FLOT1;SNTB1;CACNB1;PPP3R1;CLCN1;SCN5A;SLMAP;KCNJ8	0.0425501	0.490744	cellular_component
GO:0000139	Golgi membrane	404	13656	429	14857	0.0295841	0.0288753	1.02455	10125;9609;26056;56681;9394;8548;27333;64711;166012;10423;148789;79585;6009;9746;56548;10402;3123;55697;25834;11070;23085;2800;92370;10960;26035;81876;9956;64746;100529144;221938;90411;113189;79147;152559;11015;1262;84725;79571;11253;57120;51311;93210;285533;3998;164;162;79694;10133;51363;3382;11316;442117;3107;102724200;56937;5537;8720;27236;8729;64841;10715;23258;111240474;79689;51226;9478;3105…	RASGRP1;RAB36;RAB11FIP5;SAR1A;HS6ST1;BLZF1;GOLIM4;HS3ST6;CHST13;CDIPT;B3GALNT2;CORO7;RHEB;CLSTN3;CHST7;ST3GAL6;HLA-DRB1;VAC14;MGAT4C;TMEM115;ERC1;GOLGA1;PXYLP1;LMAN2;GLCE;RAB1B;HS3ST2;ACBD3;CORO7-PAM16;MMD2;MCFD2;CHST14;FKRP;PAQR3;KDELR3;CNGA4;PLEKHA8;GCC1;MAN1B1;GOPC;TLR8;PGAP3;RNF175;LMAN1;AP1G1;AP1B1;MANEA;OPTN;CHST15;ICA1;COPE;GALNTL6;HLA-C;LOC102724200;PMEPA1;PPP6C;MBTPS1;ARFIP1;GBF1;GNPNAT1…	0.0447919	0.508131	cellular_component
GO:0016055	Wnt signaling pathway	131	12309	136	13332	0.0106426	0.010201	1.04329	92162;7088;64359;23291;5218;84100;80349;55737;8861;79971;57658;84327;7473;6233;10042;122011;83999;5563;7472;1363;1856;7090;343637;6259;1454;80319;9646;7479;1952;6468;51384;80326;5336;1453;2116;59343;84870;1813;25806;7480;27185;129293;5562;9559;1455;8322;27031;23043;54361;81029;51588;85407;7477;26108;2011;9209;340419;5308;23499;51701;25928;4163;6500;27121;27122;7483;59349;50964;7482;7475;80351;845…	TMEM88;TLE1;NXN;FBXW11;CDK14;ARL6;WDR61;VPS35;LDB1;WLS;CALCOCO1;ZBED3;WNT3;RPS27A;HMGXB4;CSNK1A1L;KREMEN1;PRKAA2;WNT2;CPE;DVL2;TLE3;RSPO4;RYK;CSNK1E;CXXC4;CTR9;WNT8B;CELSR2;FBXW4;WNT16;WNT10A;PLCG2;CSNK1D;ETV2;SENP2;RSPO3;DRD2;VAX2;WNT10B;DISC1;TRABD2A;PRKAA1;VPS26A;CSNK1G2;FZD4;NPHP3;TNIK;WNT4;WNT5B;PIAS4;NKD1;WNT7B;PYGO1;MARK2;LRRFIP2;RSPO2;PITX2;MACF1;NLK;SOSTDC1;MCC;SKP1;DKK4;DKK3;WNT9A;KLHL1…	0.0452118	0.991208	biological_process
GO:0007156	homophilic cell adhesion via plasma membrane adhesion molecules	131	12309	136	13332	0.0106426	0.010201	1.04329	56140;56129;1002;1009;64405;56109;27253;1823;83259;64084;7216;57228;56110;56100;51294;9752;56111;64072;92211;9746;56145;22883;56136;56113;5100;5101;56103;389118;56114;8642;56102;64403;1952;10666;56146;1951;79633;1010;55714;9708;1004;56098;23654;1007;57453;1006;57463;60437;56112;5097;26167;1014;5099;56144;56133;65217;57717;27328;10205;56122;54798;1016;64881;56121;57549;56147;84623;147409;1824;5610…	PCDHA8;PCDHB7;CDH4;CDH11;CDH22;PCDHGA6;PCDH17;DSC1;PCDH11Y;CLSTN2;TRO;SMAGP;PCDHGA5;PCDHGB6;PCDH12;PCDHA9;PCDHGA4;CDH23;CDHR1;CLSTN3;PCDHA3;CLSTN1;PCDHA13;PCDHGA2;PCDH8;PCDH9;PCDHGB2;CDHR4;PCDHGA1;DCHS1;PCDHGB3;CDH24;CELSR2;CD226;PCDHA2;CELSR3;FAT4;CDH12;TENM3;PCDHGA8;CDH6;PCDHGC4;PLXNB2;CDH9;DSCAML1;CDH8;AMIGO1;CDH26;PCDHGA3;PCDH1;PCDHB5;CDH16;PCDH7;PCDHA4;PCDHB2;PCDH15;PCDHB16;PCDH11X;MPZL2;PCD…	0.0452118	0.991208	biological_process
GO:0015171	amino acid transmembrane transporter activity	40	11473	40	12391	0.00348645	0.00322815	1.08001	57709;6505;117247;11254;55089;340024;6506;6541;145389;124565;140679;206358;6533;28968;23428;84889;54716;6511;388662;55117;8501;6539;6507;124935;151258;123096;8140;348932;6542;92745;81539;6509;146167;54407;9057;6510;153201;6512;10991;153129	SLC7A14;SLC1A1;SLC16A10;SLC6A14;SLC38A4;SLC6A19;SLC1A2;SLC7A1;SLC38A6;SLC38A10;SLC32A1;SLC36A1;SLC6A6;SLC6A16;SLC7A8;SLC7A3;SLC6A20;SLC1A6;SLC6A17;SLC6A15;SLC43A1;SLC6A12;SLC1A3;SLC43A2;SLC38A11;SLC25A29;SLC7A5;SLC6A18;SLC7A2;SLC38A5;SLC38A1;SLC1A4;SLC38A8;SLC38A2;SLC7A6;SLC1A5;SLC36A2;SLC1A7;SLC38A3;SLC38A9	0.0457755	0.995871	molecular_function
GO:0004672	protein kinase activity	118	11473	122	12391	0.010285	0.00984586	1.0446	56155;79675;1024;100533105;9451;60493;65267;1020;10641;157285;4217;93627;6041;8491;6197;5165;9201;5563;23531;120892;9262;4117;65125;1454;984;728642;6199;4296;55681;221938;1453;84197;157;6732;5562;5164;4882;30849;101930047;23043;50488;369;5294;5163;107984138;4294;53904;23049;6788;5590;9020;51701;27330;10746;2043;101060017;1017;11183;8444;4881;23678;51265;4214;5607;5289;4750;65018;8899;5156;5586;22…	TEX14;FASTKD1;CDK8;C8orf44-SGK3;EIF2AK3;FASTKD5;WNK3;CDK5;NPRL2;PRAG1;MAP3K5;TBCK;RNASEL;MAP4K3;RPS6KA3;PDK3;DCLK1;PRKAA2;MMD;LRRK2;STK17B;MAK;WNK1;CSNK1E;CDK11B;CDK11A;RPS6KB2;MAP3K11;SCYL2;MMD2;CSNK1D;POMK;GRK3;SRPK1;PRKAA1;PDK2;NPR2;PIK3R4;LOC101930047;TNIK;MINK1;ARAF;PIK3CG;PDK1;LOC107984138;MAP3K10;MYO3A;SMG1;STK3;PRKCZ;MAP3K14;NLK;RPS6KA6;MAP3K2;EPHA4;LOC101060017;CDK2;MAP4K5;DYRK3;NPR1;SGK…	0.0467601	0.995871	molecular_function
GO:0045111	intermediate filament cytoskeleton	36	13656	36	14857	0.0026362	0.0024231	1.08795	7690;1198;90102;5716;55968;27158;9887;6595;79707;27185;2125;10763;23224;1639;55601;144501;5586;6511;1497;79991;111;10694;54617;29115;54512;51649;7728;146206;9118;100130958;9867;667;91404;23195;80233;353238	ZNF131;CLK3;PHLDB2;PSMD10;NSFL1C;NDOR1;SMG7;SMARCA2;NOL9;DISC1;EVPL;NES;SYNE2;DCTN1;DDX60;KRT80;PKN2;SLC1A6;CTNS;STN1;ADCY5;CCT8;INO80;SAP30BP;EXOSC4;MRPS23;ZNF175;CARMIL2;INA;SYCE1L;PJA2;DST;SESTD1;MDN1;FAAP100;PADI6	0.0479185	0.534833	cellular_component
GO:0043647	inositol phosphate metabolic process	38	12309	38	13332	0.00308717	0.00285029	1.08311	5332;117283;55586;80271;51477;5336;3707;3632;8811;9677;89869;113026;23262;122618;9562;51196;5331;3631;64768;9651;3628;170685;8821;253430;3633;23007;3705;11165;55190;8867;3635;9807;3613;3612;51447;3706;84812;27124	PLCB4;IP6K3;MIOX;ITPKC;ISYNA1;PLCG2;ITPKB;INPP5A;GALR2;PPIP5K1;PLCZ1;PLCD3;PPIP5K2;PLD4;MINPP1;PLCE1;PLCB3;INPP4A;IPPK;PLCH2;INPP1;NUDT10;INPP4B;IPMK;INPP5B;PLCH1;ITPK1;NUDT3;NUDT11;SYNJ1;INPP5D;IP6K1;IMPA2;IMPA1;IP6K2;ITPKA;PLCD4;INPP5J	0.0479222	0.991208	biological_process
GO:0042632	cholesterol homeostasis	38	12309	38	13332	0.00308717	0.00285029	1.08311	8399;344;26119;27329;340895;84649;57048;10062;116285;4864;57540;9969;338328;7851;345;7494;116150;116519;2167;1645;7376;29099;2494;10577;27346;10938;100652777;2170;6296;3638;2538;8435;949;9388;55004;55937;29116;6646	PLA2G10;APOC2;LDLRAP1;ANGPTL3;MALRD1;DGAT2;PLSCR3;NR1H3;ACSM1;NPC1;DISP3;MED13;GPIHBP1;MALL;APOC3;XBP1;NUS1;APOA5;FABP4;AKR1C1;NR1H2;COMMD9;NR5A2;NPC2;TMEM97;EHD1;LOC100652777;FABP3;ACSM3;INSIG1;G6PC;SOAT2;SCARB1;LIPG;LAMTOR1;APOM;MYLIP;SOAT1	0.0479222	0.991208	biological_process
GO:0043123	positive regulation of I-kappaB kinase/NF-kappaB signaling	96	12309	99	13332	0.00779917	0.00742574	1.05029	9218;286343;11043;51704;80762;10475;55072;80833;1936;79971;5581;60401;10783;6885;6233;4055;148022;6398;56829;353376;10616;972;56674;54106;23636;1491;2316;3661;10346;10333;92140;93978;2280;124583;7329;84336;387;79155;9020;497661;84962;57506;26057;23118;222643;51246;7188;2534;10206;27032;684;65018;51026;55223;55765;79594;54862;8600;57162;3654;6574;4919;29110;11214;10913;28952;54602;7334;55504;57161…	VAPA;LURAP1L;MID2;GPRC5B;NDFIP1;TRIM38;RNF31;APOL3;EEF1D;WLS;PRKCE;EDA2R;NEK6;MAP3K7;RPS27A;LTBR;TICAM1;SECTM1;ZC3HAV1;TICAM2;RBCK1;CD74;TMEM9B;TLR9;NUP62;CTH;FLNA;IRF3;TRIM22;TLR6;MTDH;CLEC6A;FKBP1A;CANT1;UBE2I;TMEM101;RHOA;TNIP2;MAP3K14;C18orf32;AJUBA;MAVS;ANKRD17;TAB2;UNC5CL;SHISA5;TRAF5;FYN;TRIM13;ATP2C1;BST2;PINK1;GOLT1B;TRIM62;INAVA;MUL1;CC2D1A;TNFSF11;PELI1;IRAK1;SLC20A1;ROR1;TBK1;AKAP13;E…	0.0484527	0.991208	biological_process
GO:0030672	synaptic vesicle membrane	56	13656	57	14857	0.00410076	0.00383658	1.06886	9900;6857;90019;192683;6804;6844;1756;140679;6854;1813;9899;6843;9381;79007;9144;24141;246213;55530;55861;23208;255057;6861;388662;9066;9145;9143;6570;3382;127262;127833;55361;148281;8448;26503;116841;9522;120892;54910;22987;5799;273;10059;84937;91683;7781;57084;143425;79772;23546;84062;23557;57030;23312;8224;22895;133308	SV2A;SYT1;SYT8;SCAMP5;STX1A;VAMP2;DMD;SLC32A1;SYN2;DRD2;SV2B;VAMP1;OTOF;DBNDD1;SYNGR2;LAMP5;SLC17A8;SVOP;DBNDD2;SYT11;CBARP;SYT5;SLC6A17;SYT7;SYNGR1;SYNGR3;SLC18A1;ICA1;TPRG1L;SYT2;PI4K2A;SYT6;DOC2A;SLC17A5;SNAP47;SCAMP1;LRRK2;SEMA4C;SV2C;PTPRN2;AMPH;DNM1L;ZNRF1;SYT12;SLC30A3;SLC17A6;SYT9;MCTP1;SYNGR4;DTNBP1;SNAPIN;SLC17A7;DMXL2;SYN3;RPH3A;SLC9B2	0.0489586	0.537767	cellular_component
GO:0045892	negative regulation of transcription, DNA-templated	339	12309	358	13332	0.0275408	0.0268527	1.02563	7644;27086;54815;84159;9044;8861;107986908;23468;253461;26149;79697;56956;730051;50945;3516;391004;3065;5796;115677;7023;1488;3428;163255;25942;23532;84913;860;79576;54880;64750;54361;7141;118738;51588;79365;138151;51720;4294;6096;6934;332;81559;6945;7021;29117;441871;84775;10614;49854;10013;8242;84891;150572;55806;4188;10971;5451;374900;102723796;51804;8403;284252;5813;55915;107986096;9500;1998;…	ZNF91;FOXP1;GATAD2A;ARID5B;BTAF1;LDB1;LOC107986908;CBX5;ZBTB38;ZNF658;RIOX1;LHX9;ZNF814;TBX22;RBPJ;PRAMEF17;HDAC1;PTPRK;NOSTRIN;TFAP4;CTBP2;IFI16;ZNF540;SIN3A;PRAME;ATOH8;RUNX2;NKAP;BCOR;SMURF2;WNT4;TNP1;ZNF488;PIAS4;BHLHE41;NACC2;UIMC1;MAP3K10;RORB;TCF7L2;BIRC5;TRIM11;MLX;TFAP2B;BRD7;PRAMEF7;ZNF607;HEXIM1;ZBTB21;HDAC6;KDM5C;ZSCAN10;SMYD1;HR;MDFI;YWHAQ;POU2F1;ZNF568;TLE7;SIX4;SOX14;KCTD1;PURA;LAN…	0.0489722	0.991208	biological_process
GO:0004386	helicase activity	39	11473	39	12391	0.00339929	0.00314745	1.08001	11269;8467;1975;9879;1973;84181;6595;375748;84083;91646;55601;9044;2963;254394;6594;7458;10146;8458;89797;91351;79132;54821;85441;6832;4343;5976;23586;64135;1656;84515;10847;546;1107;23132;257218;9931;3070;1763;80205	DDX19B;SMARCA5;EIF4B;DDX46;EIF4A1;CHD6;SMARCA2;ERCC6L2;ZRANB3;TDRD12;DDX60;BTAF1;GTF2F2;MCM9;SMARCA1;EIF4H;G3BP1;TTF2;NAV2;DDX60L;DHX58;ERCC6L;HELZ2;SUPV3L1;MOV10;UPF1;DDX58;IFIH1;DDX6;MCM8;SRCAP;ATRX;CHD3;RAD54L2;SHPRH;HELZ;HELLS;DNA2;CHD9	0.0494507	0.995871	molecular_function
GO:0008289	lipid binding	99	11473	102	12391	0.00862895	0.00823178	1.04825	7415;51100;80832;344;55040;51297;10125;128861;54874;9685;3069;345456;2173;80833;23344;2172;114880;116519;309;149954;79777;161;81575;93343;23760;4547;9294;118987;55283;114883;8698;9322;2864;375189;134526;1903;2865;2171;57605;23780;128859;1173;91452;9754;23566;10809;6457;516;56910;83394;387680;27128;517;93664;80230;2011;646480;518;80341;4779;9267;22905;8542;1622;2241;51228;29763;84747;4056;9266;808…	VCP;SH3GLB1;APOL4;APOC2;EPN3;BPIFA1;RASGRP1;BPIFA3;FNBP1L;CLINT1;HDLBP;PFN3;FABP7;APOL3;ESYT1;FABP6;OSBPL6;APOA5;ANXA6;BPIFB4;ACBD4;AP2A2;APOLD1;MVB12A;PITPNB;MTTP;S1PR2;PDZD8;MCOLN3;OSBPL9;S1PR4;TRIP10;FFAR1;PFN4;ACOT12;S1PR3;FFAR3;FABP5;PITPNM2;APOL2;BPIFB6;AP2M1;ACBD5;STARD8;LPAR3;STARD10;SH3GL3;ATP5MC1;STARD7;PITPNM3;WASHC2A;CYTH4;ATP5MC2;CADPS2;RUFY1;MARK2;FABP9;ATP5MC3;BPIFB2;NFE2L1;CYTH1;E…	0.049975	0.995871	molecular_function
GO:0004713	protein tyrosine kinase activity	61	11473	62	12391	0.00531683	0.00500363	1.06259	8444;8798;2241;2534;1198;5753;57396;57410;7272;10188;660;9542;7525;5605;1438;8711;11160;4750;145957;5604;685;2248;8445;2069;2185;6725;2066;8817;6714;11064;5606;10420;7465;7273;5609;1196;5747;4145;4067;3791;7016;6098;9031;2268;2444;4914;1439;1523;2252;8823;5607;3055;10645;4058;2242;2249;640;25778;5608;2048;3320	DYRK3;DYRK4;FER;FYN;CLK3;PTK6;CLK4;SCYL1;TTK;TNK2;BMX;NRG2;YES1;MAP2K2;CSF2RA;TNK1;ERLIN2;NEK1;NRG4;MAP2K1;BTC;FGF3;DYRK2;EREG;PTK2B;SRMS;ERBB4;FGF18;SRC;CNTRL;MAP2K3;TESK2;WEE1;TTN;MAP2K7;CLK2;PTK2;MATK;LYN;KDR;TESK1;ROS1;BAZ1B;FGR;FRK;NTRK1;CSF2RB;CUX1;FGF7;FGF16;MAP2K5;HCK;CAMKK2;LTK;FES;FGF4;BLK;DSTYK;MAP2K6;EPHB2;HSP90AA1	0.0500374	0.995871	molecular_function
GO:0008083	growth factor activity	80	11473	82	12391	0.00697289	0.00661771	1.05367	1435;2259;23529;50810;146433;2248;56034;7042;7422;3777;105371371;4969;9135;8909;7425;2253;4838;2671;6997;685;2661;29948;9210;734;3068;4192;5154;51816;10220;346389;2657;2668;441549;10675;9535;4909;7044;4902;83729;4908;145957;5228;2069;151449;8817;649;51293;10718;7423;7424;3479;9965;8823;2252;3084;10637;79874;2249;7039;2764;27329;80310;9542;8190;7873;5623;3565;5008;392255;9048;265;3626;2254;90070;7…	CSF1;FGF14;CLCF1;HDGFL3;IL34;FGF3;PDGFC;TGFB2;VEGFA;KCNK3;LOC105371371;OGN;RABEP1;ENDOU;VGF;FGF8;NODAL;GFER;TDGF1;BTC;GDF9;OSGIN1;BMP15;OSGIN2;HDGF;MDK;PDGFA;ADA2;GDF11;MACC1;GDF1;GDNF;CDNF;CSPG5;GMFG;NTF4;LEFTY2;NRTN;INHBE;NTF3;NRG4;PGF;EREG;GDF7;FGF18;BMP1;CD320;NRG3;VEGFB;VEGFC;IGF1;FGF19;FGF16;FGF7;NRG1;LEFTY1;RABEP2;FGF4;TGFA;GMFB;ANGPTL3;PDGFD;NRG2;MIA;MANF;PSPN;IL4;OSM;GDF6;ARTN;AMELX;INHB…	0.0517654	0.995871	molecular_function
GO:0032956	regulation of actin cytoskeleton organization	37	12309	37	13332	0.00300593	0.00277528	1.08311	284266;57216;3273;2909;128272;3611;253260;10458;684;4035;2039;683;7042;5066;2824;2044;5154;23616;9026;55704;9344;57822;9620;8558;11151;7984;64223;93663;85458;1946;23433;9912;54959;23122;11211;6093;57551	SIGLEC15;VANGL2;HRG;ARHGAP35;ARHGEF19;ILK;RICTOR;BAIAP2;BST2;LRP1;DMTN;BST1;TGFB2;PAM;GPM6B;EPHA5;PDGFA;SH3BP1;HIP1R;CCDC88A;TAOK2;GRHL3;CELSR1;CDK10;CORO1A;ARHGEF5;MLST8;ARHGAP18;DIXDC1;EFNA5;RHOQ;ARHGAP44;ODAM;CLASP2;FZD10;ROCK1;TAOK1	0.051917	0.991208	biological_process
GO:0007613	memory	37	12309	37	13332	0.00300593	0.00277528	1.08311	4009;6543;6547;478;3269;3776;51247;342371;57144;57338;100132074;2903;266977;85358;25769;81832;54207;2695;10769;1812;23152;6860;3710;41;22986;3678;1139;8997;4010;1268;3084;3675;123803;84896;1141;50801;9757	LMX1A;SLC8A2;SLC8A3;ATP1A3;HRH1;KCNK2;PAIP2;ATXN1L;PAK5;JPH3;FOXO6;GRIN2A;ADGRF1;SHANK3;SLC24A2;NETO1;KCNK10;GIP;PLK2;DRD1;CIC;SYT4;ITPR3;ASIC1;SORCS3;ITGA5;CHRNA7;KALRN;LMX1B;CNR1;NRG1;ITGA3;NTAN1;ATAD1;CHRNB2;KCNK4;KMT2B	0.051917	0.991208	biological_process
GO:0031234	extrinsic component of cytoplasmic side of plasma membrane	55	13656	56	14857	0.00402753	0.00376927	1.06852	3845;2241;2534;9265;5753;30820;9402;2885;1742;10188;112574;660;7525;145781;8711;10750;29127;10243;2185;8514;5127;6725;6277;5996;6714;10160;246329;400581;7006;23263;4145;5747;85397;4067;55359;57488;146206;2268;387;2444;8826;1269;7881;83850;84174;51429;3055;6503;94056;7294;2242;9267;27131;488;640	KRAS;FER;FYN;CYTH3;PTK6;KCNIP1;GRAP2;GRB2;DLG4;TNK2;SNX18;BMX;YES1;GCOM1;TNK1;GRAP;RACGAP1;GPHN;PTK2B;KCNAB2;CDK16;SRMS;S100A6;RGS1;SRC;FARP1;STAC3;GRAPL;TEC;MCF2L;MATK;PTK2;RGS8;LYN;STYK1;ESYT2;CARMIL2;FGR;RHOA;FRK;IQGAP1;CNR2;KCNAB1;ESYT3;SLA2;SNX9;HCK;SLA;SYAP1;TXK;FES;CYTH1;SNX5;ATP2A2;BLK	0.052499	0.567645	cellular_component
GO:0001078	transcriptional repressor activity, RNA polymerase II proximal promoter sequence-specific DNA binding	98	11473	101	12391	0.00854179	0.00815108	1.04793	79759;6721;4149;7050;27086;9208;50674;23316;1602;9603;579;7181;2307;146198;7593;84504;7541;79733;85508;57215;9745;7528;3428;55657;51222;6097;6668;94234;3661;5458;7832;391723;4825;6913;430;23040;9421;7707;571;54626;10732;79365;138151;283571;4084;388585;5308;145258;4779;7025;8553;23414;55509;23186;23528;390992;53335;4783;6943;7101;152518;155061;54862;3297;128553;161882;51085;83855;339344;3642;6498;…	ZNF668;SREBF2;MAX;TGIF1;FOXP1;LRRFIP1;NEUROG3;CUX2;DACH1;NFE2L3;NKX3-2;NR2C1;FOXS1;ZFP90;MZF1;NKX6-2;ZBTB14;E2F8;SCRT2;THAP11;ZNF536;YY1;IFI16;ZNF692;ZNF219;RORC;SP2;FOXQ1;IRF3;POU4F2;BTG2;HELT;NKX6-1;TBX15;ASCL2;MYT1L;HAND1;ZNF148;BACH1;HES2;TCFL5;BHLHE41;NACC2;PROX2;MXD1;HES5;PITX2;GSC;NFE2L1;NR2F1;BHLHE40;ZFPM2;BATF3;RCOR1;ZNF281;HES3;BCL11A;NFIL3;TCF21;NR2E1;NFXL1;ZNF746;CC2D1A;HSF1;TSHZ2;ZFP…	0.0526201	0.995871	molecular_function
GO:0000226	microtubule cytoskeleton organization	58	12309	59	13332	0.004712	0.00442544	1.06475	79649;10297;56647;85440;23271;4140;1783;57662;2241;4137;6900;51143;9053;10376;4281;90102;8882;23363;27185;150465;55012;256714;1020;283431;6651;4139;4135;6905;5048;7283;166614;4130;5901;6314;157922;1267;2009;54986;7465;9820;8674;5747;55700;2011;5590;79929;667;10579;23113;23332;5116;146057;55755;25897;23122;83987;1400;8409	MAP7D3;APC2;BCCIP;DOCK7;CAMSAP2;MARK3;DYNC1LI2;CAMSAP3;FER;MAPT;CNTN2;DYNC1LI1;MAP7;TUBA1B;MID1;PHLDB2;ZPR1;OBSL1;DISC1;TTL;PPP2R3C;MAP7D2;CDK5;GAS2L3;SON;MARK1;MAP6;TBCE;PAFAH1B1;TUBG1;DCLK2;MAP1A;RAN;ATXN7;CAMSAP1;CNP;EML1;ULK4;WEE1;CUL7;VAMP4;PTK2;MAP7D1;MARK2;PRKCZ;MAP6D1;DST;TACC2;CUL9;CLASP1;PCNT;TTBK2;CDK5RAP2;RNF19A;CLASP2;CCDC8;CRMP1;UXT	0.0527821	0.991208	biological_process
GO:0007254	JNK cascade	36	12309	36	13332	0.00292469	0.00270027	1.08311	9175;7786;2873;4296;10221;2259;5599;257397;148170;1852;23542;9459;4217;3656;10392;4868;8767;136;6885;6233;50488;2874;5609;8491;3654;10454;4294;10045;7334;5601;55504;5871;2257;23118;10044;1399	MAP3K13;MAP3K12;GPS1;MAP3K11;TRIB1;FGF14;MAPK8;TAB3;CDC42EP5;DUSP9;MAPK8IP2;ARHGEF6;MAP3K5;IRAK2;NOD1;NPHS1;RIPK2;ADORA2B;MAP3K7;RPS27A;MINK1;GPS2;MAP2K7;MAP4K3;IRAK1;TAB1;MAP3K10;SH2D3A;UBE2N;MAPK9;TNFRSF19;MAP4K2;FGF12;TAB2;SH2D3C;CRKL	0.0562445	0.991208	biological_process
GO:0061337	cardiac conduction	36	12309	36	13332	0.00292469	0.00270027	1.08311	775;779;59285;55799;30820;60598;6324;3751;3759;30818;3761;3775;786;27091;3768;10369;784;783;9992;93589;4205;9424;57731;3777;27092;781;59283;3770;30819;776;9254;3750;782;785;6331;10368	CACNA1C;CACNA1S;CACNG6;CACNA2D3;KCNIP1;KCNK15;SCN1B;KCND2;KCNJ2;KCNIP3;KCNJ4;KCNK1;CACNG1;CACNG5;KCNJ12;CACNG2;CACNB3;CACNB2;KCNE2;CACNA2D4;MEF2A;KCNK6;SPTBN4;KCNK3;CACNG4;CACNA2D1;CACNG8;KCNJ14;KCNIP2;CACNA1D;CACNA2D2;KCND1;CACNB1;CACNB4;SCN5A;CACNG3	0.0562445	0.991208	biological_process
GO:0007157	heterophilic cell-cell adhesion via plasma membrane cell adhesion molecules	36	12309	36	13332	0.00292469	0.00270027	1.08311	214;2895;1002;79633;55714;1525;11141;57863;22859;347902;8763;26011;1000;253559;923;199731;7369;57463;57228;386724;91179;5818;10178;259197;869;3678;5819;23705;56253;201633;25945;57451;22871;120425;8642;10666	ALCAM;GRID2;CDH4;FAT4;TENM3;CXADR;IL1RAPL1;CADM3;ADGRL1;AMIGO2;CD164;TENM4;CDH2;CADM2;CD6;CADM4;UMOD;AMIGO1;SMAGP;AMIGO3;SCARF2;NECTIN1;TENM1;NCR3;CBLN1;ITGA5;NECTIN2;CADM1;CRTAM;TIGIT;NECTIN3;TENM2;NLGN1;JAML;DCHS1;CD226	0.0562445	0.991208	biological_process
GO:1903561	extracellular vesicle	34	13656	34	14857	0.00248975	0.00228848	1.08795	5864;2199;5270;91947;6709;478;221074;492;5110;56944;26160;1293;11253;476;477;10085;92714;5949;8722;1292;2771;5549;7280;4891;2823;30008;6558;4240;2893;1303;4969;10015;10383;481	RAB3A;FBLN2;SERPINE2;ARRDC4;SPTAN1;ATP1A3;SLC39A12;ATP2B3;PCMT1;OLFML3;IFT172;COL6A3;MAN1B1;ATP1A1;ATP1A2;EDIL3;ARRDC1;RBP3;CTSF;COL6A2;GNAI2;PRELP;TUBB2A;SLC11A2;GPM6A;EFEMP2;SLC12A2;MFGE8;GRIA4;COL12A1;OGN;PDCD6IP;TUBB4B;ATP1B1	0.0567409	0.598571	cellular_component
GO:0016607	nuclear speck	289	13656	306	14857	0.0211629	0.0205964	1.02751	170261;55898;5930;23360;10072;143684;9410;10465;23326;9907;644353;54815;5093;79933;219988;23524;6835;7919;6426;140890;4929;11176;9541;25957;25776;51631;10783;51319;9733;11193;25936;10286;23774;10284;22927;84656;374395;8394;5563;56339;85417;9802;112268092;124790;10772;34;51533;5356;3835;84844;54890;9343;144455;6625;10946;23198;51503;80712;9775;113246;9646;29883;190;9584;10450;9739;79068;115677;342…	ZCCHC12;UNC45A;RBBP6;FNBP4;DPP3;FAM76B;SNRNP40;PPIH;USP22;AP5Z1;ZCCHC18;GATAD2A;PCBP1;SYNPO2L;PATL1;SRRM2;SURF2;DDX39B;SRSF1;SREK1;NR4A2;BAZ2A;CIR1;PNISR;CBY1;LUC7L2;NEK6;RSRC1;SART3;WBP4;NSL1;BCAS2;BRD1;SAP18;HABP4;GLYR1;TMEM179B;PIP5K1A;PRKAA2;METTL3;CCNB3;DAZAP2;LOC112268092;HEXIM2;SRSF10;ACADM;PHF7;PLRG1;KIF22;PHF5A;ALKBH5;EFTUD2;E2F7;SNRNP70;SF3A3;PSME4;CWC15;ESX1;EIF4A3;C12orf57;CTR9;CNOT7;…	0.0570891	0.598571	cellular_component
GO:0050900	leukocyte migration	75	12309	77	13332	0.0060931	0.00577558	1.05498	2854;6693;9672;50848;9255;2734;6520;29802;6385;23657;961;2534;965;57126;1525;9056;23759;8797;7525;83700;728;55423;1084;90952;5669;23428;483;3655;5291;3684;1088;51744;9046;6383;51206;4680;3687;962;2856;83953;8793;56301;5142;2817;4067;2358;1048;54210;2886;8795;2359;2207;119;8140;482;159296;5296;3678;58494;5144;2888;3685;9057;11136;3675;107987248;120425;51378;140885;2302;972;3635;481;23539;6093	GPR32;SPN;SDC3;F11R;AIMP1;GLG1;SLC3A2;VPREB3;SDC4;SLC7A11;CD47;FYN;CD58;CD177;CXADR;SLC7A7;PPIL2;TNFRSF10A;YES1;JAM3;C5AR1;SIRPG;CEACAM3;ESAM;PSG1;SLC7A8;ATP1B3;ITGA6;PIK3CB;ITGAM;CEACAM8;CD244;DOK2;SDC2;GP6;CEACAM6;ITGAX;CD48;GPR33;FCAMR;TNFRSF10D;SLC7A10;PDE4B;GPC1;LYN;FPR2;CEACAM5;TREM1;GRB7;TNFRSF10B;FPR3;FCER1G;ADD2;SLC7A5;ATP1B2;NKX2-3;PIK3R2;ITGA5;JAM2;PDE4D;GRB14;ITGAV;SLC7A6;SLC7A9;ITGA3…	0.0585539	0.991208	biological_process
GO:0048010	vascular endothelial growth factor receptor signaling pathway	35	12309	35	13332	0.00284345	0.00262526	1.08311	8829;25759;2534;63916;10458;8440;2321;5228;5291;4689;2185;7494;659;8828;6461;1432;23191;3791;25865;7867;1793;7422;5296;7423;10163;3685;7424;55845;7410;4690;3071;9047;10787;6093;3320	NRP1;SHC2;FYN;ELMO2;BAIAP2;NCK2;FLT1;PGF;PIK3CB;NCF4;PTK2B;XBP1;BMPR2;NRP2;SHB;MAPK14;CYFIP1;KDR;PRKD2;MAPKAPK3;DOCK1;VEGFA;PIK3R2;VEGFB;WASF2;ITGAV;VEGFC;BRK1;VAV2;NCK1;NCKAP1L;SH2D2A;NCKAP1;ROCK1;HSP90AA1	0.0609323	0.991208	biological_process
GO:0045665	negative regulation of neuron differentiation	35	12309	35	13332	0.00284345	0.00262526	1.08311	6496;6900;22882;4009;1756;7161;7101;27257;57540;8929;56478;64843;10363;3398;57534;10660;2737;58190;6658;388585;1656;25871;5469;282969;28514;85458;1840;9283;440275;27339;152330;55755;9745;79191;3670	SIX3;CNTN2;ZHX2;LMX1A;DMD;TP73;NR2E1;LSM1;DISP3;PHOX2B;EIF4ENIF1;ISL2;HMG20A;ID2;MIB1;LBX1;GLI3;CTDSP1;SOX3;HES5;DDX6;NEPRO;MED1;FUOM;DLL1;DIXDC1;DTX1;GPR37L1;EIF2AK4;PRPF19;CNTN4;CDK5RAP2;ZNF536;IRX3;ISL1	0.0609323	0.991208	biological_process
GO:0043966	histone H3 acetylation	35	12309	35	13332	0.00284345	0.00262526	1.08311	11091;55140;8464;112869;51562;9767;5187;56655;23522;54107;55689;84289;10629;57325;27097;79960;6885;9913;23774;7862;51176;1810;147166;26610;11143;6871;117143;8850;51616;10626;27154;23338;2648;10474;100303755	WDR5;ELP3;SUPT3H;SGF29;MBIP;JADE3;PER1;POLE4;KAT6B;POLE3;YEATS2;ING5;TAF6L;KAT14;TAF5L;JADE1;MAP3K7;SUPT7L;BRD1;BRPF1;LEF1;DR1;TRIM16L;ELP4;KAT7;TADA2A;TADA1;KAT2B;TAF9B;TRIM16;BRPF3;JADE2;KAT2A;TADA3;PET117	0.0609323	0.991208	biological_process
GO:0071277	cellular response to calcium ion	35	12309	35	13332	0.00284345	0.00262526	1.08311	4208;6857;1393;4761;27132;3707;29957;79085;125981;2021;221184;2039;27101;2822;3208;8904;79800;9362;1800;444;107;8826;4205;118;8895;29904;5515;22871;10156;825;65125;63928;10105;57192;6331	MEF2C;SYT1;CRHBP;NEUROD2;CPNE7;ITPKB;SLC25A24;SLC25A23;ACER1;ENDOG;CPNE2;DMTN;CACYBP;GPLD1;HPCA;CPNE1;CARF;CPNE6;DPEP1;ASPH;ADCY1;IQGAP1;MEF2A;ADD1;CPNE3;EEF2K;PPP2CA;NLGN1;RASA4;CAPN3;WNK1;CHP2;PPIF;MCOLN1;SCN5A	0.0609323	0.991208	biological_process
GO:0031532	actin cytoskeleton reorganization	35	12309	35	13332	0.00284345	0.00262526	1.08311	8829;8476;79778;2241;5341;1525;2316;11132;64098;253260;27032;59341;5898;4289;23043;50488;9024;9855;55561;3645;387;9294;1901;26037;8477;2252;5590;55742;84062;8572;26053;84168;221692;7430;8394	NRP1;CDC42BPA;MICALL2;FER;PLEK;CXADR;FLNA;CAPN10;PARVG;RICTOR;ATP2C1;TRPV4;RALA;MKLN1;TNIK;MINK1;BRSK2;FARP2;CDC42BPG;INSRR;RHOA;S1PR2;S1PR1;SIPA1L1;GPR65;FGF7;PRKCZ;PARVA;DTNBP1;PDLIM4;AUTS2;ANTXR1;PHACTR1;EZR;PIP5K1A	0.0609323	0.991208	biological_process
GO:0043687	post-translational protein modification	260	12309	274	13332	0.0211228	0.0205521	1.02777	5715;26118;5693;5864;5954;1435;54587;2200;29106;146330;23291;5929;142686;5717;5683;5721;150726;79642;5875;5719;899;92591;140462;1758;7347;89890;11167;84727;80344;116519;10116;11320;3698;51667;4924;3912;90135;5702;55294;8453;80028;136371;401036;347527;25793;57542;54461;84141;140459;5713;126433;23198;54876;4738;51725;122416;79176;5701;414;81876;5699;26224;10987;56975;10489;1471;5708;84261;6468;1098…	PSMD9;WSB1;PSMB5;RAB3A;RCN1;CSF1;MXRA8;FBN1;SCG3;FBXL16;FBXW11;RBBP5;ASB14;PSMD11;PSMA2;PSME2;FBXO41;ARSJ;RABGGTA;PSMD13;CCNF;ASB16;ASB9;DMP1;UCHL3;KBTBD6;FSTL1;SPSB2;DCAF11;APOA5;FEM1B;MGAT4A;ITIH2;NUB1;NUCB1;LAMB1;BTBD6;PSMC3;FBXW7;CUL2;FBXL18;ASB10;ASB18;ARSH;FBXO7;KLHL42;FBXW5;EVA1A;ASB6;PSMD7;FBXO27;PSME4;DCAF16;NEDD8;FBXO40;ANKRD9;FBXL15;PSMC2;ARSD;RAB1B;PSMB10;FBXL3;COPS5;FAM20C;LRRC41;CST…	0.0613553	0.991208	biological_process
GO:0016235	aggresome	33	13656	33	14857	0.00241652	0.00222118	1.08795	3225;9866;55437;22803;9695;140545;1938;23224;29979;8878;5588;221960;27129;9463;57713;2268;9816;23390;29110;1856;3232;23523;57565;7541;51622;5905;10013;221044;91607;26297;5663;80174;11279	HOXC9;TRIM66;STRADB;XRN2;EDEM1;RNF32;EEF2;SYNE2;UBQLN1;SQSTM1;PRKCQ;CCZ1B;HSPB7;PICK1;SFMBT2;FGR;URB2;ZDHHC17;TBK1;DVL2;HOXD3;CABIN1;KLHL14;ZBTB14;CCZ1;RANGAP1;HDAC6;UCMA;SLFN11;SERGEF;PSEN1;DBF4B;KLF8	0.0617432	0.619222	cellular_component
GO:0042645	mitochondrial nucleoid	33	13656	33	14857	0.00241652	0.00222118	1.08795	54931;37;7978;7019;3032;64216;116447;60493;11232;292;6472;79736;22907;22868;5442;51106;2926;3030;6742;6832;10128;26073;9361;506;7417;10845;7284;1629;80298;84300;1763;55379;55794	TRMT10C;ACADVL;MTERF1;TFAM;HADHB;TFB2M;TOP1MT;FASTKD5;POLG2;SLC25A5;SHMT2;TEFM;DHX30;FASTKD2;POLRMT;TFB1M;GRSF1;HADHA;SSBP1;SUPV3L1;LRPPRC;POLDIP2;LONP1;ATP5F1B;VDAC2;CLPX;TUFM;DBT;MTERF2;UQCC2;DNA2;LRRC59;DDX28	0.0617432	0.619222	cellular_component
GO:0030173	integral component of Golgi membrane	33	13656	33	14857	0.00241652	0.00222118	1.08795	51124;8460;9159;113419;91252;57134;55331;166929;29914;11079;5986;100533496;10237;347734;340485;55501;100507003;142891;51000;64921;6860;259230;128637;169714;10897;201158;9583;780776;90522;5768;51030;25972;84912	IER3IP1;TPST1;PCSK7;TEX261;SLC39A13;MAN1C1;ACER3;SGMS2;UBIAD1;RER1;RFNG;TVP23C-CDRT4;SLC35B1;SLC35B2;ACER2;CHST12;GFY;SAMD8;SLC35B3;CASD1;SYT4;SGMS1;TBC1D20;QSOX2;YIF1A;TVP23C;ENTPD4;TVP23A;YIF1B;QSOX1;TVP23B;UNC50;SLC35B4	0.0617432	0.619222	cellular_component
GO:0004715	non-membrane spanning protein tyrosine kinase activity	36	11473	36	12391	0.0031378	0.00290533	1.08001	79834;2241;2534;5753;2885;9402;10188;660;8711;7525;10750;157285;2185;8576;6725;1195;6714;8767;7465;400581;7006;4145;5747;4067;55359;494551;9031;2268;2444;84174;6503;3055;7294;2242;91461;640	PEAK1;FER;FYN;PTK6;GRB2;GRAP2;TNK2;BMX;TNK1;YES1;GRAP;PRAG1;PTK2B;STK16;SRMS;CLK1;SRC;RIPK2;WEE1;GRAPL;TEC;MATK;PTK2;LYN;STYK1;WEE2;BAZ1B;FGR;FRK;SLA2;SLA;HCK;TXK;FES;PKDCC;BLK	0.0623408	0.995871	molecular_function
GO:0001047	core promoter binding	36	11473	36	12391	0.0031378	0.00290533	1.08001	23528;4656;6908;27161;27316;170506;55269;4841;50674;3192;406;7494;57658;7709;4862;2146;2005;4520;9759;6932;10014;9705;144455;79733;5469;3642;2103;10013;257101;10379;3065;9575;26523;55749;3428;6294	ZNF281;MYOG;TBP;AGO2;RBMX;DHX36;PSPC1;NONO;NEUROG3;HNRNPU;ARNTL;XBP1;CALCOCO1;ZBTB17;NPAS2;EZH2;ELK4;MTF1;HDAC4;TCF7;HDAC5;ST18;E2F7;E2F8;MED1;INSM1;ESRRB;HDAC6;ZNF683;IRF9;HDAC1;CLOCK;AGO1;CCAR1;IFI16;SAFB	0.0623408	0.995871	molecular_function
GO:0003707	steroid hormone receptor activity	36	11473	36	12391	0.0031378	0.00290533	1.08001	2516;6097;9572;54852;7101;11057;10062;85315;8431;2104;9970;4929;2063;164091;79957;344838;7376;7181;2494;7068;5468;5915;6095;7026;6256;7067;6258;2103;6096;2649;10424;7025;190;9975;7182;6257	NR5A1;RORC;NR1D1;PAQR5;NR2E1;ABHD2;NR1H3;PAQR8;NR0B2;ESRRG;NR1I3;NR4A2;NR2F6;PAQR7;PAQR6;PAQR9;NR1H2;NR2C1;NR5A2;THRB;PPARG;RARB;RORA;NR2F2;RXRA;THRA;RXRG;ESRRB;RORB;NR6A1;PGRMC2;NR2F1;NR0B1;NR1D2;NR2C2;RXRB	0.0623408	0.995871	molecular_function
GO:0008092	cytoskeletal protein binding	36	11473	36	12391	0.0031378	0.00290533	1.08001	230;1861;9033;11155;5775;286187;11132;29763;1020;29993;288;64097;9231;5774;10126;10160;57669;26092;9855;6546;2318;27295;84665;2170;10580;11151;55327;11252;9501;84978;226;29116;257019;88;54566;83481	ALDOC;TOR1A;PKD2L1;LDB3;PTPN4;PPP1R42;CAPN10;PACSIN3;CDK5;PACSIN1;ANK3;EPB41L4A;DLG5;PTPN3;DNAL4;FARP1;EPB41L5;TOR1AIP1;FARP2;SLC8A1;FLNC;PDLIM3;MYPN;FABP3;SORBS1;CORO1A;LIN7C;PACSIN2;RPH3AL;FRMD5;ALDOA;MYLIP;FRMD3;ACTN2;EPB41L4B;EPPK1	0.0623408	0.995871	molecular_function
GO:0006888	ER to Golgi vesicle-mediated transport	124	12309	129	13332	0.0100739	0.00967597	1.04113	7415;9218;9276;2801;6712;6399;81562;1315;553115;123720;1780;8775;128637;2890;91949;6710;22820;11070;10484;9527;10134;81876;58485;340371;1294;64788;84364;90411;6711;84516;57120;51332;55738;9117;3998;11316;10597;9183;51164;57731;127845;93661;84342;372;11258;54732;51272;55860;29959;59349;79090;8729;60684;10466;65258;10959;9570;51226;113419;51143;10490;25839;23259;6709;829;8452;64689;1639;10671;29098…	VCP;VAPA;COPB2;GOLGA2;SPTBN2;TRAPPC2;LMAN2L;COPB1;PEF1;WHAMM;DYNC1I1;NAPA;TBC1D20;GRIA1;COG7;SPTB;COPG1;TMEM115;SEC23A;GOSR1;BCAP31;RAB1B;TRAPPC1;NRBP2;COL7A1;LMF1;ARFGAP2;MCFD2;SPTBN1;DCTN5;GOPC;SPTBN5;ARFGAP1;SEC22C;LMAN1;COPE;TRAPPC2B;ZW10;DCTN4;SPTBN4;GOLT1A;CAPZA3;COG8;ARCN1;DCTN3;TMED9;BET1L;ACTR10;NRBP1;KLHL12;TRAPPC6A;GBF1;TRAPPC11;COG5;MPPE1;TMED2;GOSR2;COPZ2;TEX261;DYNC1LI1;VTI1B;COG4;D…	0.0626087	0.991208	biological_process
GO:0006914	autophagy	91	12309	94	13332	0.00739296	0.00705071	1.04854	7415;51100;128866;23230;23710;54874;4218;27072;51127;84938;7494;7316;56893;55255;79735;8975;3691;120892;84141;9706;7009;83636;81876;1611;23192;57103;3428;7405;55578;643834;23274;9528;25989;8878;411;9779;8408;10133;90678;91445;9476;8678;29978;10287;81631;116442;284417;29982;23339;83734;441925;9821;5289;4864;5225;10548;9842;53917;203228;10013;10533;643847;54734;201475;29100;10193;25851;4943;310;111…	VCP;SH3GLB1;CHMP4B;VPS13A;GABARAPL1;FNBP1L;RAB8A;VPS41;TRIM17;ATG4C;XBP1;UBC;UBQLN4;WDR41;TBC1D17;USP13;ITGB4;LRRK2;EVA1A;ULK2;TMBIM6;C19orf12;RAB1B;DAP;ATG4B;TIGAR;IFI16;UVRAG;SUPT20H;PGA3;CLEC16A;TMEM59;ULK3;SQSTM1;ARSB;TBC1D5;ULK1;OPTN;LRSAM1;RNF185;NAPSA;BECN1;UBQLN2;RGS19;MAP1LC3B;RAB39B;TMEM150B;NRBF2;VPS39;ATG10;BECN2;RB1CC1;PIK3C3;NPC1;PGC;TM9SF1;PLEKHM1;RAB24;C9orf72;HDAC6;ATG7;PGA4;RAB3…	0.0631881	0.991208	biological_process
GO:0055037	recycling endosome	86	13656	89	14857	0.0062976	0.00599044	1.05127	287;1317;23250;100533105;7846;79065;26056;285195;57826;1238;29058;5912;23426;27229;57533;79735;1780;26276;23200;8934;4891;2890;55532;150368;9135;10564;23432;26119;9873;5872;64284;144717;164;23043;387849;8408;201627;89848;83590;23080;63894;2837;53354;6293;9912;23678;55111;10490;149466;150684;6653;23208;10079;9341;7283;359;55610;55275;51552;9230;414918;79772;26994;8766;1318;9482;100287171;27342;867…	ANK2;SLC31A1;ATP11A;C8orf44-SGK3;TUBA1A;ATG9A;RAB11FIP5;SLC9A9;RAP2C;ACKR2;TMEM230;RAP2B;GRIP1;TUBGCP4;TBC1D14;TBC1D17;DYNC1I1;VPS33B;ATP11B;RAB29;SLC11A2;GRIA1;SLC30A10;PHETA2;RABEP1;ARFGEF2;GPR161;LDLRAP1;FCHSD2;RAB13;RAB17;PHETA1;AP1G1;TNIK;REP15;ULK1;DENND6A;FCHSD1;TMUB1;AVL9;VIPAS39;UTS2R;PANK1;VPS52;ARHGAP44;SGK3;PLEKHJ1;VTI1B;C1orf210;COMMD1;SORL1;SYT11;ATP9A;VAMP3;TUBG1;AQP2;VPS50;VPS53;R…	0.0636791	0.629514	cellular_component
GO:0004222	metalloendopeptidase activity	76	11473	78	12391	0.00662425	0.00629489	1.05232	7092;51360;11086;9509;10893;89782;140766;8747;4311;60676;57486;79258;4185;9507;91419;11174;2191;4224;8751;170689;7384;129293;8728;1179;10730;79148;8748;23203;203102;7093;170691;170690;27299;10269;4225;649;388630;80070;7064;10863;170692;11173;10531;4285;81794;3416;4326;11085;9512;81792;8749;8510;9986;10939;5645;64386;11095;8720;8756;100128908;54059;53616;22802;4898;9427;56999;7385;164656;64172;110…	TLL1;MBTPS2;ADAM29;ADAMTS2;MMP24;LMLN;ADAMTS14;ADAM21;MME;PAPPA2;NLN;MMEL1;ADAM11;ADAMTS4;ATP23;ADAMTS6;FAP;MEP1A;ADAM15;ADAMTS15;UQCRC1;TRABD2A;ADAM19;CLCA1;YME1L1;MMP28;ADAM20;PMPCA;ADAM32;TLL2;ADAMTS17;ADAMTS16;ADAMDEC1;ZMPSTE24;MEP1B;BMP1;TRABD2B;ADAMTS20;THOP1;ADAM28;ADAMTS18;ADAMTS7;PITRM1;MIPEP;ADAMTS10;IDE;MMP17;ADAM30;PMPCB;ADAMTS12;ADAM18;MMP23B;RCE1;AFG3L2;PRSS2;MMP25;ADAMTS8;MBTPS1;AD…	0.0647627	0.995871	molecular_function
GO:0030838	positive regulation of actin filament polymerization	34	12309	34	13332	0.00276221	0.00255026	1.08311	55604;2241;10602;4641;9530;2885;382;23580;55971;148170;80115;253260;10458;8440;643338;25802;2185;5581;4868;442721;10178;5216;29108;5879;3055;64223;55243;7408;11135;107987248;4690;3071;5217;10787	CARMIL1;FER;CDC42EP3;MYO1C;BAG4;GRB2;ARF6;CDC42EP4;BAIAP2L1;CDC42EP5;BAIAP2L2;RICTOR;BAIAP2;NCK2;C15orf62;LMOD1;PTK2B;PRKCE;NPHS1;LMOD2;TENM1;PFN1;PYCARD;RAC1;HCK;MLST8;KIRREL1;VASP;CDC42EP1;LOC107987248;NCK1;NCKAP1L;PFN2;NCKAP1	0.0660104	0.991208	biological_process
GO:0045669	positive regulation of osteoblast differentiation	34	12309	34	13332	0.00276221	0.00255026	1.08311	4090;3570;4208;2697;23051;537;4745;3611;7480;860;9260;659;255743;2737;54361;657;6423;90;56998;658;51430;7477;2201;93;4086;4880;105373244;338773;54857;56975;4921;51374;3572;8519	SMAD5;IL6R;MEF2C;GJA1;ZHX3;ATP6AP1;NELL1;ILK;WNT10B;RUNX2;PDLIM7;BMPR2;NPNT;GLI3;WNT4;BMPR1A;SFRP2;ACVR1;CTNNBIP1;BMPR1B;SUCO;WNT7B;FBN2;ACVR2B;SMAD1;NPPC;LOC105373244;TMEM119;GDPD2;FAM20C;DDR2;ATRAID;IL6ST;IFITM1	0.0660104	0.991208	biological_process
GO:0022008	neurogenesis	34	12309	34	13332	0.00276221	0.00255026	1.08311	53335;84934;79633;27319;6299;93166;59336;2173;53339;2903;27164;57576;90135;57167;55746;221496;64434;7472;284403;6605;55897;79094;153241;4760;3084;4975;6259;6695;79641;8642;55755;2047;55643;741	BCL11A;RITA1;FAT4;BHLHE22;SALL1;PRDM6;PRDM13;FABP7;BTBD1;GRIN2A;SALL3;KIF17;BTBD6;SALL4;NUP133;LEMD2;NOM1;WNT2;WDR62;SMARCE1;MESP1;CHAC1;CEP120;NEUROD1;NRG1;OMP;RYK;SPOCK1;ROGDI;DCHS1;CDK5RAP2;EPHB1;BTBD2;ZNHIT2	0.0660104	0.991208	biological_process
GO:0031902	late endosome membrane	101	13656	105	14857	0.00739602	0.00706738	1.0465	78992;79065;128866;220002;285195;83930;127829;27243;27072;309;55858;158376;93343;26276;90809;23531;55283;353376;4891;114883;3123;55697;7781;155382;129531;252839;92421;84888;55529;55207;9528;85377;3108;51028;950;10410;80700;25978;11342;338382;100526767;23339;3127;967;23555;57132;200576;9570;83547;65082;10490;4864;29062;124997;9741;3920;388;55048;54664;11085;7251;6556;114885;6845;255231;55317;1183;…	YIPF2;ATG9A;CHMP4B;CYB561A3;SLC9A9;STARD3NL;ARL8A;CHMP2A;VPS41;ANXA6;TMEM165;SPAAR;MVB12A;VPS33B;PIP4P1;MMD;MCOLN3;TICAM2;SLC11A2;OSBPL9;HLA-DRB1;VAC14;SLC30A3;VPS37D;MITD1;TMEM9;CHMP4C;SPPL2A;PIP4P2;ARL8B;TMEM59;MICALL1;HLA-DMA;VPS36;SCARB2;IFITM3;UBXN6;CHMP2B;RNF13;RAB7B;RNF103-CHMP3;VPS39;HLA-DRB5;CD63;TSPAN15;CHMP1B;PIKFYVE;GOSR2;RILP;VPS33A;VTI1B;NPC1;WDR91;WDR81;LAPTM4A;LAMP2;RHOB;VPS37C;TM…	0.0660964	0.642666	cellular_component
GO:0030315	T-tubule	32	13656	32	14857	0.00234329	0.00215387	1.08795	287;779;6253;6548;6323;6324;113146;5962;9722;288;476;477;817;3760;3759;6717;79026;8987;7779;7430;3762;6546;148;6326;493;5348;5532;6769;825;9472;3767;6331	ANK2;CACNA1S;RTN2;SLC9A1;SCN1A;SCN1B;AHNAK2;RDX;NOS1AP;ANK3;ATP1A1;ATP1A2;CAMK2D;KCNJ3;KCNJ2;SRI;AHNAK;STBD1;SLC30A1;EZR;KCNJ5;SLC8A1;ADRA1A;SCN2A;ATP2B4;FXYD1;PPP3CB;STAC;CAPN3;AKAP6;KCNJ11;SCN5A	0.0671861	0.642666	cellular_component
GO:0016021	integral component of membrane	2575	13656	2780	14857	0.188562	0.187117	1.00772	84803;64581;131450;117247;285195;26050;55423;51227;54681;57156;23061;283600;89766;283358;148789;284369;256472;127544;115350;80380;161291;58473;203547;10402;25834;2841;203062;6856;26035;9956;283232;8642;283417;399474;55706;647087;55572;113189;79147;956;284361;3038;112267940;9993;727866;151888;125170;2700;8788;93210;146227;80195;201595;102724200;112755;11153;105376204;80008;388021;8992;153328;13588…	GPAT3;CLEC7A;CD200R1;SLC16A10;SLC9A9;SLITRK5;SIRPG;PIGP;P4HTM;TMEM63C;TBC1D9B;SLC25A47;UMODL1;B4GALNT3;B3GALNT2;SIGLECL1;TMEM151A;RNF19B;FCRL1;PDCD1LG2;TMEM30B;PLEKHB1;VMA21;ST3GAL6;MGAT4C;GPR18;TSNARE1;SYPL1;GLCE;HS3ST2;TMEM80;DCHS1;DPY19L2;TMEM200B;NDC1;STMP1;FOXRED1;CHST14;FKRP;ENTPD3;EMC10;HAS3;LOC112267940;DGCR2;FAM156B;BTLA;MIEF2;GJA3;DLK1;PGAP3;BEAN1;TMEM254;STT3B;LOC102724200;STX1B;FICD;L…	0.0677957	0.642666	cellular_component
GO:0030165	PDZ domain binding	75	11473	77	12391	0.00653709	0.00621419	1.05196	9411;92162;50848;2697;10755;2895;1741;55970;84708;1756;8321;27237;7976;1525;8324;5605;1742;59338;10458;2787;51678;1182;9311;492;6550;5174;59339;3993;729993;105372280;116085;6383;60412;8322;27071;2535;3761;2898;64130;83874;6569;5728;63826;2901;4905;6640;85407;2917;493;2890;491;222484;23705;57498;83878;23085;6752;54221;55327;440193;8325;22871;575;80319;9732;490;65010;6641;9693;51232;8825;51;6198;65…	ARHGAP29;TMEM88;F11R;GJA1;GIPC1;GRID2;DLG3;GNG12;LNX1;DMD;FZD1;ARHGEF16;FZD3;CXADR;FZD7;MAP2K2;DLG4;PLEKHA1;BAIAP2;GNG5;MPP6;CLCN3;ASIC3;ATP2B3;SLC9A3;PDZK1;PLEKHA2;LLGL2;SHISA9;GNG14;SLC22A12;SDC2;EXOC4;FZD4;DAPP1;FZD2;KCNJ4;GRIK2;LIN7B;TBC1D10A;SLC34A1;PTEN;SRR;GRIK5;NSF;SNTA1;NKD1;GRM7;ATP2B4;GRIA1;ATP2B2;LNX2;CADM1;KIDINS220;USHBP1;ERC1;SSTR2;SNTG2;LIN7C;CCDC88C;FZD8;NLGN1;ADGRB1;CXXC4;DOCK4;…	0.068453	0.995871	molecular_function
GO:1990830	cellular response to leukemia inhibitory factor	72	12309	74	13332	0.00584938	0.00555056	1.05384	56155;8399;100129098;7805;6723;8467;3720;1491;51660;6432;10253;64321;84159;5118;11107;55818;11240;9806;292;3192;26577;8726;29887;8731;7494;55740;9145;27101;8322;64841;8600;22808;11156;7091;80258;9945;54836;5214;55183;2731;2494;1974;9118;4092;57539;6751;100652777;22823;7424;54956;4691;286676;6217;4801;9242;55892;10765;107987248;5990;587;1840;112268444;4144;9227;2249;6656;11235;5372;51444;6470;1653…	TEX14;PLA2G10;LOC100129098;LAPTM5;SRM;SMARCA5;JARID2;CTH;MPC1;SRSF7;SPRY2;SOX17;ARID5B;PCOLCE;PRDM5;KDM3A;PADI2;SPOCK2;SLC25A5;HNRNPU;PCOLCE2;EED;SNX10;RNMT;XBP1;ENAH;SYNGR1;CACYBP;FZD4;GNPNAT1;TNFSF11;MRAS;PTP4A3;TLE4;EFHC2;GFPT2;BSPRY;PFKP;RIF1;GLDC;NR5A2;EIF4A2;INA;SMAD7;WDR35;SSTR1;LOC100652777;MTF2;VEGFC;PARP16;NCL;ILDR1;RPS16;NFYB;MSC;MYNN;KDM5B;LOC107987248;RFX2;BCAT2;DTX1;LOC112268444;MAT…	0.0696054	0.991208	biological_process
GO:0030178	negative regulation of Wnt signaling pathway	33	12309	33	13332	0.00268097	0.00247525	1.08311	100129098;4188;6496;387914;7088;64359;25987;129293;4035;147495;147906;56033;9968;25776;6422;388630;30851;10042;6423;56998;4772;51701;2254;4435;145258;4776;10399;25928;6425;80319;27121;54894;57680	LOC100129098;MDFI;SIX3;SHISA2;TLE1;NXN;TSKU;TRABD2A;LRP1;APCDD1;DACT3;BARX1;MED12;CBY1;SFRP1;TRABD2B;TAX1BP3;HMGXB4;SFRP2;CTNNBIP1;NFATC1;NLK;FGF9;CITED1;GSC;NFATC4;RACK1;SOSTDC1;SFRP5;CXXC4;DKK4;RNF43;CHD8	0.0715113	0.991208	biological_process
GO:0015293	symporter activity	34	11473	34	12391	0.00296348	0.00274393	1.08001	55089;387700;123041;246213;5250;6526;9187;220963;83959;57864;9194;25769;84879;9122;162515;120103;50651;9121;201232;57419;6509;54407;5002;57084;729025;6510;9120;23539;6567;151473;6583;10991;84068;91749	SLC38A4;SLC16A12;SLC24A4;SLC17A8;SLC25A3;SLC5A3;SLC24A1;SLC16A9;SLC4A11;SLC46A2;SLC16A7;SLC24A2;MFSD2A;SLC16A4;SLC16A11;SLC36A4;SLC45A1;SLC16A5;SLC16A13;SLC24A3;SLC1A4;SLC38A2;SLC22A18;SLC17A6;SLC15A5;SLC1A5;SLC16A6;SLC16A8;SLC16A2;SLC16A14;SLC22A4;SLC38A3;SLC10A7;MFSD4B	0.0727487	0.995871	molecular_function
GO:0018024	histone-lysine N-methyltransferase activity	34	11473	34	12391	0.00296348	0.00274393	1.08001	85319;2122;11091;105378260;79723;5929;29072;93166;23067;83852;84787;8085;107985798;387893;84661;2146;10919;55870;84444;9869;2145;55904;107303344;11105;51111;80854;84193;6839;9739;79813;58508;150572;9757;56979	BAGE2;MECOM;WDR5;LOC105378260;SUV39H2;RBBP5;SETD2;PRDM6;SETD1B;SETDB2;KMT5C;KMT2D;LOC107985798;KMT5A;DPY30;EZH2;EHMT2;ASH1L;DOT1L;SETDB1;EZH1;KMT2E;SETDB2-PHF11;PRDM7;KMT5B;SETD7;SETD3;SUV39H1;SETD1A;EHMT1;KMT2C;SMYD1;KMT2B;PRDM9	0.0727487	0.995871	molecular_function
GO:0098609	cell-cell adhesion	53	12309	54	13332	0.00430579	0.00405041	1.06305	5318;22862;57555;23513;965;49860;26999;64403;63916;152015;1496;1007;3655;55591;1296;9231;6714;8416;1310;6662;22918;5818;9423;4867;54751;7087;84063;8502;29119;261734;84059;1828;58494;3728;7455;10076;168507;27286;55243;57451;107987248;23607;5317;4040;23396;57348;4070;1005;1305;7373;257194;55679;101	PKP2;FNDC3A;NLGN2;SCRIB;CD58;CRNN;CYFIP2;CDH24;ELMO2;ROPN1B;CTNNA2;CDH9;ITGA6;VEZT;COL8A2;DLG5;SRC;ANXA9;COL19A1;SOX9;CD93;NECTIN1;NTN1;NPHP1;FBLIM1;ICAM5;KIRREL2;PKP4;CTNNA3;NPHP4;ADGRV1;DSG1;JAM2;JUP;ZAN;PTPRU;PKD1L1;SRPX2;KIRREL1;TENM2;LOC107987248;CD2AP;PKP1;LRP6;PIP5K1C;TTYH1;TACSTD2;CDH7;COL13A1;COL14A1;NEGR1;LIMS2;ADAM8	0.0732386	0.991208	biological_process
GO:0001764	neuron migration	71	12309	73	13332	0.00576814	0.00547555	1.05344	8829;84623;23284;2697;644168;5191;5592;2534;51473;5599;161582;84197;89796;2676;7976;460;6722;57057;266727;4147;27185;8929;1020;4139;8846;92737;5048;4825;474;343472;4929;1641;85451;84892;1951;29967;353219;54820;5747;9201;9423;4692;10806;10752;8239;5194;9620;2823;5108;79625;4010;56751;2011;7026;200933;5308;6695;389549;3675;26053;23314;11023;7155;6792;80128;6656;9693;323;347733;10371;55140	NRP1;KIRREL3;ADGRL3;GJA1;DRGX;PEX7;PRKG1;FYN;DCDC2;MAPK8;DNAAF4;POMK;NAV1;GFRA3;FZD3;ASTN1;SRF;TBX20;MDGA1;MATN2;DISC1;PHOX2B;CDK5;MARK1;ALKBH1;DNER;PAFAH1B1;NKX6-1;ATOH1;BARHL2;NR4A2;DCX;UNK;POMGNT2;CELSR3;LRP12;KAAG1;NDE1;PTK2;DCLK1;NTN1;NDN;SDCCAG8;CHL1;USP9X;PEX13;CELSR1;GPM6A;PCM1;NDNF;LMX1B;BARHL1;MARK2;NR2F2;FBXO45;PITX2;SPOCK1;FEZF1;ITGA3;AUTS2;SATB2;VAX1;TOP2B;CDKL5;TRIM46;SOX1;RAPGEF2;A…	0.0736966	0.991208	biological_process
GO:0006950	response to stress	32	12309	32	13332	0.00259972	0.00240024	1.08311	10963;11184;23678;27347;100533105;65018;10224;27230;5612;2185;8878;231;79960;50488;107282092;29923;5563;10668;9344;27102;7867;107984138;23049;22926;10669;51776;9537;6446;10209;10598;115209;90226	STIP1;MAP4K1;SGK3;STK39;C8orf44-SGK3;PINK1;ZNF443;SERP1;THAP12;PTK2B;SQSTM1;AKR1B1;JADE1;MINK1;BOLA2-SMG1P6;HILPDA;PRKAA2;CGRRF1;TAOK2;EIF2AK1;MAPKAPK3;LOC107984138;SMG1;ATF6;CGREF1;MAP3K20;TP53I11;SGK1;EIF1;AHSA1;OMA1;UCN2	0.0774701	0.991208	biological_process
GO:0043524	negative regulation of neuron apoptotic process	70	12309	72	13332	0.0056869	0.00540054	1.05302	8829;5641;4208;128434;5170;2561;2534;9244;2253;7466;10617;23529;5921;7161;23017;23394;3611;7336;4908;728;7832;65018;8846;27324;3326;27023;3670;219699;2185;7021;4035;1271;4929;51804;2019;6093;8831;2020;2898;4671;101;80331;4192;5300;6453;8326;84678;6812;387;10752;4914;54463;2668;7423;79625;56751;55626;11151;374946;389400;4435;55532;1745;80823;3065;80315;340371;6620;135;4909	NRP1;LGMN;MEF2C;VSTM2L;PDPK1;GABRB2;FYN;CRLF1;FGF8;WFS1;STAMBP;CLCF1;RASA1;TP73;FAIM2;ADNP;ILK;UBE2V2;NTF3;C5AR1;BTG2;PINK1;ALKBH1;TOX3;HSP90AB1;FOXB1;ISL1;UNC5B;PTK2B;TFAP2B;LRP1;CNTFR;NR4A2;SIX4;EN1;ROCK1;SYNGAP1;EN2;GRIK2;NAIP;ADAM8;DNAJC5;MDK;PIN1;ITSN1;FZD9;KDM2B;STXBP1;RHOA;CHL1;NTRK1;RETREG1;GDNF;VEGFB;NDNF;BARHL1;AMBRA1;CORO1A;DRAXIN;GFRAL;CITED1;SLC30A10;DLX1;BHLHB9;HDAC1;CPEB4;NRBP2;SNC…	0.0780072	0.991208	biological_process
GO:0008544	epidermis development	52	12309	53	13332	0.00422455	0.0039754	1.06267	1382;5017;6701;3881;3866;5454;29841;3889;23581;27032;1999;2125;79755;1308;125981;26160;1638;10481;3885;9333;5351;60401;646;2709;3914;7357;25833;8796;6704;6703;57822;224;51806;5948;3882;2252;6706;10913;3918;100129271;10555;2012;1294;645027;2319;79977;3909;488;3891;2171;6705;4909	CRABP2;OVOL1;SPRR2B;KRT31;KRT15;POU3F2;GRHL1;KRT83;CASP14;ATP2C1;ELF3;EVPL;ZNF750;COL17A1;ACER1;IFT172;DCT;HOXB13;KRT34;TGM5;PLOD1;EDA2R;BNC1;GJB5;LAMB3;UGCG;POU2F3;SCEL;SPRR2E;SPRR2D;GRHL3;ALDH3A2;CALML5;RBP2;KRT32;FGF7;SPRR2G;EDAR;LAMC2;C1orf68;AGPAT2;EMP1;COL7A1;EVPLL;FLOT2;GRHL2;LAMA3;ATP2A2;KRT85;FABP5;SPRR2F;NTF4	0.078144	0.991208	biological_process
GO:0060070	canonical Wnt signaling pathway	52	12309	53	13332	0.00422455	0.0039754	1.06267	80326;100129098;7482;2253;7320;283149;4088;5626;8321;7976;64321;8324;7480;7478;7403;3219;7484;4929;9968;8322;6422;7473;2535;7471;54361;90268;51176;6862;8326;7479;1857;7472;6932;7477;120892;10076;1856;89780;4624;7855;6259;8325;4040;1855;85458;83439;84133;7481;7483;6934;11211;57680	WNT10A;LOC100129098;WNT2B;FGF8;UBE2B;BCL9L;SMAD3;PROP1;FZD1;FZD3;SOX17;FZD7;WNT10B;WNT8A;KDM6A;HOXB9;WNT9B;NR4A2;MED12;FZD4;SFRP1;WNT3;FZD2;WNT1;WNT4;OTULIN;LEF1;TBXT;FZD9;WNT8B;DVL3;WNT2;TCF7;WNT7B;LRRK2;PTPRU;DVL2;WNT3A;MYH6;FZD5;RYK;FZD8;LRP6;DVL1;DIXDC1;TCF7L1;ZNRF3;WNT11;WNT9A;TCF7L2;FZD10;CHD8	0.078144	0.991208	biological_process
GO:0000976	transcription regulatory region sequence-specific DNA binding	33	11473	33	12391	0.00287632	0.00266322	1.08001	55806;100033411;79723;84699;55269;374900;55818;25942;7975;163051;221037;406;89857;81931;84629;9603;284697;57597;26149;6666;2494;22893;100289635;7067;22926;5308;4779;3065;2302;6839;51780;4780;8864	HR;DUXB;SUV39H2;CREB3L3;PSPC1;ZNF568;KDM3A;SIN3A;MAFK;ZNF709;JMJD1C;ARNTL;KLHL6;ZNF93;TNRC18;NFE2L3;BTBD8;BAHCC1;ZNF658;SOX12;NR5A2;BAHD1;ZNF605;THRA;ATF6;PITX2;NFE2L1;HDAC1;FOXJ1;SUV39H1;KDM3B;NFE2L2;PER2	0.0785864	0.995871	molecular_function
GO:0016887	ATPase activity	90	11473	93	12391	0.0078445	0.00750545	1.04517	7415;8467;7919;122402;4625;347240;5702;90990;55729;29789;3835;5700;3801;27348;10112;5701;100289561;4622;9493;55324;221458;1861;5524;23347;487;513;54617;5706;79784;23078;10111;3416;23046;5704;201625;23499;4628;23195;22985;9557;23303;84896;1763;55605;29028;70;79659;57571;64147;80179;3312;54454;11004;63971;4905;10749;124602;10845;3834;4624;113220;1654;3833;4626;54514;146909;23095;9861;84643;23400;12…	VCP;SMARCA5;DDX39B;TDRD9;MYH7;KIF24;PSMC3;KIFC2;ATF7IP;OLA1;KIF22;PSMC1;KIFC3;TOR1B;KIF20A;PSMC2;LOC100289561;MYH4;KIF23;ABCF3;KIF6;TOR1A;PTPA;SMCHD1;ATP2A1;ATP5F1D;INO80;PSMC6;MYH14;VWA8;RAD50;IDE;KIF21B;PSMC4;DNAH12;MACF1;MYH10;MDN1;ACIN1;CHD1L;KIF13B;ATAD1;DNA2;KIF21A;ATAD2;ACTC1;DYNC2H1;CARNS1;KIF9;MYO19;HSPA8;ATAD2B;KIF2C;KIF13A;NSF;KIF1C;KIF19;CLPX;KIF25;MYH6;KIF12;DDX3X;KIFC1;MYH8;DDX4;KIF…	0.0788348	0.995871	molecular_function
GO:0016363	nuclear matrix	66	13656	68	14857	0.00483304	0.00457697	1.05595	5119;9360;30827;26993;55269;23515;3192;55660;6732;10565;285643;1609;7919;6314;80139;4152;11260;26747;22976;387103;1822;26012;11331;6002;6041;10274;64396;10238;24137;64395;55137;10178;1788;116154;51588;4001;84844;9984;55791;3141;8573;9782;10735;57731;59348;5590;22938;284695;9612;4670;26277;9126;862;10580;8243;23314;8089;2692;22828;10270;10296;7011;10250;7528;22944;25909	CHMP1A;PPIG;CXXC1;AKAP8L;PSPC1;MORC3;HNRNPU;PRPF40A;SRPK1;ARFGEF1;KIF4B;DGKQ;DDX39B;ATXN7;ZNF703;MBD1;XPOT;NUFIP1;PAXIP1;CENPW;ATN1;NSMF;PHB2;RGS12;RNASEL;STAG1;GMCL2;DCAF7;KIF4A;GMCL1;FIGN;TENM1;DNMT3A;PHACTR3;PIAS4;LMNB1;PHF5A;THOC1;LRIF1;HLCS;CASK;MATR3;STAG2;SPTBN4;ZNF350;PRKCZ;SNW1;ZNF326;NCOR2;HNRNPM;TINF2;SMC3;RUNX1T1;SORBS1;SMC1A;SATB2;YEATS4;GHRHR;SCAF8;AKAP8;MAEA;TEP1;SRRM1;YY1;KIN;AHCT…	0.079257	0.714936	cellular_component
GO:0031252	cell leading edge	30	13656	30	14857	0.00219684	0.00201925	1.08795	8476;55604;149371;90102;22848;1639;5048;7283;8861;57698;8543;57175;9079;79567;9748;375;54836;23616;55561;3691;146206;10109;5590;667;10013;133746;23122;126695;8729;10006	CDC42BPA;CARMIL1;EXOC8;PHLDB2;AAK1;DCTN1;PAFAH1B1;TUBG1;LDB1;SHTN1;LMO4;CORO1B;LDB2;RIPOR1;SLK;ARF1;BSPRY;SH3BP1;CDC42BPG;ITGB4;CARMIL2;ARPC2;PRKCZ;DST;HDAC6;JMY;CLASP2;KDF1;GBF1;ABI1	0.0795521	0.714936	cellular_component
GO:0030665	clathrin-coated vesicle membrane	30	13656	30	14857	0.00219684	0.00201925	1.08795	6857;26119;29988;10618;9341;4036;57214;8907;11021;4074;10053;950;5868;8322;164;162;554;8674;4646;127833;163;9026;8120;6572;57706;28988;6845;143425;1129;8673	SYT1;LDLRAP1;SLC2A8;TGOLN2;VAMP3;LRP2;CEMIP;AP1M1;RAB35;M6PR;AP1M2;SCARB2;RAB5A;FZD4;AP1G1;AP1B1;AVPR2;VAMP4;MYO6;SYT2;AP2B1;HIP1R;AP3B2;SLC18A3;DENND1A;DBNL;VAMP7;SYT9;CHRM2;VAMP8	0.0795521	0.714936	cellular_component
GO:0030139	endocytic vesicle	30	13656	30	14857	0.00219684	0.00201925	1.08795	10755;382;8029;5869;9788;55823;1813;5287;27333;4036;30845;57449;84440;5872;5868;64284;23392;51735;8417;4646;6453;30011;54413;338557;5878;23607;81693;2319;9693;9135	GIPC1;ARF6;CUBN;RAB5B;MTSS1;VPS11;DRD2;PIK3C2B;GOLIM4;LRP2;EHD3;PLEKHG5;RAB11FIP4;RAB13;RAB5A;RAB17;ECPAS;RAPGEF6;STX7;MYO6;ITSN1;SH3KBP1;NLGN3;FFAR4;RAB5C;CD2AP;AMN;FLOT2;RAPGEF2;RABEP1	0.0795521	0.714936	cellular_component
GO:0030674	protein binding, bridging	53	11473	54	12391	0.00461954	0.004358	1.06001	117854;151987;287;51283;57515;10273;6804;6548;54815;23769;55823;2125;10243;10346;51068;57617;51127;23768;288;1296;23468;8557;10345;55691;1301;26747;5706;6767;9425;1310;55803;10133;10111;55294;23286;23767;5523;11161;8738;117157;387755;7139;1523;1856;57521;602;4690;10256;3713;54875;7373;11218;29999	TRIM6;PPP4R2;ANK2;BFAR;SERINC1;STUB1;STX1A;SLC9A1;GATAD2A;FLRT1;VPS11;EVPL;GPHN;TRIM22;NMD3;VPS18;TRIM17;FLRT2;ANK3;COL8A2;CBX5;TCAP;TRDN;FRMD4A;COL11A1;NUFIP1;PSMC6;ST13;CDYL;COL19A1;ADAP2;OPTN;RAD50;FBXW7;WWC1;FLRT3;PPP2R3A;ERG28;CRADD;SH2D1B;INSC;TNNT2;CUX1;DVL2;RPTOR;BCL3;NCK1;CNKSR1;IVL;CNTLN;COL14A1;DDX20;FSCN3	0.0828697	0.995871	molecular_function
GO:0045666	positive regulation of neuron differentiation	51	12309	52	13332	0.00414331	0.00390039	1.06228	4208;4761;4762;221938;1756;402117;26508;50937;51704;8929;60436;50674;55906;4825;6938;5121;151449;474;7732;339479;90527;392255;10362;6925;7225;2119;57795;8904;9043;221336;23531;1620;1981;387;5915;4681;2736;79727;4760;3232;124936;152;147040;6935;389549;4674;9682;55364;81544;79191;375567	MEF2C;NEUROD2;NEUROG1;MMD2;DMD;VWC2L;HEYL;CDON;GPRC5B;PHOX2B;TGIF2;NEUROG3;ZC4H2;NKX6-1;TCF12;PCP4;GDF7;ATOH1;RNF112;BRINP3;DUOXA1;GDF6;HMG20B;TCF4;TRPC6;ETV5;BRINP2;CPNE1;SPAG9;BEND6;MMD;BRINP1;EIF4G1;RHOA;RARB;NBL1;GLI2;LIN28A;NEUROD1;HOXD3;CYB5D2;ADRA2C;KCTD11;ZEB1;FEZF1;NAP1L2;KDM4A;IMPACT;GDPD5;IRX3;VWC2	0.0833576	0.991208	biological_process
GO:0045454	cell redox homeostasis	51	12309	52	13332	0.00414331	0.00390039	1.06228	84203;889;347736;255220;10130;9601;51060;64359;115861;56255;10954;204474;4689;5034;51714;80142;55829;25828;23071;9352;23341;57544;1738;81542;56605;81567;51218;169714;54495;10549;374354;51075;54431;10190;64714;6556;389207;9997;114112;83442;2923;10587;5768;10539;4779;112398;51022;51061;4780;79770;30001	TXNDC2;KRIT1;NME9;TXNDC8;PDIA6;PDIA4;TXNDC12;NXN;NXNL1;TMX4;PDIA5;PDILT;NCF4;P4HB;SELENOT;PTGES2;SELENOS;TXN2;ERP44;TXNL1;DNAJC16;TXNDC16;DLD;TMX1;ERO1B;TXNDC5;GLRX5;QSOX2;TMX3;PRDX4;NHLRC2;TMX2;DNAJC10;TXNDC9;PDIA2;SLC11A1;GRXCR1;SCO2;TXNRD3;SH3BGRL3;PDIA3;TXNRD2;QSOX1;GLRX3;NFE2L1;EGLN2;GLRX2;TXNDC11;NFE2L2;TXNDC15;ERO1A	0.0833576	0.991208	biological_process
GO:0048013	ephrin receptor signaling pathway	51	12309	52	13332	0.00414331	0.00390039	1.06228	2534;51107;2050;5921;7525;8440;1123;285220;6383;8976;28964;2904;1943;25791;1948;284656;64283;161;1947;2044;5747;6453;4067;1942;1945;2049;10552;26037;83464;23294;10109;8997;1949;10092;55851;10095;2046;7410;10627;4690;23385;1944;160;1946;8874;2043;10097;10093;2047;2048;6093	FYN;APH1A;EPHB4;RASA1;YES1;NCK2;CHN1;EPHA6;SDC2;WASL;GIT1;GRIN2B;EFNA2;NGEF;EFNB2;EPHA10;ARHGEF28;AP2A2;EFNB1;EPHA5;PTK2;ITSN1;LYN;EFNA1;EFNA4;EPHB3;ARPC1A;SIPA1L1;APH1B;ANKS1A;ARPC2;KALRN;EFNB3;ARPC5;PSENEN;ARPC1B;EPHA8;VAV2;MYL12A;NCK1;NCSTN;EFNA3;AP2A1;EFNA5;ARHGEF7;EPHA4;ACTR2;ARPC4;EPHB1;EPHB2;ROCK1	0.0833576	0.991208	biological_process
GO:0030900	forebrain development	31	12309	31	13332	0.00251848	0.00232523	1.08311	6754;5592;2534;2909;25806;29072;10818;50674;4036;4487;1267;6714;9201;84678;8289;4781;3340;6751;7026;6752;5101;374946;546;145258;4642;7155;8646;2775;57045;5453;6753	SSTR4;PRKG1;FYN;ARHGAP35;VAX2;SETD2;FRS2;NEUROG3;LRP2;MSX1;CNP;SRC;DCLK1;KDM2B;ARID1A;NFIB;NDST1;SSTR1;NR2F2;SSTR2;PCDH9;DRAXIN;ATRX;GSC;MYO1D;TOP2B;CHRD;GNAO1;TWSG1;POU3F1;SSTR3	0.0839248	0.991208	biological_process
GO:0007080	mitotic metaphase plate congression	31	12309	31	13332	0.00251848	0.00232523	1.08311	5119;54984;23636;57132;128866;1062;8452;27183;29082;27243;3837;11004;79998;91782;84722;91272;9183;113130;81929;3835;25978;54908;8678;23212;79643;81930;9525;3833;10464;92421;51510	CHMP1A;PINX1;NUP62;CHMP1B;CHMP4B;CENPE;CUL3;VPS4A;CHMP4A;CHMP2A;KPNB1;KIF2C;ANKRD53;CHMP7;PSRC1;BOD1;ZW10;CDCA5;SEH1L;KIF22;CHMP2B;SPDL1;BECN1;RRS1;CHMP6;KIF18A;VPS4B;KIFC1;PIBF1;CHMP4C;CHMP5	0.0839248	0.991208	biological_process
GO:0009306	protein secretion	31	12309	31	13332	0.00251848	0.00232523	1.08311	326624;84315;153339;9601;55240;56900;10961;4218;5048;140689;100533496;64083;376267;26286;114902;93145;4547;10890;869;201158;374969;25837;780776;5539;4053;63941;51030;51762;10113;64788;7857	RAB37;MON1A;TMEM167A;PDIA4;STEAP3;TMEM167B;ERP29;RAB8A;PAFAH1B1;CBLN4;TVP23C-CDRT4;GOLPH3;RAB15;ARFGAP3;C1QTNF5;OLFM2;MTTP;RAB10;CBLN1;TVP23C;SVBP;RAB26;TVP23A;PPY;LTBP2;NECAB3;TVP23B;RAB8B;PREB;LMF1;SCG2	0.0839248	0.991208	biological_process
GO:0038083	peptidyl-tyrosine autophosphorylation	31	12309	31	13332	0.00251848	0.00232523	1.08311	2241;2534;5753;2885;9402;10188;660;8711;7525;10750;2185;6725;2066;6714;400581;7006;4145;5747;4067;3791;55359;6098;2268;2444;4914;84174;6503;3055;7294;2242;640	FER;FYN;PTK6;GRB2;GRAP2;TNK2;BMX;TNK1;YES1;GRAP;PTK2B;SRMS;ERBB4;SRC;GRAPL;TEC;MATK;PTK2;LYN;KDR;STYK1;ROS1;FGR;FRK;NTRK1;SLA2;SLA;HCK;TXK;FES;BLK	0.0839248	0.991208	biological_process
GO:0070373	negative regulation of ERK1 and ERK2 cascade	31	12309	31	13332	0.00251848	0.00232523	1.08311	154043;10318;5771;1846;81848;10252;1756;55450;10253;51231;23410;5801;171389;78986;7494;161742;285315;100529257;5300;4067;5245;84775;338761;55333;9270;374403;1845;27330;91662;7430;2048	CNKSR3;TNIP1;PTPN2;DUSP4;SPRY4;SPRY1;DMD;CAMK2N1;SPRY2;VRK3;SIRT3;PTPRR;NLRP6;DUSP26;XBP1;SPRED1;C3orf33;SYNJ2BP-COX16;PIN1;LYN;PHB;ZNF607;C1QL4;SYNJ2BP;ITGB1BP1;TBC1D10C;DUSP3;RPS6KA6;NLRP12;EZR;EPHB2	0.0839248	0.991208	biological_process
GO:0006865	amino acid transport	31	12309	31	13332	0.00251848	0.00232523	1.08311	117247;6520;55089;11254;23657;340024;6541;9056;206358;6533;23428;84889;54716;55117;8501;6539;56301;124935;26503;123096;348932;6542;92745;81539;6509;54407;9057;6510;11136;153201;10991	SLC16A10;SLC3A2;SLC38A4;SLC6A14;SLC7A11;SLC6A19;SLC7A1;SLC7A7;SLC36A1;SLC6A6;SLC7A8;SLC7A3;SLC6A20;SLC6A15;SLC43A1;SLC6A12;SLC7A10;SLC43A2;SLC17A5;SLC25A29;SLC6A18;SLC7A2;SLC38A5;SLC38A1;SLC1A4;SLC38A2;SLC7A6;SLC1A5;SLC7A9;SLC36A2;SLC38A3	0.0839248	0.991208	biological_process
GO:0048813	dendrite morphogenesis	31	12309	31	13332	0.00251848	0.00232523	1.08311	2534;5599;342184;26050;1496;1020;23542;4135;1826;22906;6383;10160;50488;8301;66008;9201;54664;80243;4891;4205;5879;57498;22903;79929;23543;8609;4038;473;84062;1952;10006	FYN;MAPK8;FMN1;SLITRK5;CTNNA2;CDK5;MAPK8IP2;MAP6;DSCAM;TRAK1;SDC2;FARP1;MINK1;PICALM;TRAK2;DCLK1;TMEM106B;PREX2;SLC11A2;MEF2A;RAC1;KIDINS220;BTBD3;MAP6D1;RBFOX2;KLF7;LRP4;RERE;DTNBP1;CELSR2;ABI1	0.0839248	0.991208	biological_process
GO:0044212	transcription regulatory region DNA binding	137	11473	143	12391	0.0119411	0.0115406	1.0347	51193;2299;7004;170506;5929;84159;6873;130557;222546;8928;10498;7494;57658;3096;3191;6879;140628;57167;55565;4092;3663;7593;7541;5926;63925;3065;83439;55755;6907;7023;7528;100129098;6908;283248;9219;126626;6297;2551;79898;7270;860;9611;54880;1044;64375;23028;2626;28999;83595;55758;8535;58495;6877;2494;6774;5468;6621;140690;7727;4435;5991;3104;6934;8463;3097;23186;128209;23528;4208;53335;904;12861…	ZNF639;FOXI1;TEAD4;DHX36;RBBP5;ARID5B;TAF2;ZNF513;RFX6;FOXH1;CARM1;XBP1;CALCOCO1;HIVEP1;HNRNPL;TAF7;GATA5;SALL4;ZNF821;SMAD7;IRF5;MZF1;ZBTB14;ARID4A;ZNF335;HDAC1;TCF7L1;CDK5RAP2;TBL1X;TFAP4;YY1;LOC100129098;TBP;RCOR2;MTA2;GABPB2;SALL2;GABPA;ZNF613;TTF1;RUNX2;NCOR1;BCOR;CDX1;IKZF4;KDM1A;GATA4;KLF15;SOX7;RCOR3;CBX4;OVOL2;TAF5;NR5A2;STAT3;PPARG;SNAPC4;CTCFL;ZNF174;CITED1;RFX3;ZBTB48;TCF7L2;TEAD2;HIV…	0.0871451	0.995871	molecular_function
GO:0001934	positive regulation of protein phosphorylation	68	12309	70	13332	0.00552441	0.00525053	1.05216	345611;8099;10125;1453;8321;59343;150696;5899;81532;146433;3611;9821;10519;55600;5028;221927;65018;10961;7494;2066;85442;8878;8685;5919;23043;7471;101927572;6662;6899;5747;5300;4067;3791;2358;79899;1942;64400;1857;7422;120892;4914;199;5879;1139;25999;56005;115825;1856;9965;89780;10645;10399;10795;84922;7066;1946;57506;972;10211;2323;22863;54959;5151;57161;27020;84893;408;54757	IRGM;CDK2AP1;RASGRP1;CSNK1D;FZD1;SENP2;PROM2;RALB;MOB2;IL34;ILK;RB1CC1;CIB1;ITLN1;P2RY1;BRAT1;PINK1;ERP29;XBP1;ERBB4;KNDC1;SQSTM1;MARCO;RARRES2;TNIK;WNT1;LOC101927572;SOX9;TBX1;PTK2;PIN1;LYN;KDR;FPR2;PRR5L;EFNA1;AKTIP;DVL3;VEGFA;LRRK2;NTRK1;AIF1;RAC1;CHRNA7;CLIP3;MYDGF;WDFY2;DVL2;FGF19;WNT3A;CAMKK2;RACK1;ZNF268;FIZ1;THPO;EFNA5;MAVS;CD74;FLOT1;FLT3LG;ATG14;ODAM;PDE8A;PELI2;NPTN;FBH1;ARRB1;FAM20A	0.0873274	0.991208	biological_process
GO:0007030	Golgi organization	68	12309	70	13332	0.00552441	0.00525053	1.05216	339122;10959;79659;57198;22796;1453;55968;11196;399687;25839;23363;27314;54943;8548;57584;64689;10565;83548;64083;5205;51332;22878;2804;55300;25923;23207;3998;26259;9820;10133;9382;55666;9183;55361;128637;8934;51112;148229;120892;6836;91949;60684;8615;5861;168620;51501;738;79895;3801;54808;10972;2580;23332;9712;8729;54732;8874;137886;400;9529;55014;23122;64225;55204;11113;165324;5862;93643	RAB43;TMED2;DYNC2H1;ATP8B2;COG2;CSNK1D;NSFL1C;SEC23IP;MYO18A;COG4;OBSL1;RAB30;DNAJC28;BLZF1;ARHGAP21;GORASP1;ARFGEF1;COG3;GOLPH3;ATP8B1;SPTBN5;TRAPPC8;GOLGB1;PI4K2B;ATL3;PLEKHM2;LMAN1;FBXW8;CUL7;OPTN;COG1;NPLOC4;ZW10;PI4K2A;TBC1D20;RAB29;TRAPPC12;ATP8B3;LRRK2;SURF4;COG7;TRAPPC11;USO1;RAB1A;BHLHA15;HIKESHI;VPS51;ATP8B4;KIFC3;DYM;TMED10;GAK;CLASP1;USP6NL;GBF1;TMED9;ARHGEF7;UBXN2B;ARL1;BAG5;STX17;CL…	0.0873274	0.991208	biological_process
GO:0042802	identical protein binding	694	11473	739	12391	0.0604898	0.0596401	1.01425	8476;7532;6504;55847;8161;128866;10915;3704;9248;51562;119391;91703;80741;23468;283349;26747;246329;22934;27111;55388;435;362;22866;9802;120892;3437;29911;114932;130951;9322;11070;7429;84329;140290;56658;3663;30819;30061;222008;150274;8671;124404;6907;3428;64395;4685;51074;90550;5832;80896;6626;32;2706;8726;23204;25939;6472;9069;55329;79734;51311;4882;80321;55355;64750;5706;283518;10133;55197;946…	CDC42BPA;YWHAG;SLAMF1;CISD1;COIL;CHMP4B;TCERG1;ITPA;GPR50;MBIP;GSTO2;ACY3;LY6G5C;CBX5;RASSF3;NUFIP1;STAC3;RPIA;SDCBP2;MCM10;ASL;AQP5;CNKSR2;DAZAP2;LRRK2;IFIT3;HOOK2;MRFAP1L1;M1AP;TRIP10;TMEM115;VIL1;HVCN1;TCP10L;TRIM39;IRF5;KCNIP2;SLC40A1;VSTM2A;HSCB;SLC4A4;SEPTIN12;TBL1X;IFI16;GMCL1;NCAM2;APIP;MCU;ALDH18A1;NPL;SNRPA;ACACB;GJB2;EED;ARL6IP1;SAMHD1;SHMT2;CLDN12;MNS1;KCTD17;TLR8;NPR2;CEP70;HJURP;SMU…	0.0875619	0.995871	molecular_function
GO:0043130	ubiquitin binding	52	11473	53	12391	0.00453238	0.0042773	1.05964	199990;390595;23636;9373;51366;4088;4734;55968;4077;550;9184;54472;58476;55072;7347;51028;8480;337867;8878;55611;7153;51160;22933;84301;51035;55666;93343;8078;8975;10600;78990;51271;25793;91544;23197;7251;11124;10040;165918;83932;10616;92181;10013;7334;29761;116143;137886;11047;9246;80019;26043;165324	FAAP20;UBAP1L;NUP62;PLAA;UBR5;SMAD3;NEDD4;NSFL1C;NBR1;AUP1;BUB3;TOLLIP;TP53INP2;RNF31;UCHL3;VPS36;RAE1;UBAC2;SQSTM1;OTUB1;TOP2A;VPS28;SIRT2;DDI2;UBXN1;NPLOC4;MVB12A;USP5;USP13;USP16;OTUB2;UBAP1;FBXO7;UBXN11;FAF2;TSG101;FAF1;TOM1L1;RNF168;SPRTN;RBCK1;UBTD2;HDAC6;UBE2N;USP25;WDR92;UBXN2B;ADRM1;UBE2L6;UBTD1;UBXN7;UBXN2A	0.0881774	0.995871	molecular_function
GO:0006869	lipid transport	30	12309	30	13332	0.00243724	0.00225023	1.08311	8542;80832;58488;51454;23780;26020;6653;84725;3069;55911;147323;319;23344;114880;116519;80831;10809;81575;57488;4833;118987;80830;738;83850;114885;388931;55852;23762;9399;79135	APOL1;APOL4;PCTP;GULP1;APOL2;LRP10;SORL1;PLEKHA8;HDLBP;APOBR;STARD6;APOF;ESYT1;OSBPL6;APOA5;APOL5;STARD10;APOLD1;ESYT2;NME4;PDZD8;APOL6;VPS51;ESYT3;OSBPL11;MFSD2B;TEX2;OSBP2;STOML1;APOO	0.0909169	0.991208	biological_process
GO:0006977	DNA damage response, signal transduction by p53 class mediator resulting in cell cycle arrest	30	12309	30	13332	0.00243724	0.00225023	1.08311	2765;5527;4850;55367;55544;4849;57060;28984;57472;7832;51512;9337;4848;10498;55835;6233;10769;25904;8738;144455;9125;25946;79733;1820;2810;6154;246175;85456;23019;55571	GML;PPP2R5C;CNOT4;PIDD1;RBM38;CNOT3;PCBP4;RGCC;CNOT6;BTG2;GTSE1;CNOT8;CNOT2;CARM1;CENPJ;RPS27A;PLK2;CNOT10;CRADD;E2F7;CNOT9;ZNF385A;E2F8;ARID3A;SFN;RPL26;CNOT6L;TNKS1BP1;CNOT1;CNOT11	0.0909169	0.991208	biological_process
GO:0042149	cellular response to glucose starvation	30	12309	30	13332	0.00243724	0.00225023	1.08311	51100;9451;27244;55846;5289;143686;80149;81788;5562;144577;7494;30849;5563;9463;23334;8678;168620;26608;5366;23378;55364;80315;83667;22863;3178;8897;11133;4780;7378;3428	SH3GLB1;EIF2AK3;SESN1;ITFG2;PIK3C3;SESN3;ZC3H12A;NUAK2;PRKAA1;C12orf66;XBP1;PIK3R4;PRKAA2;PICK1;SZT2;BECN1;BHLHA15;TBL2;PMAIP1;RRP8;IMPACT;CPEB4;SESN2;ATG14;HNRNPA1;MTMR3;KPTN;NFE2L2;UPP1;IFI16	0.0909169	0.991208	biological_process
GO:0006633	fatty acid biosynthetic process	30	12309	30	13332	0.00243724	0.00225023	1.08311	51102;54988;51422;123876;5565;116285;32;5562;84869;7923;7494;79152;11343;55301;2194;53632;51144;5563;4706;55825;23417;27349;142827;6296;348158;5571;341392;283985;2181;197322	MECR;ACSM5;PRKAG2;ACSM2A;PRKAB2;ACSM1;ACACB;PRKAA1;CBR4;HSD17B8;XBP1;FA2H;MGLL;OLAH;FASN;PRKAG3;HSD17B12;PRKAA2;NDUFAB1;PECR;MLYCD;MCAT;ACSM6;ACSM3;ACSM2B;PRKAG1;ACSM4;FADS6;ACSL3;ACSF3	0.0909169	0.991208	biological_process
GO:0045600	positive regulation of fat cell differentiation	30	12309	30	13332	0.00243724	0.00225023	1.08311	168455;1389;285590;80149;28971;10498;7494;3398;6422;1240;5919;149685;169200;27120;3358;6423;81029;25819;55252;5468;25946;54795;115825;201501;6788;7166;84935;83643;94056;1385	CCDC71L;CREBL2;SH3PXD2B;ZC3H12A;AAMDC;CARM1;XBP1;ID2;SFRP1;CMKLR1;RARRES2;ADIG;TMEM64;DKKL1;HTR2C;SFRP2;WNT5B;NOCT;ASXL2;PPARG;ZNF385A;TRPM4;WDFY2;ZBTB7C;STK3;TPH1;MEDAG;CCDC3;SYAP1;CREB1	0.0909169	0.991208	biological_process
GO:0007611	learning or memory	30	12309	30	13332	0.00243724	0.00225023	1.08311	4208;1393;84197;5803;8811;8484;2693;5048;2904;2915;84630;53358;2903;10288;431707;29767;8301;2628;8326;4914;4891;7881;1139;25946;7067;2334;114;5575;80823;2048	MEF2C;CRHBP;POMK;PTPRZ1;GALR2;GALR3;GHSR;PAFAH1B1;GRIN2B;GRM5;TTBK1;SHC3;GRIN2A;LILRB2;LHX8;TMOD2;PICALM;GATM;FZD9;NTRK1;SLC11A2;KCNAB1;CHRNA7;ZNF385A;THRA;AFF2;ADCY8;PRKAR1B;BHLHB9;EPHB2	0.0909169	0.991208	biological_process
GO:0030175	filopodium	47	13656	48	14857	0.00344171	0.0032308	1.06528	7802;55607;70;121512;55585;1756;1525;5420;65059;10458;221178;5962;1020;59341;50619;64005;3655;57698;10630;9936;55740;10411;80725;10160;9750;22902;10123;58530;10152;59;2823;53904;10788;7429;72;4430;57451;4771;25960;25983;57471;2043;26230;7430;88;29999;10006	DNALI1;PPP1R9A;ACTC1;FGD4;UBE2Q1;DMD;CXADR;PODXL;RAPH1;BAIAP2;SPATA13;RDX;CDK5;TRPV4;DEF6;MYO1G;ITGA6;SHTN1;PDPN;CD302;ENAH;RAPGEF3;SRCIN1;FARP1;RIPOR2;RUFY3;ARL4C;LY6G6D;ABI2;ACTA2;GPM6A;MYO3A;IQGAP2;VIL1;ACTG2;MYO1B;TENM2;NF2;ADGRA2;NGDN;ERMN;EPHA4;TIAM2;EZR;ACTN2;FSCN3;ABI1	0.0909765	0.807125	cellular_component
GO:0032266	phosphatidylinositol-3-phosphate binding	31	11473	31	12391	0.002702	0.00250182	1.08001	25851;8724;285590;11152;90203;79685;129880;4689;51028;23503;23161;55614;124460;28966;81609;23612;57732;56288;79156;55915;55062;54477;57664;57706;57158;26100;91404;56270;399979;253725;84936	TECPR1;SNX3;SH3PXD2B;WDR45;SNX21;SAP30L;BBS5;NCF4;VPS36;ZFYVE26;SNX13;KIF16B;SNX20;SNX24;SNX27;PHLDA3;ZFYVE28;PARD3;PLEKHF1;LANCL2;WIPI1;PLEKHA5;PLEKHA4;DENND1A;JPH2;WIPI2;SESTD1;WDR45B;SNX19;WASHC2C;ZFYVE19	0.091703	0.995871	molecular_function
GO:0019888	protein phosphatase regulator activity	31	11473	31	12391	0.002702	0.00250182	1.08001	151987;5527;5521;84919;3476;55968;5525;5526;5510;10776;23141;2029;5522;26051;5523;5518;5507;57718;55844;84988;5528;23645;28227;5529;9989;283106;137886;5520;79660;51400;165324	PPP4R2;PPP2R5C;PPP2R2B;PPP1R15B;IGBP1;NSFL1C;PPP2R5A;PPP2R5B;PPP1R7;ARPP19;ANKLE2;ENSA;PPP2R2C;PPP1R16B;PPP2R3A;PPP2R1A;PPP1R3C;PPP4R4;PPP2R2D;PPP1R16A;PPP2R5D;PPP1R15A;PPP2R3B;PPP2R5E;PPP4R1;CSNK2A3;UBXN2B;PPP2R2A;PPP1R3B;PPME1;UBXN2A	0.091703	0.995871	molecular_function
GO:0001085	RNA polymerase II transcription factor binding	31	11473	31	12391	0.002702	0.00250182	1.08001	27063;2002;8022;9219;23013;7004;7003;57057;6911;92140;3059;7494;100125288;5449;2626;140628;6862;161882;9759;7227;10014;11060;7005;8405;4772;5308;145258;5307;3065;8463;23414	ANKRD1;ELK1;LHX3;MTA2;SPEN;TEAD4;TEAD1;TBX20;TBX6;MTDH;HCLS1;XBP1;ZGLP1;POU1F1;GATA4;GATA5;TBXT;ZFPM1;HDAC4;TRPS1;HDAC5;WWP2;TEAD3;SPOP;NFATC1;PITX2;GSC;PITX1;HDAC1;TEAD2;ZFPM2	0.091703	0.995871	molecular_function
GO:0005249	voltage-gated potassium channel activity	51	11473	52	12391	0.00444522	0.00419659	1.05924	1258;23416;3788;610;3749;3786;23704;90134;9312;10021;54714;131096;3743;169522;3778;1262;219527;27012;3751;8514;3747;3742;157855;440699;81033;1260;3753;23630;51305;3748;102723475;9196;10008;126755;8645;3785;3744;7881;3754;343450;3739;3737;23415;3736;348980;27133;56479;57657;3767;3738;57582	CNGB1;KCNH3;KCNS2;HCN2;KCNC4;KCNQ3;KCNE4;KCNH7;KCNB2;HCN4;CNGB3;KCNH8;KCNA7;KCNV2;KCNMA1;CNGA4;LRRC55;KCNV1;KCND2;KCNAB2;KCNC2;KCNA6;KCNU1;LRRC52;KCNH6;CNGA2;KCNE1;KCNE5;KCNK9;KCNC3;KCNE1B;KCNAB3;KCNE3;LRRC38;KCNK5;KCNQ2;KCNA10;KCNAB1;KCNF1;KCNT2;KCNA4;KCNA2;KCNH4;KCNA1;HCN1;KCNH5;KCNQ5;HCN3;KCNJ11;KCNA3;KCNT1	0.0938026	0.995871	molecular_function
GO:0000978	RNA polymerase II proximal promoter sequence-specific DNA binding	241	11473	254	12391	0.0210058	0.0204987	1.02474	10691;2002;4618;51193;8022;2299;79759;6721;9189;4149;8521;5454;7050;27086;343930;9208;1999;50674;731220;222546;23316;4774;4929;23635;5449;2146;9603;266743;3204;579;7181;10538;344018;2307;4781;11108;7024;5992;7593;84504;22797;7541;79733;3516;84969;333929;5013;4802;5452;63925;57215;64864;2302;3607;9745;7528;3428;4520;10736;55657;23109;4090;6908;51222;7019;6097;55893;6668;100033411;2116;94234;3661;5…	GMEB1;ELK1;MYF6;ZNF639;LHX3;FOXI1;ZNF668;SREBF2;ZBED1;MAX;GCM1;POU3F2;TGIF1;FOXP1;MSGN1;LRRFIP1;ELF3;NEUROG3;RFX8;RFX6;CUX2;NFIA;NR4A2;SSBP2;POU1F1;EZH2;NFE2L3;NPAS4;HOXA7;NKX3-2;NR2C1;BATF;FIGLA;FOXS1;NFIB;PRDM4;TFCP2;RFX4;MZF1;NKX6-2;TFEC;ZBTB14;E2F8;RBPJ;TOX2;SNAI3;OTX1;NFYC;POU2F2;ZNF335;THAP11;RFX7;FOXJ1;FOXK2;ZNF536;YY1;IFI16;MTF1;SIX2;ZNF692;DDN;SMAD5;TBP;ZNF219;TFAM;RORC;ZNF395;SP2;DUXB;E…	0.0943756	0.995871	molecular_function
GO:0019904	protein domain specific binding	166	11473	174	12391	0.0144688	0.0140425	1.03036	23177;7532;7415;29899;9218;143098;6497;7846;10617;7533;8431;30846;27243;4217;8928;5912;8683;2962;7473;1822;2773;9179;22839;114088;6812;50649;387755;9125;1856;9798;22861;4642;5452;129531;23019;190;2181;6907;5534;6432;23357;9135;9146;1741;55920;4734;59343;130026;9229;3661;1677;5962;860;64375;9968;80725;57669;9454;10240;10657;3382;9463;8826;112755;25978;51440;7881;11124;23129;5515;5590;1487;10278;47…	CEP68;YWHAG;VCP;GPSM2;VAPA;MPP7;SKI;TUBA1A;STAMBP;YWHAH;NR0B2;EHD2;CHMP2A;MAP3K5;FOXH1;RAP2B;SRSF9;GTF2F1;WNT3;ATN1;GNAI3;AP4M1;DLGAP4;TRIM9;STXBP1;ARHGEF4;INSC;CNOT9;DVL2;IST1;NLRP1;MYO1D;POU2F2;MITD1;CNOT1;NR0B1;ACSL3;TBL1X;PPP3R1;SRSF7;ANGEL1;RABEP1;HGS;DLG3;RCC2;NEDD4;SENP2;ICA1L;DLGAP1;IRF3;DFFB;RDX;RUNX2;IKZF4;MED12;SRCIN1;EPB41L5;HOMER3;MRPS31;KHDRBS1;ICA1;PICK1;IQGAP1;STX1B;CHMP2B;HPCAL4;…	0.0944778	0.995871	molecular_function
GO:0017124	SH3 domain binding	86	11473	89	12391	0.00749586	0.00718263	1.04361	83715;342184;57048;26548;9444;93343;2901;30011;10152;50944;84665;9844;1815;140885;6450;7405;10744;63916;6452;5063;9101;10657;23616;9026;57088;80230;57514;10040;10278;7408;55114;7456;1840;9047;9732;644150;22941;219670;201176;64397;10006;1809;79767;9467;3611;8751;92359;8728;3059;392;395;225689;30837;8631;83699;10163;202559;83992;3635;11113;2697;1795;10811;2885;84632;9829;80851;4036;85021;26578;5574…	ESPN;FMN1;PLSCR3;ITGB1BP2;QKI;MVB12A;GRIK5;SH3KBP1;ABI2;SHANK1;MYPN;ELMO1;DRD4;SIRPA;SH3BGR;UVRAG;PTTG2;ELMO2;SH3BP2;PAK3;USP8;KHDRBS1;SH3BP1;HIP1R;PLSCR4;RUFY1;ARHGAP31;TOM1L1;EFS;VASP;ARHGAP17;WIPF1;DTX1;SH2D2A;DOCK4;WIPF3;SHANK2;ENKUR;ARHGAP27;ZNF106;ABI1;DPYSL3;ELMO3;SH3BP5;ILK;ADAM15;CRB3;ADAM19;HCLS1;ARHGAP1;ARHGAP6;MAPK15;SOCS7;SKAP1;SH3BGRL2;WASF2;KHDRBS2;CTTNBP2;INPP5D;CIT;GJA1;DOCK3;NOX…	0.0959204	0.995871	molecular_function
GO:0005912	adherens junction	46	13656	47	14857	0.00336848	0.00316349	1.0648	8613;23336;5318;9223;143098;9265;342184;1525;10188;389813;126374;83604;7414;65267;1496;23150;90952;59341;8751;55591;1495;54800;105373154;55691;196500;6904;23616;5818;4867;56288;57619;57731;4643;54806;27289;28514;10225;4771;84962;84978;57608;1946;79652;9267;79983;5796	PLPP3;SYNM;PKP2;MAGI1;MPP7;CYTH3;FMN1;CXADR;TNK2;AJM1;WTIP;TMEM47;VCL;WNK3;CTNNA2;FRMD4B;ESAM;TRPV4;ADAM15;VEZT;CTNNA1;KLHL24;LOC105373154;FRMD4A;PIANP;TBCD;SH3BP1;NECTIN1;NPHP1;PARD3;SHROOM3;SPTBN4;MYO1E;AHI1;RND1;DLL1;CD96;NF2;AJUBA;FRMD5;JCAD;EFNA5;TMEM204;CYTH1;POF1B;PTPRK	0.0973308	0.852569	cellular_component
GO:0019233	sensory perception of pain	29	12309	29	13332	0.002356	0.00217522	1.08311	8508;59335;57555;4311;84197;116;6336;5028;1020;3751;117194;3231;10874;2911;3218;2903;2695;4692;1740;54463;1269;5179;1268;55800;3737;1141;60675;50801;4987	NIPSNAP1;PRDM12;NLGN2;MME;POMK;ADCYAP1;SCN10A;P2RY1;CDK5;KCND2;MRGPRX2;HOXD1;NMU;GRM1;HOXB8;GRIN2A;GIP;NDN;DLG2;RETREG1;CNR2;PENK;CNR1;SCN3B;KCNA2;CHRNB2;PROK2;KCNK4;OPRL1	0.0984908	0.991208	biological_process
GO:0006904	vesicle docking involved in exocytosis	29	12309	29	13332	0.002356	0.00217522	1.08311	326624;3745;10652;5341;65082;10490;55823;23256;9341;57617;4218;6814;60412;54843;376267;10244;26276;6813;10890;6812;9378;112755;25837;23233;152579;11311;54536;51762;10814	RAB37;KCNB1;YKT6;PLEK;VPS33A;VTI1B;VPS11;SCFD1;VAMP3;VPS18;RAB8A;STXBP3;EXOC4;SYTL2;RAB15;RABEPK;VPS33B;STXBP2;RAB10;STXBP1;NRXN1;STX1B;RAB26;EXOC6B;SCFD2;VPS45;EXOC6;RAB8B;CPLX2	0.0984908	0.991208	biological_process
GO:0050727	regulation of inflammatory response	29	12309	29	13332	0.002356	0.00217522	1.08311	114770;7791;27347;161725;253260;405753;171389;7292;683;79918;4142;90527;11343;255877;4067;23729;7356;29108;6542;81792;197;55773;22861;7114;3055;11274;1215;118788;9975	PGLYRP2;ZYX;STK39;OTUD7A;RICTOR;DUOXA2;NLRP6;TNFSF4;BST1;SETD6;MAS1;DUOXA1;MGLL;BCL6B;LYN;SHPK;SCGB1A1;PYCARD;SLC7A2;ADAMTS12;AHSG;TBC1D23;NLRP1;TMSB4X;HCK;USP18;CMA1;PIK3AP1;NR1D2	0.0984908	0.991208	biological_process
GO:0006637	acyl-CoA metabolic process	29	12309	29	13332	0.002356	0.00217522	1.08311	10249;1622;54988;11332;3155;10965;116285;57678;122970;23597;84320;570;117145;137964;54995;80221;23417;23305;142827;6296;284486;348158;10005;55856;26027;641371;134526;341392;641372	GLYAT;DBI;ACSM5;ACOT7;HMGCL;ACOT2;ACSM1;GPAM;ACOT4;ACOT9;ACBD6;BAAT;THEM4;GPAT4;OXSM;ACSF2;MLYCD;ACSL6;ACSM6;ACSM3;THEM5;ACSM2B;ACOT8;ACOT13;ACOT11;ACOT1;ACOT12;ACSM4;ACOT6	0.0984908	0.991208	biological_process
GO:0030198	extracellular matrix organization	129	12309	135	13332	0.0104801	0.010126	1.03497	2200;1842;83700;1299;1297;1999;3655;60495;54507;1758;342371;85301;81621;80070;8434;3912;7042;3914;9644;1292;56605;1290;3691;7087;27035;79625;3685;602;351;4146;2295;3674;1294;7837;133584;84947;1834;1284;2199;10585;1300;3693;3684;1296;25975;3687;1301;27031;3695;151887;1282;5154;8174;3915;1291;10549;3678;3696;4148;64856;3918;8785;3910;164656;1404;4921;30001;196264;961;25890;3682;7101;1288;5212;9806;…	FBN1;ECM2;JAM3;COL9A3;COL9A1;ELF3;ITGA6;HPSE2;ADAMTSL4;DMP1;ATXN1L;COL27A1;KAZALD1;ADAMTS20;RECK;LAMB1;TGFB2;LAMB3;SH3PXD2A;COL6A2;ERO1B;COL5A2;ITGB4;ICAM5;NOX1;NDNF;ITGAV;BCL3;APP;MATN1;FOXF2;ITGA2B;COL7A1;PXDN;EGFLAM;SERAC1;DSPP;COL4A2;FBLN2;POMT1;COL10A1;ITGB5;ITGAM;COL8A2;EGFL6;ITGAX;COL11A1;NPHP3;ITGB7;CCDC80;COL4A1;PDGFA;MADCAM1;LAMC1;COL6A1;PRDX4;ITGA5;ITGB8;MATN3;VWA1;LAMC2;MATN4;LAMA4;TM…	0.0986603	0.991208	biological_process
GO:0001786	phosphatidylserine binding	30	11473	30	12391	0.00261483	0.00242111	1.08001	114882;6857;114884;312;115548;341359;10125;3312;4139;79792;54843;9066;8416;8904;11314;6860;9362;7094;148281;8436;493829;85477;114879;57158;4240;143425;575;146722;949;6861	OSBPL8;SYT1;OSBPL10;ANXA13;FCHO2;SYT10;RASGRP1;HSPA8;MARK1;GSDMD;SYTL2;SYT7;ANXA9;CPNE1;CD300A;SYT4;CPNE6;TLN1;SYT6;CAVIN2;TRIM72;SCIN;OSBPL5;JPH2;MFGE8;SYT9;ADGRB1;CD300LF;SCARB1;SYT5	0.0990597	0.995871	molecular_function
GO:0005262	calcium channel activity	50	11473	51	12391	0.00435806	0.00411589	1.05884	23258;774;90550;117155;9033;5138;54822;57113;7222;114780;57053;342372;59341;123041;27039;4308;9187;80036;116444;777;7223;160518;25769;7225;116443;55584;10343;10369;784;783;140803;55283;7224;57192;1139;8065;2823;54795;57419;140738;168507;125336;255231;27092;776;26133;785;54499;79054;55799	DENND5A;CACNA1B;MCU;CATSPER2;PKD2L1;PDE2A;TRPM7;TRPC7;TRPC3;PKD1L2;CHRNA10;PKD1L3;TRPV4;SLC24A4;PKD2L2;TRPM1;SLC24A1;TRPM3;GRIN3B;CACNA1E;TRPC4;DENND5B;SLC24A2;TRPC6;GRIN3A;CHRNA9;PKDREJ;CACNG2;CACNB3;CACNB2;TRPM6;MCOLN3;TRPC5;MCOLN1;CHRNA7;CUL5;GPM6A;TRPM4;SLC24A3;TMEM37;PKD1L1;LOXHD1;MCOLN2;CACNG4;CACNA1D;TRPC4AP;CACNB4;TMCO1;TRPM8;CACNA2D3	0.099762	0.995871	molecular_function
GO:0016491	oxidoreductase activity	68	11473	70	12391	0.00592696	0.00564926	1.04916	8630;2222;54438;84188;57179;9645;55572;55806;51635;147015;79758;285362;56948;27158;10493;3995;115817;220002;374875;143686;317671;51097;55256;10954;84816;389434;119391;84263;1638;25912;80020;606495;79912;317749;23028;1534;140680;83592;79133;3992;51706;56605;57190;25979;81577;55068;122945;92106;84795;30001;345275;2108;2110;6319;9524;728635;283985;150209;1591;25974;55711;54884;10826;79966;9446;57665…	HSD17B6;FDFT1;GFOD1;FAR1;KIAA1191;MICAL2;FOXRED1;HR;DHRS7;DHRS13;DHRS12;SUMF1;SDR39U1;NDOR1;VAT1;FADS3;DHRS1;CYB561A3;HSD11B1L;SESN3;RFESD;SCCPDH;ADI1;PDIA5;RTN4IP1;IYD;GSTO2;HSDL2;DCT;C1orf43;FOXRED2;CYB5RL;PYROXD1;DHRS4L2;KDM1A;CYB561;C20orf96;AKR1E2;NDUFAF5;FADS1;CYB5R1;ERO1B;SELENON;DHRS7B;GFOD2;ENOX1;NOXRED1;OXNAD1;PYROXD2;ERO1A;HSD17B13;ETFA;ETFDH;SCD;TECR;DHRS4L1;FADS6;AIFM3;CYP24A1;MMACHC…	0.100179	0.995871	molecular_function
GO:0001525	angiogenesis	143	12309	150	13332	0.0116175	0.0112511	1.03256	889;9255;9289;2028;6303;9451;57125;2702;83700;9394;58504;219699;10481;10266;5140;7494;54567;6461;51330;3204;81575;27035;7422;1901;79400;64218;83854;79625;3685;7855;3516;27286;54538;9496;51378;8742;2047;100129098;1284;2034;113026;641700;2191;54922;91010;1296;116150;1432;6733;9421;6899;55273;58495;5154;5294;79031;55576;3678;79924;23129;5787;5469;79812;9047;22846;164656;93974;2048;7857;101;8829;7716…	KRIT1;AIMP1;ADGRG1;ENPEP;SAT1;EIF2AK3;PLXDC1;GJA5;JAM3;HS6ST1;ARHGAP22;UNC5B;HOXB13;RAMP2;PDE3B;XBP1;DLL4;SHB;TNFRSF12A;HOXA7;APOLD1;NOX1;VEGFA;S1PR1;NOX5;SEMA4A;ANGPTL6;NDNF;ITGAV;FZD5;RBPJ;SRPX2;ROBO4;TBX4;ANGPT4;TNFSF12;EPHB1;LOC100129098;COL4A2;EPAS1;PLCD3;ECSCR;FAP;RASIP1;FMNL3;COL8A2;NUS1;MAPK14;SRPK2;HAND1;TBX1;TMEM100;OVOL2;PDGFA;PIK3CG;PDCL3;STAB2;ITGA5;ADM2;PLXND1;PTPRB;MED1;MMRN2;SH2D2…	0.102502	0.991208	biological_process
GO:0030141	secretory granule	45	13656	46	14857	0.00329525	0.00309618	1.0643	1861;1393;5125;124912;6804;6447;169026;5874;26085;1756;26056;10458;1515;1182;3002;9341;9607;255057;6051;7042;29923;7356;7422;5865;5798;1363;23105;2999;83854;4880;1113;6845;6856;1369;1114;90070;5653;23557;1215;51083;2692;27344;283849;1511;22895	TOR1A;CRHBP;PCSK5;SPACA3;STX1A;SCG5;SLC30A8;RAB27B;KLK13;DMD;RAB11FIP5;BAIAP2;CTSV;CLCN3;GZMB;VAMP3;CARTPT;CBARP;RNPEP;TGFB2;HILPDA;SCGB1A1;VEGFA;RAB3B;PTPRN;CPE;FSTL4;GZMH;ANGPTL6;NPPC;CHGA;VAMP7;SYPL1;CPN1;CHGB;LACRT;KLK6;SNAPIN;CMA1;GAL;GHRHR;PCSK1N;EXOC3L1;CTSG;RPH3A	0.104098	0.900445	cellular_component
GO:0003682	chromatin binding	252	11473	266	12391	0.0219646	0.0214672	1.02317	642636;9324;2516;2002;2168;23309;3720;27086;343930;6873;3236;9918;6749;8861;170302;4774;57658;81550;23468;115004;5252;84629;100125288;5449;2146;79892;5089;79987;138715;10274;121643;90381;222229;26287;27000;11169;5563;140628;158880;647309;9869;6602;26013;100170841;10782;6871;201973;51548;5992;10721;285051;3516;6829;546;23492;26471;57585;51149;4998;3065;170959;389493;54840;10463;114825;1488;57680;6…	RAD21L1;HMGN3;NR5A1;ELK1;FABP1;SIN3B;JARID2;FOXP1;MSGN1;TAF2;HOXD10;NCAPD2;SSRP1;LDB1;ARX;NFIA;CALCOCO1;TDRD3;CBX5;CGAS;PHF1;TNRC18;ZGLP1;POU1F1;EZH2;MCMBP;PBX2;SVEP1;ARID3C;STAG1;FOXN4;TICRR;LRWD1;ANKRD2;DNAJC2;WDHD1;PRKAA2;GATA5;USP51;GMNC;SETDB1;SMARCD1;L3MBTL1;EPOP;ZNF274;TADA2A;PRIMPOL;SIRT6;RFX4;POLQ;STPG4;RBPJ;SUPT5H;ATRX;CBX7;NUPR1;CRAMP1;MRNIP;ORC1;HDAC1;ZNF431;NUPR2;APTX;SLC30A9;PWWP2A;…	0.105075	0.995871	molecular_function
GO:0016301	kinase activity	49	11473	50	12391	0.0042709	0.00403519	1.05841	56997;84930;5631;27347;5170;5297;5599;8526;166929;5315;5289;4750;6872;65018;1020;27010;6196;5291;8525;5586;6714;7465;79672;8408;9917;6197;4067;5294;118672;8295;259230;3654;64122;120892;1606;9020;22993;136332;79934;5634;6259;27330;23683;6792;2043;221823;6198;1017;57551	COQ8A;MASTL;PRPS1;STK39;PDPK1;PI4KA;MAPK8;DGKE;SGMS2;PKM;PIK3C3;NEK1;TAF1;PINK1;CDK5;TPK1;RPS6KA2;PIK3CB;DGKZ;PKN2;SRC;WEE1;FN3KRP;ULK1;FAM20B;RPS6KA3;LYN;PIK3CG;PSTK;TRRAP;SGMS1;IRAK1;FN3K;LRRK2;DGKA;MAP3K14;HMGXB3;LRGUK;COQ8B;PRPS2;RYK;RPS6KA6;PRKD3;CDKL5;EPHA4;PRPS1L1;RPS6KB1;CDK2;TAOK1	0.106073	0.995871	molecular_function
GO:0032587	ruffle membrane	61	13656	63	14857	0.0044669	0.00424043	1.05341	51177;23362;81848;4641;5341;10253;54869;660;5662;59338;26751;51763;221178;2191;10519;4830;59341;29993;10630;9847;57026;6714;57669;5141;101930047;255189;117145;152273;64787;55612;23286;83543;4646;9026;7094;50649;2268;387;84249;24138;199;5152;5879;23586;54997;3685;23499;11252;221472;57608;23396;6792;23526;23122;54212;30817;101060017;7430;23189;8394;3320	PLEKHO1;PSD3;SPRY4;MYO1C;PLEK;SPRY2;EPS8L1;BMX;PSD;PLEKHA1;SH3YL1;INPP5K;SPATA13;FAP;CIB1;NME1;TRPV4;PACSIN1;PDPN;C2CD5;PDXP;SRC;EPB41L5;PDE4A;LOC101930047;PLA2G4F;THEM4;FGD5;EPS8L2;FERMT1;WWC1;AIF1L;MYO6;HIP1R;TLN1;ARHGEF4;FGR;RHOA;PSD2;IFIT5;AIF1;PDE9A;RAC1;DDX58;TESC;ITGAV;MACF1;PACSIN2;FGD2;JCAD;PIP5K1C;CDKL5;ARHGAP45;CLASP2;SNTG1;ADGRE2;LOC101060017;EZR;KANK1;PIP5K1A;HSP90AA1	0.106429	0.905323	cellular_component
GO:0006281	DNA repair	112	12309	117	13332	0.00909903	0.00877588	1.03682	7415;7320;10039;9643;8846;84083;6749;64859;23244;11073;80820;90381;6598;158880;3835;22897;54780;51347;10721;57646;23198;546;1454;51149;58493;23047;56647;148581;7405;51065;7319;86;10273;11232;7832;8208;79008;11198;51750;55719;4798;22909;571;10111;107984138;5976;3508;23049;80198;8243;26122;9557;79447;93973;378708;1017;92797;56160;28990;283899;51366;51343;2139;4841;9320;23054;91875;2070;85015;10036;…	VCP;UBE2B;PARP3;MORF4L2;ALKBH1;ZRANB3;SSRP1;NABP1;PDS5A;TOPBP1;EEPD1;TICRR;SMARCB1;USP51;KIF22;CEP164;NSMCE4A;TAOK3;POLQ;USP28;PSME4;ATRX;CSNK1E;MRNIP;INIP;PDS5B;BCCIP;UBE2U;UVRAG;RPS27L;UBE2A;ACTL6A;STUB1;POLG2;BTG2;CHAF1B;SLX1B;SUPT16H;RTEL1;SLF2;NFRKB;FAN1;BACH1;RAD50;LOC107984138;UPF1;IGHMBP2;SMG1;MUS81;SMC1A;EPC2;CHD1L;PAGR1;ACTR8;CENPS;CDK2;HELB;NSMCE3;ASTE1;INO80E;UBR5;FZR1;EYA2;NONO;TRIP1…	0.106474	0.991208	biological_process
GO:0046034	ATP metabolic process	28	12309	28	13332	0.00227476	0.00210021	1.08311	4622;7415;2987;390877;26289;526;116;3312;63979;65220;477;4625;5167;1497;4621;272;55471;523;957;29789;205;10845;4624;4719;525;56975;4626;481	MYH4;VCP;GUK1;LOC390877;AK5;ATP6V1B2;ADCYAP1;HSPA8;FIGNL1;NADK;ATP1A2;MYH7;ENPP1;CTNS;MYH3;AMPD3;NDUFAF7;ATP6V1A;ENTPD5;OLA1;AK4;CLPX;MYH6;NDUFS1;ATP6V1B1;FAM20C;MYH8;ATP1B1	0.106695	0.991208	biological_process
GO:0001942	hair follicle development	28	12309	28	13332	0.00227476	0.00210021	1.08311	80326;147409;8323;54345;50814;57216;60529;7976;91;55366;8861;147495;3890;8549;340481;9079;7042;6662;5154;1775;11166;80199;9620;3911;10913;4038;55504;9355	WNT10A;DSG4;FZD6;SOX18;NSDHL;VANGL2;ALX4;FZD3;ACVR1B;LGR4;LDB1;APCDD1;KRT84;LGR5;ZDHHC21;LDB2;TGFB2;SOX9;PDGFA;DNASE1L2;SOX21;FUZ;CELSR1;LAMA5;EDAR;LRP4;TNFRSF19;LHX2	0.106695	0.991208	biological_process
GO:0010212	response to ionizing radiation	28	12309	28	13332	0.00227476	0.00210021	1.08311	55159;79035;120227;84328;84142;2140;221927;65123;2138;64859;22976;11073;90381;1196;51720;79184;64782;5888;165918;57646;9025;107987248;9577;29086;51149;58493;64326;1788	RFWD3;NABP2;CYP2R1;LZIC;ABRAXAS1;EYA3;BRAT1;INTS3;EYA1;NABP1;PAXIP1;TOPBP1;TICRR;CLK2;UIMC1;BRCC3;AEN;RAD51;RNF168;USP28;RNF8;LOC107987248;BABAM2;BABAM1;MRNIP;INIP;COP1;DNMT3A	0.106695	0.991208	biological_process
GO:0060395	SMAD protein signal transduction	28	12309	28	13332	0.00227476	0.00210021	1.08311	7044;4090;4838;6497;4088;83729;84913;9688;2661;151449;9210;392255;4087;9863;7042;6862;100506013;10923;2657;10220;4086;3626;4093;4435;10637;121551;2662;4012	LEFTY2;SMAD5;NODAL;SKI;SMAD3;INHBE;ATOH8;NUP93;GDF9;GDF7;BMP15;GDF6;SMAD2;MAGI2;TGFB2;TBXT;APELA;SUB1;GDF1;GDF11;SMAD1;INHBC;SMAD9;CITED1;LEFTY1;BTBD11;GDF10;LNPEP	0.106695	0.991208	biological_process
GO:0042531	positive regulation of tyrosine phosphorylation of STAT protein	28	12309	28	13332	0.00227476	0.00210021	1.08311	3570;5753;2534;9244;54625;133396;23529;10464;5008;3059;2066;2690;23568;1489;3440;3297;3280;8784;55620;4067;83666;388585;3065;149233;85480;3263;3572;3670	IL6R;PTK6;FYN;CRLF1;PARP14;IL31RA;CLCF1;PIBF1;OSM;HCLS1;ERBB4;GHR;ARL2BP;CTF1;IFNA2;HSF1;HES1;TNFRSF18;STAP2;LYN;PARP9;HES5;HDAC1;IL23R;TSLP;HPX;IL6ST;ISL1	0.106695	0.991208	biological_process
GO:0070301	cellular response to hydrogen peroxide	28	12309	28	13332	0.00227476	0.00210021	1.08311	2168;5599;80310;59338;23064;5562;4217;10068;2146;57332;3297;7225;11179;51157;5536;388;84557;7703;8807;8678;55139;10013;55364;2395;10105;1471;4780;23135	FABP1;MAPK8;PDGFD;PLEKHA1;SETX;PRKAA1;MAP3K5;IL18BP;EZH2;CBX8;HSF1;TRPC6;ZNF277;ZNF580;PPP5C;RHOB;MAP1LC3A;PCGF2;IL18RAP;BECN1;ANKZF1;HDAC6;IMPACT;FXN;PPIF;CST3;NFE2L2;KDM6B	0.106695	0.991208	biological_process
GO:0048791	calcium ion-regulated exocytosis of neurotransmitter	28	12309	28	13332	0.00227476	0.00210021	1.08311	57586;6857;90019;94122;140730;341359;94120;23208;84258;9066;9783;127833;6860;148281;8448;8447;112755;51760;91683;94121;143425;9699;84958;22999;102724488;22895;6861;83849	SYT13;SYT1;SYT8;SYTL5;RIMS4;SYT10;SYTL3;SYT11;SYT3;SYT7;RIMS3;SYT2;SYT4;SYT6;DOC2A;DOC2B;STX1B;SYT17;SYT12;SYTL4;SYT9;RIMS2;SYTL1;RIMS1;LOC102724488;RPH3A;SYT5;SYT15	0.106695	0.991208	biological_process
GO:0005547	phosphatidylinositol-3,4,5-trisphosphate binding	29	11473	29	12391	0.00252767	0.00234041	1.08001	644139;9765;9265;11033;64411;253725;150684;29127;53349;64005;64333;55041;55614;27071;4900;23612;116985;55803;4651;9026;56288;8826;10788;57158;4430;116984;79109;653145;8729	PIRT;ZFYVE16;CYTH3;ADAP1;ARAP3;WASHC2C;COMMD1;RACGAP1;ZFYVE1;MYO1G;ARHGAP9;PLEKHB2;KIF16B;DAPP1;NRGN;PHLDA3;ARAP1;ADAP2;MYO10;HIP1R;PARD3;IQGAP1;IQGAP2;JPH2;MYO1B;ARAP2;MAPKAP1;ANXA8;GBF1	0.107006	0.995871	molecular_function
GO:0010923	negative regulation of phosphatase activity	47	12309	48	13332	0.00381834	0.00360036	1.06055	57709;23307;55125;121256;60385;57662;23076;221908;392617;114794;53349;10199;153769;124997;338661;81566;55105;23504;54843;114783;80034;10160;161742;8725;100289187;63935;1740;9665;27328;57221;10421;389207;64062;84240;643802;4642;11261;65125;145376;9858;9814;83987;63898;1741;163882;90853;284352	SLC7A14;FKBP15;CEP192;TMEM132D;TSKS;CAMSAP3;RRP1B;PPP1R35;ELFN1;ELFN2;ZFYVE1;MPHOSPH10;SH3RF2;WDR81;TMEM225;CSRNP2;GPATCH2;RIMBP2;SYTL2;LMTK3;CSRNP3;FARP1;SPRED1;URI1;TMEM225B;PCIF1;DLG2;MARF1;PCDH11X;ARFGEF3;CD2BP2;GRXCR1;RBM26;ZCCHC9;LOC643802;MYO1D;CHP1;WNK1;PPP1R36;PPP1R26;SFI1;CCDC8;SH2D4A;DLG3;CNST;SPOCD1;PPP1R37	0.107652	0.991208	biological_process
GO:0030018	Z disc	91	13656	95	14857	0.00666374	0.00639429	1.04214	81493;287;145781;87;129446;79933;23224;84676;288;26548;57159;4625;11346;9759;493;80206;283284;84665;347273;55800;5532;6334;4703;10539;23022;775;4608;10273;2316;6323;23363;113146;5525;9722;8557;2280;5239;56704;4604;5142;91156;8789;81;55742;667;9172;4659;4660;58529;3741;114907;127294;11155;171024;283807;84033;107987099;8736;10049;6717;339855;2318;27295;3270;8048;57158;4624;2281;91977;3880;9499;3781…	SYNC;ANK2;GCOM1;ACTN1;XIRP2;SYNPO2L;SYNE2;TRIM63;ANK3;ITGB1BP2;TRIM54;MYH7;SYNPO;HDAC4;ATP2B4;FHOD3;IGSF22;MYPN;CAVIN4;SCN3B;PPP3CB;SCN8A;NEB;GLRX3;PALLD;CACNA1C;MYBPH;STUB1;FLNA;SCN1A;OBSL1;AHNAK2;PPP2R5A;NOS1AP;TCAP;FKBP1A;PGM5;JPH1;MYBPC1;PDE4B;IGFN1;FBP2;ACTN4;PARVA;DST;MYOM2;PPP1R12A;PPP1R12B;MYOZ1;KCNA5;FBXO32;MYOM3;LDB3;SYNPO2;FBXL22;OBSCN;LOC107987099;MYOM1;DNAJB6;SRI;KY;FLNC;PDLIM3;HRC;C…	0.108586	0.905323	cellular_component
GO:0005923	bicellular tight junction	91	13656	95	14857	0.00666374	0.00639429	1.04214	50855;9223;9218;9265;143098;57125;644672;117583;83700;57826;65267;23150;5912;57530;55870;79827;114902;11346;84552;11149;7855;79983;317762;100132463;260425;7122;92140;9069;23562;5872;27134;89958;6904;9863;23616;24146;261734;5590;7408;55114;10686;150084;9267;84952;8825;53842;93643;65266;153562;51208;90952;92359;154810;357;149461;55691;1003;10207;64130;8777;91862;9075;56288;8189;5010;10015;54532;545…	PARD6A;MAGI1;VAPA;CYTH3;MPP7;PLXDC1;CLDN25;PARD3B;JAM3;RAP2C;WNK3;FRMD4B;RAP2B;CGN;ASH1L;CLMP;C1QTNF5;SYNPO;PARD6G;BVES;FZD5;POF1B;CCDC85C;CLDN24;MAGI3;CLDN5;MTDH;CLDN12;CLDN14;RAB13;TJP3;SAPCD2;TBCD;MAGI2;SH3BP1;CLDN15;NPHP4;PRKCZ;VASP;ARHGAP17;CLDN16;IGSF5;CYTH1;CGNL1;LIN7A;CLDN22;TJAP1;WNK4;MARVELD2;CLDN18;ESAM;CRB3;AMOTL1;SHROOM2;CLDN19;FRMD4A;CDH5;PATJ;LIN7B;MPDZ;MARVELD3;CLDN2;PARD3;SYMPK;C…	0.108586	0.905323	cellular_component
GO:0007409	axonogenesis	64	12309	66	13332	0.00519945	0.0049505	1.05029	85440;5864;54106;5803;26050;3925;10446;22854;25806;1813;10458;1496;9890;26257;139065;219527;60;57453;4218;339398;288;2814;84631;57698;57463;6277;5063;1267;51062;79414;322;9024;8301;9201;57497;9344;10890;126755;56288;107;78999;84612;64218;84189;51761;57731;10939;84894;1833;351;6259;9253;5306;575;3996;7155;80128;10211;22865;152330;84446;4969;84628;57622	DOCK7;RAB3A;TLR9;PTPRZ1;SLITRK5;STMN1;LRRN2;NTNG1;VAX2;DRD2;BAIAP2;CTNNA2;PLPPR4;NKX2-8;SLITRK4;LRRC55;ACTB;DSCAML1;RAB8A;LINGO4;ANK3;GP5;SLITRK2;SHTN1;AMIGO1;S100A6;PAK3;CNP;ATL1;LRFN3;APBB1;BRSK2;PICALM;DCLK1;LRFN2;TAOK2;RAB10;LRRC38;PARD3;ADCY1;LRFN4;PARD6B;SEMA4A;SLITRK6;ATP8A2;SPTBN4;AFG3L2;LINGO1;EPYC;APP;RYK;NUMBL;PITPNA;ADGRB1;LLGL1;TOP2B;TRIM46;FLOT1;SLITRK3;CNTN4;BRSK1;OGN;NTNG2;LRFN1	0.10906	0.991208	biological_process
GO:0072686	mitotic spindle	44	13656	45	14857	0.00322203	0.00302888	1.06377	9493;23636;84643;51473;126695;2801;10615;51490;3832;29127;3192;150468;645177;55689;57520;168448;79969;9657;22933;60509;353219;93627;998;84861;51637;8655;6569;8502;3835;114327;8379;126731;90417;79884;22974;9700;4117;5905;2669;151393;84140;79441;2648;10474	KIF23;NUP62;KIF2B;DCDC2;KDF1;GOLGA2;SPAG5;SPOUT1;KIF11;RACGAP1;HNRNPU;CKAP2L;LOC645177;YEATS2;HECW2;CDC14C;ATAT1;IQCB1;SIRT2;AGBL5;KAAG1;TBCK;CDC42;KLHL22;RTRAF;DYNLL1;SLC34A1;PKP4;KIF22;EFHC1;MAD1L1;CCSAP;KNSTRN;MAP9;TPX2;ESPL1;MAK;RANGAP1;GEM;RMDN2;FAM161A;HAUS3;KAT2A;TADA3	0.111301	0.916905	cellular_component
GO:0043312	neutrophil degranulation	296	12309	314	13332	0.0240474	0.0235524	1.02102	7415;326624;5864;150372;23250;64114;11031;9218;327;1315;10493;5717;4126;5683;7097;11240;5719;1823;80301;57554;2352;8649;2219;9145;23593;5005;3615;23071;10576;161;22918;84658;29099;5702;374395;2212;1667;8904;6813;23200;5211;29108;353189;2717;5269;353376;25840;9798;3685;5547;5713;84329;5645;64386;4831;6590;388697;51411;2992;6947;5317;2588;25852;6515;58485;5701;10097;140885;84514;10450;55210;1471;21…	VCP;RAB37;RAB3A;NFAM1;ATP11A;TMBIM1;RAB31;VAPA;APEH;COPB1;VAT1;PSMD11;MANBA;PSMA2;TLR2;PADI2;PSMD13;DSC1;PLEKHO2;LRRC7;FOLR3;LAMTOR3;FCN1;SYNGR1;HEBP2;ORM2;IMPDH2;ERP44;CCT2;AP2A2;CD93;ADGRE3;COMMD9;PSMC3;TMEM179B;FCGR2A;DEFA1;CPNE1;STXBP2;ATP11B;PFKL;PYCARD;SLCO4C1;GLA;SERPINB6;TICAM2;METTL7A;IST1;ITGAV;PRCP;PSMD7;HVCN1;PRSS2;MMP25;NME2;SLPI;HRNR;BIN2;GYG1;TCN1;PKP1;GALNS;ARMC8;SLC2A3;TRAPPC1;PS…	0.111989	0.991208	biological_process
GO:0051259	protein oligomerization	46	12309	47	13332	0.0037371	0.00352535	1.06007	10155;2697;51100;27316;10125;6548;9380;160851;2702;4077;6434;80149;818;4938;10392;26061;817;2054;26747;165257;5213;79026;54680;11045;10657;80304;100526773;102724200;3654;57119;51112;5211;10059;138050;1856;255231;7109;23475;11261;10972;6643;130013;150274;51693;10656;60684	TRIM28;GJA1;SH3GLB1;RBMX;RASGRP1;SLC9A1;GRHPR;DGKH;GJA5;NBR1;TRA2B;ZC3H12A;CAMK2G;OAS1;NOD1;HACL1;CAMK2D;STX2;NUFIP1;C1QL2;PFKM;AHNAK;ZNHIT6;UPK1A;KHDRBS1;WDCP;EPPIN-WFDC6;LOC102724200;IRAK1;EPPIN;TRAPPC12;PFKL;DNM1L;HGSNAT;DVL2;MCOLN2;TRAPPC10;QPRT;CHP1;TMED10;SNX2;ACMSD;HSCB;TRAPPC2L;KHDRBS3;TRAPPC11	0.114682	0.991208	biological_process
GO:0000724	double-strand break repair via homologous recombination	46	12309	47	13332	0.0037371	0.00352535	1.06007	119392;642636;55159;64710;254528;23137;79035;253714;126074;197370;9907;57599;25788;286053;23503;254394;9985;79008;64859;54617;22909;10111;548593;10933;113510;23514;5888;10721;84515;135458;79728;55218;10635;10213;55693;7334;55317;375757;125150;79000;79677;84893;51444;348654;4796;7528	SFR1;RAD21L1;RFWD3;NUCKS1;MEIOB;SMC5;NABP2;MMS22L;SWSAP1;NSMCE1;AP5Z1;WDR48;RAD54B;NSMCE2;ZFYVE26;MCM9;REC8;SLX1B;NABP1;INO80;FAN1;RAD50;SLX1A;MORF4L1;HELQ;SPIDR;RAD51;POLQ;MCM8;HUS1B;PALB2;EXD2;RAD51AP1;PSMD14;KDM4D;UBE2N;AP5S1;SWI5;ZSWIM7;AUNIP;SMC6;FBH1;RNF138;GEN1;TONSL;YY1	0.114682	0.991208	biological_process
GO:0006260	DNA replication	63	12309	65	13332	0.00511821	0.00487549	1.04978	29980;83695;84897;5930;5001;4176;56897;10535;5937;4784;4782;116447;63901;80010;25942;1877;56953;11232;83743;23054;6749;8208;4774;84289;11198;116028;10036;51750;6742;11073;55388;90381;10111;5928;27000;54921;29803;55704;163859;23594;51514;253980;11143;7156;4781;10926;80119;5976;3508;23649;84515;63922;51455;84126;92675;4998;4678;346673;1763;4673;144715;92797;22944	DONSON;RHNO1;TBRG1;RBBP6;ORC5;MCM7;WRNIP1;RNASEH2A;RBMS1;NFIX;NFIC;TOP1MT;FAM111A;RMI1;SIN3A;E4F1;NT5M;POLG2;GRWD1;NCOA6;SSRP1;CHAF1B;NFIA;ING5;SUPT16H;RMI2;CHAF1A;RTEL1;SSBP1;TOPBP1;MCM10;TICRR;RAD50;RBBP4;DNAJC2;CHTF8;REPIN1;CCDC88A;SDE2;ORC6;DTL;KCTD13;KAT7;TOP3A;NFIB;DBF4;PIF1;UPF1;IGHMBP2;POLA2;MCM8;CHTF18;REV1;ATRIP;DTD1;ORC1;NASP;STRA8;DNA2;NAP1L1;RAD9B;HELB;KIN	0.115202	0.991208	biological_process
GO:0036258	multivesicular body assembly	27	12309	27	13332	0.00219352	0.0020252	1.08311	9146;57132;8027;128866;27183;29082;27243;51028;84313;137492;91782;11267;51160;93343;10254;55048;7251;79643;51652;9798;155382;51534;9525;79720;10015;100526767;92421	HGS;CHMP1B;STAM;CHMP4B;VPS4A;CHMP4A;CHMP2A;VPS36;VPS25;VPS37A;CHMP7;SNF8;VPS28;MVB12A;STAM2;VPS37C;TSG101;CHMP6;CHMP3;IST1;VPS37D;VTA1;VPS4B;VPS37B;PDCD6IP;RNF103-CHMP3;CHMP4C	0.115582	0.991208	biological_process
GO:0001932	regulation of protein phosphorylation	27	12309	27	13332	0.00219352	0.0020252	1.08311	2241;3707;23654;152015;83853;7484;54763;51311;2915;57600;51284;1812;5747;4067;55704;407;5888;5515;55023;440193;55693;83667;57165;22863;10474;1951;23603	FER;ITPKB;PLXNB2;ROPN1B;ROPN1L;WNT9B;ROPN1;TLR8;GRM5;FNIP2;TLR7;DRD1;PTK2;LYN;CCDC88A;ARR3;RAD51;PPP2CA;PHIP;CCDC88C;KDM4D;SESN2;GJC2;ATG14;TADA3;CELSR3;CORO1C	0.115582	0.991208	biological_process
GO:0061025	membrane fusion	27	12309	27	13332	0.00219352	0.0020252	1.08311	9342;4600;9218;8774;310;55968;26052;1759;10490;81501;8773;5877;9381;9341;8775;4599;26276;10059;25801;22999;11261;10533;137886;8615;165324;9135;63908	SNAP29;MX2;VAPA;NAPG;ANXA7;NSFL1C;DNM3;DNM1;VTI1B;DCSTAMP;SNAP23;RABIF;OTOF;VAMP3;NAPA;MX1;VPS33B;DNM1L;GCA;RIMS1;CHP1;ATG7;UBXN2B;USO1;UBXN2A;RABEP1;NAPB	0.115582	0.991208	biological_process
GO:0006378	mRNA polyadenylation	27	12309	27	13332	0.00219352	0.0020252	1.08311	1478;10914;11051;51692;64895;29894;26986;23144;123169;11052;53981;2926;10978;1479;64852;10768;54623;29101;80336;8189;56903;351;51585;55339;10898;642843;55149	CSTF2;PAPOLA;NUDT21;CPSF3;PAPOLG;CPSF1;PABPC1;ZC3H3;LEO1;CPSF6;CPSF2;GRSF1;CLP1;CSTF3;TUT1;AHCYL1;PAF1;SSU72;PABPC1L;SYMPK;PAPOLB;APP;PCF11;WDR33;CPSF4;CPSF4L;MTPAP	0.115582	0.991208	biological_process
GO:0035725	sodium ion transmembrane transport	27	12309	27	13332	0.00219352	0.0020252	1.08311	6340;9033;610;6561;259232;6324;6543;10021;6547;10786;6336;6338;6327;6337;6559;3775;6568;6546;6326;41;10246;196527;55800;6330;348980;57657;6331	SCNN1G;PKD2L1;HCN2;SLC13A1;NALCN;SCN1B;SLC8A2;HCN4;SLC8A3;SLC17A3;SCN10A;SCNN1B;SCN2B;SCNN1A;SLC12A3;KCNK1;SLC17A1;SLC8A1;SCN2A;ASIC1;SLC17A2;ANO6;SCN3B;SCN4B;HCN1;HCN3;SCN5A	0.115582	0.991208	biological_process
GO:0051287	NAD binding	28	11473	28	12391	0.00244051	0.0022597	1.08001	4723;219;7915;2819;9380;56898;3418;3291;26330;6652;3421;3030;23171;7358;84656;3419;1738;191;23530;10873;1487;26227;4720;4200;316;3420;11112;1488	NDUFV1;ALDH1B1;ALDH5A1;GPD1;GRHPR;BDH2;IDH2;HSD11B2;GAPDHS;SORD;IDH3G;HADHA;GPD1L;UGDH;GLYR1;IDH3A;DLD;AHCY;NNT;ME3;CTBP1;PHGDH;NDUFS2;ME2;AOX1;IDH3B;HIBADH;CTBP2	0.115589	0.995871	molecular_function
GO:0005267	potassium channel activity	28	11473	28	12391	0.00244051	0.0022597	1.08001	89822;3749;83795;30820;60598;3755;53828;157855;30818;3775;54207;56659;10089;51305;3783;8645;84286;9424;3754;3777;55151;3737;29850;3736;348980;79041;50801;80333	KCNK17;KCNC4;KCNK16;KCNIP1;KCNK15;KCNG1;FXYD4;KCNU1;KCNIP3;KCNK1;KCNK10;KCNK13;KCNK7;KCNK9;KCNN4;KCNK5;TMEM175;KCNK6;KCNF1;KCNK3;TMEM38B;KCNA2;TRPM5;KCNA1;HCN1;TMEM38A;KCNK4;KCNIP4	0.115589	0.995871	molecular_function
GO:0045171	intercellular bridge	43	13656	44	14857	0.0031488	0.00296157	1.06322	56155;10297;63876;9493;10011;84643;375316;29781;2946;11103;23064;30846;9094;285643;11021;1060;22868;85403;9657;9727;60509;79650;22909;24137;22981;2949;63935;2948;9984;22994;26240;22974;10112;112268271;5768;57215;80263;2947;79622;55165;79441;8446;84628	TEX14;APC2;PKNOX2;KIF23;SRA1;KIF2B;RBM44;NCAPH2;GSTM2;KRR1;SETX;EHD2;UNC119;KIF4B;RAB35;CENPC;FASTKD2;EAF1;IQCB1;RAB11FIP3;AGBL5;USB1;FAN1;KIF4A;NINL;GSTM5;PCIF1;GSTM4;THOC1;CEP131;FAM50B;TPX2;KIF20A;LOC112268271;QSOX1;THAP11;TRIM45;GSTM3;SNRNP25;CEP55;HAUS3;DUSP11;NTNG2	0.118964	0.954247	cellular_component
GO:0043657	host cell	43	13656	44	14857	0.0031488	0.00296157	1.06322	3839;100101267;57122;23636;402569;79902;10762;9883;9688;9397;3837;23279;3836;23511;137492;8480;9631;51160;3838;6233;4927;93343;55746;23165;81929;53371;8086;129401;55048;3840;51271;7251;155382;23225;79023;79720;348995;3841;3434;9972;9818;55706;89853	KPNA3;POM121C;NUP107;NUP62;KPNA7;NUP85;NUP50;POM121;NUP93;NMT2;KPNB1;NUP160;KPNA1;NUP188;VPS37A;RAE1;NUP155;VPS28;KPNA2;RPS27A;NUP88;MVB12A;NUP133;NUP205;SEH1L;NUP54;AAAS;NUP35;VPS37C;KPNA4;UBAP1;TSG101;VPS37D;NUP210;NUP37;VPS37B;NUP43;KPNA5;IFIT1;NUP153;NUP58;NDC1;MVB12B	0.118964	0.954247	cellular_component
GO:0000165	MAPK cascade	139	12309	146	13332	0.0112926	0.0109511	1.03118	5715;5693;2674;10125;6712;5921;5717;5605;5683;5721;5719;2248;1852;23542;4217;25807;8649;2903;64096;53358;6233;5702;1847;120892;1439;6710;51347;5713;23198;10645;5701;5699;5708;5786;2253;1742;6711;152559;5458;10818;685;3667;5707;51332;5720;152831;83483;5706;221002;64926;5154;369;5684;2668;5704;4086;5685;2675;8106;57731;22821;5691;10817;7857;4208;2906;2534;151742;4902;25780;133396;84078;2676;5922;84…	PSMD9;PSMB5;GFRA1;RASGRP1;SPTBN2;RASA1;PSMD11;MAP2K2;PSMA2;PSME2;PSMD13;FGF3;DUSP9;MAPK8IP2;MAP3K5;RHBDD3;LAMTOR3;GRIN2A;GFRA4;SHC3;RPS27A;PSMC3;DUSP5;LRRK2;CSF2RB;SPTB;TAOK3;PSMD7;PSME4;CAMKK2;PSMC2;PSMB10;PSMD2;PTPRA;FGF8;DLG4;SPTBN1;PAQR3;POU4F2;FRS2;BTC;IRS1;PSMD1;SPTBN5;PSME1;KLB;PLVAP;PSMC6;RASGEF1A;RASAL3;PDGFA;ARAF;PSMA3;GDNF;PSMC4;SMAD1;PSMA4;GFRA2;PABPN1;SPTBN4;RASA3;PSMB3;FRS3;SCG2;MEF…	0.11933	0.991208	biological_process
GO:0016579	protein deubiquitination	182	12309	192	13332	0.0147859	0.0144014	1.0267	5715;7415;5693;114803;10318;159195;401447;57695;161725;10617;84101;23326;5717;5683;79931;5721;5719;7347;100287205;57663;9929;6233;27005;5702;10254;8975;158880;84749;8239;4092;56957;100287178;5713;57646;23198;100287238;4738;645402;5701;29761;2648;5699;10987;11047;3607;5708;7528;100287364;9146;57478;8027;57559;86;84640;84669;64854;84132;23358;57602;8287;100287441;126119;84142;64426;79589;5707;22165…	PSMD9;VCP;PSMB5;MYSM1;TNIP1;USP54;USP17L1;USP37;OTUD7A;STAMBP;USP44;USP22;PSMD11;PSMA2;TNIP3;PSME2;PSMD13;UCHL3;USP17L12;USP29;JOSD1;RPS27A;USP21;PSMC3;STAM2;USP13;USP51;USP30;USP9X;SMAD7;OTUD7B;USP17L11;PSMD7;USP28;PSME4;USP17L13;NEDD8;USP17L4;PSMC2;USP25;KAT2A;PSMB10;COPS5;ADRM1;FOXK2;PSMD2;YY1;USP17L18;HGS;USP31;STAM;STAMBPL1;ACTL6A;USP38;USP32;USP46;USP42;USP24;USP36;USP9Y;USP17L20;JOSD2;ABRA…	0.120405	0.991208	biological_process
GO:0005739	mitochondrion	958	13656	1031	14857	0.0701523	0.0693949	1.01091	79675;55847;3032;6898;9801;256356;55744;2224;79693;11019;9812;23710;28960;5202;5028;55178;140462;79736;63970;78986;57144;51805;51056;309;246269;23593;2194;64975;128240;26519;644096;1891;3030;163747;728489;4820;91137;80726;55526;51406;10797;120892;3437;8698;56658;92259;90353;55037;51503;10134;109703458;81876;155038;150274;1160;10270;64172;1376;55210;56624;64781;57406;7023;23395;28977;56922;1355;64…	FASTKD1;CISD1;HADHB;TAT;MRPL19;GK5;COA1;FDPS;YRDC;LIAS;DELE1;GABARAPL1;DCPS;PFDN2;P2RY1;MRM3;ASB9;TEFM;TP53AIP1;DUSP26;PAK5;COQ3;LAP3;ANXA6;AFG1L;HEBP2;FASN;MRPL41;NAXE;TIMM10;SDHAF1;ECH1;HADHA;LEXM;DNLZ;NKTR;SLC25A46;IQCN;DHTKD1;NOL7;MTHFD2;LRRK2;IFIT3;S1PR4;TRIM39;MRPS36;CTU1;PTCD3;CWC15;BCAP31;HTD2;RAB1B;GIMAP8;HSCB;CKMT2;AKAP8;OSGEPL1;CPT2;ATAD3A;ASAH2;CERK;ABHD6;TFAP4;LARS2;MRPL42;MCCC1;COX1…	0.120686	0.954247	cellular_component
GO:0061630	ubiquitin protein ligase activity	159	11473	167	12391	0.0138586	0.0134775	1.02828	286827;57154;7328;5930;7320;283450;23291;138065;64320;7336;5828;115992;246330;23072;152006;54467;112267947;26091;127544;3093;55658;26046;51725;79018;9781;92305;54941;285671;57820;9690;643904;51283;7319;10273;4734;6477;284996;54797;23759;51191;153830;23608;118424;79589;54476;25893;57520;149041;51529;9968;64750;285533;130507;90850;8916;10293;90678;80196;10425;197131;387522;154214;63893;84937;9148;1…	TRIM59;SMURF1;UBE2H;RBBP6;UBE2B;HECTD4;FBXW11;RNF183;RNF25;UBE2V2;PEX2;RNF166;PELI3;HECW1;RNF38;ANKIB1;LOC112267947;HERC4;RNF19B;UBE2K;RNF126;LTN1;FBXO40;GID4;RNF144A;TMEM129;RNF125;RNF180;CCNB1IP1;UBE3C;RNF222;BFAR;UBE2A;STUB1;NEDD4;SIAH1;RNF149;MED18;PPIL2;HERC5;RNF145;MKRN1;UBE2J2;RNF128;RNF216;TRIM58;HECW2;RC3H1;ANAPC11;MED12;SMURF2;RNF175;UBR3;ZNF598;HERC3;TRAIP;LRSAM1;RNF34;ARIH2;UBR1;TMEM1…	0.120892	0.995871	molecular_function
GO:0005761	mitochondrial ribosome	25	13656	25	14857	0.0018307	0.00168271	1.08795	65005;740;28998;54148;84545;51318;29074;78988;118487;55052;92170;63931;64951;10573;100534592;6183;65003;51258;64983;51642;64976;26164;64981;56945;4701	MRPL9;MRPL49;MRPL13;MRPL39;MRPL43;MRPL35;MRPL18;MRPL57;CHCHD1;MRPL20;MTG1;MRPS14;MRPS24;MRPL28;URGCP-MRPS24;MRPS12;MRPL11;MRPL51;MRPL32;MRPL48;MRPL40;MTG2;MRPL34;MRPS22;NDUFA7	0.121349	0.954247	cellular_component
GO:0006661	phosphatidylinositol biosynthetic process	62	12309	64	13332	0.00503696	0.00480048	1.04926	65977;200576;9108;27124;5297;5336;56623;9600;22876;93492;660;1040;51763;26751;59338;5289;55613;5287;5298;9107;84725;59339;5291;8503;5867;10423;64419;5868;55300;5305;30849;8395;8396;3631;376497;5286;83394;9110;5294;54545;55361;80230;5288;8821;23533;5296;55697;57664;79837;146850;6305;66036;23396;8867;3635;3612;8871;8897;57605;8776;9896;8394	PLEKHA3;PIKFYVE;MTMR7;INPP5J;PI4KA;PLCG2;INPP5E;PITPNM1;INPP5F;TPTE2;BMX;CDS1;INPP5K;SH3YL1;PLEKHA1;PIK3C3;MTMR8;PIK3C2B;PI4KB;MTMR6;PLEKHA8;PLEKHA2;PIK3CB;PIK3R3;RAB4A;CDIPT;MTMR14;RAB5A;PI4K2B;PIP4K2A;PIK3R4;PIP5K1B;PIP4K2B;INPP4A;SLC27A1;PIK3C2A;PITPNM3;MTMR4;PIK3CG;MTMR12;PI4K2A;RUFY1;PIK3C2G;INPP4B;PIK3R5;PIK3R2;VAC14;PLEKHA4;PIP4K2C;PIK3R6;SBF1;MTMR9;PIP5K1C;SYNJ1;INPP5D;IMPA1;SYNJ2;MTMR3;P…	0.121651	0.991208	biological_process
GO:0000082	G1/S transition of mitotic cell cycle	45	12309	46	13332	0.00365586	0.00345035	1.05956	1104;143384;5001;8554;4176;202151;57695;25988;128239;8452;91;8451;56655;818;8454;817;285190;7465;10769;55388;586;101930420;8453;90;11040;5558;23594;6502;5557;10926;8065;23133;5902;23649;84515;5537;29933;5471;4998;51379;6198;1017;58480;51270;131405	RCC1;CACUL1;ORC5;PIAS1;MCM7;RANBP3L;USP37;HINFP;IQGAP3;CUL3;ACVR1B;CUL4A;POLE4;CAMK2G;CUL1;CAMK2D;RGPD4;WEE1;PLK2;MCM10;BCAT1;LOC101930420;CUL2;ACVR1;PIM2;PRIM2;ORC6;SKP2;PRIM1;DBF4;CUL5;PHF8;RANBP1;POLA2;MCM8;PPP6C;GPR132;PPAT;ORC1;CRLF3;RPS6KB1;CDK2;RHOU;TFDP3;TRIM71	0.122135	0.991208	biological_process
GO:0006874	cellular calcium ion homeostasis	45	12309	46	13332	0.00365586	0.00345035	1.05956	287;57620;23400;310;797;6543;6547;1813;27032;284612;59341;123041;9104;5291;9187;10345;2835;55858;6781;25769;7137;344905;2898;55177;1760;7779;3358;7178;79572;493;10523;9247;1139;8048;84239;94107;8614;57419;57130;219931;1815;488;481;6786;79054	ANK2;STIM2;ATP13A2;ANXA7;CALCB;SLC8A2;SLC8A3;DRD2;ATP2C1;SYPL2;TRPV4;SLC24A4;RGN;PIK3CB;SLC24A1;TRDN;GPR12;TMEM165;STC1;SLC24A2;TNNI3;ATP13A5;GRIK2;RMDN3;DMPK;SLC30A1;HTR2C;TPT1;ATP13A3;ATP2B4;CHERP;GCM2;CHRNA7;CSRP3;ATP13A4;TMEM203;STC2;SLC24A3;ATP13A1;TPCN2;DRD4;ATP2A2;ATP1B1;STIM1;TRPM8	0.122135	0.991208	biological_process
GO:0006405	RNA export from nucleus	45	12309	46	13332	0.00365586	0.00345035	1.05956	100101267;9295;11338;643136;202151;4116;65109;22916;10569;199746;9883;4686;9785;51362;7919;9939;84271;8683;8480;23511;56001;285877;728343;285190;9631;57187;441155;79228;10921;8563;23742;9877;6431;112268092;9984;29107;10212;84321;5902;9775;10482;55998;6429;94026;6430	POM121C;SRSF11;U2AF2;ZC3H11B;RANBP3L;MAGOH;UPF3B;NCBP2;SLU7;U2AF1L4;POM121;NCBP1;DHX38;CDC40;DDX39B;RBM8A;POLDIP3;SRSF9;RAE1;NUP188;NXF2;POM121L12;NXF2B;RGPD4;NUP155;THOC2;LOC441155;THOC6;RNPS1;THOC5;NPAP1;ZC3H11A;SRSF6;LOC112268092;THOC1;NXT1;DDX39A;THOC3;RANBP1;EIF4A3;NXF1;NXF5;SRSF4;POM121L2;SRSF5	0.122135	0.991208	biological_process
GO:0006906	vesicle fusion	45	12309	46	13332	0.00365586	0.00345035	1.05956	57586;6857;90019;94122;341359;10652;255928;6844;94120;6843;23208;9341;10228;84258;9847;54843;23673;9066;8417;10791;2773;6811;8677;127833;6860;148281;8448;8447;51760;8675;83849;91683;94121;203062;8411;6845;143425;84958;9482;83851;55014;102724488;22895;6861;8673	SYT13;SYT1;SYT8;SYTL5;SYT10;YKT6;SYT14;VAMP2;SYTL3;VAMP1;SYT11;VAMP3;STX6;SYT3;C2CD5;SYTL2;STX12;SYT7;STX7;VAMP5;GNAI3;STX5;STX10;SYT2;SYT4;SYT6;DOC2A;DOC2B;SYT17;STX16;SYT15;SYT12;SYTL4;TSNARE1;EEA1;VAMP7;SYT9;SYTL1;STX8;SYT16;STX17;LOC102724488;RPH3A;SYT5;VAMP8	0.122135	0.991208	biological_process
GO:0007050	cell cycle arrest	78	12309	81	13332	0.00633683	0.00607561	1.04299	2619;55771;123720;8649;27352;7042;5563;8453;6009;1718;11180;2620;10542;10634;389493;8872;51422;55437;55544;7480;8451;5562;339479;92335;322;10657;10668;8065;9092;10670;5496;22846;51776;440275;6934;5608;7161;5565;3611;8452;58528;64121;1028;166793;53632;100144748;55904;1620;7251;27085;57521;6498;5571;23645;10325;28227;133746;220296;323;153129;84897;2081;4088;5494;54766;51719;127933;5604;8454;3664;81…	GAS1;PRR11;WHAMM;LAMTOR3;SGSM3;TGFB2;PRKAA2;CUL2;RHEB;DHCR24;WDR6;GAS2;LAMTOR5;GAS2L1;NUPR2;CDC123;PRKAG2;STRADB;RBM38;WNT10B;CUL4A;PRKAA1;BRINP3;STRADA;APBB1;KHDRBS1;CGRRF1;CUL5;SART1;RRAGA;PPM1G;VASH1;MAP3K20;EIF2AK4;TCF7L2;MAP2K6;TP73;PRKAB2;ILK;CUL3;RRAGD;RRAGC;CDKN1C;ZBTB49;PRKAG3;KLLN;KMT2E;BRINP1;TSG101;MTBP;RPTOR;SKIL;PRKAG1;PPP1R15A;RRAGB;PPP2R3B;JMY;HEPACAM;APBB2;SLC38A9;TBRG1;ERN1;SMAD…	0.122169	0.991208	biological_process
GO:0043124	negative regulation of I-kappaB kinase/NF-kappaB signaling	26	12309	26	13332	0.00211228	0.0019502	1.08311	286827;10318;161725;7088;10010;5494;79931;23005;80149;5187;5495;171389;84807;197358;55870;10133;79671;9173;29108;6095;9100;56957;28952;10771;91662;8780	TRIM59;TNIP1;OTUD7A;TLE1;TANK;PPM1A;TNIP3;MAPKBP1;ZC3H12A;PER1;PPM1B;NLRP6;NFKBID;NLRC3;ASH1L;OPTN;NLRX1;IL1RL1;PYCARD;RORA;USP10;OTUD7B;CCDC22;ZMYND11;NLRP12;RIOK3	0.125208	0.991208	biological_process
GO:0015991	ATP hydrolysis coupled proton transport	26	12309	26	13332	0.00211228	0.0019502	1.08311	526;537;50617;533;245972;480;23545;477;9296;9114;495;51606;516;155066;92270;527;517;523;90423;245973;8992;518;529;525;528;535	ATP6V1B2;ATP6AP1;ATP6V0A4;ATP6V0B;ATP6V0D2;ATP1A4;ATP6V0A2;ATP1A2;ATP6V1F;ATP6V0D1;ATP4A;ATP6V1H;ATP5MC1;ATP6V0E2;ATP6AP1L;ATP6V0C;ATP5MC2;ATP6V1A;ATP6V1E2;ATP6V1C2;ATP6V0E1;ATP5MC3;ATP6V1E1;ATP6V1B1;ATP6V1C1;ATP6V0A1	0.125208	0.991208	biological_process
GO:0007605	sensory perception of sound	93	12309	97	13332	0.00755545	0.00727573	1.03845	349149;83715;2138;26521;26519;64072;40;146183;5269;84189;389207;286262;53405;53942;107987248;6907;1687;24139;6940;1759;124590;5458;2706;4640;7275;6169;8322;1301;161497;79784;6899;339768;65217;84059;340990;53904;57731;56751;54084;80204;643226;51168;525;7007;388551;140469;9860;2561;153562;7466;50617;84530;7399;259236;9381;2070;353219;113278;501;4646;89797;152137;7068;26517;491;4919;56914;1141;54532…	GJC3;ESPN;EYA1;TIMM8B;TIMM10;CDH23;ASIC2;OTOA;SERPINB6;SLITRK6;GRXCR1;TPRN;CLIC5;CNTN5;LOC107987248;TBL1X;GSDME;EML2;ZNF354A;DNM1;USH1G;POU4F2;GJB2;MYO1A;TUB;RPL38;FZD4;COL11A1;STRC;MYH14;TBX1;ESPNL;PCDH15;ADGRV1;OTOG;MYO3A;SPTBN4;BARHL1;TSPEAR;FBXO11;GRXCR2;MYO15A;ATP6V1B1;TECTA;CEACAM16;MYO3B;LRIG2;GABRB2;MARVELD2;WFS1;ATP6V0A4;SRRM4;USH2A;TMIE;OTOF;EYA4;KAAG1;SLC52A3;ALDH7A1;MYO6;NAV2;CCDC50;T…	0.125244	0.991208	biological_process
GO:0042787	protein ubiquitination involved in ubiquitin-dependent protein catabolic process	108	12309	113	13332	0.00877407	0.00847585	1.03518	57154;5930;143384;84708;148066;6872;23072;51434;151636;54467;6233;90135;112267947;51433;8453;127544;55658;25793;57563;22903;246184;107985931;9781;54941;10296;171222;401265;51283;114781;10273;4734;6477;26267;153830;8451;79589;6048;53339;57520;51529;25893;80325;64682;64750;26249;91445;80196;10425;119504;154214;8065;339745;64410;7332;6921;51343;7324;80311;9212;9320;6992;8452;11237;9604;83737;55175;1…	SMURF1;RBBP6;CACUL1;LNX1;ZNRF4;TAF1;HECW1;ANAPC7;DTX3L;ANKIB1;RPS27A;BTBD6;LOC112267947;ANAPC5;CUL2;RNF19B;RNF126;FBXO7;KLHL8;BTBD3;CDC26;LOC107985931;RNF144A;RNF125;MAEA;UBE2L5;KLHL31;BFAR;BTBD9;STUB1;NEDD4;SIAH1;FBXO10;RNF145;CUL4A;RNF128;RNF5;BTBD1;HECW2;ANAPC11;TRIM58;ABTB1;ANAPC1;SMURF2;KLHL3;RNF185;RNF34;ARIH2;ANAPC16;RNF217;CUL5;SPOPL;KLHL25;UBE2L3;ELOC;FZR1;UBE2E1;KLHL15;AURKB;TRIP12;PPP1…	0.126034	0.991208	biological_process
GO:0005793	endoplasmic reticulum-Golgi intermediate compartment	58	13656	60	14857	0.00424722	0.0040385	1.05168	65258;10959;29097;326624;5771;10945;152586;10130;6399;11196;10841;1315;399687;11018;11079;57410;23259;100861507;51006;4925;487;5034;2804;23392;3998;57222;23071;4924;9027;4043;10597;9554;84317;51112;9262;10897;51560;6836;56005;9798;3633;290;56886;10960;11261;10972;90522;55757;8729;54732;23423;51014;55014;4121;762;64841;50999;285704	MPPE1;TMED2;CNIH4;RAB37;PTPN2;KDELR1;MGAT4D;PDIA6;TRAPPC2;SEC23IP;FTCD;COPB1;MYO18A;TMED1;RER1;SCYL1;DDHD2;FTCD-AS1;SLC35C2;NUCB2;ATP2A1;P4HB;GOLGB1;ECPAS;LMAN1;ERGIC1;ERP44;NUCB1;NAT8;LRPAP1;TRAPPC2B;SEC22B;CCDC115;TRAPPC12;STK17B;YIF1A;RAB6B;SURF4;MYDGF;IST1;INPP5B;ANPEP;UGGT1;LMAN2;CHP1;TMED10;YIF1B;UGGT2;GBF1;TMED9;TMED3;TMED7;STX17;MAN1A1;CA4;GNPNAT1;TMED5;RGMB	0.126503	0.958318	cellular_component
GO:0015030	Cajal body	42	13656	43	14857	0.00307557	0.00289426	1.06265	10285;11339;8161;11325;9879;25988;55651;84524;8882;55341;114034;23524;23379;10346;3669;2483;51808;9221;6631;85403;79664;9733;10208;27129;84967;22927;9343;201299;51602;9092;9129;25820;79607;90806;2332;2091;4863;25888;26121;345630;1017;96764	SMNDC1;OIP5;COIL;DDX42;DDX46;HINFP;NHP2;ZC3H8;ZPR1;LSG1;TOE1;SRRM2;ICE1;TRIM22;ISG20;FRG1;PHAX;NOLC1;SNRPC;EAF1;ICE2;SART3;USPL1;HSPB7;LSM10;HABP4;EFTUD2;RDM1;NOP58;SART1;PRPF3;ARIH1;FAM118B;ANGEL2;FMR1;FBL;NPAT;ZNF473;PRPF31;FBLL1;CDK2;TGS1	0.127112	0.958318	cellular_component
GO:0005903	brush border	42	13656	43	14857	0.00307557	0.00289426	1.06265	257629;10755;4641;2028;10568;5900;83715;4311;87;7414;51181;2314;197021;4640;6550;79849;7168;51474;830;6476;79784;2317;6569;3710;5357;85477;10059;5651;10083;4637;10287;7429;54407;81;4643;4430;142680;6564;4642;4648;8435;7430	ANKS4B;GIPC1;MYO1C;ENPEP;SLC34A2;RALGDS;ESPN;MME;ACTN1;VCL;DCXR;FLII;LCTL;MYO1A;SLC9A3;PDZD3;TPM1;LIMA1;CAPZA2;SI;MYH14;FLNB;SLC34A1;ITPR3;PLS1;SCIN;DNM1L;TMPRSS15;USH1C;MYL6;RGS19;VIL1;SLC38A2;ACTN4;MYO1E;MYO1B;SLC34A3;SLC15A1;MYO1D;MYO7B;SOAT2;EZR	0.127112	0.958318	cellular_component
GO:0008021	synaptic vesicle	73	13656	76	14857	0.00534564	0.00511543	1.045	326624;5864;6857;10755;1861;3916;10567;4311;6804;29988;9627;10490;1759;1742;9162;85439;9899;143187;5413;29058;1182;10966;55530;23208;282808;4218;5127;388662;9066;5868;6810;2903;2054;134957;547;51399;9143;80331;8674;51305;5142;127262;114088;320;23335;9230;22987;112755;2890;203190;273;25837;7417;7781;115827;321;83992;56947;8766;57799;142684;6809;30061;23557;51762;9001;10987;8224;23312;6853;84446;22…	RAB37;RAB3A;SYT1;GIPC1;TOR1A;LAMP1;RABAC1;MME;STX1A;SLC2A8;SNCAIP;VTI1B;DNM1;DLG4;DGKI;STON2;SV2B;VTI1A;SEPTIN5;TMEM230;CLCN3;RAB40B;SVOP;SYT11;RAB40AL;RAB8A;CDK16;SLC6A17;SYT7;RAB5A;STX4;GRIN2A;STX2;STXBP5;KIF1A;TRAPPC4;SYNGR3;DNAJC5;VAMP4;KCNK9;PDE4B;TPRG1L;TRIM9;APBA1;WDR7;RAB11B;SV2C;STX1B;GRIA1;LGI3;AMPH;RAB26;VDAC2;SLC30A3;RAB3C;APBA2;CTTNBP2;MFF;RAB11A;RAB40C;RAB40A;STX3;SLC40A1;SNAPIN;RAB…	0.127406	0.958318	cellular_component
GO:0035023	regulation of Rho protein signal transduction	61	12309	63	13332	0.00495572	0.00472547	1.04873	345930;64857;9639;23229;121512;22899;100271715;27237;57480;128272;54869;9138;221178;440107;397;89846;9459;84033;55701;25894;23268;57449;84904;10160;25791;64283;64787;152273;23263;2245;9855;6453;26084;9826;23370;50618;23101;50649;55785;80243;396;50650;5924;389337;8997;26030;153478;347273;57580;7410;7984;4983;55160;221472;8874;10211;54848;29;115557;26230;55200	ECT2L;PLEKHG2;ARHGEF10;ARHGEF9;FGD4;ARHGEF15;ARHGEF33;ARHGEF16;PLEKHG1;ARHGEF19;EPS8L1;ARHGEF1;SPATA13;PLEKHG7;ARHGDIB;FGD3;ARHGEF6;OBSCN;ARHGEF40;PLEKHG4;DNMBP;PLEKHG5;ARHGEF39;FARP1;NGEF;ARHGEF28;EPS8L2;FGD5;MCF2L;FGD1;FARP2;ITSN1;ARHGEF26;ARHGEF11;ARHGEF18;ITSN2;MCF2L2;ARHGEF4;FGD6;PREX2;ARHGDIA;ARHGEF3;RASGRF2;ARHGEF37;KALRN;PLEKHG3;PLEKHG4B;CAVIN4;PREX1;VAV2;ARHGEF5;OPHN1;ARHGEF10L;FGD2;ARHG…	0.128419	0.991208	biological_process
GO:0048786	presynaptic active zone	24	13656	24	14857	0.00175747	0.0016154	1.08795	140730;8927;26059;7976;140679;10497;9162;440279;2571;26747;9783;8500;2917;23025;23085;9699;8497;22999;8541;57030;6853;134;135;8499	RIMS4;BSN;ERC2;FZD3;SLC32A1;UNC13B;DGKI;UNC13C;GAD1;NUFIP1;RIMS3;PPFIA1;GRM7;UNC13A;ERC1;RIMS2;PPFIA4;RIMS1;PPFIA3;SLC17A7;SYN1;ADORA1;ADORA2A;PPFIA2	0.13204	0.965232	cellular_component
GO:0015630	microtubule cytoskeleton	101	13656	106	14857	0.00739602	0.00713468	1.03663	9371;9218;347549;342184;163782;30846;55717;256714;283431;9891;27072;2963;27229;3224;10982;23139;55342;10579;26140;2242;9584;124404;347733;79649;63876;23580;9576;6902;55812;220134;6472;161436;6314;30849;54462;60509;84307;5518;27175;55700;57606;22924;121642;23499;667;10011;6249;112714;9053;164714;256364;6709;10300;166614;11004;5127;166793;353219;63935;10120;3161;100526693;400954;10059;90417;201161;…	KIF3B;VAPA;CENPVL3;FMN1;KANK4;EHD2;WDR11;MAP7D2;GAS2L3;NUAK1;VPS41;GTF2F2;TUBGCP4;HOXC8;MAPRE2;MAST2;STRBP;TACC2;TTLL3;FES;RBM39;SEPTIN12;TUBB2B;MAP7D3;PKNOX2;CDC42EP4;SPAG6;TBCA;SPATA7;SKA1;SHMT2;EML5;ATXN7;PIK3R4;CCSER2;AGBL5;ZNF397;PPP2R1A;TUBG2;MAP7D1;SLAIN2;MAPRE3;ALKBH2;MACF1;DST;SRA1;CLIP1;TUBA3E;MAP7;TTLL8;EML3;SPTAN1;KATNB1;DCLK2;KIF2C;CDK16;ZBTB49;KAAG1;PCIF1;ACTR1B;HMMR;ARPC4-TTLL3;EML…	0.132767	0.965232	cellular_component
GO:0001650	fibrillar center	101	13656	106	14857	0.00739602	0.00713468	1.03663	8161;8467;54496;6875;9891;1936;8480;9221;5195;26747;26091;6598;4781;5356;4092;55536;9730;345630;51447;55127;84916;55578;11262;8731;92140;10522;79991;118487;84245;6629;7329;54751;814;3215;6239;51602;92856;9020;219736;6150;84135;51386;9682;27330;7343;55810;8446;55269;63901;339230;6949;29842;54862;51087;91543;26517;54433;23212;55249;2091;401089;10557;55339;7334;9875;4794;9825;9807;84268;84280;64425;…	COIL;SMARCA5;PRMT7;TAF4B;NUAK1;EEF1D;RAE1;NOLC1;PEX14;NUFIP1;HERC4;SMARCB1;NFIB;PLRG1;SMAD7;CDCA7L;DCAF1;FBLL1;IP6K2;HEATR1;UTP4;SUPT20H;SP140;RNMT;MTDH;DEAF1;STN1;CHCHD1;MRI1;SNRPB2;UBE2I;FBLIM1;CAMK4;HOXB5;RREB1;NOP58;IMP4;MAP3K14;STOX1;MRPL23;UTP15;EIF3L;KDM4A;RPS6KA6;UBTF;FOXJ2;DUSP11;PSPC1;FAM111A;CCDC137;TCOF1;TFCP2L1;CC2D1A;YBX2;RSAD2;TIMM13;GAR1;RRS1;YY1AP1;FBL;FOXL2NB;RPP38;WDR33;UBE2N;U…	0.132767	0.965232	cellular_component
GO:0000776	kinetochore	57	13656	59	14857	0.00417399	0.00397119	1.05107	56155;9793;54984;389857;1783;11130;51143;347549;7272;10615;2491;51490;1062;25942;3192;9184;55055;1639;5048;80152;11004;5253;1060;23468;387103;3297;1780;151648;54820;222229;9183;51164;8655;10910;4751;23219;51112;3835;119504;8379;90417;201161;27085;10540;81930;84148;8850;8243;23332;221150;3619;64946;253635;92822;4659;6249;64769	TEX14;CKAP5;PINX1;CENPVL1;DYNC1LI2;ZWINT;DYNC1LI1;CENPVL3;TTK;SPAG5;CENPI;SPOUT1;CENPE;SIN3A;HNRNPU;BUB3;ZWILCH;DCTN1;PAFAH1B1;CENPT;KIF2C;PHF2;CENPC;CBX5;CENPW;HSF1;DYNC1I1;SGO1;NDE1;LRWD1;ZW10;DCTN4;DYNLL1;SUGT1;NEK2;FBXO28;TRAPPC12;KIF22;ANAPC16;MAD1L1;KNSTRN;CENPV;MTBP;DCTN2;KIF18A;KAT8;KAT2B;SMC1A;CLASP1;SKA3;INCENP;CENPH;GPATCH11;ZNF276;PPP1R12A;CLIP1;MEAF6	0.133905	0.965232	cellular_component
GO:0008536	Ran GTPase binding	26	11473	26	12391	0.00226619	0.0020983	1.08001	10527;1104;57510;3842;51194;202151;64328;10762;727851;3837;10526;29098;55705;64901;3843;11260;285190;9670;29107;10204;5902;30000;23039;5905;79711;23214	IPO7;RCC1;XPO5;TNPO1;IPO11;RANBP3L;XPO4;NUP50;RGPD8;KPNB1;IPO8;RANGRF;IPO9;RANBP17;IPO5;XPOT;RGPD4;IPO13;NXT1;NUTF2;RANBP1;TNPO2;XPO7;RANGAP1;IPO4;XPO6	0.134873	0.995871	molecular_function
GO:0046934	phosphatidylinositol-4,5-bisphosphate 3-kinase activity	26	11473	26	12391	0.00226619	0.0020983	1.08001	2534;9542;145957;10818;685;2248;3667;5291;2069;5156;2066;50852;941;8817;152831;5154;5294;23533;5296;2252;8823;9965;146850;8660;118788;2249	FYN;NRG2;NRG4;FRS2;BTC;FGF3;IRS1;PIK3CB;EREG;PDGFRA;ERBB4;TRAT1;CD80;FGF18;KLB;PDGFA;PIK3CG;PIK3R5;PIK3R2;FGF7;FGF16;FGF19;PIK3R6;IRS2;PIK3AP1;FGF4	0.134873	0.995871	molecular_function
GO:0004407	histone deacetylase activity	26	11473	26	12391	0.00226619	0.0020983	1.08001	55869;54531;9219;79685;51317;79885;64426;8819;23028;10362;22933;1108;5928;10284;9759;10014;138151;53615;83933;51742;9734;1107;5926;10013;3065;23186	HDAC8;MIER2;MTA2;SAP30L;PHF21A;HDAC11;SUDS3;SAP30;KDM1A;HMG20B;SIRT2;CHD4;RBBP4;SAP18;HDAC4;HDAC5;NACC2;MBD3;HDAC10;ARID4B;HDAC9;CHD3;ARID4A;HDAC6;HDAC1;RCOR1	0.134873	0.995871	molecular_function
GO:0006396	RNA processing	60	12309	62	13332	0.00487448	0.00465047	1.04817	57018;65080;8761;11100;9410;56919;3187;22803;5937;170506;5935;104;83857;27037;23064;10180;196441;3192;3185;162989;10199;5936;10659;122402;22907;11030;26747;54505;3191;10521;8634;5939;24144;64848;11169;1996;1659;9987;9704;9984;51690;100526737;3189;8106;130951;51574;55323;636;60625;10492;161931;57647;9584;90957;100529063;79039;8446;92797;11218;132612	CCNL1;MRPL44;PABPC4;HNRNPUL1;SNRNP40;DHX33;HNRNPH1;XRN2;RBMS1;DHX36;RBM3;ADARB1;TMTC1;TRMT2A;SETX;RBM6;ZFC3H1;HNRNPU;HNRNPF;DEDD2;MPHOSPH10;RBM4;CELF2;TDRD9;DHX30;RBPMS;NUFIP1;DHX29;HNRNPL;DDX17;RTCA;RBMS2;TFIP11;YTHDC2;WDHD1;ELAVL4;DHX8;HNRNPDL;DHX34;THOC1;LSM7;RBM14-RBM4;HNRNPH3;PABPN1;M1AP;LARP7;LARP6;BICD1;DHX35;SYNCRIP;ADAD2;DHX37;RBM39;DHX57;BCL2L2-PABPN1;DDX54;DUSP11;HELB;DDX20;ADAD1	0.135517	0.991208	biological_process
GO:0032480	negative regulation of type I interferon production	25	12309	25	13332	0.00203103	0.00187519	1.08311	9636;3661;51191;83737;26146;84166;730249;54476;7353;6233;55666;63906;112267947;79671;5300;79132;23586;29110;64135;7318;57506;54941;8887;9246;55593	ISG15;IRF3;HERC5;ITCH;TRAF3IP1;NLRC5;ACOD1;RNF216;UFD1;RPS27A;NPLOC4;GPATCH3;LOC112267947;NLRX1;PIN1;DHX58;DDX58;TBK1;IFIH1;UBA7;MAVS;RNF125;TAX1BP1;UBE2L6;OTUD5	0.135636	0.991208	biological_process
GO:0007162	negative regulation of cell adhesion	25	12309	25	13332	0.00203103	0.00187519	1.08311	6693;398;10154;5921;9404;5420;3273;23654;8763;397;1826;5140;27299;80725;9750;5365;168002;396;58494;23129;9037;79872;27289;53616;375056	SPN;ARHGDIG;PLXNC1;RASA1;LPXN;PODXL;HRG;PLXNB2;CD164;ARHGDIB;DSCAM;PDE3B;ADAMDEC1;SRCIN1;RIPOR2;PLXNB3;DACT2;ARHGDIA;JAM2;PLXND1;SEMA5A;CBLL1;RND1;ADAM22;MIA3	0.135636	0.991208	biological_process
GO:0032212	positive regulation of telomere maintenance via telomerase	25	12309	25	13332	0.00203103	0.00187519	1.08311	5570;8550;80351;9212;25913;140609;4216;10694;6950;10576;10575;225689;5609;79618;5073;4751;26272;908;7203;22948;10574;3178;92345;5588;65057	PKIB;MAPKAPK5;TNKS2;AURKB;POT1;NEK7;MAP3K4;CCT8;TCP1;CCT2;CCT4;MAPK15;MAP2K7;HMBOX1;PARN;NEK2;FBXO4;CCT6A;CCT3;CCT5;CCT7;HNRNPA1;NAF1;PRKCQ;ACD	0.135636	0.991208	biological_process
GO:0030032	lamellipodium assembly	25	12309	25	13332	0.00203103	0.00187519	1.08311	55604;29984;10810;79902;3983;22885;221178;7414;8440;23647;9459;64083;123720;23191;55704;50649;25970;1901;5879;10163;7410;4690;84962;8874;5800	CARMIL1;RHOD;WASF3;NUP85;ABLIM1;ABLIM3;SPATA13;VCL;NCK2;ARFIP2;ARHGEF6;GOLPH3;WHAMM;CYFIP1;CCDC88A;ARHGEF4;SH2B1;S1PR1;RAC1;WASF2;VAV2;NCK1;AJUBA;ARHGEF7;PTPRO	0.135636	0.991208	biological_process
GO:0008219	cell death	25	12309	25	13332	0.00203103	0.00187519	1.08311	23636;1687;4296;50640;9218;9627;27158;1982;1149;5733;10133;7042;25865;1620;11124;2014;2013;143;10670;2012;51776;9766;84893;2355;3004	NUP62;GSDME;MAP3K11;PNPLA8;VAPA;SNCAIP;NDOR1;EIF4G2;CIDEA;PTGER3;OPTN;TGFB2;PRKD2;BRINP1;FAF1;EMP3;EMP2;PARP4;RRAGA;EMP1;MAP3K20;SUSD6;FBH1;FOSL2;GZMM	0.135636	0.991208	biological_process
GO:0006024	glycosaminoglycan biosynthetic process	25	12309	25	13332	0.00203103	0.00187519	1.08311	9672;2239;11046;26229;9394;64132;64711;8509;6383;90161;221914;10082;9953;9653;7358;2817;222537;64131;3340;3036;92370;9956;9955;9957;6385	SDC3;GPC4;SLC35D2;B3GAT3;HS6ST1;XYLT2;HS3ST6;NDST2;SDC2;HS6ST2;GPC2;GPC6;HS3ST3B1;HS2ST1;UGDH;GPC1;HS3ST5;XYLT1;NDST1;HAS1;PXYLP1;HS3ST2;HS3ST3A1;HS3ST1;SDC4	0.135636	0.991208	biological_process
GO:1901998	toxin transport	25	12309	25	13332	0.00203103	0.00187519	1.08311	8829;339122;9276;1759;55192;23256;3301;22818;26088;4225;10694;6950;10576;10575;10693;9325;54545;8289;9364;29126;118429;7203;22948;10574;535	NRP1;RAB43;COPB2;DNM1;DNAJC17;SCFD1;DNAJA1;COPZ1;GGA1;MEP1B;CCT8;TCP1;CCT2;CCT4;CCT6B;TRIP4;MTMR12;ARID1A;RAB28;CD274;ANTXR2;CCT3;CCT5;CCT7;ATP6V0A1	0.135636	0.991208	biological_process
GO:0030326	embryonic limb morphogenesis	25	12309	25	13332	0.00203103	0.00187519	1.08311	6497;80144;2702;3236;5396;1954;3206;4621;5089;3226;7042;57167;51176;57728;100131390;2201;4010;221833;2254;6910;4154;9496;26585;6468;1750	SKI;FRAS1;GJA5;HOXD10;PRRX1;MEGF8;HOXA10;MYH3;PBX2;HOXC10;TGFB2;SALL4;LEF1;WDR19;SP9;FBN2;LMX1B;SP8;FGF9;TBX5;MBNL1;TBX4;GREM1;FBXW4;DLX6	0.135636	0.991208	biological_process
GO:0060291	long-term synaptic potentiation	25	12309	25	13332	0.00203103	0.00187519	1.08311	7101;26045;6543;5270;6547;2185;9187;6810;2903;4355;25769;2695;10769;1812;7143;54413;3710;116841;91683;5590;22871;27020;6809;23237;22941	NR2E1;LRRTM2;SLC8A2;SERPINE2;SLC8A3;PTK2B;SLC24A1;STX4;GRIN2A;MPP2;SLC24A2;GIP;PLK2;DRD1;TNR;NLGN3;ITPR3;SNAP47;SYT12;PRKCZ;NLGN1;NPTN;STX3;ARC;SHANK2	0.135636	0.991208	biological_process
GO:0048705	skeletal system morphogenesis	25	12309	25	13332	0.00203103	0.00187519	1.08311	285590;342184;84159;59338;8879;860;7046;3234;359845;57599;7763;9742;3224;3218;83452;579;25976;29123;93;8575;54475;9496;64651;6939;64399	SH3PXD2B;FMN1;ARID5B;PLEKHA1;SGPL1;RUNX2;TGFBR1;HOXD8;RFLNB;WDR48;ZFAND5;IFT140;HOXC8;HOXB8;RAB33B;NKX3-2;TIPARP;ANKRD11;ACVR2B;PRKRA;NLE1;TBX4;CSRNP1;TCF15;HHIP	0.135636	0.991208	biological_process
GO:0048167	regulation of synaptic plasticity	25	12309	25	13332	0.00203103	0.00187519	1.08311	7532;7425;10755;2906;2259;7533;10458;1020;3269;2185;2904;2903;8831;266743;10769;26037;84502;4776;575;22849;9693;152330;3706;135;2905	YWHAG;VGF;GIPC1;GRIN2D;FGF14;YWHAH;BAIAP2;CDK5;HRH1;PTK2B;GRIN2B;GRIN2A;SYNGAP1;NPAS4;PLK2;SIPA1L1;JPH4;NFATC4;ADGRB1;CPEB3;RAPGEF2;CNTN4;ITPKA;ADORA2A;GRIN2C	0.135636	0.991208	biological_process
GO:0021549	cerebellum development	25	12309	25	13332	0.00203103	0.00187519	1.08311	4009;23017;1272;8861;51150;2019;256297;23026;3975;58155;5802;2637;65250;54910;2618;6751;4760;6752;3190;57502;9001;146057;3746;6753;6331	LMX1A;FAIM2;CNTN1;LDB1;SDF4;EN1;PTF1A;MYO16;LHX1;PTBP2;PTPRS;GBX2;CPLANE1;SEMA4C;GART;SSTR1;NEUROD1;SSTR2;HNRNPK;NLGN4X;HAP1;TTBK2;KCNC1;SSTR3;SCN5A	0.135636	0.991208	biological_process
GO:0043065	positive regulation of apoptotic process	164	12309	173	13332	0.0133236	0.0129763	1.02676	51107;26123;6548;57118;8633;9138;3655;54507;4217;84289;2903;51330;101927423;6233;90529;7042;64112;10284;8439;6453;92565;4293;50649;29108;222659;1984;85477;83464;25816;3663;55851;105371371;26471;221472;25803;51447;7023;4296;23076;90441;1613;121512;220;6477;1647;7480;5524;64426;54556;89846;29948;56993;8878;9240;7153;9263;23567;29944;322;23263;26084;23787;9826;9026;23370;56616;4294;56259;11124;6788;…	APH1A;TCTN3;SLC9A1;CAMK1D;UNC5C;ARHGEF1;ITGA6;ADAMTSL4;MAP3K5;ING5;GRIN2A;TNFRSF12A;PANO1;RPS27A;STPG1;TGFB2;MOAP1;SAP18;NSMAF;ITSN1;FANK1;MAP3K9;ARHGEF4;PYCARD;PXT1;EIF5A;SCIN;APH1B;TNFAIP8;IRF5;PSENEN;LOC105371371;NUPR1;FGD2;SPDEF;IP6K2;TFAP4;MAP3K11;RRP1B;ZNF622;DAPK3;FGD4;ALDH1A3;SIAH1;GADD45A;WNT10B;PTPA;SUDS3;ING3;FGD3;OSGIN1;TOMM22;SQSTM1;PNMA1;TOP2A;STK17A;ZNF346;PNMA3;APBB1;MCF2L;ARHGEF2…	0.136558	0.991208	biological_process
GO:0030335	positive regulation of cell migration	91	12309	95	13332	0.00739296	0.00712571	1.03751	1435;256158;131578;56034;3655;23224;7494;1812;3912;7042;8518;146206;1901;3685;7429;11151;29126;6317;55604;1613;285966;6997;5962;51512;10630;6810;80139;79567;5154;91663;81029;3678;81;79872;3918;25777;8877;29984;2241;83706;171024;3611;4908;10519;2321;286077;2185;5156;59352;23587;4680;84904;51176;2886;2268;7130;3642;10399;7205;11235;100287171;80781;4641;27329;4088;80310;5420;10253;54859;65992;7046;5…	CSF1;HMCN2;LRRC15;PDGFC;ITGA6;SYNE2;XBP1;DRD1;LAMB1;TGFB2;ELP1;CARMIL2;S1PR1;ITGAV;VIL1;CORO1A;CD274;SERPINB3;CARMIL1;DAPK3;TCAF2;TDGF1;RDX;GTSE1;PDPN;STX4;ZNF703;RIPOR1;PDGFA;MYADM;WNT5B;ITGA5;ACTN4;CBLL1;LAMC2;SUN2;SPHK1;RHOD;FER;FERMT3;SYNPO2;ILK;NTF3;CIB1;FLT1;FAM83H;PTK2B;PDGFRA;LGR6;ELP5;CEACAM6;ARHGEF39;LEF1;GRB7;FGR;TNFAIP6;INSM1;RACK1;TRIP6;PDCD10;WASHC1;COL18A1;MYO1C;ANGPTL3;SMAD3;PDGFD…	0.136869	0.991208	biological_process
GO:0050796	regulation of insulin secretion	43	12309	44	13332	0.00349338	0.00330033	1.05849	1374;3708;775;3745;2696;6804;402;3790;292;26251;222546;5578;291;9607;11069;7021;406;3747;9066;777;23568;10411;2029;2695;8864;3382;3710;80024;4760;1268;3709;5532;152;143425;6755;5991;776;9254;9575;57818;84300;3767;3741	CPT1A;ITPR1;CACNA1C;KCNB1;GIPR;STX1A;ARL2;KCNS3;SLC25A5;KCNG2;RFX6;PRKCA;SLC25A4;CARTPT;RAPGEF4;TFAP2B;ARNTL;KCNC2;SYT7;CACNA1E;ARL2BP;RAPGEF3;ENSA;GIP;PER2;ICA1;ITPR3;SLC8B1;NEUROD1;CNR1;ITPR2;PPP3CB;ADRA2C;SYT9;SSTR5;RFX3;CACNA1D;CACNA2D2;CLOCK;G6PC2;UQCC2;KCNJ11;KCNA5	0.138397	0.991208	biological_process
GO:0043410	positive regulation of MAPK cascade	43	12309	44	13332	0.00349338	0.00330033	1.05849	3570;55024;1687;54106;2914;6754;147;90441;283455;50937;2321;1000;5008;115352;5581;101930047;23286;6899;2861;5154;3791;148;1942;3340;142679;56005;3685;8558;2046;152;4342;2254;6259;57608;9283;84231;114897;10174;972;29937;55004;57161;101060017	IL6R;BANK1;GSDME;TLR9;GRM4;SSTR4;ADRA1B;ZNF622;KSR2;CDON;FLT1;CDH2;OSM;FCRL3;PRKCE;LOC101930047;WWC1;TBX1;GPR37;PDGFA;KDR;ADRA1A;EFNA1;NDST1;DUSP19;MYDGF;ITGAV;CDK10;EPHA8;ADRA2C;MOS;FGF9;RYK;JCAD;GPR37L1;TRAF7;C1QTNF1;SORBS3;CD74;NENF;LAMTOR1;PELI2;LOC101060017	0.138397	0.991208	biological_process
GO:0035578	azurophil granule lumen	56	13656	58	14857	0.00410076	0.00390388	1.05043	7415;6317;5834;93100;6037;10493;2990;387263;11240;51316;55313;54472;5707;80142;23593;5005;411;1668;10694;10576;2799;1667;51816;5476;81567;10577;29108;2517;2717;2444;387921;23197;9798;29952;400668;25801;5645;114790;79980;2519;728358;6036;566;388697;671;2588;10487;58485;10097;55860;1511;2665;10383;23526;2171;175	VCP;SERPINB3;PYGB;NAPRT;RNASE3;VAT1;GUSB;C6orf120;PADI2;PLAC8;CPPED1;TOLLIP;PSMD1;PTGES2;HEBP2;ORM2;ARSB;DEFA3;CCT8;CCT2;GNS;DEFA1;ADA2;CTSA;TXNDC5;NPC2;PYCARD;FUCA1;GLA;FRK;NHLRC3;FAF2;IST1;DPP7;PRSS57;GCA;PRSS2;STK11IP;DSN1;FUCA2;DEFA1B;RNASE2;AZU1;HRNR;BPI;GALNS;CAP1;TRAPPC1;ACTR2;ACTR10;CTSG;GDI2;TUBB4B;ARHGAP45;FABP5;AGA	0.141686	0.976314	cellular_component
GO:0005859	muscle myosin complex	23	13656	23	14857	0.00168424	0.00154809	1.08795	4622;4634;127294;4608;23363;4625;29895;4620;4632;4621;7273;4604;4636;4619;283284;4606;4624;8735;10398;9172;4626;343263;140465	MYH4;MYL3;MYOM3;MYBPH;OBSL1;MYH7;MYLPF;MYH2;MYL1;MYH3;TTN;MYBPC1;MYL5;MYH1;IGSF22;MYBPC2;MYH6;MYH13;MYL9;MYOM2;MYH8;MYBPHL;MYL6B	0.143673	0.976314	cellular_component
GO:0035097	histone methyltransferase complex	23	13656	23	14857	0.00168424	0.00154809	1.08795	85319;11091;105378260;30827;3720;10419;5929;7403;23067;23054;8085;107985798;80335;84661;23468;22976;11108;9734;63925;79447;9739;58508;9757	BAGE2;WDR5;LOC105378260;CXXC1;JARID2;PRMT5;RBBP5;KDM6A;SETD1B;NCOA6;KMT2D;LOC107985798;WDR82;DPY30;CBX5;PAXIP1;PRDM4;HDAC9;ZNF335;PAGR1;SETD1A;KMT2C;KMT2B	0.143673	0.976314	cellular_component
GO:0009897	external side of plasma membrane	85	13656	89	14857	0.00622437	0.00599044	1.03905	131450;107987044;2028;2206;6338;3655;80381;4217;80741;64446;100528032;89766;2044;9173;50833;1901;3685;29126;107987248;3674;972;10666;3572;100423062;349667;1515;3684;51744;51311;308;3762;117531;55576;3678;55867;118429;22871;10159;84168;7036;3760;10859;214;146760;3682;133396;460;2676;5034;3694;1003;657;114908;8792;11085;161198;5133;4240;10495;3084;387837;3902;1141;166647;6340;3916;2239;1182;4036;33…	CD200R1;LOC107987044;ENPEP;MS4A2;SCNN1B;ITGA6;CD276;MAP3K5;LY6G5C;DNAI2;KLRC4-KLRK1;UMODL1;EPHA5;IL1RL1;TAS2R16;S1PR1;ITGAV;CD274;LOC107987248;ITGA2B;CD74;CD226;IL6ST;IGLL5;RTN4RL2;CTSV;ITGAM;CD244;TLR8;ANXA5;KCNJ5;TMC1;STAB2;ITGA5;SLC22A11;ANTXR2;NLGN1;ATP6AP2;ANTXR1;TFR2;KCNJ3;LILRB1;ALCAM;RTN4RL1;ITGAE;IL31RA;ASTN1;GFRA3;P4HB;ITGB6;CDH5;BMPR1A;TMEM123;TNFRSF11A;ADAM30;CLEC14A;PDCD1;MFGE8;ENOX2…	0.144076	0.976314	cellular_component
GO:0001725	stress fiber	40	13656	41	14857	0.00292912	0.00275964	1.06141	7791;79778;23002;989;1265;171024;57216;3983;2275;23094;22885;3611;87;57477;129446;60;7168;9260;51474;59274;55740;4625;57175;5239;79784;5747;55752;2317;51164;54751;59;4919;58;10580;4624;81;4628;8572;124404;50507	ZYX;MICALL2;DAAM1;SEPTIN7;CNN2;SYNPO2;VANGL2;ABLIM1;FHL3;SIPA1L3;ABLIM3;ILK;ACTN1;SHROOM4;XIRP2;ACTB;TPM1;PDLIM7;LIMA1;TLNRD1;ENAH;MYH7;CORO1B;PGM5;MYH14;PTK2;SEPTIN11;FLNB;DCTN4;FBLIM1;ACTA2;ROR1;ACTA1;SORBS1;MYH6;ACTN4;MYH10;PDLIM4;SEPTIN12;NOX4	0.144971	0.976314	cellular_component
GO:0001228	transcriptional activator activity, RNA polymerase II transcription regulatory region sequence-specific DNA binding	93	11473	97	12391	0.00810599	0.00782826	1.03548	136259;4618;8022;9189;93649;84699;3236;222546;9592;81566;4487;100125288;5089;138715;10274;140628;1961;2637;27287;57822;4010;3663;3660;404281;4807;22877;2295;100129098;23764;3233;6297;3661;2551;3234;8538;3239;2626;3226;58495;6774;6239;346389;168620;56751;1820;148979;11317;6473;7716;91975;4009;60529;157848;6722;1746;54937;89884;2104;343472;7709;2119;51176;6095;153222;22887;7629;22926;10620;64651;71…	KLF14;MYF6;LHX3;ZBED1;MYOCD;CREB3L3;HOXD10;RFX6;IER2;CSRNP2;MSX1;ZGLP1;PBX2;ARID3C;STAG1;GATA5;EGR4;GBX2;VENTX;GRHL3;LMX1B;IRF5;IRF2;YY2;NHLH1;MLXIP;FOXF2;LOC100129098;MAFF;HOXD4;SALL2;IRF3;GABPA;HOXD8;BARX2;HOXD13;GATA4;HOXC10;OVOL2;STAT3;RREB1;MACC1;BHLHA15;BARHL1;ARID3A;GLIS1;RBPJL;SHOX;VEZF1;ZNF300;LMX1A;ALX4;NKX6-3;SRF;DLX2;SOHLH2;LHX4;ESRRG;BARHL2;ZBTB17;ETV5;LEF1;RORA;CREBRF;FOXJ3;ZNF76;AT…	0.145457	0.995871	molecular_function
GO:0045505	dynein intermediate chain binding	25	11473	25	12391	0.00217903	0.00201759	1.08001	1769;127602;79659;140735;5048;25981;5901;51332;54919;196385;25893;10126;8701;1770;1767;83657;8632;144132;1768;636;146754;56171;55567;83658;255758	DNAH8;DNAH14;DYNC2H1;DYNLL2;PAFAH1B1;DNAH1;RAN;SPTBN5;DNAAF5;DNAH10;TRIM58;DNAL4;DNAH11;DNAH9;DNAH5;DYNLRB2;DNAH17;DNHD1;DNAH6;BICD1;DNAH2;DNAH7;DNAH3;DYNLRB1;TCTEX1D2	0.145688	0.995871	molecular_function
GO:0015276	ligand-gated ion channel activity	25	11473	25	12391	0.00217903	0.00201759	1.08001	1144;1258;1135;2899;1742;1142;2900;1140;1146;83988;1134;309;2898;353174;1136;1143;55584;2901;1145;1138;2897;1139;8973;1141;9635	CHRND;CNGB1;CHRNA2;GRIK3;DLG4;CHRNB3;GRIK4;CHRNB1;CHRNG;NCALD;CHRNA1;ANXA6;GRIK2;ZACN;CHRNA3;CHRNB4;CHRNA9;GRIK5;CHRNE;CHRNA5;GRIK1;CHRNA7;CHRNA6;CHRNB2;CLCA2	0.145688	0.995871	molecular_function
GO:0001077	transcriptional activator activity, RNA polymerase II proximal promoter sequence-specific DNA binding	168	11473	177	12391	0.0146431	0.0142846	1.0251	10691;2002;51193;8022;2299;9189;8521;93649;5454;343930;1999;50674;4774;4929;23635;5449;266743;3204;6666;57623;10538;344018;4781;11108;7024;9247;5992;7008;7593;22797;3516;84969;5013;4802;5452;2302;3607;7023;4520;10736;7019;100033411;2116;2034;3661;5458;2551;51043;8929;26257;860;3206;4207;256297;100271849;3239;2737;28999;63974;4808;4222;25833;23125;6774;23261;2494;10725;7589;2297;2736;3227;4086;140…	GMEB1;ELK1;ZNF639;LHX3;FOXI1;ZBED1;GCM1;MYOCD;POU3F2;MSGN1;ELF3;NEUROG3;NFIA;NR4A2;SSBP2;POU1F1;NPAS4;HOXA7;SOX12;ZFAT;BATF;FIGLA;NFIB;PRDM4;TFCP2;GCM2;RFX4;TEF;MZF1;TFEC;RBPJ;TOX2;OTX1;NFYC;POU2F2;FOXJ1;FOXK2;TFAP4;MTF1;SIX2;TFAM;DUXB;ETV2;EPAS1;IRF3;POU4F2;GABPA;ZBTB7B;PHOX2B;NKX2-8;RUNX2;HOXA10;BORCS8-MEF2B;PTF1A;MEF2B;HOXD13;GLI3;KLF15;NEUROD6;NHLH2;MEOX1;POU2F3;CAMTA2;STAT3;CAMTA1;NR5A2;NFAT…	0.146621	0.995871	molecular_function
GO:0051973	positive regulation of telomerase activity	24	12309	24	13332	0.00194979	0.00180018	1.08311	25849;10728;5570;8550;26585;9212;25913;3326;140609;4216;6950;10576;10575;225689;5609;79618;5073;4751;3320;65057;79977;92345;5588;4931	PARM1;PTGES3;PKIB;MAPKAPK5;GREM1;AURKB;POT1;HSP90AB1;NEK7;MAP3K4;TCP1;CCT2;CCT4;MAPK15;MAP2K7;HMBOX1;PARN;NEK2;HSP90AA1;ACD;GRHL2;NAF1;PRKCQ;NVL	0.14693	0.991208	biological_process
GO:0019228	neuronal action potential	24	12309	24	13332	0.00194979	0.00180018	1.08311	117155;6323;8911;8912;6336;3751;288;27345;1134;6332;6328;2898;79784;1812;6326;10242;11280;54112;3737;8913;6334;3736;6331;27094	CATSPER2;SCN1A;CACNA1I;CACNA1H;SCN10A;KCND2;ANK3;KCNMB4;CHRNA1;SCN7A;SCN3A;GRIK2;MYH14;DRD1;SCN2A;KCNMB2;SCN11A;GPR88;KCNA2;CACNA1G;SCN8A;KCNA1;SCN5A;KCNMB3	0.14693	0.991208	biological_process
GO:0045494	photoreceptor cell maintenance	24	12309	24	13332	0.00194979	0.00180018	1.08311	145226;1258;10518;94137;115861;7399;124590;55812;7275;27031;9657;128338;64072;92211;65217;261734;84059;158046;79738;10083;2103;4117;9696;166379	RDH12;CNGB1;CIB2;RP1L1;NXNL1;USH2A;USH1G;SPATA7;TUB;NPHP3;IQCB1;DRAM2;CDH23;CDHR1;PCDH15;NPHP4;ADGRV1;NXNL2;BBS10;USH1C;ESRRB;MAK;CROCC;BBS12	0.14693	0.991208	biological_process
GO:0001658	branching involved in ureteric bud morphogenesis	24	12309	24	13332	0.00194979	0.00180018	1.08311	2253;6943;79633;7475;6299;3611;2138;5228;3237;7484;255743;170690;3975;7471;54361;2737;6662;56998;2668;3911;4435;64412;8642;26585	FGF8;TCF21;FAT4;WNT6;SALL1;ILK;EYA1;PGF;HOXD11;WNT9B;NPNT;ADAMTS16;LHX1;WNT1;WNT4;GLI3;SOX9;CTNNBIP1;GDNF;LAMA5;CITED1;GZF1;DCHS1;GREM1	0.14693	0.991208	biological_process
GO:0051017	actin filament bundle assembly	24	12309	24	13332	0.00194979	0.00180018	1.08311	5358;29984;83715;55971;80115;87;10458;51474;2039;57175;339768;23075;119;5357;199;118;10083;81;4430;134549;4739;7430;29999;1809	PLS3;RHOD;ESPN;BAIAP2L1;BAIAP2L2;ACTN1;BAIAP2;LIMA1;DMTN;CORO1B;ESPNL;SWAP70;ADD2;PLS1;AIF1;ADD1;USH1C;ACTN4;MYO1B;SHROOM1;NEDD9;EZR;FSCN3;DPYSL3	0.14693	0.991208	biological_process
GO:0010107	potassium ion import	24	12309	24	13332	0.00194979	0.00180018	1.08311	3758;3765;100134444;478;3769;483;3764;476;477;3772;3763;3759;3761;3766;3773;3762;3768;482;9992;9990;3770;481;3767;3760	KCNJ1;KCNJ9;KCNJ18;ATP1A3;KCNJ13;ATP1B3;KCNJ8;ATP1A1;ATP1A2;KCNJ15;KCNJ6;KCNJ2;KCNJ4;KCNJ10;KCNJ16;KCNJ5;KCNJ12;ATP1B2;KCNE2;SLC12A6;KCNJ14;ATP1B1;KCNJ11;KCNJ3	0.14693	0.991208	biological_process
GO:0031648	protein destabilization	24	12309	24	13332	0.00194979	0.00180018	1.08311	100129098;345611;6477;59343;64321;23291;5828;10430;55737;7494;6048;79594;6714;79763;283820;26272;149628;56926;51548;6737;440193;79139;26224;29116	LOC100129098;IRGM;SIAH1;SENP2;SOX17;FBXW11;PEX2;TMEM147;VPS35;XBP1;RNF5;MUL1;SRC;ISOC2;NOMO2;FBXO4;PYHIN1;NCLN;SIRT6;TRIM21;CCDC88C;DERL1;FBXL3;MYLIP	0.14693	0.991208	biological_process
GO:0032008	positive regulation of TOR signaling	24	12309	24	13332	0.00194979	0.00180018	1.08311	3362;79726;84219;253260;58528;64121;64083;7494;8649;81929;6009;6396;140775;10000;79727;57521;64223;10670;10325;54468;10542;389541;55004;153129	HTR6;WDR59;WDR24;RICTOR;RRAGD;RRAGC;GOLPH3;XBP1;LAMTOR3;SEH1L;RHEB;SEC13;SMCR8;AKT3;LIN28A;RPTOR;MLST8;RRAGA;RRAGB;MIOS;LAMTOR5;LAMTOR4;LAMTOR1;SLC38A9	0.14693	0.991208	biological_process
GO:0030521	androgen receptor signaling pathway	24	12309	24	13332	0.00194979	0.00180018	1.08311	6047;51389;8554;10025;9282;55818;90390;9604;29079;4246;9969;9440;23426;3301;9968;140880;10521;9862;8289;387;56937;5469;9063;8611	RNF4;RWDD1;PIAS1;MED16;MED14;KDM3A;MED30;RNF14;MED4;SCGB2A1;MED13;MED17;GRIP1;DNAJA1;MED12;CST11;DDX17;MED24;ARID1A;RHOA;PMEPA1;MED1;PIAS2;PLPP1	0.14693	0.991208	biological_process
GO:0016567	protein ubiquitination	272	12309	289	13332	0.0220977	0.0216772	1.0194	7844;7415;26262;90379;57154;7328;7320;57626;23291;7336;64320;10477;5828;11043;55070;80349;899;10475;64422;92979;282808;140462;7347;26261;81786;7316;166348;84727;80344;89890;152006;6233;51667;112267947;64396;23276;55294;8453;10055;340359;25793;8239;112950;54461;140459;57563;79444;56658;6737;123103;114792;54876;4738;79139;10422;79176;9781;92305;84231;51592;9646;26224;9730;83461;10489;57820;171222;1…	RNF103;VCP;TSPAN17;DCAF15;SMURF1;UBE2H;UBE2B;KLHL1;FBXW11;UBE2V2;RNF25;UBE2E3;PEX2;MID2;DET1;WDR61;CCNF;TRIM38;ATG3;MARCHF9;RAB40AL;ASB9;UCHL3;FBXO24;TRIM7;UBC;KBTBD12;SPSB2;DCAF11;KBTBD6;RNF38;RPS27A;NUB1;LOC112267947;GMCL2;KLHL18;FBXW7;CUL2;SAE1;KLHL38;FBXO7;USP9X;MED8;FBXW5;ASB6;KLHL8;BIRC7;TRIM39;TRIM21;KLHL33;KLHL32;DCAF16;NEDD8;DERL1;UBAC1;FBXL15;RNF144A;TMEM129;TRAF7;TRIM33;CTR9;FBXL3;DCAF…	0.147042	0.991208	biological_process
GO:0001947	heart looping	42	12309	43	13332	0.00341214	0.00322532	1.05792	339829;10959;100129098;4208;9645;54345;2697;2253;4838;4088;57216;64321;200894;6722;57057;129880;9464;83852;51098;26160;8928;3549;27031;57534;2348;10660;2626;9421;121643;26005;58495;7547;51684;107303344;55897;123872;388389;89780;54806;28514;6608;344022	CCDC39;TMED2;LOC100129098;MEF2C;MICAL2;SOX18;GJA1;FGF8;NODAL;SMAD3;VANGL2;SOX17;ARL13B;SRF;TBX20;BBS5;HAND2;SETDB2;IFT52;IFT172;FOXH1;IHH;NPHP3;MIB1;FOLR1;LBX1;GATA4;HAND1;FOXN4;C2CD3;OVOL2;ZIC3;SUFU;SETDB2-PHF11;MESP1;DNAAF1;CCDC103;WNT3A;AHI1;DLL1;SMO;NOTO	0.147252	0.991208	biological_process
GO:0007368	determination of left/right symmetry	42	12309	43	13332	0.00341214	0.00322532	1.05792	80114;9371;5046;57545;2253;54903;5125;25911;161582;92749;27019;134701;84100;164781;5681;9742;2622;64446;27031;8701;162;1767;29880;579;6899;90;84976;25914;7547;55130;284086;115948;80173;93;221322;5308;28514;10637;2302;23500;51626;55997	BICC1;KIF3B;PCSK6;CC2D2A;FGF8;MKS1;PCSK5;DPCD;DNAAF4;DRC1;DNAI1;RIPPLY2;ARL6;DAW1;PSKH1;IFT140;GAS8;DNAI2;NPHP3;DNAH11;AP1B1;DNAH5;ALG5;NKX3-2;TBX1;ACVR1;DISP1;RTTN;ZIC3;ARMC4;NEK8;CCDC151;IFT74;ACVR2B;TBC1D32;PITX2;DLL1;LEFTY1;FOXJ1;DAAM2;DYNC2LI1;CFC1	0.147252	0.991208	biological_process
GO:0075733	intracellular transport of virus	42	12309	43	13332	0.00341214	0.00322532	1.05792	3839;100101267;57122;23636;402569;79902;10762;9883;9688;9397;3837;23279;3836;23511;137492;8480;9631;51160;3838;6233;4927;93343;55746;23165;81929;53371;8086;129401;55048;3840;51271;7251;155382;23225;79023;79720;348995;3841;9972;9818;55706;89853	KPNA3;POM121C;NUP107;NUP62;KPNA7;NUP85;NUP50;POM121;NUP93;NMT2;KPNB1;NUP160;KPNA1;NUP188;VPS37A;RAE1;NUP155;VPS28;KPNA2;RPS27A;NUP88;MVB12A;NUP133;NUP205;SEH1L;NUP54;AAAS;NUP35;VPS37C;KPNA4;UBAP1;TSG101;VPS37D;NUP210;NUP37;VPS37B;NUP43;KPNA5;NUP153;NUP58;NDC1;MVB12B	0.147252	0.991208	biological_process
GO:0061024	membrane organization	74	12309	77	13332	0.00601186	0.00577558	1.04091	8443;9146;25977;6857;8027;115548;26119;10971;29988;22848;7533;85439;3312;80115;54874;9829;10618;9341;5375;5898;4036;85021;4074;58513;950;8976;23149;5868;8322;6233;554;161;5286;8674;6453;10254;127833;30011;1212;9026;55704;1718;26130;10552;23216;6572;273;1856;10109;4012;9322;10092;137868;6845;51429;7529;143425;11252;11261;2580;9882;160;23396;2810;54947;8867;8910;10097;8871;10093;22905;1129;3267;8673	GNPAT;HGS;NECAP1;SYT1;STAM;FCHO2;LDLRAP1;YWHAQ;SLC2A8;AAK1;YWHAH;STON2;HSPA8;BAIAP2L2;FNBP1L;DNAJC6;TGOLN2;VAMP3;PMP2;RALA;LRP2;REPS1;M6PR;EPS15L1;SCARB2;WASL;FCHO1;RAB5A;FZD4;RPS27A;AVPR2;AP2A2;PIK3C2A;VAMP4;ITSN1;STAM2;SYT2;SH3KBP1;CLTB;HIP1R;CCDC88A;DHCR24;GAPVD1;ARPC1A;TBC1D1;SLC18A3;AMPH;DVL2;ARPC2;LNPEP;TRIP10;ARPC5;SGCZ;VAMP7;SNX9;YWHAB;SYT9;PACSIN2;CHP1;GAK;TBC1D4;AP2A1;PIP5K1C;SFN;LPCAT2…	0.148116	0.991208	biological_process
GO:0019216	regulation of lipid metabolic process	58	12309	60	13332	0.004712	0.00450045	1.04701	2222;1374;27063;2168;96764;23309;9572;3157;29841;11010;6907;388121;80207;25942;9611;125981;23054;57761;10498;4862;114294;6822;23179;116519;3398;51280;10499;123;3158;51599;768239;376497;27242;3992;8800;34;85441;2180;51129;54600;57223;6604;211;3156;9612;5469;53345;8611;79718;50486;8660;8471;1376;9975;51;26230;8721;80205	FDFT1;CPT1A;ANKRD1;FABP1;TGS1;SIN3B;NR1D1;HMGCS1;GRHL1;GLIPR1;TBL1X;TNFAIP8L3;OPA3;SIN3A;NCOR1;ACER1;NCOA6;TRIB3;CARM1;NPAS2;LACTB;SULT2A1;RGL1;APOA5;ID2;GOLM1;NCOA2;PLIN2;HMGCS2;LSR;PSAPL1;SLC27A1;TNFRSF21;FADS1;PEX11A;ACADM;HELZ2;ACSL1;ANGPTL4;UGT1A9;PPP4R3B;SMARCD3;ALAS1;HMGCR;NCOR2;MED1;TM6SF2;PLPP1;TBL1XR1;G0S2;IRS2;IRS4;CPT2;NR1D2;ACOX1;TIAM2;EDF1;CHD9	0.150756	0.991208	biological_process
GO:0006887	exocytosis	58	12309	60	13332	0.004712	0.00450045	1.04701	79634;9342;9515;55763;192683;6844;91828;6843;200081;10640;64005;9341;10565;5898;3993;84522;5127;60412;54843;57553;342898;80725;134957;10791;64130;8492;8618;5286;9024;63910;80331;8674;4905;11336;6812;493829;203190;90332;23265;55327;84958;9501;90507;3996;399979;9912;9001;85409;79363;83851;55014;8825;2642;283849;100287171;9805;375056;10564	SCRN3;SNAP29;STXBP5L;EXOC1;SCAMP5;VAMP2;EXOC3L4;VAMP1;TXLNA;EXOC5;MYO1G;VAMP3;ARFGEF1;RALA;LLGL2;JAGN1;CDK16;EXOC4;SYTL2;MICAL3;SYCN;SRCIN1;STXBP5;VAMP5;LIN7B;PRSS12;CADPS;PIK3C2A;BRSK2;SLC17A9;DNAJC5;VAMP4;NSF;EXOC3;STXBP1;TRIM72;LGI3;EXOC3L2;EXOC7;LIN7C;SYTL1;RPH3AL;SCRN2;LLGL1;SNX19;ARHGAP44;HAP1;NKD2;CPLANE2;SYT16;STX17;LIN7A;GCGR;EXOC3L1;WASHC1;SCRN1;MIA3;ARFGEF2	0.150756	0.991208	biological_process
GO:0006338	chromatin remodeling	58	12309	60	13332	0.004712	0.00450045	1.04701	114803;23569;283899;86;8467;11164;79723;125476;10361;6595;83444;54108;7403;6594;1105;51412;11177;10629;11176;22890;22955;54617;6599;55011;5081;6662;55193;7141;5928;6598;10943;6830;79697;9759;8289;10933;6602;9031;10014;64431;6605;6871;6604;55929;6829;546;8850;473;9557;23314;2186;93973;3065;6603;2648;150572;23135;6601	MYSM1;PADI4;INO80E;ACTL6A;SMARCA5;NUDT5;SUV39H2;INO80C;NPM2;SMARCA2;INO80B;CHRAC1;KDM6A;SMARCA1;CHD1;ACTL6B;BAZ1A;TAF6L;BAZ2A;ZBTB1;SCMH1;INO80;SMARCC1;PIH1D1;PAX7;SOX9;PBRM1;TNP1;RBBP4;SMARCB1;MSL3;SUPT6H;RIOX1;HDAC4;ARID1A;MORF4L1;SMARCD1;BAZ1B;HDAC5;ACTR6;SMARCE1;TADA2A;SMARCD3;DMAP1;SUPT5H;ATRX;KAT2B;RERE;CHD1L;SATB2;BPTF;ACTR8;HDAC1;SMARCD2;KAT2A;SMYD1;KDM6B;SMARCC2	0.150756	0.991208	biological_process
GO:0031982	vesicle	84	13656	88	14857	0.00615114	0.00592313	1.03849	7532;9218;360203;6844;128866;7106;6233;1780;93343;135138;9052;51622;2580;255189;6317;148867;27074;23274;3982;828;9559;79026;5286;6642;8573;5350;5590;221;115827;116442;64147;55244;10490;10519;60;8620;59352;23673;649;83985;84445;221960;8677;83871;6569;3783;9378;115825;10540;29952;1443;2040;127550;975;9482;203859;7430;1442;8673;23400;11254;503542;10568;124976;84790;9829;3747;5867;55890;8767;1781;841…	YWHAG;VAPA;GLT6D1;VAMP2;CHMP4B;TSPAN4;RPS27A;DYNC1I1;MVB12A;PACRG;GPRC5A;CCZ1;GAK;PLA2G4F;SERPINB3;SLC30A7;LAMP3;CLEC16A;LIM2;CAPS;VPS26A;AHNAK;PIK3C2A;SNX1;CASK;PLN;PRKCZ;ALDH3B1;RAB3C;RAB39B;KIF9;SLC47A1;VTI1B;CIB1;ACTB;NPFF;LGR6;STX12;BMP1;SPNS1;LZTS2;CCZ1B;STX10;RAB34;SLC34A1;KCNN4;NRXN1;WDFY2;DCTN2;DPP7;CSH2;STOM;A3GALT2;CD81;STX8;ANO5;EZR;CSH1;VAMP8;ATP13A2;SLC6A14;SPRN;SLC34A2;SPNS2;TUBA1C…	0.150848	0.976314	cellular_component
GO:0015031	protein transport	311	12309	331	13332	0.0252661	0.0248275	1.01767	5864;57097;9609;25956;29887;6238;23148;79585;29911;27241;11070;23085;25930;10960;81876;10270;55706;9135;100529144;90411;381;5877;11015;84725;57120;23041;3998;11316;7184;25978;54997;167691;115827;321;84079;254122;8729;111240474;25977;9545;9600;65082;112574;163486;10043;23317;55297;90527;9842;64130;8618;53917;55275;84932;55048;133022;84376;84501;79874;408;10282;9515;10652;51209;55341;27252;10612;27…	RAB3A;PARP11;RAB36;SEC31B;SNX10;RRBP1;NACAD;CORO7;HOOK2;BBS9;TMEM115;ERC1;PTPN23;LMAN2;RAB1B;AKAP8;NDC1;RABEP1;CORO7-PAM16;MCFD2;ARF5;RABIF;KDELR3;PLEKHA8;GOPC;MON2;LMAN1;COPE;HSP90B1;CHMP2B;TESC;LCA5;RAB3C;APBA2;ANKRD27;SNX32;GBF1;CRYZL2P-SEC16B;NECAP1;RAB3D;PITPNM1;VPS33A;SNX18;DENND1B;TOM1;DNAJC13;CCDC91;DUOXA1;PLEKHM1;LIN7B;CADPS;RAB24;VPS53;RAB2B;VPS37C;TRAM1L1;HOOK3;SPIRE2;RABEP2;ARRB1;BET1…	0.152191	0.991208	biological_process
GO:0043022	ribosome binding	43	11473	44	12391	0.00374793	0.00355096	1.05547	143244;25929;253260;1938;137994;80149;25875;342618;6227;10985;132864;90459;90850;79612;253943;6185;83939;79568;80155;8225;55176;54915;3692;1984;3921;84305;3508;64506;7917;388524;2332;79631;23;10399;29927;27335;3954;22849;55364;80315;53918;219402;56648	EIF5AL1;GEMIN5;RICTOR;EEF2;LETM2;ZC3H12A;LETMD1;SLFN14;RPS21;GCN1;CPEB2;ERI1;ZNF598;NAA16;YTHDF3;RPN2;EIF2A;MAIP1;NAA15;GTPBP6;SEC61A2;YTHDF1;EIF6;EIF5A;RPSA;PYM1;IGHMBP2;CPEB1;BAG6;RPSAP58;FMR1;EFL1;ABCF1;RACK1;SEC61A1;EIF3K;LETM1;CPEB3;IMPACT;CPEB4;PELO;MTIF3;EIF5A2	0.152376	0.995871	molecular_function
GO:0005544	calcium-dependent phospholipid binding	43	11473	44	12391	0.00374793	0.00355096	1.05547	57586;102724488;11199;6857;90019;312;388125;94122;341359;310;94120;126567;84258;9847;54843;9066;309;8416;308;100191040;8904;127833;57488;311;145741;8448;8447;51760;8895;27445;91683;94121;728113;143425;84958;8681;9501;100137049;653145;22895;307;6861;83849	SYT13;LOC102724488;ANXA10;SYT1;SYT8;ANXA13;C2CD4B;SYTL5;SYT10;ANXA7;SYTL3;C2CD4C;SYT3;C2CD5;SYTL2;SYT7;ANXA6;ANXA9;ANXA5;C2CD4D;CPNE1;SYT2;ESYT2;ANXA11;C2CD4A;DOC2A;DOC2B;SYT17;CPNE3;PCLO;SYT12;SYTL4;ANXA8L1;SYT9;SYTL1;JMJD7-PLA2G4B;RPH3AL;PLA2G4B;ANXA8;RPH3A;ANXA4;SYT5;SYT15	0.152376	0.995871	molecular_function
GO:0030170	pyridoxal phosphate binding	43	11473	44	12391	0.00374793	0.00355096	1.05547	212;9054;5834;6898;4942;84706;1491;55258;55034;85007;137362;8879;56267;23042;5837;10558;6472;64850;55304;2571;390110;883;3067;84680;2806;10993;63826;2731;8942;5836;189;113675;55163;339896;211;23464;51166;8566;51380;2805;9517;6470;11212	ALAS2;NFS1;PYGB;TAT;OAT;GPT2;CTH;THNSL2;MOCOS;PHYKPL;GOT1L1;SGPL1;KYAT3;PDXDC1;PYGM;SPTLC1;SHMT2;ETNPPL;SPTLC3;GAD1;ACCSL;KYAT1;HDC;ACCS;GOT2;SDS;SRR;GLDC;KYNU;PYGL;AGXT;SDSL;PNPO;GADL1;ALAS1;GCAT;AADAT;PDXK;CSAD;GOT1;SPTLC2;SHMT1;PLPBP	0.152376	0.995871	molecular_function
GO:0005788	endoplasmic reticulum lumen	178	13656	189	14857	0.0130346	0.0127213	1.02463	54587;1435;2200;5954;29106;1299;5955;92949;79642;1297;56034;1308;111089941;54507;1758;11167;116519;85301;7473;11320;23071;3698;4924;3912;57544;1292;1290;57333;347527;4547;2098;283208;84141;54431;10695;27348;414;1294;56975;84570;1471;5589;1284;7425;1861;285362;9601;10117;23127;25870;1300;10954;10961;56955;1296;80020;9210;169044;255631;411;1301;8404;54972;54361;10970;11173;1282;1066;5154;10232;8102…	MXRA8;CSF1;FBN1;RCN1;SCG3;COL9A3;RCN2;ADAMTSL1;ARSJ;COL9A1;PDGFC;COL17A1;MMP24-AS1-EDEM2;ADAMTSL4;DMP1;FSTL1;APOA5;COL27A1;WNT3;MGAT4A;ERP44;ITIH2;NUCB1;LAMB1;TXNDC16;COL6A2;COL5A2;RCN3;ARSH;MTTP;ESD;P4HA3;EVA1A;DNAJC10;CNPY3;TOR1B;ARSD;COL7A1;FAM20C;COL25A1;CST3;PRKCSH;COL4A2;VGF;TOR1A;SUMF1;PDIA4;ENAM;COLGALT2;SUMF2;COL10A1;PDIA5;ERP29;MEPE;COL8A2;FOXRED2;BMP15;COL22A1;COL24A1;ARSB;COL11A1;SPAR…	0.154357	0.976314	cellular_component
GO:0005901	caveola	39	13656	40	14857	0.00285589	0.00269233	1.06075	147;6844;284119;30846;117;483;7046;3667;1013;9722;476;29098;477;659;84830;6714;7223;161742;83483;26509;148;8436;493;5348;7804;11149;81930;347273;3055;11252;10013;6610;1946;949;112464;2319;481;9472;6331	ADRA1B;VAMP2;CAVIN1;EHD2;ADCYAP1R1;ATP1B3;TGFBR1;IRS1;CDH15;NOS1AP;ATP1A1;RANGRF;ATP1A2;BMPR2;ADTRP;SRC;TRPC4;SPRED1;PLVAP;MYOF;ADRA1A;CAVIN2;ATP2B4;FXYD1;LRP8;BVES;KIF18A;CAVIN4;HCK;PACSIN2;HDAC6;SMPD2;EFNA5;SCARB1;CAVIN3;FLOT2;ATP1B1;AKAP6;SCN5A	0.154735	0.976314	cellular_component
GO:0005891	voltage-gated calcium channel complex	22	13656	22	14857	0.00161101	0.00148078	1.08795	775;774;779;59285;8911;8912;777;246329;786;10369;784;783;93589;27092;781;59283;8913;776;9254;782;785;10368	CACNA1C;CACNA1B;CACNA1S;CACNG6;CACNA1I;CACNA1H;CACNA1E;STAC3;CACNG1;CACNG2;CACNB3;CACNB2;CACNA2D4;CACNG4;CACNA2D1;CACNG8;CACNA1G;CACNA1D;CACNA2D2;CACNB1;CACNB4;CACNG3	0.156328	0.976314	cellular_component
GO:0035861	site of double-strand break	22	13656	22	14857	0.00161101	0.00148078	1.08795	7415;157570;10039;23137;5252;55719;10111;55183;5888;1386;286257;165918;135458;9025;254225;55693;27339;79677;51444;92797;84250;200558	VCP;ESCO2;PARP3;SMC5;PHF1;SLF2;RAD50;RIF1;RAD51;ATF2;PAXX;RNF168;HUS1B;RNF8;RNF169;KDM4D;PRPF19;SMC6;RNF138;HELB;SLF1;APLF	0.156328	0.976314	cellular_component
GO:0030855	epithelial cell differentiation	41	12309	42	13332	0.0033309	0.00315032	1.05732	1374;230;37;9317;6943;310;8321;2938;1999;50674;56898;1646;54472;151449;10170;56033;2939;2535;11045;55011;1645;6899;1282;51458;1066;27284;2494;7348;64122;8407;3189;307;1266;7380;7429;7263;373156;81569;3399;10591;1750	CPT1A;ALDOC;ACADVL;PTER;TCF21;ANXA7;FZD1;GSTA1;ELF3;NEUROG3;BDH2;AKR1C2;TOLLIP;GDF7;DHRS9;BARX1;GSTA2;FZD2;UPK1A;PIH1D1;AKR1C1;TBX1;COL4A1;RHCG;CES1;SULT1B1;NR5A2;UPK1B;FN3K;TAGLN2;HNRNPH3;ANXA4;CNN3;UPK3A;VIL1;TST;GSTK1;ACTL8;ID3;DNPH1;DLX6	0.156621	0.991208	biological_process
GO:0019706	protein-cysteine S-palmitoyltransferase activity	24	11473	24	12391	0.00209187	0.00193689	1.08001	54503;131540;55146;10652;254359;254887;79683;84287;158866;51201;25921;653082;283576;340481;51304;84243;23390;29801;64429;253832;55625;29800;79844;84885	ZDHHC13;ZDHHC19;ZDHHC4;YKT6;ZDHHC24;ZDHHC23;ZDHHC14;ZDHHC16;ZDHHC15;ZDHHC2;ZDHHC5;ZDHHC11B;ZDHHC22;ZDHHC21;ZDHHC3;ZDHHC18;ZDHHC17;ZDHHC8;ZDHHC6;ZDHHC20;ZDHHC7;ZDHHC1;ZDHHC11;ZDHHC12	0.157369	0.995871	molecular_function
GO:0051879	Hsp90 protein binding	24	11473	24	12391	0.00209187	0.00193689	1.08001	55869;10728;55898;23636;2081;10273;9451;146862;26973;3837;4862;10869;101930047;3297;8468;5536;3791;9894;135138;196;5470;10013;4678;101060017	HDAC8;PTGES3;UNC45A;NUP62;ERN1;STUB1;EIF2AK3;UNC45B;CHORDC1;KPNB1;NPAS2;USP19;LOC101930047;HSF1;FKBP6;PPP5C;KDR;TELO2;PACRG;AHR;PPEF2;HDAC6;NASP;LOC101060017	0.157369	0.995871	molecular_function
GO:0008139	nuclear localization sequence binding	24	11473	24	12391	0.00209187	0.00193689	1.08001	3839;100101267;3842;8315;9478;402569;9883;3837;3836;3843;285877;3838;9670;23742;3840;23633;30000;3841;23534;9972;9818;79711;26953;94026	KPNA3;POM121C;TNPO1;BRAP;CABP1;KPNA7;POM121;KPNB1;KPNA1;IPO5;POM121L12;KPNA2;IPO13;NPAP1;KPNA4;KPNA6;TNPO2;KPNA5;TNPO3;NUP153;NUP58;IPO4;RANBP6;POM121L2	0.157369	0.995871	molecular_function
GO:0017080	sodium channel regulator activity	24	11473	24	12391	0.00209187	0.00193689	1.08001	5318;23678;100533105;360226;132320;6324;7533;53826;53828;6327;100533181;29098;53822;5774;10110;2822;23171;5348;55800;6330;2257;6446;486;23327	PKP2;SGK3;C8orf44-SGK3;PRSS41;SCLT1;SCN1B;YWHAH;FXYD6;FXYD4;SCN2B;FXYD6-FXYD2;RANGRF;FXYD7;PTPN3;SGK2;GPLD1;GPD1L;FXYD1;SCN3B;SCN4B;FGF12;SGK1;FXYD2;NEDD4L	0.157369	0.995871	molecular_function
GO:0000151	ubiquitin ligase complex	83	13656	87	14857	0.00607791	0.00585583	1.03793	26262;23291;142686;92591;26261;54467;64396;10910;136371;127544;401036;25793;84259;9781;84231;26224;6468;171222;64395;10273;4734;54797;26267;118424;201456;8445;142689;9968;64750;130507;26268;197131;51665;154214;79184;165918;56254;26269;6045;7332;80204;5469;55832;9443;23142;54737;7322;118663;54850;9354;90390;9604;7321;10277;2861;26994;7334;55208;7335;26234;400569;23194;100302652;8315;90025;84246;14…	TSPAN17;FBXW11;ASB14;ASB16;FBXO24;ANKIB1;GMCL2;SUGT1;ASB10;RNF19B;ASB18;FBXO7;DCUN1D5;RNF144A;TRAF7;FBXL3;FBXW4;UBE2L5;GMCL1;STUB1;NEDD4;MED18;FBXO10;UBE2J2;FBXO15;DYRK2;ASB12;MED12;SMURF2;UBR3;FBXO9;UBR1;ASB1;RNF217;BRCC3;RNF168;RNF20;FBXO8;RNF2;UBE2L3;FBXO11;MED1;CAND1;MED7;DCUN1D4;MPHOSPH8;UBE2D2;BTBD16;FBXL12;UBE4A;MED30;RNF14;UBE2D1;UBE4B;GPR37;RNF11;UBE2N;DCUN1D2;UBE2V1;FBXL5;MED11;FBXL7;GP…	0.157881	0.976314	cellular_component
GO:0044325	ion channel binding	91	11473	95	12391	0.00793167	0.00766685	1.03454	287;644139;3745;140730;6399;7533;87;288;9747;817;3398;9783;6640;29108;120892;55800;6769;57628;30819;6330;3746;3767;5589;2316;285966;6336;255057;57120;8557;9709;2280;5142;10597;23241;444;10523;7881;388591;57010;5515;81;29085;9472;7534;55607;93107;2534;6804;23704;7525;10519;29098;10345;6717;1003;23630;126755;9992;3270;5144;9699;22999;27133;27020;23327;89;2281;5318;10971;2273;219527;3326;2907;3747;6…	ANK2;PIRT;KCNB1;RIMS4;TRAPPC2;YWHAH;ACTN1;ANK3;TCAF1;CAMK2D;ID2;RIMS3;SNTA1;PYCARD;LRRK2;SCN3B;STAC;DPP10;KCNIP2;SCN4B;KCNC1;KCNJ11;PRKCSH;FLNA;TCAF2;SCN10A;CBARP;GOPC;TCAP;HERPUD1;FKBP1A;PDE4B;TRAPPC2B;PACS2;ASPH;CHERP;KCNAB1;RNF207;CABP4;PPP2CA;ACTN4;PHPT1;AKAP6;YWHAZ;PPP1R9A;KCNG4;FYN;STX1A;KCNE4;YES1;CIB1;RANGRF;TRDN;SRI;CDH5;KCNE5;LRRC38;KCNE2;HRC;PDE4D;RIMS2;RIMS1;KCNH5;NPTN;NEDD4L;ACTN3;FK…	0.158139	0.995871	molecular_function
GO:0045766	positive regulation of angiogenesis	57	12309	59	13332	0.00463076	0.00442544	1.04639	8877;5170;23576;4838;27329;23328;7101;728;10298;2321;80149;5578;5228;92140;2185;10266;7494;8817;10411;2626;388;126393;6423;3791;79805;6667;147372;6774;25865;1116;7422;100506013;51129;4914;6786;79031;79924;57105;1139;7423;56005;116844;7424;126259;9037;2837;146850;55109;204851;51378;1215;8742;51752;4780;26585;3670;57343	SPHK1;PDPK1;DDAH1;NODAL;ANGPTL3;SASH1;NR2E1;C5AR1;PAK4;FLT1;ZC3H12A;PRKCA;PGF;MTDH;PTK2B;RAMP2;XBP1;FGF18;RAPGEF3;GATA4;RHOB;HSPB6;SFRP2;KDR;VASH2;SP1;CCBE1;STAT3;PRKD2;CHI3L1;VEGFA;APELA;ANGPTL4;NTRK1;STIM1;PDCL3;ADM2;CYSLTR2;CHRNA7;VEGFB;MYDGF;LRG1;VEGFC;TMIGD2;SEMA5A;UTS2R;PIK3R6;AGGF1;HIPK1;ANGPT4;CMA1;TNFSF12;ERAP1;NFE2L2;GREM1;ISL1;ZNF304	0.15892	0.991208	biological_process
GO:0032870	cellular response to hormone stimulus	23	12309	23	13332	0.00186855	0.00172517	1.08311	8985;84109;64106;552;3061;51763;8912;2845;150094;5228;1584;10266;2690;23235;10499;554;7352;6092;6774;199;10886;3062;102724428	PLOD3;QRFPR;NPFFR1;AVPR1A;HCRTR1;INPP5K;CACNA1H;GPR22;SIK1;PGF;CYP11B1;RAMP2;GHR;SIK2;NCOA2;AVPR2;UCP3;ROBO2;STAT3;AIF1;NPFFR2;HCRTR2;SIK1B	0.159164	0.991208	biological_process
GO:0043507	positive regulation of JUN kinase activity	23	12309	23	13332	0.00186855	0.00172517	1.08311	54106;4296;23328;57216;10333;4217;2185;9839;8322;4216;6885;8792;1857;142679;4294;1856;51347;7855;7984;8325;221472;2043;11211	TLR9;MAP3K11;SASH1;VANGL2;TLR6;MAP3K5;PTK2B;ZEB2;FZD4;MAP3K4;MAP3K7;TNFRSF11A;DVL3;DUSP19;MAP3K10;DVL2;TAOK3;FZD5;ARHGEF5;FZD8;FGD2;EPHA4;FZD10	0.159164	0.991208	biological_process
GO:0042177	negative regulation of protein catabolic process	23	12309	23	13332	0.00186855	0.00172517	1.08311	8724;2534;4088;83547;2316;5270;113451;51582;89777;54971;2903;11213;22933;56776;23450;5300;29934;5245;84775;3084;135644;575;2905	SNX3;FYN;SMAD3;RILP;FLNA;SERPINE2;AZIN2;AZIN1;SERPINB12;BANP;GRIN2A;IRAK3;SIRT2;FMN2;SF3B3;PIN1;SNX12;PHB;ZNF607;NRG1;TRIM40;ADGRB1;GRIN2C	0.159164	0.991208	biological_process
GO:0017157	regulation of exocytosis	23	12309	23	13332	0.00186855	0.00172517	1.08311	326624;6857;9515;5413;4218;5898;11069;3993;6810;134957;4905;10890;5865;23011;203190;25837;27445;115827;9699;3996;51762;9001;79363	RAB37;SYT1;STXBP5L;SEPTIN5;RAB8A;RALA;RAPGEF4;LLGL2;STX4;STXBP5;NSF;RAB10;RAB3B;RAB21;LGI3;RAB26;PCLO;RAB3C;RIMS2;LLGL1;RAB8B;HAP1;CPLANE2	0.159164	0.991208	biological_process
GO:0016575	histone deacetylation	23	12309	23	13332	0.00186855	0.00172517	1.08311	54531;23309;6299;11107;25942;79885;64426;84312;11176;22933;10943;9759;5245;10933;10014;84775;83933;9734;79718;10013;90665;3065;6907	MIER2;SIN3B;SALL1;PRDM5;SIN3A;HDAC11;SUDS3;BRMS1L;BAZ2A;SIRT2;MSL3;HDAC4;PHB;MORF4L1;HDAC5;ZNF607;HDAC10;HDAC9;TBL1XR1;HDAC6;TBL1Y;HDAC1;TBL1X	0.159164	0.991208	biological_process
GO:0034097	response to cytokine	23	12309	23	13332	0.00186855	0.00172517	1.08311	5229;3570;284114;6722;1650;554;7042;9180;3700;8792;7079;9536;7867;7356;6672;10906;5532;6498;29126;4435;7076;2775;3572	PGGT1B;IL6R;TMEM102;SRF;DDOST;AVPR2;TGFB2;OSMR;ITIH4;TNFRSF11A;TIMP4;PTGES;MAPKAPK3;SCGB1A1;SP100;TRAFD1;PPP3CB;SKIL;CD274;CITED1;TIMP1;GNAO1;IL6ST	0.159164	0.991208	biological_process
GO:0032456	endocytic recycling	23	12309	23	13332	0.00186855	0.00172517	1.08311	79778;30844;163486;30846;10228;4218;11021;30845;5872;11267;64284;9727;10123;55610;55275;51552;10938;57706;738;8723;25930;6293;57724	MICALL2;EHD4;DENND1B;EHD2;STX6;RAB8A;RAB35;EHD3;RAB13;SNF8;RAB17;RAB11FIP3;ARL4C;VPS50;VPS53;RAB14;EHD1;DENND1A;VPS51;SNX4;PTPN23;VPS52;EPG5	0.159164	0.991208	biological_process
GO:0007271	synaptic transmission, cholinergic	23	12309	23	13332	0.00186855	0.00172517	1.08311	1144;1135;1142;1140;57053;1146;79608;1132;1134;1133;5913;60482;66004;1136;1143;1145;1138;1128;8973;1131;1141;1129;135	CHRND;CHRNA2;CHRNB3;CHRNB1;CHRNA10;CHRNG;RIC3;CHRM4;CHRNA1;CHRM5;RAPSN;SLC5A7;LYNX1;CHRNA3;CHRNB4;CHRNE;CHRNA5;CHRM1;CHRNA6;CHRM3;CHRNB2;CHRM2;ADORA2A	0.159164	0.991208	biological_process
GO:0055072	iron ion homeostasis	23	12309	23	13332	0.00186855	0.00172517	1.08311	79689;286;2034;51312;56898;81894;94081;118980;4241;2038;8301;94097;119559;27102;6556;51310;81855;4756;164656;148738;7036;26234;55240	STEAP4;ANK1;EPAS1;SLC25A37;BDH2;SLC25A28;SFXN1;SFXN2;MELTF;EPB42;PICALM;SFXN5;SFXN4;EIF2AK1;SLC11A1;SLC22A17;SFXN3;NEO1;TMPRSS6;HJV;TFR2;FBXL5;STEAP3	0.159164	0.991208	biological_process
GO:0032760	positive regulation of tumor necrosis factor production	23	12309	23	13332	0.00186855	0.00172517	1.08311	54106;10125;3133;7097;23643;10564;26137;10392;54440;8767;1652;5724;148022;2207;29108;64170;3929;10417;4776;58515;57506;3065;3670	TLR9;RASGRP1;HLA-E;TLR2;LY96;ARFGEF2;ZBTB20;NOD1;SASH3;RIPK2;DDT;PTAFR;TICAM1;FCER1G;PYCARD;CARD9;LBP;SPON2;NFATC4;SELENOK;MAVS;HDAC1;ISL1	0.159164	0.991208	biological_process
GO:0051491	positive regulation of filopodium assembly	23	12309	23	13332	0.00186855	0.00172517	1.08311	8829;139818;83715;26052;6722;54874;7046;5898;9750;998;23613;116985;5064;10178;2823;9148;2332;57451;22871;163404;23433;8976;1809	NRP1;DOCK11;ESPN;DNM3;SRF;FNBP1L;TGFBR1;RALA;RIPOR2;CDC42;ZMYND8;ARAP1;PALM;TENM1;GPM6A;NEURL1;FMR1;TENM2;NLGN1;PLPPR5;RHOQ;WASL;DPYSL3	0.159164	0.991208	biological_process
GO:0022604	regulation of cell morphogenesis	23	12309	23	13332	0.00186855	0.00172517	1.08311	114793;283149;152503;85369;10117;126374;832;7694;128486;157922;9204;113251;9202;54764;9203;54870;118987;5879;55023;9205;1946;192670;23237	FMNL2;BCL9L;SH3D19;STRIP1;ENAM;WTIP;CAPZB;ZNF135;FITM2;CAMSAP1;ZMYM6;LARP4;ZMYM4;ZRANB1;ZMYM3;QRICH1;PDZD8;RAC1;PHIP;ZMYM5;EFNA5;AGO4;ARC	0.159164	0.991208	biological_process
GO:0005815	microtubule organizing center	124	13656	131	14857	0.00908026	0.00881739	1.02981	23177;11051;5930;26056;22891;29887;375748;153657;197358;5252;64793;9541;10783;998;11073;222229;22981;343521;55791;284403;8045;79444;53405;10579;23331;190;9584;29901;55671;10564;79101;57410;54801;11215;9787;9847;80700;84440;5531;9325;55561;112755;83590;83541;5888;284257;167691;5590;23265;81565;9270;11190;84962;5116;55165;23122;59349;10464;10899;26289;9817;9600;79598;65109;7525;23259;283254;23564;5…	CEP68;NUDT21;RBBP6;RAB11FIP5;ZNF365;SNX10;ERCC6L2;TTC23L;NLRC3;PHF1;CEP85;CIR1;NEK6;CDC42;TOPBP1;LRWD1;NINL;TCTEX1D4;LRIF1;WDR62;RASSF7;BIRC7;CLIC5;TACC2;TTC28;NR0B1;RBM39;SAC3D1;PPP4R3A;ARFGEF2;TAF1D;SCYL1;HAUS6;AKAP11;DLGAP5;C2CD5;UBXN6;RAB11FIP4;PPP4C;TRIP4;CDC42BPG;STX1B;TMUB1;FAM110A;RAD51;BOD1L2;LCA5;PRKCZ;EXOC7;NDEL1;ITGB1BP1;CEP250;AJUBA;PCNT;CEP55;CLASP2;KLHL12;PIBF1;JTB;AK5;KEAP1;PITPNM…	0.159383	0.976314	cellular_component
GO:0010976	positive regulation of neuron projection development	72	12309	75	13332	0.00584938	0.00562556	1.03979	27063;53335;8724;55607;2534;285016;5753;8175;9638;55714;1756;8321;81532;116;2909;6324;57118;7336;23064;23654;816;1272;4830;10300;8536;57554;2185;5526;440730;950;23028;10677;411;54606;9863;322;5365;54700;5906;4067;91752;162427;9344;126520;55754;4914;11075;5274;51761;257194;8578;79625;5176;57498;2011;1268;3084;4690;3190;163404;3675;160;2242;9897;9139;9693;27020;4058;4780;9896;81545;1809	ANKRD1;BCL11A;SNX3;PPP1R9A;FYN;ALKAL2;PTK6;SF3A2;FEZ1;TENM3;DMD;FZD1;MOB2;ADCYAP1;ARHGAP35;SCN1B;CAMK1D;UBE2V2;SETX;PLXNB2;CAMK2B;CNTN1;NME1;KATNB1;CAMK1;LRRC7;PTK2B;PPP2R5B;TRIM67;SCARB2;KDM1A;AVIL;ARSB;DDX56;MAGI2;APBB1;PLXNB3;RRN3;RAP1A;LYN;ZNF804A;RETREG3;TAOK2;PLK5;TMEM30A;NTRK1;STMN2;SERPINI1;ATP8A2;NEGR1;SCARF1;NDNF;SERPINF1;KIDINS220;MARK2;CNR1;NRG1;NCK1;HNRNPK;PLPPR5;ITGA3;AP2A1;FES;WASH…	0.162756	0.991208	biological_process
GO:0030667	secretory granule membrane	68	13656	71	14857	0.0049795	0.00477889	1.04198	83858;11031;326624;5864;5273;100302736;51143;965;57126;169026;51209;5869;1315;7097;728;10966;282808;4218;10326;23317;54509;3687;342898;161;53917;22918;5066;84658;3382;374395;2212;5724;3107;94103;11336;10890;11025;8826;1363;5799;353376;5269;25837;391;10788;26002;202915;3106;290;84329;221;6845;143425;84443;9501;762;57799;10972;142684;79930;3071;6515;51762;22931;55210;2171;535;8673	ATAD3B;RAB31;RAB37;RAB3A;SERPINB10;TMED7-TICAM2;DYNC1LI1;CD58;CD177;SLC30A8;RAB9B;RAB5B;COPB1;TLR2;C5AR1;RAB40B;RAB40AL;RAB8A;SIRPB1;DNAJC13;RHOF;ITGAX;SYCN;AP2A2;RAB24;CD93;PAM;ADGRE3;ICA1;TMEM179B;FCGR2A;PTAFR;HLA-C;ORMDL3;EXOC3;RAB10;LILRB3;IQGAP1;CPE;PTPRN2;TICAM2;SERPINB6;RAB26;RHOG;IQGAP2;MOXD1;TMEM184A;HLA-B;ANPEP;HVCN1;ALDH3B1;VAMP7;SYT9;FRMPD3;RPH3AL;CA4;RAB40C;TMED10;RAB40A;DOK3;NCKAP1L…	0.163812	0.976314	cellular_component
GO:0042472	inner ear morphogenesis	40	12309	41	13332	0.00324965	0.00307531	1.05669	8323;2253;4762;2299;220;7976;10253;3167;259236;124590;7545;9935;51141;5396;57053;1280;474;51804;1301;7471;6899;55584;9423;64072;2637;340784;497189;9620;51761;10083;89780;3638;5013;2254;51168;525;55084;29;2048;1750	FZD6;FGF8;NEUROG1;FOXI1;ALDH1A3;FZD3;SPRY2;HMX2;TMIE;USH1G;ZIC1;MAFB;INSIG2;PRRX1;CHRNA10;COL2A1;ATOH1;SIX4;COL11A1;WNT1;TBX1;CHRNA9;NTN1;CDH23;GBX2;HMX3;TIFAB;CELSR1;ATP8A2;USH1C;WNT3A;INSIG1;OTX1;FGF9;MYO15A;ATP6V1B1;SOBP;ABR;EPHB2;DLX6	0.166528	0.991208	biological_process
GO:0043066	negative regulation of apoptotic process	267	12309	284	13332	0.0216914	0.0213021	1.01828	2168;7320;8022;6548;5921;23017;57118;63979;65267;645359;400736;5051;7494;4487;23141;80070;6233;8784;112267947;5081;579;440560;5563;7042;6197;92565;1048;65122;1718;7422;79658;3437;40;55179;7009;338557;30812;79444;25816;602;79728;4831;391004;30061;10542;51378;3065;972;10987;192670;10105;55795;307;192286;3572;51283;1960;5455;51074;23636;2253;56848;5626;642658;2316;645382;5078;6997;51316;25942;685;23…	FABP1;UBE2B;LHX3;SLC9A1;RASA1;FAIM2;CAMK1D;FIGNL1;WNK3;PRAMEF26;PRAMEF13;PAFAH2;XBP1;MSX1;ANKLE2;ADAMTS20;RPS27A;TNFRSF18;LOC112267947;PAX7;NKX3-2;PRAMEF11;PRKAA2;TGFB2;RPS6KA3;FANK1;CEACAM5;PRAMEF2;DHCR24;VEGFA;ARHGAP10;IFIT3;ASIC2;FAIM;TMBIM6;FFAR4;SOX8;BIRC7;TNFAIP8;BCL3;PALB2;NME2;PRAMEF17;SLC40A1;LAMTOR5;ANGPT4;HDAC1;CD74;COPS5;AGO4;PPIF;PCID2;ANXA4;HIGD2A;IL6ST;BFAR;EGR3;POU3F3;APIP;NUP62;F…	0.166923	0.991208	biological_process
GO:0007160	cell-matrix adhesion	56	12309	58	13332	0.00454952	0.00435044	1.04576	10018;7791;1842;27329;3679;50509;6722;83700;64098;3611;1020;8751;1308;3655;3693;10855;26515;51754;255743;161497;284348;3694;4289;3695;8515;8500;22795;10232;8174;54749;3691;1896;387;146183;11117;81792;3685;3232;10580;2013;3672;9270;7059;3675;10225;105373381;3674;8910;10894;25992;4811;1305;7007;10516;8499;967	BCL2L11;ZYX;ECM2;ANGPTL3;ITGA7;COL5A3;SRF;JAM3;PARVG;ILK;CDK5;ADAM15;COL17A1;ITGA6;ITGB5;HPSE;TIMM10B;TMEM8B;NPNT;STRC;LYPD5;ITGB6;MKLN1;ITGB7;ITGA10;PPFIA1;NID2;MSLN;MADCAM1;EPDR1;ITGB4;EDA;RHOA;OTOA;EMILIN1;ADAMTS12;ITGAV;HOXD3;SORBS1;EMP2;ITGA1;ITGB1BP1;THBS3;ITGA3;CD96;LOC105373381;ITGA2B;SGCE;LYVE1;SNED1;NID1;COL13A1;TECTA;FBLN5;PPFIA2;CD63	0.167465	0.991208	biological_process
GO:0005856	cytoskeleton	265	13656	283	14857	0.0194054	0.0190483	1.01875	287;9050;57475;5521;23136;346288;144347;23657;57626;55971;10881;83538;1207;54874;6676;140625;23150;9208;397;84517;345456;10644;1264;23268;5581;10160;4355;23176;7006;28951;3748;30011;114088;8934;6812;83861;1718;8502;85464;374454;64431;10152;9758;6640;9762;151011;9322;54434;7114;137868;71;84229;221472;84978;57471;10634;6641;376132;55755;10463;10296;115677;57545;1861;247;79600;121512;345651;1265;228…	ANK2;PSTPIP2;PLEKHH1;PPP2R2B;EPB41L3;SEPTIN14;RFLNA;SLC7A11;KLHL1;BAIAP2L1;ACTL7A;TTC25;CLNS1A;FNBP1L;SPAG4;ACTRT2;FRMD4B;LRRFIP1;ARHGDIB;ACTRT3;PFN3;IGF2BP2;CNN1;DNMBP;PRKCE;FARP1;MPP2;SEPTIN8;TEC;TRIB2;KCNC3;SH3KBP1;TRIM9;RAB29;STXBP1;RSPH3;DHCR24;PKP4;SSH2;KRT77;ACTR6;ABI2;FRMPD4;SNTA1;LZTS3;SEPTIN10;TRIP10;SSH1;TMSB4X;SGCZ;ACTG1;DRC7;FGD2;FRMD5;ERMN;GAS2L1;SNTB1;LRRC10;CDK5RAP2;SLC30A9;MAEA;N…	0.167859	0.976314	cellular_component
GO:0020037	heme binding	58	11473	60	12391	0.00505535	0.00484222	1.04401	2982;1549;10439;9572;50507;3273;120227;55652;57834;137902;1584;80777;114757;53905;79152;2983;57404;1582;80142;6714;340665;29785;51078;126410;1562;3046;66002;571;259;11283;55640;113612;10857;1593;27102;3048;3050;6821;1564;2977;260293;1583;50865;8614;54487;51302;124936;3049;1595;1592;10424;1591;7837;10858;79400;6999;1528;3047	GUCY1A1;CYP2A7;OLFM1;NR1D1;NOX4;HRG;CYP2R1;SLC48A1;CYP4F11;PXDNL;CYP11B1;CYB5B;CYGB;DUOX1;FA2H;GUCY1B1;CYP20A1;CYP8B1;PTGES2;SRC;CYP26C1;CYP2S1;THAP4;CYP4F22;CYP2C18;HBE1;CYP4F12;BACH1;AMBP;CYP4F8;FLVCR2;CYP2U1;PGRMC1;CYP27A1;EIF2AK1;HBG2;HBZ;SUOX;CYP2D7;GUCY1A2;CYP4X1;CYP11A1;HEBP1;STC2;DGCR8;CYP39A1;CYB5D2;HBQ1;CYP51A1;CYP26A1;PGRMC2;CYP24A1;PXDN;CYP46A1;NOX5;TDO2;CYB5A;HBG1	0.168399	0.995871	molecular_function
GO:0005543	phospholipid binding	58	11473	60	12391	0.00505535	0.00484222	1.04401	114876;23659;2516;57154;23636;54209;2168;26228;6712;55968;10497;6711;2733;2909;5662;254240;80115;23541;84100;29993;5051;345;116519;440279;27071;8416;8437;23566;308;7006;26509;2806;84557;80772;5724;2494;146206;129401;2869;8436;84249;353376;273;23025;57731;94121;1606;57580;116987;51411;84251;4983;54830;124056;9912;83851;55937;100302736	OSBPL1A;PLA2G15;NR5A1;SMURF1;NUP62;TREM2;FABP1;STAP1;SPTBN2;NSFL1C;UNC13B;SPTBN1;GLE1;ARHGAP35;PSD;BPIFC;BAIAP2L2;SEC14L2;ARL6;PACSIN1;PAFAH2;APOC3;APOA5;UNC13C;DAPP1;ANXA9;RASAL1;LPAR3;ANXA5;TEC;MYOF;GOT2;MAP1LC3A;CPTP;PTAFR;NR5A2;CARMIL2;NUP35;GRK5;CAVIN2;PSD2;TICAM2;AMPH;UNC13A;SPTBN4;SYTL4;DGKA;PREX1;AGAP1;BIN2;SGIP1;OPHN1;NUP62CL;NOXO1;ARHGAP44;SYT16;APOM;TMED7-TICAM2	0.168399	0.995871	molecular_function
GO:0015629	actin cytoskeleton	149	13656	158	14857	0.010911	0.0106347	1.02598	10602;115703;375307;23164;7414;283431;79933;7169;2634;11073;11346;137735;146206;10552;9262;6710;273;10109;55761;10611;53405;71;375189;4983;200539;4703;10097;23022;60312;55706;23603;63876;339451;10360;23580;10391;2316;80115;124590;57584;55917;4046;80725;79026;10677;26512;83543;6877;1627;9344;10699;8573;1266;27145;10886;57565;10095;7727;27289;23499;7408;667;7456;4921;4659;8976;58529;29999;84448;652…	CDC42EP3;ARHGAP33;CATIP;MPRIP;VCL;GAS2L3;SYNPO2L;TPM2;GBP2;TOPBP1;SYNPO;ABRA;CARMIL2;ARPC1A;STK17B;SPTB;AMPH;ARPC2;TTC17;PDLIM5;CLIC5;ACTG1;PFN4;OPHN1;ANKRD23;NEB;ACTR2;PALLD;AFAP1;NDC1;CORO1C;PKNOX2;KLHL17;NPM3;CDC42EP4;CORO2B;FLNA;BAIAP2L2;USH1G;ARHGAP21;CTTNBP2NL;LSP1;SRCIN1;AHNAK;AVIL;INTS6;AIF1L;TAF5;DBN1;TAOK2;CORIN;CASK;CNN3;FILIP1;NPFFR2;KLHL14;ARPC1B;ZNF174;RND1;MACF1;VASP;DST;WIPF1;DDR2…	0.168818	0.976314	cellular_component
GO:0001106	RNA polymerase II transcription corepressor activity	23	11473	23	12391	0.00200471	0.00185619	1.08001	23309;7088;10915;26508;26036;25942;6913;7021;3068;23613;8725;6658;221336;4781;167826;57649;1487;140290;473;3065;3337;10443;8409	SIN3B;TLE1;TCERG1;HEYL;ZNF451;SIN3A;TBX15;TFAP2B;HDGF;ZMYND8;URI1;SOX3;BEND6;NFIB;OLIG3;PHF12;CTBP1;TCP10L;RERE;HDAC1;DNAJB1;N4BP2L2;UXT	0.169986	0.995871	molecular_function
GO:0017048	Rho GTPase binding	23	11473	23	12391	0.00200471	0.00185619	1.08001	9371;50855;1730;80143;23002;1613;8531;64423;27237;2316;85369;91010;5216;29966;120892;10788;11214;22870;81624;23500;114793;128239;11113	KIF3B;PARD6A;DIAPH2;SIKE1;DAAM1;DAPK3;YBX3;INF2;ARHGEF16;FLNA;STRIP1;FMNL3;PFN1;STRN3;LRRK2;IQGAP2;AKAP13;PPP6R1;DIAPH3;DAAM2;FMNL2;IQGAP3;CIT	0.169986	0.995871	molecular_function
GO:0017147	Wnt-protein binding	23	11473	23	12391	0.00200471	0.00185619	1.08001	8323;8321;7976;8324;129293;147495;79971;8322;6422;388630;2535;6423;8326;4919;7855;4038;6259;8325;4040;6608;6425;11211;5800	FZD6;FZD1;FZD3;FZD7;TRABD2A;APCDD1;WLS;FZD4;SFRP1;TRABD2B;FZD2;SFRP2;FZD9;ROR1;FZD5;LRP4;RYK;FZD8;LRP6;SMO;SFRP5;FZD10;PTPRO	0.169986	0.995871	molecular_function
GO:0031226	intrinsic component of plasma membrane	21	13656	21	14857	0.00153779	0.00141348	1.08795	214;5803;2687;10021;6547;7097;923;9213;23643;112;3751;5156;90249;27242;1394;6326;1901;25837;6330;104909134;967	ALCAM;PTPRZ1;GGT5;HCN4;SLC8A3;TLR2;CD6;XPR1;LY96;ADCY6;KCND2;PDGFRA;UNC5A;TNFRSF21;CRHR1;SCN2A;S1PR1;RAB26;SCN4B;LINC02210-CRHR1;CD63	0.170098	0.976314	cellular_component
GO:0005669	transcription factor TFIID complex	21	13656	21	14857	0.00153779	0.00141348	1.08795	6908;2961;6884;6873;2959;6872;2960;6875;54457;404672;138474;2962;6917;2957;6879;6877;2958;2966;129685;51616;83860	TBP;GTF2E2;TAF13;TAF2;GTF2B;TAF1;GTF2E1;TAF4B;TAF7L;GTF2H5;TAF1L;GTF2F1;TCEA1;GTF2A1;TAF7;TAF5;GTF2A2;GTF2H2;TAF8;TAF9B;TAF3	0.170098	0.976314	cellular_component
GO:0080008	Cul4-RING E3 ubiquitin ligase complex	21	13656	21	14857	0.00153779	0.00141348	1.08795	90379;25879;55827;79269;55070;8451;8816;50717;25853;80344;8450;79016;10238;80067;51514;5356;54461;8065;54876;9730;26094	DCAF15;DCAF13;DCAF6;DCAF10;DET1;CUL4A;DCAF5;DCAF8;DCAF12;DCAF11;CUL4B;DDA1;DCAF7;DCAF17;DTL;PLRG1;FBXW5;CUL5;DCAF16;DCAF1;DCAF4	0.170098	0.976314	cellular_component
GO:0060076	excitatory synapse	21	13656	21	14857	0.00153779	0.00141348	1.08795	6857;64101;8927;1742;26045;9162;10458;392617;23208;246213;81832;79953;23191;5142;54413;50944;27286;22871;3675;57502;57030	SYT1;LRRC4;BSN;DLG4;LRRTM2;DGKI;BAIAP2;ELFN1;SYT11;SLC17A8;NETO1;SYNDIG1;CYFIP1;PDE4B;NLGN3;SHANK1;SRPX2;NLGN1;ITGA3;NLGN4X;SLC17A7	0.170098	0.976314	cellular_component
GO:0005694	chromosome	95	13656	100	14857	0.00695665	0.00673083	1.03355	642636;5930;150280;116447;6749;387893;107986908;253461;23244;55870;10274;11073;158880;9869;85865;100170841;107303344;6871;8815;10721;79703;23047;3550;84916;8886;10199;23067;83852;11198;50809;23040;51663;7156;128061;11105;84690;83932;80204;8243;80854;79813;51535;199990;55661;83695;254528;29781;200424;57654;339230;8899;9656;10362;91603;25896;22976;1059;57659;9425;24137;113130;3146;10735;2091;78994;…	RAD21L1;RBBP6;HORMAD2;TOP1MT;SSRP1;KMT5A;LOC107986908;ZBTB38;PDS5A;ASH1L;STAG1;TOPBP1;USP51;SETDB1;GTPBP10;EPOP;SETDB2-PHF11;TADA2A;BANF1;POLQ;C11orf80;PDS5B;IK;UTP4;DDX18;MPHOSPH10;SETD1B;SETDB2;SUPT16H;HP1BP3;MYT1L;ZFR;TOP3A;C1orf131;PRDM7;SPATA22;SPRTN;FBXO11;SMC1A;SETD7;EHMT1;PPHLN1;FAAP20;DDX27;RHNO1;MEIOB;NCAPH2;TET3;UVSSA;CCDC137;PRPF4B;MDC1;HMG20B;ZNF830;INTS7;PAXIP1;CENPB;ZBTB4;CDYL;KIF4…	0.171357	0.976314	cellular_component
GO:0001726	ruffle	67	13656	70	14857	0.00490627	0.00471158	1.04132	50855;27124;382;5753;9265;121512;64411;526;5921;56623;5420;54822;87;51763;9788;10458;5962;23150;89846;23647;9260;6282;10630;6277;64419;126432;11275;5868;51330;4289;23022;152273;83660;23191;29999;2245;4651;4646;26084;91663;7094;55616;146206;55785;8826;3678;10163;6249;54997;143903;28988;7429;81930;51429;4831;9270;654364;4771;221472;23607;7456;8874;23242;27131;7430;10787;6093	PARD6A;INPP5J;ARF6;PTK6;CYTH3;FGD4;ARAP3;ATP6V1B2;RASA1;INPP5E;PODXL;TRPM7;ACTN1;INPP5K;MTSS1;BAIAP2;RDX;FRMD4B;FGD3;ARFIP2;PDLIM7;S100A11;PDPN;S100A6;MTMR14;RINL;KLHL2;RAB5A;TNFRSF12A;MKLN1;PALLD;FGD5;TLN2;CYFIP1;FSCN3;FGD1;MYO10;MYO6;ARHGEF26;MYADM;TLN1;ASAP3;CARMIL2;FGD6;IQGAP1;ITGA5;WASF2;CLIP1;TESC;LAYN;DBNL;VIL1;KIF18A;SNX9;NME2;ITGB1BP1;NME1-NME2;NF2;FGD2;CD2AP;WIPF1;ARHGEF7;COBL;SNX5;EZR;…	0.172057	0.976314	cellular_component
GO:0017158	regulation of calcium ion-dependent exocytosis	22	12309	22	13332	0.00178731	0.00165017	1.08311	57586;6857;90019;94122;341359;94120;84258;9066;127833;148281;8448;8447;51760;91683;94121;143425;84958;9501;102724488;22895;6861;83849	SYT13;SYT1;SYT8;SYTL5;SYT10;SYTL3;SYT3;SYT7;SYT2;SYT6;DOC2A;DOC2B;SYT17;SYT12;SYTL4;SYT9;SYTL1;RPH3AL;LOC102724488;RPH3A;SYT5;SYT15	0.172416	0.991208	biological_process
GO:0014047	glutamate secretion	22	12309	22	13332	0.00178731	0.00165017	1.08311	6505;2912;5864;6857;10755;6506;6804;10497;6511;6507;2744;8500;320;9256;54407;27165;8497;22999;8541;57030;6512;8499	SLC1A1;GRM2;RAB3A;SYT1;GIPC1;SLC1A2;STX1A;UNC13B;SLC1A6;SLC1A3;GLS;PPFIA1;APBA1;TSPOAP1;SLC38A2;GLS2;PPFIA4;RIMS1;PPFIA3;SLC17A7;SLC1A7;PPFIA2	0.172416	0.991208	biological_process
GO:0001707	mesoderm formation	22	12309	22	13332	0.00178731	0.00165017	1.08311	4088;642658;343930;6722;6911;79971;659;4087;7473;9421;657;90;9241;55897;3196;23499;4771;286204;145873;8646;8320;57045	SMAD3;SCX;MSGN1;SRF;TBX6;WLS;BMPR2;SMAD2;WNT3;HAND1;BMPR1A;ACVR1;NOG;MESP1;TLX2;MACF1;NF2;CRB2;MESP2;CHRD;EOMES;TWSG1	0.172416	0.991208	biological_process
GO:0018108	peptidyl-tyrosine phosphorylation	22	12309	22	13332	0.00178731	0.00165017	1.08311	2241;2534;2321;2185;5156;2066;84630;6714;7006;5747;4067;3791;2268;10152;4914;3055;2242;2043;91461;4921;2048;10006	FER;FYN;FLT1;PTK2B;PDGFRA;ERBB4;TTBK1;SRC;TEC;PTK2;LYN;KDR;FGR;ABI2;NTRK1;HCK;FES;EPHA4;PKDCC;DDR2;EPHB2;ABI1	0.172416	0.991208	biological_process
GO:0045773	positive regulation of axon extension	22	12309	22	13332	0.00178731	0.00165017	1.08311	4131;4137;1002;23394;3611;5458;6722;57611;5048;29882;57698;22902;51330;23191;9423;2664;7224;118813;3084;23499;6792;2803	MAP1B;MAPT;CDH4;ADNP;ILK;POU4F2;SRF;ISLR2;PAFAH1B1;ANAPC2;SHTN1;RUFY3;TNFRSF12A;CYFIP1;NTN1;GDI1;TRPC5;ZFYVE27;NRG1;MACF1;CDKL5;GOLGA4	0.172416	0.991208	biological_process
GO:0042110	T cell activation	22	12309	22	13332	0.00178731	0.00165017	1.08311	64581;79865;2534;4088;64343;4734;8440;924;102723996;80381;84941;197358;2280;23308;1650;8740;5294;8934;27040;84174;4690;23303	CLEC7A;TREML2;FYN;SMAD3;AZI2;NEDD4;NCK2;CD7;LOC102723996;CD276;HSH2D;NLRC3;FKBP1A;ICOSLG;DDOST;TNFSF14;PIK3CG;RAB29;LAT;SLA2;NCK1;KIF13B	0.172416	0.991208	biological_process
GO:0050808	synapse organization	22	12309	22	13332	0.00178731	0.00165017	1.08311	57555;56097;23114;4009;26045;392617;10479;288;2915;5300;9723;7143;54413;7477;1139;4010;4038;1821;57502;116442;6620;5098	NLGN2;PCDHGC5;NFASC;LMX1A;LRRTM2;ELFN1;SLC9A6;ANK3;GRM5;PIN1;SEMA3E;TNR;NLGN3;WNT7B;CHRNA7;LMX1B;LRP4;DRP2;NLGN4X;RAB39B;SNCB;PCDHGC3	0.172416	0.991208	biological_process
GO:0003009	skeletal muscle contraction	22	12309	22	13332	0.00178731	0.00165017	1.08311	1144;7134;1140;1938;124093;7125;126306;4625;8557;1134;246329;4621;7137;79784;92241;7136;7135;9456;7138;4626;7140;6198	CHRND;TNNC1;CHRNB1;EEF2;CCDC78;TNNC2;JSRP1;MYH7;TCAP;CHRNA1;STAC3;MYH3;TNNI3;MYH14;RCSD1;TNNI2;TNNI1;HOMER1;TNNT1;MYH8;TNNT3;RPS6KB1	0.172416	0.991208	biological_process
GO:0045595	regulation of cell differentiation	22	12309	22	13332	0.00178731	0.00165017	1.08311	100129098;340260;8425;10253;9806;150094;9095;7021;55041;9991;255877;3992;10732;5518;58473;388585;23741;3084;864;5653;2242;102724428	LOC100129098;UNCX;LTBP4;SPRY2;SPOCK2;SIK1;TBX19;TFAP2B;PLEKHB2;PTBP3;BCL6B;FADS1;TCFL5;PPP2R1A;PLEKHB1;HES5;EID1;NRG1;RUNX3;KLK6;FES;SIK1B	0.172416	0.991208	biological_process
GO:0007205	protein kinase C-activating G-protein coupled receptor signaling pathway	22	12309	22	13332	0.00178731	0.00165017	1.08311	8526;160851;1607;9162;4035;1609;139189;8525;1608;51196;9463;1154;56288;1606;1128;8611;10399;566;23683;8527;3351;135	DGKE;DGKH;DGKB;DGKI;LRP1;DGKQ;DGKK;DGKZ;DGKG;PLCE1;PICK1;CISH;PARD3;DGKA;CHRM1;PLPP1;RACK1;AZU1;PRKD3;DGKD;HTR1B;ADORA2A	0.172416	0.991208	biological_process
GO:0071902	positive regulation of protein serine/threonine kinase activity	22	12309	22	13332	0.00178731	0.00165017	1.08311	345611;51719;5899;5605;5604;10519;3326;8536;6714;2146;55011;376497;54465;2180;387;57521;5515;54956;94056;1654;11235;9894	IRGM;CAB39;RALB;MAP2K2;MAP2K1;CIB1;HSP90AB1;CAMK1;SRC;EZH2;PIH1D1;SLC27A1;ETAA1;ACSL1;RHOA;RPTOR;PPP2CA;PARP16;SYAP1;DDX3X;PDCD10;TELO2	0.172416	0.991208	biological_process
GO:0043565	sequence-specific DNA binding	289	11473	307	12391	0.0251896	0.024776	1.01669	5087;136259;6671;2516;340260;8022;2299;9189;2016;84524;7004;4149;7003;85446;54815;6873;6872;2960;50805;23316;10472;8928;3199;406;10481;2300;57658;2018;139628;79776;81566;3224;3096;7767;3204;647589;5081;79618;57167;1961;2113;10538;27287;127343;56956;7584;644524;7024;10782;57822;9247;1523;257;84295;3216;767558;3663;7541;3516;80712;404281;2103;5452;26468;3238;2295;25803;83439;100130086;190;116039;96…	PBX1;KLF14;SP4;NR5A1;UNCX;LHX3;FOXI1;ZBED1;EMX1;ZC3H8;TEAD4;MAX;TEAD1;ZFHX2;GATAD2A;TAF2;TAF1;GTF2E1;IRX4;CUX2;ZBTB18;FOXH1;HOXA2;ARNTL;HOXB13;FOXL1;CALCOCO1;EMX2;FOXR2;ZFHX4;CSRNP2;HOXC8;HIVEP1;ZNF224;HOXA7;ANHX;PAX7;HMBOX1;SALL4;EGR4;ETS1;BATF;VENTX;DMBX1;LHX9;ZNF35;NKX2-4;TFCP2;ZNF274;GRHL3;GCM2;CUX1;ALX3;PHF6;HOXB6;LUZP6;IRF5;ZBTB14;RBPJ;ESX1;YY2;ESRRB;POU2F2;LHX6;HOXD12;FOXF2;SPDEF;TCF7L1;HS…	0.175204	0.995871	molecular_function
GO:0043679	axon terminus	37	13656	38	14857	0.00270943	0.00255772	1.05932	85461;2002;1393;3749;9162;1813;9810;29993;246213;10479;5368;114131;1006;8620;8514;5868;2280;3742;2571;6717;30818;23767;5798;5179;4919;10236;2332;1128;152;3190;3737;3736;2043;1131;2805;5173;1129	TANC1;ELK1;CRHBP;KCNC4;DGKI;DRD2;RNF40;PACSIN1;SLC17A8;SLC9A6;PNOC;UCN3;CDH8;NPFF;KCNAB2;RAB5A;FKBP1A;KCNA6;GAD1;SRI;KCNIP3;FLRT3;PTPRN;PENK;ROR1;HNRNPR;FMR1;CHRM1;ADRA2C;HNRNPK;KCNA2;KCNA1;EPHA4;CHRM3;GOT1;PDYN;CHRM2	0.176074	0.976314	cellular_component
GO:0007005	mitochondrion organization	55	12309	57	13332	0.00446828	0.00427543	1.04511	23277;5864;7978;7019;64216;3155;55186;1525;23408;2034;23410;2551;23082;11232;65018;124997;3054;125170;113115;10730;3418;246269;79810;5442;54832;84275;11331;6742;81858;8834;23409;57211;5245;2553;8934;84775;120892;1981;9361;4124;10059;506;211;9650;23287;79823;84902;3028;10981;2395;55902;55154;617;51106;51142	CLUH;RAB3A;MTERF1;TFAM;TFB2M;HMGCL;SLC25A36;CXADR;SIRT5;EPAS1;SIRT3;GABPA;PPRC1;POLG2;PINK1;WDR81;HCFC1;MIEF2;MTFR2;YME1L1;IDH2;AFG1L;PTCD2;POLRMT;VPS13C;SLC25A33;PHB2;SSBP1;SHARPIN;TMEM11;SIRT4;ADGRG6;PHB;GABPB1;RAB29;ZNF607;LRRK2;EIF4G1;LONP1;MAN2A1;DNM1L;ATP5F1B;ALAS1;MTFR1;AGTPBP1;CAMKMT;CEP89;HSD17B10;RAB32;FXN;ACSS2;MSTO1;BCS1L;TFB1M;CHCHD2	0.176401	0.991208	biological_process
GO:0010506	regulation of autophagy	39	12309	40	13332	0.00316841	0.0030003	1.05603	3708;23032;1613;27074;23255;84219;493856;58528;55613;64121;171389;4218;7494;6093;23604;5305;55255;128338;8396;203228;8975;29108;120892;140710;5296;140775;9100;79837;57521;114881;4010;219931;84148;25827;10013;10325;116442;9681;3428	ITPR1;USP33;DAPK3;LAMP3;MTCL1;WDR24;CISD2;RRAGD;MTMR8;RRAGC;NLRP6;RAB8A;XBP1;ROCK1;DAPK2;PIP4K2A;WDR41;DRAM2;PIP4K2B;C9orf72;USP13;PYCARD;LRRK2;SOGA1;PIK3R2;SMCR8;USP10;PIP4K2C;RPTOR;OSBPL7;LMX1B;TPCN2;KAT8;FBXL2;HDAC6;RRAGB;RAB39B;DEPDC5;IFI16	0.176998	0.991208	biological_process
GO:0048666	neuron development	39	12309	40	13332	0.00316841	0.0030003	1.05603	4208;2561;4761;6497;55714;5454;6722;26011;9394;64843;5090;7494;652991;2019;2063;3549;1489;23040;1608;2020;57187;7042;2044;5309;10178;79048;126731;8678;2736;51761;4760;6498;57451;65125;5601;30813;390598;9896;1809	MEF2C;GABRB2;NEUROD2;SKI;TENM3;POU3F2;SRF;TENM4;HS6ST1;ISL2;PBX3;XBP1;SKOR2;EN1;NR2F6;IHH;CTF1;MYT1L;DGKG;EN2;THOC2;TGFB2;EPHA5;PITX3;TENM1;SECISBP2;CCSAP;BECN1;GLI2;ATP8A2;NEUROD1;SKIL;TENM2;WNK1;MAPK9;VSX1;SKOR1;FIG4;DPYSL3	0.176998	0.991208	biological_process
GO:0000777	condensed chromosome kinetochore	80	13656	84	14857	0.00585823	0.0056539	1.03614	56155;11130;347549;7756;284058;387103;79172;1780;25936;222229;151246;84295;23332;348995;64946;253635;79902;989;10615;3192;84516;55355;9183;119504;8379;147841;284257;81565;100527963;8243;5905;283489;11258;378708;23122;10428;25909;9793;54984;64105;51143;332;51490;9735;10671;80152;11004;5253;728637;3297;151648;134492;54820;55746;4751;81929;79682;90417;79019;201161;3619;201254;64769;389857;57122;8464…	TEX14;ZWINT;CENPVL3;ZNF207;KANSL1;CENPW;CENPO;DYNC1I1;NSL1;LRWD1;SGO2;PHF6;CLASP1;NUP43;CENPH;GPATCH11;NUP85;SEPTIN7;SPAG5;HNRNPU;DCTN5;HJURP;ZW10;ANAPC16;MAD1L1;SPC24;BOD1L2;NDEL1;PMF1-BGLAP;SMC1A;RANGAP1;CHAMP1;DCTN3;CENPS;CLASP2;CFDP1;AHCTF1;CKAP5;PINX1;CENPK;DYNC1LI1;BIRC5;SPOUT1;KNTC1;DCTN6;CENPT;KIF2C;PHF2;MEIKIN;HSF1;SGO1;NUDCD2;NDE1;NUP133;NEK2;SEH1L;CENPU;KNSTRN;CENPM;CENPV;INCENP;CENPX;…	0.180613	0.976314	cellular_component
GO:0005681	spliceosomal complex	80	13656	84	14857	0.00585823	0.0056539	1.03614	10465;7919;140890;11193;10286;25980;8458;58155;1659;6009;9343;3189;10236;6625;10946;51503;3550;10285;11338;144983;55234;8175;8487;6626;51322;6629;9987;3181;10992;56259;6634;54957;55131;9128;79665;10250;7307;8896;7536;10291;10262;23451;51340;84292;3312;10907;199746;6434;24148;10713;51362;6628;58517;24144;6637;23658;57703;11157;23020;9129;165545;4670;22938;25804;84991;107985692;51729;22828;3178;855…	PPIH;DDX39B;SREK1;WBP4;BCAS2;AAR2;TTF2;PTBP2;DHX8;RHEB;EFTUD2;HNRNPH3;HNRNPR;SNRNP70;SF3A3;CWC15;IK;SMNDC1;U2AF2;HNRNPA1L2;SMU1;SF3A2;GEMIN2;SNRPA;WAC;SNRPB2;HNRNPDL;HNRNPA2B1;SF3B2;CTNNBL1;SNRPD3;TXNL4B;RBM28;PRPF4;DHX40;SRRM1;U2AF1;BUD31;SF1;SF3A1;SF3B4;SF3B1;CRNKL1;WDR83;HSPA8;TXNL4A;U2AF1L4;TRA2B;PRPF6;USP39;CDC40;SNRPB;RBM25;TFIP11;SNRPG;LSM5;CWC22;LSM6;SNRNP200;PRPF3;DQX1;HNRNPM;SNW1;LSM4;R…	0.180613	0.976314	cellular_component
GO:0034774	secretory granule lumen	66	13656	69	14857	0.00483304	0.00464428	1.04064	7415;230;29106;51719;5717;5683;3312;1938;5719;3326;51071;83716;64333;6282;26578;5223;2219;5122;5709;3615;10694;5695;2695;23191;29099;5702;5126;272;10120;1992;5836;5211;29108;2268;10549;5274;9861;197;3320;10092;79169;9535;28988;10075;4831;5713;654364;10213;8566;51411;55276;226;2992;55832;1670;5701;10533;84514;1654;23406;10450;23526;2665;5708;6093;178	VCP;ALDOC;SCG3;CAB39;PSMD11;PSMA2;HSPA8;EEF2;PSMD13;HSP90AB1;DERA;CRISPLD2;ARHGAP9;S100A11;OSTF1;PGAM1;FCN1;PCSK1;PSMD3;IMPDH2;CCT8;PSMB7;GIP;CYFIP1;COMMD9;PSMC3;PCSK2;AMPD3;ACTR1B;SERPINB1;PYGL;PFKL;PYCARD;FGR;PRDX4;SERPINI1;PSMD6;AHSG;HSP90AA1;ARPC5;C1orf35;GMFG;DBNL;HUWE1;NME2;PSMD7;NME1-NME2;PSMD14;PDXK;BIN2;PGM2;ALDOA;GYG1;CAND1;DEFA5;PSMC2;ATG7;GHDC;DDX3X;COTL1;PPIE;ARHGAP45;GDI2;PSMD2;ROCK…	0.180644	0.976314	cellular_component
GO:0080025	phosphatidylinositol-3,5-bisphosphate binding	22	11473	22	12391	0.00191755	0.00177548	1.08001	23400;8724;285590;11152;134829;157807;150684;23527;55614;26499;23612;57231;9026;55062;54477;57158;26100;91404;56270;79109;253725;8729	ATP13A2;SNX3;SH3PXD2B;WDR45;CLVS2;CLVS1;COMMD1;ACAP2;KIF16B;PLEK2;PHLDA3;SNX14;HIP1R;WIPI1;PLEKHA5;JPH2;WIPI2;SESTD1;WDR45B;MAPKAP1;WASHC2C;GBF1	0.183614	0.995871	molecular_function
GO:0000175	3'-5'-exoribonuclease activity	22	11473	22	12391	0.00191755	0.00177548	1.08001	201626;87178;22803;114034;129563;23404;9337;3669;22894;90459;5394;23016;51010;79650;54512;25996;56915;115752;29883;9924;5393;81875	PDE12;PNPT1;XRN2;TOE1;DIS3L2;EXOSC2;CNOT8;ISG20;DIS3;ERI1;EXOSC10;EXOSC7;EXOSC3;USB1;EXOSC4;REXO2;EXOSC5;DIS3L;CNOT7;PAN2;EXOSC9;ISG20L2	0.183614	0.995871	molecular_function
GO:0046966	thyroid hormone receptor binding	22	11473	22	12391	0.00191755	0.00177548	1.08001	23636;10025;8638;2959;8431;9320;3275;90390;29079;9969;9440;221037;9611;23054;9968;6879;9862;6256;5469;10865;7205;10634	NUP62;MED16;OASL;GTF2B;NR0B2;TRIP12;PRMT2;MED30;MED4;MED13;MED17;JMJD1C;NCOR1;NCOA6;MED12;TAF7;MED24;RXRA;MED1;ARID5A;TRIP6;GAS2L1	0.183614	0.995871	molecular_function
GO:0008146	sulfotransferase activity	22	11473	22	12391	0.00191755	0.00177548	1.08001	23302;9394;6819;6822;6817;6799;10164;92126;23563;27284;9486;9469;10090;6818;445329;9435;9514;9956;64090;25830;9955;9957	WSCD1;HS6ST1;SULT1C2;SULT2A1;SULT1A1;SULT1A2;CHST4;DSEL;CHST5;SULT1B1;CHST10;CHST3;UST;SULT1A3;SULT1A4;CHST2;GAL3ST1;HS3ST2;GAL3ST2;SULT4A1;HS3ST3A1;HS3ST1	0.183614	0.995871	molecular_function
GO:0008135	translation factor activity, RNA binding	22	11473	22	12391	0.00191755	0.00177548	1.08001	8894;1973;1983;1936;1968;10985;132864;7458;1964;8672;2966;1981;64506;9470;4528;29904;22849;80315;219402;5188;10209;1982	EIF2S2;EIF4A1;EIF5;EEF1D;EIF2S3;GCN1;CPEB2;EIF4H;EIF1AX;EIF4G3;GTF2H2;EIF4G1;CPEB1;EIF4E2;MTIF2;EEF2K;CPEB3;CPEB4;MTIF3;GATB;EIF1;EIF4G2	0.183614	0.995871	molecular_function
GO:0042169	SH2 domain binding	22	11473	22	12391	0.00191755	0.00177548	1.08001	23636;394;285590;7462;84632;59341;3667;55824;8878;6714;54900;9143;5747;8631;80230;79801;202559;51701;10399;27240;9646;10859	NUP62;ARHGAP5;SH3PXD2B;LAT2;AFAP1L2;TRPV4;IRS1;PAG1;SQSTM1;SRC;LAX1;SYNGR3;PTK2;SKAP1;RUFY1;SHCBP1;KHDRBS2;NLK;RACK1;SIT1;CTR9;LILRB1	0.183614	0.995871	molecular_function
GO:0008134	transcription factor binding	175	11473	185	12391	0.0152532	0.0149302	1.02163	50855;7088;3720;8521;6399;93649;27086;6872;4774;2962;2957;5089;6879;3204;57167;28951;168002;9759;344018;27163;10054;81857;7024;30812;602;9612;3516;84148;4802;2103;23368;2295;3065;29883;190;9739;6907;55502;3428;10736;100129098;6908;283248;10221;2316;2034;5187;4665;23522;54880;8543;23028;2626;9421;322;55758;54626;7329;10597;23125;6774;3508;2736;388585;23493;6604;1487;5308;51701;9063;5469;22984;6096…	PARD6A;TLE1;JARID2;GCM1;TRAPPC2;MYOCD;FOXP1;TAF1;NFIA;GTF2F1;GTF2A1;PBX2;TAF7;HOXA7;SALL4;TRIB2;DACT2;HDAC4;FIGLA;NAAA;UBA2;MED25;TFCP2;SOX8;BCL3;NCOR2;RBPJ;KAT8;NFYC;ESRRB;PPP1R13B;FOXF2;HDAC1;CNOT7;NR0B1;SETD1A;TBL1X;HES6;IFI16;SIX2;LOC100129098;TBP;RCOR2;TRIB1;FLNA;EPAS1;PER1;NAB2;KAT6B;BCOR;LMO4;KDM1A;GATA4;HAND1;APBB1;RCOR3;HES2;UBE2I;TRAPPC2B;CAMTA2;STAT3;IGHMBP2;GLI2;HES5;HEY2;SMARCD3;CTBP…	0.183807	0.995871	molecular_function
GO:0005876	spindle microtubule	20	13656	20	14857	0.00146456	0.00134617	1.08795	1453;10615;332;9212;220134;9611;403;6795;9055;91272;24137;348235;27175;51203;143;79718;23332;221150;84140;6907	CSNK1D;SPAG5;BIRC5;AURKB;SKA1;NCOR1;ARL3;AURKC;PRC1;BOD1;KIF4A;SKA2;TUBG2;NUSAP1;PARP4;TBL1XR1;CLASP1;SKA3;FAM161A;TBL1X	0.18508	0.976314	cellular_component
GO:0030057	desmosome	20	13656	20	14857	0.00146456	0.00134617	1.08795	147409;5318;5411;1824;64065;83700;1823;2125;54800;1830;8502;23254;1828;3728;5317;11187;79983;5493;1825;84260	DSG4;PKP2;PNN;DSC2;PERP;JAM3;DSC1;EVPL;KLHL24;DSG3;PKP4;KAZN;DSG1;JUP;PKP1;PKP3;POF1B;PPL;DSC3;TCHP	0.18508	0.976314	cellular_component
GO:0098794	postsynapse	20	13656	20	14857	0.00146456	0.00134617	1.08795	2931;577;10243;5688;22930;8620;547;266743;91752;6812;120892;1139;2332;2030;22871;9456;1815;57030;6809;2048	GSK3A;ADGRB3;GPHN;PSMA7;RAB3GAP1;NPFF;KIF1A;NPAS4;ZNF804A;STXBP1;LRRK2;CHRNA7;FMR1;SLC29A1;NLGN1;HOMER1;DRD4;SLC17A7;STX3;EPHB2	0.18508	0.976314	cellular_component
GO:0007229	integrin-mediated signaling pathway	54	12309	56	13332	0.00438703	0.00420042	1.04443	8829;7791;83706;27329;961;3679;5341;3682;55920;83605;4185;3611;8452;8751;3655;3693;3684;2185;84106;55914;3687;6714;3694;3680;3695;7006;8515;80739;5747;8174;7094;5354;27040;2207;1793;2268;3691;3678;3696;3685;3911;3672;4831;3055;9270;654364;667;10077;3675;7294;3674;3681;4739;57343	NRP1;ZYX;FERMT3;ANGPTL3;CD47;ITGA7;PLEK;ITGAE;RCC2;CCM2;ADAM11;ILK;CUL3;ADAM15;ITGA6;ITGB5;ITGAM;PTK2B;PRAM1;ERBIN;ITGAX;SRC;ITGB6;ITGA9;ITGB7;TEC;ITGA10;MPIG6B;PTK2;MADCAM1;TLN1;PLP1;LAT;FCER1G;DOCK1;FGR;ITGB4;ITGA5;ITGB8;ITGAV;LAMA5;ITGA1;NME2;HCK;ITGB1BP1;NME1-NME2;DST;TSPAN32;ITGA3;TXK;ITGA2B;ITGAD;NEDD9;ZNF304	0.185742	0.991208	biological_process
GO:0030168	platelet activation	54	12309	56	13332	0.00438703	0.00420042	1.04443	3708;8323;5170;2534;8526;5336;3273;388552;160851;1607;6722;2812;9162;57113;7222;2316;54331;5028;6288;5578;5291;1609;139189;8525;2814;10630;5912;2815;340205;51206;5581;954;1608;7225;9630;2768;80739;4067;5294;2769;27040;2207;3710;23533;391;1606;3709;7410;152;5583;146850;8527;3937;5588	ITPR1;FZD6;PDPK1;FYN;DGKE;PLCG2;HRG;BLOC1S3;DGKH;DGKB;SRF;GP1BB;DGKI;TRPC7;TRPC3;FLNA;GNG2;P2RY1;SAA1;PRKCA;PIK3CB;DGKQ;DGKK;DGKZ;GP5;PDPN;RAP2B;GP9;TREML1;GP6;PRKCE;ENTPD2;DGKG;TRPC6;GNA14;GNA12;MPIG6B;LYN;PIK3CG;GNA15;LAT;FCER1G;ITPR3;PIK3R5;RHOG;DGKA;ITPR2;VAV2;ADRA2C;PRKCH;PIK3R6;DGKD;LCP2;PRKCQ	0.185742	0.991208	biological_process
GO:0003777	microtubule motor activity	56	11473	58	12391	0.00488103	0.00468082	1.04277	1769;9371;9493;1783;221458;84643;79659;51143;64147;1062;89953;3832;147700;3831;10513;25981;11004;26153;10126;64446;547;1781;347240;3797;63971;1780;24137;3796;83657;90990;8632;55083;3835;374654;23046;10749;124602;3834;3801;9126;201625;64837;57519;113220;3800;10112;146754;23303;3833;56171;55567;55605;83658;146909;11127;23095	DNAH8;KIF3B;KIF23;DYNC1LI2;KIF6;KIF2B;DYNC2H1;DYNC1LI1;KIF9;CENPE;KLC4;KIF11;KLC3;KLC1;APPBP2;DNAH1;KIF2C;KIF26A;DNAL4;DNAI2;KIF1A;DYNC1I2;KIF24;KIF3C;KIF13A;DYNC1I1;KIF4A;KIF2A;DYNLRB2;KIFC2;DNAH17;KIF26B;KIF22;KIF7;KIF21B;KIF1C;KIF19;KIF25;KIFC3;SMC3;DNAH12;KLC2;STARD9;KIF12;KIF5C;KIF20A;DNAH2;KIF13B;KIFC1;DNAH7;DNAH3;KIF21A;DYNLRB1;KIF18B;KIF3A;KIF1B	0.186082	0.995871	molecular_function
GO:0006446	regulation of translational initiation	21	12309	21	13332	0.00170607	0.00157516	1.08311	9811;8667;1975;10289;2733;22916;1983;8662;9669;4686;8846;7458;8672;1981;4528;3646;64410;27335;440275;10209;1982	CTIF;EIF3H;EIF4B;EIF1B;GLE1;NCBP2;EIF5;EIF3B;EIF5B;NCBP1;ALKBH1;EIF4H;EIF4G3;EIF4G1;MTIF2;EIF3E;KLHL25;EIF3K;EIF2AK4;EIF1;EIF4G2	0.18677	0.991208	biological_process
GO:0009880	embryonic pattern specification	21	12309	21	13332	0.00170607	0.00157516	1.08311	4090;4838;4088;80055;343930;134701;2066;3549;4087;92129;3975;6493;1947;84976;4086;55897;53820;4040;23314;145873;344022	SMAD5;NODAL;SMAD3;PGAP1;MSGN1;RIPPLY2;ERBB4;IHH;SMAD2;RIPPLY1;LHX1;SIM2;EFNB1;DISP1;SMAD1;MESP1;RIPPLY3;LRP6;SATB2;MESP2;NOTO	0.18677	0.991208	biological_process
GO:0071479	cellular response to ionizing radiation	21	12309	21	13332	0.00170607	0.00157516	1.08311	83695;2885;10010;1647;63979;1936;1432;25896;54617;388;26272;23514;5888;10635;55693;4255;375757;9575;144715;85456;3428	RHNO1;GRB2;TANK;GADD45A;FIGNL1;EEF1D;MAPK14;INTS7;INO80;RHOB;FBXO4;SPIDR;RAD51;RAD51AP1;KDM4D;MGMT;SWI5;CLOCK;RAD9B;TNKS1BP1;IFI16	0.18677	0.991208	biological_process
GO:0001657	ureteric bud development	21	12309	21	13332	0.00170607	0.00157516	1.08311	168667;4090;6492;9244;4088;6943;10252;6299;255743;4087;6422;3975;6092;9350;10220;4092;5915;4086;4093;4091;6385	BMPER;SMAD5;SIM1;CRLF1;SMAD3;TCF21;SPRY1;SALL1;NPNT;SMAD2;SFRP1;LHX1;ROBO2;CER1;GDF11;SMAD7;RARB;SMAD1;SMAD9;SMAD6;SDC4	0.18677	0.991208	biological_process
GO:0019933	cAMP-mediated signaling	21	12309	21	13332	0.00170607	0.00157516	1.08311	3361;5138;116;9472;117;1609;11069;10411;101930047;6662;2044;57211;107;27445;9699;4724;51083;2692;9693;108;101060017	HTR5A;PDE2A;ADCYAP1;AKAP6;ADCYAP1R1;DGKQ;RAPGEF4;RAPGEF3;LOC101930047;SOX9;EPHA5;ADGRG6;ADCY1;PCLO;RIMS2;NDUFS4;GAL;GHRHR;RAPGEF2;ADCY2;LOC101060017	0.18677	0.991208	biological_process
GO:0016050	vesicle organization	21	12309	21	13332	0.00170607	0.00157516	1.08311	8724;9765;51375;54874;29916;29886;58533;8618;8301;29934;79156;6642;8723;23607;6643;254122;26271;401548;27131;8976;6272	SNX3;ZFYVE16;SNX7;FNBP1L;SNX11;SNX8;SNX6;CADPS;PICALM;SNX12;PLEKHF1;SNX1;SNX4;CD2AP;SNX2;SNX32;FBXO5;SNX30;SNX5;WASL;SORT1	0.18677	0.991208	biological_process
GO:0007223	Wnt signaling pathway, calcium modulating pathway	21	12309	21	13332	0.00170607	0.00157516	1.08311	2780;23112;8323;27161;7976;54331;27327;8322;2535;57690;5331;51176;4343;192669;4772;7855;2775;192670;26523;7481;6934	GNAT2;TNRC6B;FZD6;AGO2;FZD3;GNG2;TNRC6A;FZD4;FZD2;TNRC6C;PLCB3;LEF1;MOV10;AGO3;NFATC1;FZD5;GNAO1;AGO4;AGO1;WNT11;TCF7L2	0.18677	0.991208	biological_process
GO:0002931	response to ischemia	21	12309	21	13332	0.00170607	0.00157516	1.08311	2697;55328;23017;10519;1938;65018;10525;57492;4217;23172;8878;23417;29904;79625;11149;80315;10105;3767;57103;8864;5608	GJA1;RNLS;FAIM2;CIB1;EEF2;PINK1;HYOU1;ARID1B;MAP3K5;ABRAXAS2;SQSTM1;MLYCD;EEF2K;NDNF;BVES;CPEB4;PPIF;KCNJ11;TIGAR;PER2;MAP2K6	0.18677	0.991208	biological_process
GO:0010862	positive regulation of pathway-restricted SMAD protein phosphorylation	21	12309	21	13332	0.00170607	0.00157516	1.08311	7044;4838;7272;83729;91;2661;7046;151449;9210;659;11030;392255;657;7042;90;10220;2657;3626;10637;57045;2662	LEFTY2;NODAL;TTK;INHBE;ACVR1B;GDF9;TGFBR1;GDF7;BMP15;BMPR2;RBPMS;GDF6;BMPR1A;TGFB2;ACVR1;GDF11;GDF1;INHBC;LEFTY1;TWSG1;GDF10	0.18677	0.991208	biological_process
GO:0032418	lysosome localization	21	12309	21	13332	0.00170607	0.00157516	1.08311	65082;55207;4135;25940;54785;282991;9842;79036;83871;79803;26276;54664;79929;81565;118426;10013;23557;54849;55004;23207;2647	VPS33A;ARL8B;MAP6;FAM98A;BORCS6;BLOC1S2;PLEKHM1;KXD1;RAB34;HPS6;VPS33B;TMEM106B;MAP6D1;NDEL1;BORCS5;HDAC6;SNAPIN;DEF8;LAMTOR1;PLEKHM2;BLOC1S1	0.18677	0.991208	biological_process
GO:0006998	nuclear envelope organization	21	12309	21	13332	0.00170607	0.00157516	1.08311	1861;57097;199953;6676;9688;140732;27183;221035;126549;124491;23224;23353;10269;9631;1760;221496;256979;23399;25777;80346;23592	TOR1A;PARP11;TMEM201;SPAG4;NUP93;SUN5;VPS4A;REEP3;ANKLE1;TMEM170A;SYNE2;SUN1;ZMPSTE24;NUP155;DMPK;LEMD2;SUN3;CTDNEP1;SUN2;REEP4;LEMD3	0.18677	0.991208	biological_process
GO:0045880	positive regulation of smoothened signaling pathway	21	12309	21	13332	0.00170607	0.00157516	1.08311	51473;222663;25989;5396;26160;1495;9231;57560;3549;6422;353219;80274;3340;374654;27148;2254;6608;27152;2121;7483;6474	DCDC2;SCUBE3;ULK3;PRRX1;IFT172;CTNNA1;DLG5;IFT80;IHH;SFRP1;KAAG1;SCUBE1;NDST1;KIF7;STK36;FGF9;SMO;INTU;EVC;WNT9A;SHOX2	0.18677	0.991208	biological_process
GO:0032720	negative regulation of tumor necrosis factor production	21	12309	21	13332	0.00170607	0.00157516	1.08311	84868;6504;23547;80149;4795;5987;117581;197358;55829;1149;11213;3297;27202;1139;3929;2841;58509;671;26191;10270;5004	HAVCR2;SLAMF1;LILRA4;ZC3H12A;NFKBIL1;TRIM27;TWIST2;NLRC3;SELENOS;CIDEA;IRAK3;HSF1;C5AR2;CHRNA7;LBP;GPR18;CACTIN;BPI;PTPN22;AKAP8;ORM1	0.18677	0.991208	biological_process
GO:0048468	cell development	21	12309	21	13332	0.00170607	0.00157516	1.08311	7044;4838;83729;84159;8929;2661;1638;151449;9210;392255;222894;3664;7042;10220;2657;3626;10052;128408;10637;2662;2301	LEFTY2;NODAL;INHBE;ARID5B;PHOX2B;GDF9;DCT;GDF7;BMP15;GDF6;FERD3L;IRF6;TGFB2;GDF11;GDF1;INHBC;GJC1;BHLHE23;LEFTY1;GDF10;FOXE3	0.18677	0.991208	biological_process
GO:0009409	response to cold	21	12309	21	13332	0.00170607	0.00157516	1.08311	7425;37;8531;51316;1006;9658;1153;376497;7042;7352;284207;84918;2766;7067;9481;65084;26027;490;27344;79054;3320	VGF;ACADVL;YBX3;PLAC8;CDH8;ZNF516;CIRBP;SLC27A1;TGFB2;UCP3;METRNL;LRP11;GMPR;THRA;SLC25A27;TMEM135;ACOT11;ATP2B1;PCSK1N;TRPM8;HSP90AA1	0.18677	0.991208	biological_process
GO:0007608	sensory perception of smell	21	12309	21	13332	0.00170607	0.00157516	1.08311	4685;1258;2774;341359;10941;1813;1262;123041;5141;2535;54831;100507003;1260;130507;109;89797;158046;29991;4975;29989;127534	NCAM2;CNGB1;GNAL;SYT10;UGT2A1;DRD2;CNGA4;SLC24A4;PDE4A;FZD2;BEST2;GFY;CNGA2;UBR3;ADCY3;NAV2;NXNL2;OBP2A;OMP;OBP2B;GJB4	0.18677	0.991208	biological_process
GO:1903146	regulation of autophagy of mitochondrion	21	12309	21	13332	0.00170607	0.00157516	1.08311	2931;1459;6158;23400;11338;86;6721;57602;65018;7709;1513;11128;63910;55294;29801;10059;84128;7855;10013;51729;2648	GSK3A;CSNK2A2;RPL28;ATP13A2;U2AF2;ACTL6A;SREBF2;USP36;PINK1;ZBTB17;CTSK;POLR3A;SLC17A9;FBXW7;ZDHHC8;DNM1L;WDR75;FZD5;HDAC6;WBP11;KAT2A	0.18677	0.991208	biological_process
GO:0008016	regulation of heart contraction	21	12309	21	13332	0.00170607	0.00157516	1.08311	774;8912;26251;140;10659;6717;1760;121643;27129;23630;3768;7068;5348;7139;5350;7067;4624;30819;57413;2775;1129	CACNA1B;CACNA1H;KCNG2;ADORA3;CELF2;SRI;DMPK;FOXN4;HSPB7;KCNE5;KCNJ12;THRB;FXYD1;TNNT2;PLN;THRA;MYH6;KCNIP2;TMIGD3;GNAO1;CHRM2	0.18677	0.991208	biological_process
GO:0046907	intracellular transport	21	12309	21	13332	0.00170607	0.00157516	1.08311	84220;400966;202151;153339;729540;727851;129880;56900;10513;285190;8987;27111;55330;56776;56907;8498;729857;5902;84501;10675;653489	RGPD5;RGPD1;RANBP3L;TMEM167A;RGPD6;RGPD8;BBS5;TMEM167B;APPBP2;RGPD4;STBD1;SDCBP2;BLOC1S4;FMN2;SPIRE1;RANBP3;RGPD2;RANBP1;SPIRE2;CSPG5;RGPD3	0.18677	0.991208	biological_process
GO:0006851	mitochondrial calcium ion transmembrane transport	21	12309	21	13332	0.00170607	0.00157516	1.08311	90550;55486;6547;79085;10730;55013;23203;221154;11331;63933;79568;5245;84775;9512;10367;168620;80024;10939;91689;286097;3954	MCU;PARL;SLC8A3;SLC25A23;YME1L1;MCUB;PMPCA;MICU2;PHB2;MCUR1;MAIP1;PHB;ZNF607;PMPCB;MICU1;BHLHA15;SLC8B1;AFG3L2;SMDT1;MICU3;LETM1	0.18677	0.991208	biological_process
GO:0071773	cellular response to BMP stimulus	21	12309	21	13332	0.00170607	0.00157516	1.08311	26508;8929;64102;860;1280;659;6422;657;6662;11173;140628;55273;90;9350;658;81792;4093;1745;222008;148738;10653	HEYL;PHOX2B;TNMD;RUNX2;COL2A1;BMPR2;SFRP1;BMPR1A;SOX9;ADAMTS7;GATA5;TMEM100;ACVR1;CER1;BMPR1B;ADAMTS12;SMAD9;DLX1;VSTM2A;HJV;SPINT2	0.18677	0.991208	biological_process
GO:0030501	positive regulation of bone mineralization	21	12309	21	13332	0.00170607	0.00157516	1.08311	4208;9636;4088;4745;7480;659;54361;657;2824;90;8326;6546;658;2201;93;196527;338773;91461;56975;116039;51374	MEF2C;ISG15;SMAD3;NELL1;WNT10B;BMPR2;WNT4;BMPR1A;GPM6B;ACVR1;FZD9;SLC8A1;BMPR1B;FBN2;ACVR2B;ANO6;TMEM119;PKDCC;FAM20C;OSR2;ATRAID	0.18677	0.991208	biological_process
GO:0009953	dorsal/ventral pattern formation	21	12309	21	13332	0.00170607	0.00157516	1.08311	5626;200894;57057;51098;57453;26160;3237;3212;2019;3975;58495;84976;658;9241;4010;221833;64853;79176;64399;9355;344022	PROP1;ARL13B;TBX20;IFT52;DSCAML1;IFT172;HOXD11;HOXB2;EN1;LHX1;OVOL2;DISP1;BMPR1B;NOG;LMX1B;SP8;AIDA;FBXL15;HHIP;LHX2;NOTO	0.18677	0.991208	biological_process
GO:0048706	embryonic skeletal system development	21	12309	21	13332	0.00170607	0.00157516	1.08311	10655;56243;54903;5125;642658;202018;3219;54799;10522;55959;3231;5081;579;6862;6670;3223;9241;2254;1745;23169;7481	DMRT2;KIAA1217;MKS1;PCSK5;SCX;TAPT1;HOXB9;MBTD1;DEAF1;SULF2;HOXD1;PAX7;NKX3-2;TBXT;SP3;HOXC6;NOG;FGF9;DLX1;SLC35D1;WNT11	0.18677	0.991208	biological_process
GO:0031623	receptor internalization	21	12309	21	13332	0.00170607	0.00157516	1.08311	796;11031;26119;6900;2885;4734;2868;157;10203;4035;10266;2690;8301;2207;6642;2890;10268;10267;975;7430;10859	CALCA;RAB31;LDLRAP1;CNTN2;GRB2;NEDD4;GRK4;GRK3;CALCRL;LRP1;RAMP2;GHR;PICALM;FCER1G;SNX1;GRIA1;RAMP3;RAMP1;CD81;EZR;LILRB1	0.18677	0.991208	biological_process
GO:0097352	autophagosome maturation	21	12309	21	13332	0.00170607	0.00157516	1.08311	7415;25851;9342;65082;64601;29979;3920;128077;57231;84557;7251;167410;51652;440738;81631;23557;100526767;55014;57192;57724;8673	VCP;TECPR1;SNAP29;VPS33A;VPS16;UBQLN1;LAMP2;LIX1L;SNX14;MAP1LC3A;TSG101;LIX1;CHMP3;MAP1LC3C;MAP1LC3B;SNAPIN;RNF103-CHMP3;STX17;MCOLN1;EPG5;VAMP8	0.18677	0.991208	biological_process
GO:0005643	nuclear pore	51	13656	53	14857	0.00373462	0.00356734	1.04689	10527;143244;100101267;3839;11269;57122;23636;4641;57097;4600;402569;55161;64328;59343;10762;2733;727851;9883;9688;23299;3837;23279;3836;5901;64901;8480;3843;30849;3838;55308;4927;10073;9284;55746;23165;8086;3840;1984;29107;23633;23039;23225;5905;3841;10482;9972;9818;56648;55706;3267;25909	IPO7;EIF5AL1;POM121C;KPNA3;DDX19B;NUP107;NUP62;MYO1C;PARP11;MX2;KPNA7;TMEM33;XPO4;SENP2;NUP50;GLE1;RGPD8;POM121;NUP93;BICD2;KPNB1;NUP160;KPNA1;RAN;RANBP17;RAE1;IPO5;PIK3R4;KPNA2;DDX19A;NUP88;SNUPN;NPIPA1;NUP133;NUP205;AAAS;KPNA4;EIF5A;NXT1;KPNA6;XPO7;NUP210;RANGAP1;KPNA5;NXF1;NUP153;NUP58;EIF5A2;NDC1;AGFG1;AHCTF1	0.186781	0.976314	cellular_component
GO:0014704	intercalated disc	36	13656	37	14857	0.0026362	0.00249041	1.05854	287;2697;5318;1824;6548;1525;6323;6324;2702;7533;23363;1000;29109;1495;288;476;29098;477;817;4620;5239;3759;10791;6546;6326;5348;3728;57731;10052;6330;200539;481;9472;3767;6331;3741	ANK2;GJA1;PKP2;DSC2;SLC9A1;CXADR;SCN1A;SCN1B;GJA5;YWHAH;OBSL1;CDH2;FHOD1;CTNNA1;ANK3;ATP1A1;RANGRF;ATP1A2;CAMK2D;MYH2;PGM5;KCNJ2;VAMP5;SLC8A1;SCN2A;FXYD1;JUP;SPTBN4;GJC1;SCN4B;ANKRD23;ATP1B1;AKAP6;KCNJ11;SCN5A;KCNA5	0.187707	0.976314	cellular_component
GO:0032880	regulation of protein localization	38	12309	39	13332	0.00308717	0.00292529	1.05534	398;4735;5599;221938;116;22848;27183;8536;10346;10228;51127;26156;51804;2280;85300;8301;55294;8677;7016;51552;51057;23075;23531;3300;23216;153241;79866;27077;56154;23376;10399;199221;6847;79583;9910;23207;8976;1951	ARHGDIG;SEPTIN2;MAPK8;MMD2;ADCYAP1;AAK1;VPS4A;CAMK1;TRIM22;STX6;TRIM17;RSL1D1;SIX4;FKBP1A;ATCAY;PICALM;FBXW7;STX10;TESK1;RAB14;WDPCP;SWAP70;MMD;DNAJB2;TBC1D1;CEP120;BORA;B9D1;TEX15;UFL1;RACK1;DZIP1L;SYCP1;TMEM231;RABGAP1L;PLEKHM2;WASL;CELSR3	0.188055	0.991208	biological_process
GO:1903779	regulation of cardiac conduction	38	12309	39	13332	0.00308717	0.00292529	1.05534	3708;4881;6543;6547;53826;53828;492;478;480;483;100533181;487;476;53822;477;30845;4882;10345;7137;1760;6546;10699;444;482;489;493;5348;3710;491;4880;486;5350;3709;490;488;481;6786;3767	ITPR1;NPR1;SLC8A2;SLC8A3;FXYD6;FXYD4;ATP2B3;ATP1A3;ATP1A4;ATP1B3;FXYD6-FXYD2;ATP2A1;ATP1A1;FXYD7;ATP1A2;EHD3;NPR2;TRDN;TNNI3;DMPK;SLC8A1;CORIN;ASPH;ATP1B2;ATP2A3;ATP2B4;FXYD1;ITPR3;ATP2B2;NPPC;FXYD2;PLN;ITPR2;ATP2B1;ATP2A2;ATP1B1;STIM1;KCNJ11	0.188055	0.991208	biological_process
GO:0007269	neurotransmitter secretion	38	12309	39	13332	0.00308717	0.00292529	1.05534	5864;774;6857;2914;6804;10497;140679;6854;9162;3312;11255;8499;60482;64130;80331;8500;320;6812;9378;8938;27163;9256;5799;6572;8573;23025;55327;8497;22999;8541;9751;23557;8224;6853;8825;84446;9379;6582	RAB3A;CACNA1B;SYT1;GRM4;STX1A;UNC13B;SLC32A1;SYN2;DGKI;HSPA8;HRH3;PPFIA2;SLC5A7;LIN7B;DNAJC5;PPFIA1;APBA1;STXBP1;NRXN1;BAIAP3;NAAA;TSPOAP1;PTPRN2;SLC18A3;CASK;UNC13A;LIN7C;PPFIA4;RIMS1;PPFIA3;SNPH;SNAPIN;SYN3;SYN1;LIN7A;BRSK1;NRXN2;SLC22A2	0.188055	0.991208	biological_process
GO:0042733	embryonic digit morphogenesis	38	12309	39	13332	0.00308717	0.00292529	1.05534	2697;54903;6299;60529;80856;9464;26146;51098;7289;28982;9742;50515;3549;3239;2737;657;2768;26005;6423;51057;65250;2736;3227;9241;55764;64327;27077;221322;4038;84314;79583;3238;27152;3065;51776;79977;116039;6468	GJA1;MKS1;SALL1;ALX4;LNPK;HAND2;TRAF3IP1;IFT52;TULP3;FLVCR1;IFT140;CHST11;IHH;HOXD13;GLI3;BMPR1A;GNA12;C2CD3;SFRP2;WDPCP;CPLANE1;GLI2;HOXC11;NOG;IFT122;LMBR1;B9D1;TBC1D32;LRP4;TMEM107;TMEM231;HOXD12;INTU;HDAC1;MAP3K20;GRHL2;OSR2;FBXW4	0.188055	0.991208	biological_process
GO:0070588	calcium ion transmembrane transport	38	12309	39	13332	0.00308717	0.00292529	1.05534	775;259232;54822;6543;57113;6547;7222;59341;80036;59284;2280;7223;7225;6546;10369;41;444;493;140803;55283;7224;93589;57192;54795;196527;3685;27092;255231;59283;8913;776;29850;26133;488;785;54499;79054;10368	CACNA1C;NALCN;TRPM7;SLC8A2;TRPC7;SLC8A3;TRPC3;TRPV4;TRPM3;CACNG7;FKBP1A;TRPC4;TRPC6;SLC8A1;CACNG2;ASIC1;ASPH;ATP2B4;TRPM6;MCOLN3;TRPC5;CACNA2D4;MCOLN1;TRPM4;ANO6;ITGAV;CACNG4;MCOLN2;CACNG8;CACNA1G;CACNA1D;TRPM5;TRPC4AP;ATP2A2;CACNB4;TMCO1;TRPM8;CACNG3	0.188055	0.991208	biological_process
GO:0010977	negative regulation of neuron projection development	38	12309	39	13332	0.00308717	0.00292529	1.05534	23258;53335;27124;146760;152559;22891;349667;6911;10519;59341;112;5048;4035;1716;1948;8934;120892;112755;11075;4804;89780;81618;862;1522;6695;2580;23557;2043;9529;9139;7025;23108;1400;10371;5800;5802;23189;1809	DENND5A;BCL11A;INPP5J;RTN4RL1;PAQR3;ZNF365;RTN4RL2;TBX6;CIB1;TRPV4;ADCY6;PAFAH1B1;LRP1;DGUOK;EFNB2;RAB29;LRRK2;STX1B;STMN2;NGFR;WNT3A;ITM2C;RUNX1T1;CTSZ;SPOCK1;GAK;SNAPIN;EPHA4;BAG5;CBFA2T2;NR2F1;RAP1GAP2;CRMP1;SEMA3A;PTPRO;PTPRS;KANK1;DPYSL3	0.188055	0.991208	biological_process
GO:0043197	dendritic spine	79	13656	83	14857	0.005785	0.00558659	1.03552	2913;2895;56899;6547;392862;10160;3759;4355;11346;9758;50944;40;2890;4983;10564;4734;1742;26052;5662;1813;6810;9101;322;23191;5142;55752;9026;387;26037;2823;1266;9148;8087;57451;22871;80315;9912;2043;134;5800;22941;29888;4131;25843;10755;6543;23208;55619;2185;477;79953;91752;58498;124925;2893;3190;83992;8572;23237;9572;3781;64101;9162;3751;9743;85358;3908;23613;5577;6546;5879;29904;2332;84062;575…	GRM3;GRID2;ANKS1B;SLC8A3;GRID2IP;FARP1;KCNJ2;MPP2;SYNPO;FRMPD4;SHANK1;ASIC2;GRIA1;OPHN1;ARFGEF2;NEDD4;DLG4;DNM3;PSD;DRD2;STX4;USP8;APBB1;CYFIP1;PDE4B;SEPTIN11;HIP1R;RHOA;SIPA1L1;GPM6A;CNN3;NEURL1;FXR1;TENM2;NLGN1;CPEB4;ARHGAP44;EPHA4;ADORA1;PTPRO;SHANK2;STRN4;MAP1B;MOB4;GIPC1;SLC8A2;SYT11;DOCK10;PTK2B;ATP1A2;SYNDIG1;ZNF804A;MYL7;SEZ6;GRIA4;HNRNPK;CTTNBP2;PDLIM4;ARC;NR1D1;KCNN2;LRRC4;DGKI;KCND2;AR…	0.188753	0.976314	cellular_component
GO:0006406	mRNA export from nucleus	83	12309	87	13332	0.00674303	0.00652565	1.03331	100101267;643136;9883;23279;7919;8683;8480;56001;4927;112268092;53371;10772;54890;9775;348995;55706;6430;23636;23381;11338;79902;9887;22916;84811;84271;23511;53981;79228;3181;26097;29107;107984138;5976;23049;84321;55998;3267;9295;65109;51692;7884;26019;2733;199746;9785;51362;9631;57187;107282092;55746;9877;6431;23293;81929;8086;23165;9984;84248;8189;56000;10482;9818;6429;11269;57122;4116;51634;10…	POM121C;ZC3H11B;POM121;NUP160;DDX39B;SRSF9;RAE1;NXF2;NUP88;LOC112268092;NUP54;SRSF10;ALKBH5;EIF4A3;NUP43;NDC1;SRSF5;NUP62;SMG5;U2AF2;NUP85;SMG7;NCBP2;BUD13;POLDIP3;NUP188;CPSF2;THOC6;HNRNPA2B1;CHTOP;NXT1;LOC107984138;UPF1;SMG1;THOC3;NXF5;AGFG1;SRSF11;UPF3B;CPSF3;SLBP;UPF2;GLE1;U2AF1L4;DHX38;CDC40;NUP155;THOC2;BOLA2-SMG1P6;NUP133;ZC3H11A;SRSF6;SMG6;SEH1L;AAAS;NUP205;THOC1;FYTTD1;SYMPK;NXF3;NXF1;NU…	0.192716	0.991208	biological_process
GO:0030374	ligand-dependent nuclear receptor transcription coactivator activity	39	11473	40	12391	0.00339929	0.00322815	1.05301	119392;170261;5585;8896;133522;56970;55809;84660;23326;9282;87;644353;83637;55827;90390;23082;29079;9969;9440;23054;10498;57658;23028;9968;10499;29893;9862;85441;5468;112770;7251;6604;81;5469;135112;10463;10011;10474;55749	SFR1;ZCCHC12;PKN1;BUD31;PPARGC1B;ATXN7L3;TRERF1;CCDC62;USP22;MED14;ACTN1;ZCCHC18;ZMIZ2;DCAF6;MED30;PPRC1;MED4;MED13;MED17;NCOA6;CARM1;CALCOCO1;KDM1A;MED12;NCOA2;PSMC3IP;MED24;HELZ2;PPARG;GLMP;TSG101;SMARCD3;ACTN4;MED1;NCOA7;SLC30A9;SRA1;TADA3;CCAR1	0.192782	0.995871	molecular_function
GO:0051726	regulation of cell cycle	53	12309	55	13332	0.00430579	0.00412541	1.04372	84930;4600;9039;2122;1756;23435;104;3312;55787;63979;23481;1647;6651;65979;55771;55521;406;23582;80139;6714;22933;474343;91750;7465;8864;5928;58495;10600;8567;51514;6502;6774;2869;54466;26013;4335;55249;81928;91768;1487;932;80712;5469;5933;55957;10399;4771;115426;10987;10634;342977;3399;6430	MASTL;MX2;UBA3;MECOM;DMD;TARDBP;ADARB1;HSPA8;TXLNG;FIGNL1;PES1;GADD45A;SON;PHACTR4;PRR11;TRIM36;ARNTL;CCNDBP1;ZNF703;SRC;SIRT2;SPIN2B;LIN52;WEE1;PER2;RBBP4;OVOL2;USP16;MADD;DTL;SKP2;STAT3;GRK5;SPIN2A;L3MBTL1;MNT;YY1AP1;CABLES2;CABLES1;CTBP1;MS4A3;ESX1;MED1;RBL1;LIN37;RACK1;NF2;UHRF2;COPS5;GAS2L1;NANOS3;ID3;SRSF5	0.195498	0.991208	biological_process
GO:0005765	lysosomal membrane	221	13656	236	14857	0.0161834	0.0158848	1.0188	23250;64114;729991;2028;6844;220002;83930;55846;3115;55717;10641;127829;55737;92979;27072;144577;8649;9066;309;151636;55858;29895;55255;2773;79036;79803;26276;375775;90809;26503;79156;23531;6009;84141;523;84286;4891;55283;3123;7781;221955;81618;51622;10542;9681;252839;972;255189;56674;79901;51374;4012;84888;57709;51296;8774;56848;8943;27074;55529;55207;8131;55652;9528;284129;162540;220972;23545;4…	ATP11A;TMBIM1;BORCS8;ENPEP;VAMP2;CYB561A3;STARD3NL;ITFG2;HLA-DPB1;WDR11;NPRL2;ARL8A;VPS35;MARCHF9;VPS41;C12orf66;LAMTOR3;SYT7;ANXA6;DTX3L;TMEM165;MYLPF;WDR41;GNAI3;KXD1;HPS6;VPS33B;PNPLA7;PIP4P1;SLC17A5;PLEKHF1;MMD;RHEB;EVA1A;ATP6V1A;TMEM175;SLC11A2;MCOLN3;HLA-DRB1;SLC30A3;DAGLB;ITM2C;CCZ1;LAMTOR5;DEPDC5;TMEM9;CD74;PLA2G4F;TMEM9B;CYBRD1;ATRAID;LNPEP;SPPL2A;SLC7A14;SLC15A3;NAPG;SPHK2;AP3D1;LAMP3;P…	0.196738	0.976314	cellular_component
GO:0030742	GTP-dependent protein binding	21	11473	21	12391	0.00183038	0.00169478	1.08001	2644;50855;5864;9545;5869;10497;23647;9771;2643;51735;164;22808;83871;79803;5865;5879;10059;8411;115827;10981;115727	GCHFR;PARD6A;RAB3A;RAB3D;RAB5B;UNC13B;ARFIP2;RAPGEF5;GCH1;RAPGEF6;AP1G1;MRAS;RAB34;HPS6;RAB3B;RAC1;DNM1L;EEA1;RAB3C;RAB32;RASGRP4	0.198332	0.995871	molecular_function
GO:0030552	cAMP binding	21	11473	21	12391	0.00183038	0.00169478	1.08001	1258;610;5138;10021;5576;1262;11069;10411;5141;1260;5577;5142;64208;11149;5144;140894;5575;348980;9693;57657;10846	CNGB1;HCN2;PDE2A;HCN4;PRKAR2A;CNGA4;RAPGEF4;RAPGEF3;PDE4A;CNGA2;PRKAR2B;PDE4B;POPDC3;BVES;PDE4D;CNBD2;PRKAR1B;HCN1;RAPGEF2;HCN3;PDE10A	0.198332	0.995871	molecular_function
GO:0042162	telomeric DNA binding	21	11473	21	12391	0.00183038	0.00169478	1.08001	7014;23381;9887;100134934;26019;54386;25913;23028;79991;80169;107282092;79618;23293;80119;107984138;5976;23049;65110;4691;26277;65057	TERF2;SMG5;SMG7;TEN1;UPF2;TERF2IP;POT1;KDM1A;STN1;CTC1;BOLA2-SMG1P6;HMBOX1;SMG6;PIF1;LOC107984138;UPF1;SMG1;UPF3A;NCL;TINF2;ACD	0.198332	0.995871	molecular_function
GO:0004879	nuclear receptor activity	21	11473	21	12391	0.00183038	0.00169478	1.08001	2516;6097;9572;10062;4929;2063;7376;2494;6774;5468;112770;6095;7026;196;2103;6096;2649;190;7025;9975;6257	NR5A1;RORC;NR1D1;NR1H3;NR4A2;NR2F6;NR1H2;NR5A2;STAT3;PPARG;GLMP;RORA;NR2F2;AHR;ESRRB;RORB;NR6A1;NR0B1;NR2F1;NR1D2;RXRB	0.198332	0.995871	molecular_function
GO:0004712	protein serine/threonine/tyrosine kinase activity	21	11473	21	12391	0.00183038	0.00169478	1.08001	8444;8798;1198;57396;7272;10188;5605;9212;5604;6196;8445;1195;10420;6795;25778;1196;5563;7016;93;6446;6198	DYRK3;DYRK4;CLK3;CLK4;TTK;TNK2;MAP2K2;AURKB;MAP2K1;RPS6KA2;DYRK2;CLK1;TESK2;AURKC;DSTYK;CLK2;PRKAA2;TESK1;ACVR2B;SGK1;RPS6KB1	0.198332	0.995871	molecular_function
GO:0051018	protein kinase A binding	21	11473	21	12391	0.00183038	0.00169478	1.08001	51527;5962;10566;11216;11215;8852;147906;131544;80309;25924;168002;642597;120892;10163;11214;9465;8227;8936;9495;9472;7430	GSKIP;RDX;AKAP3;AKAP10;AKAP11;AKAP4;DACT3;CRYBG3;SPHKAP;MYRIP;DACT2;AKAIN1;LRRK2;WASF2;AKAP13;AKAP7;AKAP17A;WASF1;AKAP5;AKAP6;EZR	0.198332	0.995871	molecular_function
GO:0038096	Fc-gamma receptor signaling pathway involved in phagocytosis	37	12309	38	13332	0.00300593	0.00285029	1.05461	4641;2534;5336;7525;63916;10458;196051;64005;3326;5291;147179;8976;4620;5581;23191;4651;4067;2212;1793;2268;10552;5296;10163;10109;10092;55845;10095;7410;3055;4690;7456;3071;644150;10097;10093;10787;3320	MYO1C;FYN;PLCG2;YES1;ELMO2;BAIAP2;PLPP4;MYO1G;HSP90AB1;PIK3CB;WIPF2;WASL;MYH2;PRKCE;CYFIP1;MYO10;LYN;FCGR2A;DOCK1;FGR;ARPC1A;PIK3R2;WASF2;ARPC2;ARPC5;BRK1;ARPC1B;VAV2;HCK;NCK1;WIPF1;NCKAP1L;WIPF3;ACTR2;ARPC4;NCKAP1;HSP90AA1	0.199725	0.991208	biological_process
GO:0030574	collagen catabolic process	37	12309	38	13332	0.00300593	0.00285029	1.05461	9509;1284;140766;50509;80781;1285;1306;1288;85007;8751;1300;1280;1293;136227;1296;1289;1520;1301;1310;1513;1292;1282;1290;1291;131873;1286;5645;1303;5653;1295;1294;164656;84570;1305;5184;256076;9508	ADAMTS2;COL4A2;ADAMTS14;COL5A3;COL18A1;COL4A3;COL15A1;COL4A6;PHYKPL;ADAM15;COL10A1;COL2A1;COL6A3;COL26A1;COL8A2;COL5A1;CTSS;COL11A1;COL19A1;CTSK;COL6A2;COL4A1;COL5A2;COL6A1;COL6A6;COL4A4;PRSS2;COL12A1;KLK6;COL8A1;COL7A1;TMPRSS6;COL25A1;COL13A1;PEPD;COL6A5;ADAMTS3	0.199725	0.991208	biological_process
GO:0001889	liver development	37	12309	38	13332	0.00300593	0.00285029	1.05461	65985;5629;5860;382;4838;3155;4088;2671;3157;3720;26019;84159;9821;26257;7919;7494;5253;25807;38;79810;570;1054;54361;3280;51599;3142;6670;4357;11231;4124;205;5469;1628;3190;2356;23242;64841	AACS;PROX1;QDPR;ARF6;NODAL;HMGCL;SMAD3;GFER;HMGCS1;JARID2;UPF2;ARID5B;RB1CC1;NKX2-8;DDX39B;XBP1;PHF2;RHBDD3;ACAT1;PTCD2;BAAT;CEBPG;WNT4;HES1;LSR;HLX;SP3;MPST;SEC63;MAN2A1;AK4;MED1;DBP;HNRNPK;FPGS;COBL;GNPNAT1	0.199725	0.991208	biological_process
GO:0060170	ciliary membrane	35	13656	36	14857	0.00256298	0.0024231	1.05773	23432;1258;9033;4735;26123;123016;150696;132884;200894;129880;1813;1262;6337;80045;7369;85358;1260;192668;1812;22941;1212;91147;8573;27241;23288;84455;168507;54084;79867;79583;200728;6608;2121;64399;6753	GPR161;CNGB1;PKD2L1;SEPTIN2;TCTN3;TTC8;PROM2;EVC2;ARL13B;BBS5;DRD2;CNGA4;SCNN1A;GPR157;UMOD;SHANK3;CNGA2;CYS1;DRD1;SHANK2;CLTB;TMEM67;CASK;BBS9;IQCE;EFCAB7;PKD1L1;TSPEAR;TCTN2;TMEM231;TMEM17;SMO;EVC;HHIP;SSTR3	0.200022	0.976314	cellular_component
GO:0001891	phagocytic cup	19	13656	19	14857	0.00139133	0.00127886	1.08795	345611;64005;23208;84466;94134;375033;23616;199;5879;9322;9938;11151;10399;51411;575;23396;56990;27131;57192	IRGM;MYO1G;SYT11;MEGF10;ARHGAP12;PEAR1;SH3BP1;AIF1;RAC1;TRIP10;ARHGAP25;CORO1A;RACK1;BIN2;ADGRB1;PIP5K1C;CDC42SE2;SNX5;MCOLN1	0.20138	0.976314	cellular_component
GO:0046658	anchored component of plasma membrane	19	13656	19	14857	0.00139133	0.00127886	1.08795	79465;2619;360226;64063;146760;11126;266727;22854;349667;4241;84628;1942;130749;57127;83639;83886;123904;80328;285704	ULBP3;GAS1;PRSS41;PRSS22;RTN4RL1;CD160;MDGA1;NTNG1;RTN4RL2;MELTF;NTNG2;EFNA1;CPO;RHBG;TEX101;PRSS27;NRN1L;ULBP2;RGMB	0.20138	0.976314	cellular_component
GO:0001772	immunological synapse	19	13656	19	14857	0.00139133	0.00127886	1.08795	84868;9306;214;84433;199920;3002;923;8417;81609;27040;951;388325;11151;107987248;1845;10015;975;7430;5588	HAVCR2;SOCS6;ALCAM;CARD11;FYB2;GZMB;CD6;STX7;SNX27;LAT;CD37;SCIMP;CORO1A;LOC107987248;DUSP3;PDCD6IP;CD81;EZR;PRKCQ	0.20138	0.976314	cellular_component
GO:0044322	endoplasmic reticulum quality control compartment	19	13656	19	14857	0.00139133	0.00127886	1.08795	7844;10206;9695;111089941;11253;9666;6048;84236;6233;91445;80267;55741;10299;27248;51009;56886;55757;10956;84447	RNF103;TRIM13;EDEM1;MMP24-AS1-EDEM2;MAN1B1;DZIP3;RNF5;RHBDD1;RPS27A;RNF185;EDEM3;EDEM2;MARCHF6;ERLEC1;DERL2;UGGT1;UGGT2;OS9;SYVN1	0.20138	0.976314	cellular_component
GO:0048661	positive regulation of smooth muscle cell proliferation	20	12309	20	13332	0.00162483	0.00150015	1.08311	3570;5345;80310;27086;4889;10203;2069;348093;3398;231;9759;5724;6502;3654;27035;1901;199;388585;3156;6198	IL6R;SERPINF2;PDGFD;FOXP1;NPY5R;CALCRL;EREG;RBPMS2;ID2;AKR1B1;HDAC4;PTAFR;SKP2;IRAK1;NOX1;S1PR1;AIF1;HES5;HMGCR;RPS6KB1	0.202318	0.991208	biological_process
GO:0039702	viral budding via host ESCRT complex	20	12309	20	13332	0.00162483	0.00150015	1.08311	57132;128866;27183;29082;27243;137492;91782;51160;93343;55048;25978;7251;79643;51652;155382;9525;79720;10015;100526767;92421	CHMP1B;CHMP4B;VPS4A;CHMP4A;CHMP2A;VPS37A;CHMP7;VPS28;MVB12A;VPS37C;CHMP2B;TSG101;CHMP6;CHMP3;VPS37D;VPS4B;VPS37B;PDCD6IP;RNF103-CHMP3;CHMP4C	0.202318	0.991208	biological_process
GO:0043001	Golgi to plasma membrane protein transport	20	12309	20	13332	0.00162483	0.00150015	1.08311	11031;6711;10139;8548;9341;288;64083;10791;6993;63971;10133;83871;10890;25837;51125;6845;23499;81693;2803;55204	RAB31;SPTBN1;ARFRP1;BLZF1;VAMP3;ANK3;GOLPH3;VAMP5;DYNLT1;KIF13A;OPTN;RAB34;RAB10;RAB26;GOLGA7;VAMP7;MACF1;AMN;GOLGA4;GOLPH3L	0.202318	0.991208	biological_process
GO:0007163	establishment or maintenance of cell polarity	20	12309	20	13332	0.00162483	0.00150015	1.08311	50855;6693;9053;23224;1495;27031;10486;146206;84552;56288;84612;23499;55742;23332;10487;6425;10097;23122;10653;29999	PARD6A;SPN;MAP7;SYNE2;CTNNA1;NPHP3;CAP2;CARMIL2;PARD6G;PARD3;PARD6B;MACF1;PARVA;CLASP1;CAP1;SFRP5;ACTR2;CLASP2;SPINT2;FSCN3	0.202318	0.991208	biological_process
GO:0007498	mesoderm development	20	12309	20	13332	0.00162483	0.00150015	1.08311	22806;5017;660;6911;4232;23184;6899;6862;4145;6398;10220;93;5515;23399;3055;79728;84667;6939;9355;79191	IKZF3;OVOL1;BMX;TBX6;MEST;MESD;TBX1;TBXT;MATK;SECTM1;GDF11;ACVR2B;PPP2CA;CTDNEP1;HCK;PALB2;HES7;TCF15;LHX2;IRX3	0.202318	0.991208	biological_process
GO:0000186	activation of MAPKK activity	20	12309	20	13332	0.00162483	0.00150015	1.08311	9175;10818;7046;4217;9607;2911;8649;56911;389840;4216;6885;9344;2771;120892;4914;57498;4342;51776;134;1399	MAP3K13;FRS2;TGFBR1;MAP3K5;CARTPT;GRM1;LAMTOR3;MAP3K7CL;MAP3K15;MAP3K4;MAP3K7;TAOK2;GNAI2;LRRK2;NTRK1;KIDINS220;MOS;MAP3K20;ADORA1;CRKL	0.202318	0.991208	biological_process
GO:0030010	establishment of cell polarity	20	12309	20	13332	0.00162483	0.00150015	1.08311	4140;143098;9638;22841;83700;253260;4139;7465;9024;23286;9826;23625;10806;10090;55083;2011;4752;5590;84446;2047	MARK3;MPP7;FEZ1;RAB11FIP2;JAM3;RICTOR;MARK1;WEE1;BRSK2;WWC1;ARHGEF11;FAM89B;SDCCAG8;UST;KIF26B;MARK2;NEK3;PRKCZ;BRSK1;EPHB1	0.202318	0.991208	biological_process
GO:0003091	renal water homeostasis	20	12309	20	13332	0.00162483	0.00150015	1.08311	7466;22841;5576;115;112;7021;359;113;231;111;554;66002;5577;109;4645;107;196883;114;5575;108	WFS1;RAB11FIP2;PRKAR2A;ADCY9;ADCY6;TFAP2B;AQP2;ADCY7;AKR1B1;ADCY5;AVPR2;CYP4F12;PRKAR2B;ADCY3;MYO5B;ADCY1;ADCY4;ADCY8;PRKAR1B;ADCY2	0.202318	0.991208	biological_process
GO:0007274	neuromuscular synaptic transmission	20	12309	20	13332	0.00162483	0.00150015	1.08311	1144;5864;1135;1142;104;1140;1146;1134;9873;246329;60482;2119;1145;1138;6812;89848;1128;8973;1141;85366	CHRND;RAB3A;CHRNA2;CHRNB3;ADARB1;CHRNB1;CHRNG;CHRNA1;FCHSD2;STAC3;SLC5A7;ETV5;CHRNE;CHRNA5;STXBP1;FCHSD1;CHRM1;CHRNA6;CHRNB2;MYLK2	0.202318	0.991208	biological_process
GO:0043967	histone H4 acetylation	20	12309	20	13332	0.00162483	0.00150015	1.08311	57673;86;23326;79829;5187;80314;54556;79903;322;51176;10902;147166;8295;26610;10933;55929;10626;8089;10474;55140	BEND3;ACTL6A;USP22;NAA40;PER1;EPC1;ING3;NAA60;APBB1;LEF1;BRD8;TRIM16L;TRRAP;ELP4;MORF4L1;DMAP1;TRIM16;YEATS4;TADA3;ELP3	0.202318	0.991208	biological_process
GO:0055007	cardiac muscle cell differentiation	20	12309	20	13332	0.00162483	0.00150015	1.08311	5629;6548;93649;27086;150094;27101;25776;8289;283571;5077;55897;11214;5308;3084;6910;90410;102724428;2648;23135;50507	PROX1;SLC9A1;MYOCD;FOXP1;SIK1;CACYBP;CBY1;ARID1A;PROX2;PAX3;MESP1;AKAP13;PITX2;NRG1;TBX5;IFT20;SIK1B;KAT2A;KDM6B;NOX4	0.202318	0.991208	biological_process
GO:0006656	phosphatidylcholine biosynthetic process	20	12309	20	13332	0.00162483	0.00150015	1.08311	1459;58488;80736;57153;23446;204962;84879;10809;137964;376497;56910;64900;23175;79888;10390;126969;1120;162466;171586;56994	CSNK2A2;PCTP;SLC44A4;SLC44A2;SLC44A1;SLC44A5;MFSD2A;STARD10;GPAT4;SLC27A1;STARD7;LPIN3;LPIN1;LPCAT1;CEPT1;SLC44A3;CHKB;PHOSPHO1;ABHD3;CHPT1	0.202318	0.991208	biological_process
GO:0010634	positive regulation of epithelial cell migration	20	12309	20	13332	0.00162483	0.00150015	1.08311	23473;9647;659;6714;57669;5581;7042;6662;3640;152007;57111;5216;6239;1793;7429;3675;10013;23332;23122;80005	CAPN7;PPM1F;BMPR2;SRC;EPB41L5;PRKCE;TGFB2;SOX9;INSL3;GLIPR2;RAB25;PFN1;RREB1;DOCK1;VIL1;ITGA3;HDAC6;CLASP1;CLASP2;DOCK5	0.202318	0.991208	biological_process
GO:0000375	RNA splicing, via transesterification reactions	20	12309	20	13332	0.00162483	0.00150015	1.08311	10285;9410;10262;23451;9169;10569;84292;8487;10907;24148;8570;10594;10199;23450;51163;10772;9416;9129;10946;6429	SMNDC1;SNRNP40;SF3B4;SF3B1;SCAF11;SLU7;WDR83;GEMIN2;TXNL4A;PRPF6;KHSRP;PRPF8;MPHOSPH10;SF3B3;DBR1;SRSF10;DDX23;PRPF3;SF3A3;SRSF4	0.202318	0.991208	biological_process
GO:0006953	acute-phase response	20	12309	20	13332	0.00162483	0.00150015	1.08311	3570;23780;5345;6288;3240;259249;5005;6289;3700;100528017;6774;197;3929;59307;3190;9332;7036;130120;5004;6291	IL6R;APOL2;SERPINF2;SAA1;HP;MRGPRX1;ORM2;SAA2;ITIH4;SAA2-SAA4;STAT3;AHSG;LBP;SIGIRR;HNRNPK;CD163;TFR2;REG3G;ORM1;SAA4	0.202318	0.991208	biological_process
GO:0048538	thymus development	20	12309	20	13332	0.00162483	0.00150015	1.08311	10018;3200;3720;6722;9464;5604;9935;7046;8543;51804;22890;57864;80169;3280;6899;2049;8379;11035;3190;1399	BCL2L11;HOXA3;JARID2;SRF;HAND2;MAP2K1;MAFB;TGFBR1;LMO4;SIX4;ZBTB1;SLC46A2;CTC1;HES1;TBX1;EPHB3;MAD1L1;RIPK3;HNRNPK;CRKL	0.202318	0.991208	biological_process
GO:0045739	positive regulation of DNA repair	20	12309	20	13332	0.00162483	0.00150015	1.08311	10155;54929;7336;2139;84142;2140;2138;2070;4862;57332;1054;322;51720;79184;165918;9025;9577;7334;29086;57103	TRIM28;TMEM161A;UBE2V2;EYA2;ABRAXAS1;EYA3;EYA1;EYA4;NPAS2;CBX8;CEBPG;APBB1;UIMC1;BRCC3;RNF168;RNF8;BABAM2;UBE2N;BABAM1;TIGAR	0.202318	0.991208	biological_process
GO:0030073	insulin secretion	20	12309	20	13332	0.00162483	0.00150015	1.08311	2281;7425;169026;116;10815;54097;6814;11069;387597;4087;594855;5798;93;27445;4760;9699;2864;399979;51083;139760	FKBP1B;VGF;SLC30A8;ADCYAP1;CPLX1;FAM3B;STXBP3;RAPGEF4;ILDR2;SMAD2;CPLX3;PTPRN;ACVR2B;PCLO;NEUROD1;RIMS2;FFAR1;SNX19;GAL;GPR119	0.202318	0.991208	biological_process
GO:0003281	ventricular septum development	20	12309	20	13332	0.00162483	0.00150015	1.08311	199699;7798;4052;6299;8131;2702;129446;10818;84516;4036;8543;2626;3280;57167;65250;57493;51684;64220;6910;4091	DAND5;LUZP1;LTBP1;SALL1;NPRL3;GJA5;XIRP2;FRS2;DCTN5;LRP2;LMO4;GATA4;HES1;SALL4;CPLANE1;HEG1;SUFU;STRA6;TBX5;SMAD6	0.202318	0.991208	biological_process
GO:0007616	long-term memory	20	12309	20	13332	0.00162483	0.00150015	1.08311	114781;6722;1813;1497;266743;164312;814;107;50944;2890;5590;9867;114;22849;57030;440275;6446;23237;6198;4909	BTBD9;SRF;DRD2;CTNS;NPAS4;LRRN4;CAMK4;ADCY1;SHANK1;GRIA1;PRKCZ;PJA2;ADCY8;CPEB3;SLC17A7;EIF2AK4;SGK1;ARC;RPS6KB1;NTF4	0.202318	0.991208	biological_process
GO:0048146	positive regulation of fibroblast proliferation	20	12309	20	13332	0.00162483	0.00150015	1.08311	8877;80310;685;56034;2069;5156;6277;7471;80169;5154;23063;7472;51548;57178;79621;2837;4724;972;4921;2355	SPHK1;PDGFD;BTC;PDGFC;EREG;PDGFRA;S100A6;WNT1;CTC1;PDGFA;WAPL;WNT2;SIRT6;ZMIZ1;RNASEH2B;UTS2R;NDUFS4;CD74;DDR2;FOSL2	0.202318	0.991208	biological_process
GO:0051482	positive regulation of cytosolic calcium ion concentration involved in phospholipase C-activating G-protein coupled signaling pathway	20	12309	20	13332	0.00162483	0.00150015	1.08311	796;10161;27334;1813;9290;80045;286530;2911;2828;23566;2843;1812;3358;51289;2840;1901;2846;8477;2841;2859	CALCA;LPAR6;P2RY10;DRD2;GPR55;GPR157;P2RY8;GRM1;GPR4;LPAR3;GPR20;DRD1;HTR2C;RXFP3;GPR17;S1PR1;LPAR4;GPR65;GPR18;GPR35	0.202318	0.991208	biological_process
GO:0002755	MyD88-dependent toll-like receptor signaling pathway	20	12309	20	13332	0.00162483	0.00150015	1.08311	10318;54106;7096;257397;4214;4615;7097;81793;23643;10333;3656;51311;51284;11213;6233;3654;10454;7100;23118;130120	TNIP1;TLR9;TLR1;TAB3;MAP3K1;MYD88;TLR2;TLR10;LY96;TLR6;IRAK2;TLR8;TLR7;IRAK3;RPS27A;IRAK1;TAB1;TLR5;TAB2;REG3G	0.202318	0.991208	biological_process
GO:0007528	neuromuscular junction development	20	12309	20	13332	0.00162483	0.00150015	1.08311	23024;4734;10497;55906;288;1134;3913;339855;1282;10369;784;783;120892;23025;8997;10939;4898;9254;782;785	PDZRN3;NEDD4;UNC13B;ZC4H2;ANK3;CHRNA1;LAMB2;KY;COL4A1;CACNG2;CACNB3;CACNB2;LRRK2;UNC13A;KALRN;AFG3L2;NRDC;CACNA2D2;CACNB1;CACNB4	0.202318	0.991208	biological_process
GO:0030041	actin filament polymerization	20	12309	20	13332	0.00162483	0.00150015	1.08311	22837;79778;10810;100529144;375307;3059;395;22921;442721;79585;51734;199;5879;10109;57580;7429;55761;8936;23242;10093	COBLL1;MICALL2;WASF3;CORO7-PAM16;CATIP;HCLS1;ARHGAP6;MSRB2;LMOD2;CORO7;MSRB1;AIF1;RAC1;ARPC2;PREX1;VIL1;TTC17;WASF1;COBL;ARPC4	0.202318	0.991208	biological_process
GO:0007166	cell surface receptor signaling pathway	124	12309	131	13332	0.0100739	0.00982598	1.02523	4352;26262;150372;9289;2696;2674;9223;23529;6302;27075;11024;22859;1796;5028;7106;80045;9046;1489;5746;10219;84658;221188;57211;8567;10100;9398;10261;2872;347088;6751;23523;29126;57556;2692;4070;144448;8519;23284;23636;11126;10188;2812;349667;441631;5745;6344;7102;266977;11045;10657;3321;7348;7867;84059;283383;25960;2669;7434;1840;10379;919;23555;4881;1395;10099;9466;8811;10203;23643;2185;10326;2…	MPL;TSPAN17;NFAM1;ADGRG1;GIPR;GFRA1;MAGI1;CLCF1;TSPAN31;TSPAN13;LILRA1;ADGRL1;DOK1;P2RY1;TSPAN4;GPR157;DOK2;CTF1;PTH2R;KLRG1;ADGRE3;ADGRG5;ADGRG6;MADD;TSPAN2;CD101;IGSF6;MKNK2;ADGRD2;SSTR1;CABIN1;CD274;SEMA6A;GHRHR;TACSTD2;TSPAN19;IFITM1;ADGRL3;NUP62;CD160;TNK2;GP1BB;RTN4RL2;TSPAN11;PTH1R;SCTR;TSPAN7;ADGRF1;UPK1A;KHDRBS1;IGSF3;UPK1B;MAPKAPK3;ADGRV1;ADGRD1;ADGRA2;GEM;VIPR2;DTX1;IRF9;CD247;TSPAN15;…	0.203493	0.991208	biological_process
GO:0050660	flavin adenine dinucleotide binding	38	11473	39	12391	0.00331212	0.00314745	1.05232	55349;6713;37;80724;2671;11062;50507;27158;8564;84129;197257;80020;1806;23028;25821;3712;1738;28976;34;27034;33;1718;2327;56931;64118;114112;2108;55289;2110;54920;2639;316;10587;36;150209;79400;51;8310	CHDH;SQLE;ACADVL;ACAD10;GFER;DUS4L;NOX4;NDOR1;KMO;ACAD11;LDHD;FOXRED2;DPYD;KDM1A;MTO1;IVD;DLD;ACAD9;ACADM;ACAD8;ACADL;DHCR24;FMO2;DUS3L;DUS1L;TXNRD3;ETFA;ACOXL;ETFDH;DUS2;GCDH;AOX1;TXNRD2;ACADSB;AIFM3;NOX5;ACOX1;ACOX3	0.204276	0.995871	molecular_function
GO:0048306	calcium-dependent protein binding	38	11473	39	12391	0.00331212	0.00314745	1.05232	5648;6857;90019;9478;7134;7466;11092;57126;6548;6804;310;57048;2220;7125;553115;6282;6277;309;2054;26012;7137;148281;311;55048;55696;10332;11075;7251;8895;4642;11261;79720;10015;85365;6853;7140;307;10814	MASP1;SYT1;SYT8;CABP1;TNNC1;WFS1;SPACA9;CD177;SLC9A1;STX1A;ANXA7;PLSCR3;FCN2;TNNC2;PEF1;S100A11;S100A6;ANXA6;STX2;NSMF;TNNI3;SYT6;ANXA11;VPS37C;RBM22;CLEC4M;STMN2;TSG101;CPNE3;MYO1D;CHP1;VPS37B;PDCD6IP;ALG2;SYN1;TNNT3;ANXA4;CPLX2	0.204276	0.995871	molecular_function
GO:0016925	protein sumoylation	52	12309	54	13332	0.00422455	0.00405041	1.04299	10155;100101267;26054;205564;57122;83746;53335;8554;84901;23636;79902;29843;59343;10762;9212;9883;26036;9688;2138;23279;4286;23511;8480;9631;7153;4927;7329;6670;55746;23165;81929;53371;285498;129401;10055;8086;51588;10054;6613;54795;64135;23225;9063;5905;79023;57691;348995;7155;3619;9972;9818;55706	TRIM28;POM121C;SENP6;SENP5;NUP107;L3MBTL2;BCL11A;PIAS1;NFATC2IP;NUP62;NUP85;SENP1;SENP2;NUP50;AURKB;POM121;ZNF451;NUP93;EYA1;NUP160;MITF;NUP188;RAE1;NUP155;TOP2A;NUP88;UBE2I;SP3;NUP133;NUP205;SEH1L;NUP54;RNF212;NUP35;SAE1;AAAS;PIAS4;UBA2;SUMO2;TRPM4;IFIH1;NUP210;PIAS2;RANGAP1;NUP37;KIAA1586;NUP43;TOP2B;INCENP;NUP153;NUP58;NDC1	0.205682	0.991208	biological_process
GO:0030509	BMP signaling pathway	52	12309	54	13332	0.00422455	0.00405041	1.04299	170261;7044;4090;147409;57154;9765;2253;4838;6497;91851;7554;642658;8287;644353;64388;2661;860;1954;151449;11167;56963;7321;659;9210;283375;392255;64750;7042;657;51176;6862;55273;90;9350;658;8239;2657;4092;93;9241;4086;4624;4093;644815;4038;9958;10637;148738;4091;57045;2662;285704	ZCCHC12;LEFTY2;SMAD5;DSG4;SMURF1;ZFYVE16;FGF8;NODAL;SKI;CHRDL1;ZNF8;SCX;USP9Y;ZCCHC18;GREM2;GDF9;RUNX2;MEGF8;GDF7;FSTL1;RGMA;UBE2D1;BMPR2;BMP15;SLC39A5;GDF6;SMURF2;TGFB2;BMPR1A;LEF1;TBXT;TMEM100;ACVR1;CER1;BMPR1B;USP9X;GDF1;SMAD7;ACVR2B;NOG;SMAD1;MYH6;SMAD9;FAM83G;LRP4;USP15;LEFTY1;HJV;SMAD6;TWSG1;GDF10;RGMB	0.205682	0.991208	biological_process
GO:0006974	cellular response to DNA damage stimulus	137	12309	145	13332	0.0111301	0.0108761	1.02335	7415;5930;7320;6787;5929;6872;9891;84083;64859;115004;5252;9874;151636;253461;1106;79968;80169;11073;55388;55294;56339;55183;10538;23514;7325;51347;3665;10721;602;57646;23198;51149;9766;389493;54840;58493;57103;7528;200558;84930;79624;55159;4176;3661;107984974;7832;8451;8445;9923;51322;7153;55719;322;10111;10600;9344;8065;25946;5888;1386;165918;83932;9557;80854;84893;6446;378708;84446;55602;84303…	VCP;RBBP6;UBE2B;NEK4;RBBP5;TAF1;NUAK1;ZRANB3;NABP1;CGAS;PHF1;TLK1;DTX3L;ZBTB38;CHD2;WDR76;CTC1;TOPBP1;MCM10;FBXW7;METTL3;RIF1;BATF;SPIDR;UBE2E2;TAOK3;IRF7;POLQ;BCL3;USP28;PSME4;MRNIP;SUSD6;NUPR2;APTX;INIP;TIGAR;YY1;APLF;MASTL;ARMT1;RFWD3;MCM7;IRF3;LOC107984974;BTG2;CUL4A;DYRK2;ZBTB40;WAC;TOP2A;SLF2;APBB1;RAD50;USP16;TAOK2;CUL5;ZNF385A;RAD51;ATF2;RNF168;SPRTN;CHD1L;SETD7;FBH1;SGK1;CENPS;BRSK1;CDKN…	0.208848	0.991208	biological_process
GO:0006811	ion transport	81	12309	85	13332	0.00658055	0.00637564	1.03214	6548;285195;101929372;6547;6550;10479;9187;6553;6511;222662;83733;6565;23200;79751;5355;26503;6558;57084;65125;57030;23315;51296;1135;284129;6559;84679;24146;342125;10452;115111;2395;153201;10861;65266;6506;140679;206358;6543;79849;389015;6549;25769;6575;1136;79905;9725;6574;1139;57419;80024;9990;55362;57468;84134;1141;6512;6505;10723;159963;123041;115286;246213;26505;1468;1497;79838;147798;26507…	SLC9A1;SLC9A9;LOC101929372;SLC8A3;SLC9A3;SLC9A6;SLC24A1;SLC9A5;SLC1A6;LHFPL5;SLC25A18;SLC15A2;ATP11B;SLC25A22;PLP2;SLC17A5;SLC12A2;SLC17A6;WNK1;SLC17A7;SLC9A8;SLC15A3;CHRNA2;SLC26A11;SLC12A3;SLC9A7;CLDN15;TMC3;TOMM40;SLC26A7;FXN;SLC36A2;SLC26A1;WNK4;SLC1A2;SLC32A1;SLC36A1;SLC8A2;PDZD3;SLC9A4;SLC9A2;SLC24A2;SLC20A2;CHRNA3;TMC7;TMEM63A;SLC20A1;CHRNA7;SLC24A3;SLC8B1;SLC12A6;TMEM63B;SLC12A5;TOMM40L;C…	0.209211	0.991208	biological_process
GO:0009749	response to glucose	36	12309	37	13332	0.00292469	0.00277528	1.05384	2697;2281;2696;51052;125111;169026;8431;1515;57678;3795;114131;2185;387597;51714;55829;25828;4087;2029;2822;2695;1292;5208;6546;51092;5211;93;130399;4760;10533;8660;83667;6934;55937;23098;10628;6198	GJA1;FKBP1B;GIPR;PRLH;GJD3;SLC30A8;NR0B2;CTSV;GPAM;KHK;UCN3;PTK2B;ILDR2;SELENOT;SELENOS;TXN2;SMAD2;ENSA;GPLD1;GIP;COL6A2;PFKFB2;SLC8A1;SIDT2;PFKL;ACVR2B;ACVR1C;NEUROD1;ATG7;IRS2;SESN2;TCF7L2;APOM;SARM1;TXNIP;RPS6KB1	0.212034	0.991208	biological_process
GO:0032092	positive regulation of protein binding	36	12309	37	13332	0.00292469	0.00277528	1.05384	6708;889;23032;25805;5899;5986;6872;1020;65981;3326;51068;4035;57761;5901;9709;151636;2280;57669;8767;2035;10769;64400;9026;148022;119;120892;118;23129;6788;89780;79139;8874;10211;9693;6934;121665	SPTA1;KRIT1;USP33;BAMBI;RALB;RFNG;TAF1;CDK5;CAPRIN2;HSP90AB1;NMD3;LRP1;TRIB3;RAN;HERPUD1;DTX3L;FKBP1A;EPB41L5;RIPK2;EPB41;PLK2;AKTIP;HIP1R;TICAM1;ADD2;LRRK2;ADD1;PLXND1;STK3;WNT3A;DERL1;ARHGEF7;FLOT1;RAPGEF2;TCF7L2;SPPL3	0.212034	0.991208	biological_process
GO:0008344	adult locomotory behavior	36	12309	37	13332	0.00292469	0.00277528	1.05384	2906;114781;22876;1759;478;3236;26058;6905;5048;5090;477;3235;4929;1267;2019;3398;3218;7111;2695;23544;127343;10752;80243;2668;84189;340990;124925;8997;351;372;1815;53616;123803;2257;163175;4909	GRIN2D;BTBD9;INPP5F;DNM1;ATP1A3;HOXD10;GIGYF2;TBCE;PAFAH1B1;PBX3;ATP1A2;HOXD9;NR4A2;CNP;EN1;ID2;HOXB8;TMOD1;GIP;SEZ6L;DMBX1;CHL1;PREX2;GDNF;SLITRK6;OTOG;SEZ6;KALRN;APP;ARCN1;DRD4;ADAM22;NTAN1;FGF12;LGI4;NTF4	0.212034	0.991208	biological_process
GO:0008277	regulation of G-protein coupled receptor protein signaling pathway	36	12309	37	13332	0.00292469	0.00277528	1.05384	9815;23032;2788;2868;22844;116;10868;9455;2870;7289;1609;10266;5996;28964;5999;51196;6993;6002;2869;8490;10268;10267;8786;57528;6004;9628;8601;55188;5998;23349;115727;2786;386617;6000;5082;8787	GIT2;USP33;GNG7;GRK4;FRMPD1;ADCYAP1;USP20;HOMER2;GRK6;TULP3;DGKQ;RAMP2;RGS1;GIT1;RGS4;PLCE1;DYNLT1;RGS12;GRK5;RGS5;RAMP3;RAMP1;RGS11;KCTD16;RGS16;RGS6;RGS20;RIC8B;RGS3;PHF24;RASGRP4;GNG4;KCTD8;RGS7;PDCL;RGS9	0.212034	0.991208	biological_process
GO:0006605	protein targeting	36	12309	37	13332	0.00292469	0.00277528	1.05384	7532;10755;4641;29984;10971;6653;10300;10243;23431;9182;22906;84750;55914;10053;3920;9145;9454;9179;100529257;10717;66008;252983;51304;53371;11154;7529;130340;4053;55333;22871;23303;10956;9495;9472;7534;10368	YWHAG;GIPC1;MYO1C;RHOD;YWHAQ;SORL1;KATNB1;GPHN;AP4E1;RASSF9;TRAK1;FUT10;ERBIN;AP1M2;LAMP2;SYNGR1;HOMER3;AP4M1;SYNJ2BP-COX16;AP4B1;TRAK2;STXBP4;ZDHHC3;NUP54;AP4S1;YWHAB;AP1S3;LTBP2;SYNJ2BP;NLGN1;KIF13B;OS9;AKAP5;AKAP6;YWHAZ;CACNG3	0.212034	0.991208	biological_process
GO:0016032	viral process	204	12309	217	13332	0.0165732	0.0162766	1.01822	10527;100101267;5693;50855;131450;64343;1315;2224;154064;9883;2960;4217;23279;10498;91703;23468;8480;29915;4927;107986113;4055;22918;5702;8672;8453;55729;6830;51637;6453;55294;53371;256987;10152;8906;118987;27350;55697;5902;22861;10847;10616;79139;5701;348995;5699;9730;3065;6449;10787;55706;10980;3550;3572;6908;23636;55763;260425;79902;54963;23013;4666;3661;3831;292;1877;8451;291;6732;10346;54476…	IPO7;POM121C;PSMB5;PARD6A;CD200R1;AZI2;COPB1;FDPS;RAET1L;POM121;GTF2E1;MAP3K5;NUP160;CARM1;ACY3;CBX5;RAE1;HCFC2;NUP88;LOC107986113;LTBR;CD93;PSMC3;EIF4G3;CUL2;ATF7IP;SUPT6H;RTRAF;ITSN1;FBXW7;NUP54;SERINC5;ABI2;AP1G2;PDZD8;APOBEC3C;VAC14;RANBP1;NLRP1;SRCAP;RBCK1;DERL1;PSMC2;NUP43;PSMB10;DCAF1;HDAC1;SGTA;NCKAP1;NDC1;COPS6;IK;IL6ST;TBP;NUP62;EXOC1;MAGI3;NUP85;UCKL1;SPEN;NACA;IRF3;KLC1;SLC25A5;E4F1;C…	0.212296	0.991208	biological_process
GO:0031594	neuromuscular junction	34	13656	35	14857	0.00248975	0.00235579	1.05686	57465;81493;10518;55607;3749;23024;1525;10497;5270;6547;1020;9144;1013;288;9145;817;1134;9873;5913;1943;60482;9143;51008;9325;9759;6640;89848;23025;3084;4038;23546;6695;2043;8292	TBC1D24;SYNC;CIB2;PPP1R9A;KCNC4;PDZRN3;CXADR;UNC13B;SERPINE2;SLC8A3;CDK5;SYNGR2;CDH15;ANK3;SYNGR1;CAMK2D;CHRNA1;FCHSD2;RAPSN;EFNA2;SLC5A7;SYNGR3;ASCC1;TRIP4;HDAC4;SNTA1;FCHSD1;UNC13A;NRG1;LRP4;SYNGR4;SPOCK1;EPHA4;COLQ	0.213049	0.976314	cellular_component
GO:0005509	calcium ion binding	522	11473	558	12391	0.0454981	0.0450327	1.01034	1002;10125;56109;222663;87;5955;1823;92291;54681;114789;54567;54885;309;4256;79174;57003;23061;9752;391013;89766;22918;84658;92211;5407;3710;9746;56113;84206;7429;10645;30819;9501;388697;8642;133584;64403;56146;1951;90411;84669;4745;4147;1007;828;84698;11253;487;83988;8788;56112;84440;80303;79825;124583;1014;56144;4636;5535;57088;9362;56133;7184;444;23105;8826;55288;55576;54997;9626;54798;1016;64…	CDH4;RASGRP1;PCDHGA6;SCUBE3;ACTN1;RCN2;DSC1;CAPN13;P4HTM;SLC25A25;DLL4;TBC1D8B;ANXA6;MGP;CRELD2;CCDC47;TBC1D9B;PCDHA9;PLA2G2C;UMODL1;CD93;ADGRE3;CDHR1;PNLIPRP1;ITPR3;CLSTN3;PCDHGA2;MEX3B;VIL1;CAMKK2;KCNIP2;RPH3AL;HRNR;DCHS1;EGFLAM;CDH24;PCDHA2;CELSR3;MCFD2;USP32;NELL1;MATN2;CDH9;CAPS;CAPS2;MAN1B1;ATP2A1;NCALD;DLK1;PCDHGA3;RAB11FIP4;EFHD1;EFCC1;CANT1;CDH16;PCDHA4;MYL5;PPP3R2;PLSCR4;CPNE6;PCDHB2;HS…	0.213899	0.995871	molecular_function
GO:0071889	14-3-3 protein binding	20	11473	20	12391	0.00174322	0.00161407	1.08001	10971;171024;4750;5298;150094;55633;25771;5581;9750;6733;101930047;79567;51564;57521;5590;23303;8660;102724428;4659;101060017	YWHAQ;SYNPO2;NEK1;PI4KB;SIK1;TBC1D22B;TBC1D22A;PRKCE;RIPOR2;SRPK2;LOC101930047;RIPOR1;HDAC7;RPTOR;PRKCZ;KIF13B;IRS2;SIK1B;PPP1R12A;LOC101060017	0.21423	0.995871	molecular_function
GO:0030332	cyclin binding	20	11473	20	12391	0.00174322	0.00161407	1.08001	9099;388324;90025;8452;5218;29969;5936;65061;51755;2874;55294;100526737;107986096;80279;3642;10399;2580;1017;147011;126823	USP2;INCA1;UBE3D;CUL3;CDK14;MDFIC;RBM4;CDK15;CDK12;GPS2;FBXW7;RBM14-RBM4;MDFIC2;CDK5RAP3;INSM1;RACK1;GAK;CDK2;PROCA1;KLHDC9	0.21423	0.995871	molecular_function
GO:0017056	structural constituent of nuclear pore	20	11473	20	12391	0.00174322	0.00161407	1.08001	100101267;57122;23636;55161;79902;9883;9688;23511;285877;9631;23742;55746;23165;81929;53371;54830;9972;9818;55706;94026	POM121C;NUP107;NUP62;TMEM33;NUP85;POM121;NUP93;NUP188;POM121L12;NUP155;NPAP1;NUP133;NUP205;SEH1L;NUP54;NUP62CL;NUP153;NUP58;NDC1;POM121L2	0.21423	0.995871	molecular_function
GO:0030507	spectrin binding	20	11473	20	12391	0.00174322	0.00161407	1.08001	2037;287;23271;57662;286;124590;288;2039;2784;51332;157922;2035;1780;4651;119;5798;118;10540;57731;10083	EPB41L2;ANK2;CAMSAP2;CAMSAP3;ANK1;USH1G;ANK3;DMTN;GNB3;SPTBN5;CAMSAP1;EPB41;DYNC1I1;MYO10;ADD2;PTPRN;ADD1;DCTN2;SPTBN4;USH1C	0.21423	0.995871	molecular_function
GO:0004683	calmodulin-dependent protein kinase activity	20	11473	20	12391	0.00174322	0.00161407	1.08001	815;8550;8569;57118;816;8536;818;2185;817;57172;91807;84254;814;79012;7867;2872;10645;139728;85366;3706	CAMK2A;MAPKAPK5;MKNK1;CAMK1D;CAMK2B;CAMK1;CAMK2G;PTK2B;CAMK2D;CAMK1G;MYLK3;CAMKK1;CAMK4;CAMKV;MAPKAPK3;MKNK2;CAMKK2;PNCK;MYLK2;ITPKA	0.21423	0.995871	molecular_function
GO:0046875	ephrin receptor binding	20	11473	20	12391	0.00174322	0.00161407	1.08001	2534;2885;56899;1020;1123;6714;1943;1948;1947;4067;5294;1942;26037;23294;1949;4690;1944;1946;2043;1945	FYN;GRB2;ANKS1B;CDK5;CHN1;SRC;EFNA2;EFNB2;EFNB1;LYN;PIK3CG;EFNA1;SIPA1L1;ANKS1A;EFNB3;NCK1;EFNA3;EFNA5;EPHA4;EFNA4	0.21423	0.995871	molecular_function
GO:0046961	proton-transporting ATPase activity, rotational mechanism	20	11473	20	12391	0.00174322	0.00161407	1.08001	526;537;50617;533;245972;23545;9296;9114;51606;155066;92270;527;523;506;90423;245973;8992;529;528;535	ATP6V1B2;ATP6AP1;ATP6V0A4;ATP6V0B;ATP6V0D2;ATP6V0A2;ATP6V1F;ATP6V0D1;ATP6V1H;ATP6V0E2;ATP6AP1L;ATP6V0C;ATP6V1A;ATP5F1B;ATP6V1E2;ATP6V1C2;ATP6V0E1;ATP6V1E1;ATP6V1C1;ATP6V0A1	0.21423	0.995871	molecular_function
GO:0015035	protein disulfide oxidoreductase activity	20	11473	20	12391	0.00174322	0.00161407	1.08001	84203;2671;80142;25828;9352;56605;51218;55576;54431;389207;114112;131474;83442;10495;373156;23166;9973;10539;51022;30001	TXNDC2;GFER;PTGES2;TXN2;TXNL1;ERO1B;GLRX5;STAB2;DNAJC10;GRXCR1;TXNRD3;CHCHD4;SH3BGRL3;ENOX2;GSTK1;STAB1;CCS;GLRX3;GLRX2;ERO1A	0.21423	0.995871	molecular_function
GO:0032452	histone demethylase activity	20	11473	20	12391	0.00174322	0.00161407	1.08001	8284;79831;23030;84159;55818;7403;5253;221656;23028;7404;22992;84678;23133;10765;80853;55693;9682;8242;51780;23135	KDM5D;KDM8;KDM4B;ARID5B;KDM3A;KDM6A;PHF2;KDM1B;KDM1A;UTY;KDM2A;KDM2B;PHF8;KDM5B;KDM7A;KDM4D;KDM4A;KDM5C;KDM3B;KDM6B	0.21423	0.995871	molecular_function
GO:0016241	regulation of macroautophagy	51	12309	53	13332	0.00414331	0.0039754	1.04224	51100;23400;2081;51422;149371;55763;526;4734;5565;9821;58528;245972;64121;1020;23545;55737;5562;9559;60412;8649;53632;112936;58533;8408;51606;5563;155066;527;6009;523;9776;60673;90423;57521;245973;8992;23265;29978;64223;5571;529;10670;10013;10325;10542;525;254122;528;27131;535;153129	SH3GLB1;ATP13A2;ERN1;PRKAG2;EXOC8;EXOC1;ATP6V1B2;NEDD4;PRKAB2;RB1CC1;RRAGD;ATP6V0D2;RRAGC;CDK5;ATP6V0A2;VPS35;PRKAA1;VPS26A;EXOC4;LAMTOR3;PRKAG3;VPS26B;SNX6;ULK1;ATP6V1H;PRKAA2;ATP6V0E2;ATP6V0C;RHEB;ATP6V1A;ATG13;ATG101;ATP6V1E2;RPTOR;ATP6V1C2;ATP6V0E1;EXOC7;UBQLN2;MLST8;PRKAG1;ATP6V1E1;RRAGA;HDAC6;RRAGB;LAMTOR5;ATP6V1B1;SNX32;ATP6V1C1;SNX5;ATP6V0A1;SLC38A9	0.216305	0.991208	biological_process
GO:0004197	cysteine-type endopeptidase activity	37	11473	38	12391	0.00322496	0.00306674	1.05159	5641;8237;23032;57695;9099;7398;23581;115201;1515;10868;84938;840;9101;1520;1521;6422;1513;8722;8078;642;8975;10600;84749;8239;9100;9986;84971;1519;9700;9958;1522;219333;2923;27283;23192;25862;9736	LGMN;USP11;USP33;USP37;USP2;USP1;CASP14;ATG4A;CTSV;USP20;ATG4C;CASP7;USP8;CTSS;CTSW;SFRP1;CTSK;CTSF;USP5;BLMH;USP13;USP16;USP30;USP9X;USP10;RCE1;ATG4D;CTSO;ESPL1;USP15;CTSZ;USP12;PDIA3;TINAG;ATG4B;USP49;USP34	0.216373	0.995871	molecular_function
GO:0019894	kinesin binding	37	11473	38	12391	0.00322496	0.00306674	1.05159	23636;9639;1861;51473;3798;152789;9479;55638;147700;22920;60;128344;23542;57698;51332;81610;10783;164;353219;23162;9055;85300;66008;9043;8934;22883;3895;7804;55802;55435;64837;3737;9696;146057;3746;23207;146909	NUP62;ARHGEF10;TOR1A;DCDC2;KIF5A;JAKMIP1;MAPK8IP1;SYBU;KLC3;KIFAP3;ACTB;PIFO;MAPK8IP2;SHTN1;SPTBN5;FAM83D;NEK6;AP1G1;KAAG1;MAPK8IP3;PRC1;ATCAY;TRAK2;SPAG9;RAB29;CLSTN1;KTN1;LRP8;DCP1A;AP1AR;KLC2;KCNA2;CROCC;TTBK2;KCNC1;PLEKHM2;KIF18B	0.216373	0.995871	molecular_function
GO:0043547	positive regulation of GTPase activity	80	12309	84	13332	0.00649931	0.00630063	1.03153	23329;202151;10125;2778;10928;3655;5996;23268;2146;27352;128637;8502;1901;57822;1856;9628;107987248;57584;57636;9827;54361;81704;5300;23616;389337;6004;8874;54959;23348;6000;153020;201176;107986215;9560;116;6001;112574;163486;55619;10411;6422;51735;115704;85397;5910;1857;51256;10399;9712;6792;54848;2775;29;11211;9922;50848;139818;57589;107080638;9104;22930;57139;23161;7813;285190;6251;116985;8301…	TBC1D30;RANBP3L;RASGRP1;GNAS;RALBP1;ITGA6;RGS1;DNMBP;EZH2;SGSM3;TBC1D20;PKP4;S1PR1;GRHL3;DVL2;RGS6;LOC107987248;ARHGAP21;ARHGAP23;RGP1;WNT4;DOCK8;PIN1;SH3BP1;ARHGEF37;RGS16;ARHGEF7;ODAM;DOCK9;RGS7;RASGEF1B;ARHGAP27;LOC107986215;CCL4L2;ADCYAP1;RGS10;SNX18;DENND1B;DOCK10;RAPGEF3;SFRP1;RAPGEF6;EVI5L;RGS8;RAP1GDS1;DVL3;TBC1D7;RACK1;USP6NL;CDKL5;ARHGEF38;GNAO1;ABR;FZD10;IQSEC1;F11R;DOCK11;RIC1;TBC1D7-…	0.217863	0.991208	biological_process
GO:0032007	negative regulation of TOR signaling	19	12309	19	13332	0.00154359	0.00142514	1.08311	2931;8550;126282;8131;10641;84335;107080638;5562;406;23304;5563;197131;23677;80243;51256;57580;9681;64798;55654	GSK3A;MAPKAPK5;TNFAIP8L1;NPRL3;NPRL2;AKT1S1;TBC1D7-LOC100130357;PRKAA1;ARNTL;UBR2;PRKAA2;UBR1;SH3BP4;PREX2;TBC1D7;PREX1;DEPDC5;DEPTOR;TMEM127	0.219159	0.991208	biological_process
GO:0001662	behavioral fear response	19	12309	19	13332	0.00154359	0.00142514	1.08311	4761;116;64854;7101;23542;10522;2898;1812;3358;4887;4192;1620;1981;5179;8997;84961;1815;6198;3350	NEUROD2;ADCYAP1;USP46;NR2E1;MAPK8IP2;DEAF1;GRIK2;DRD1;HTR2C;NPY2R;MDK;BRINP1;EIF4G1;PENK;KALRN;FBXL20;DRD4;RPS6KB1;HTR1A	0.219159	0.991208	biological_process
GO:0048675	axon extension	19	12309	19	13332	0.00154359	0.00142514	1.08311	4131;80208;5458;65059;7414;1020;10479;54437;8408;23191;5365;9201;203228;4692;54413;8239;9706;26053;9355	MAP1B;SPG11;POU4F2;RAPH1;VCL;CDK5;SLC9A6;SEMA5B;ULK1;CYFIP1;PLXNB3;DCLK1;C9orf72;NDN;NLGN3;USP9X;ULK2;AUTS2;LHX2	0.219159	0.991208	biological_process
GO:0016049	cell growth	19	12309	19	13332	0.00154359	0.00142514	1.08311	7044;55170;6520;64121;10298;7494;55914;57144;7042;148;4682;9655;51602;2014;10495;29927;10637;2012;8527	LEFTY2;PRMT6;SLC3A2;RRAGC;PAK4;XBP1;ERBIN;PAK5;TGFB2;ADRA1A;NUBP1;SOCS5;NOP58;EMP3;ENOX2;SEC61A1;LEFTY1;EMP1;DGKD	0.219159	0.991208	biological_process
GO:0035094	response to nicotine	19	12309	19	13332	0.00154359	0.00142514	1.08311	1144;23657;1135;1142;1813;1146;4825;477;346562;1134;3775;1143;1145;5179;1139;1268;8973;9456;1141	CHRND;SLC7A11;CHRNA2;CHRNB3;DRD2;CHRNG;NKX6-1;ATP1A2;GNAT3;CHRNA1;KCNK1;CHRNB4;CHRNE;PENK;CHRNA7;CNR1;CHRNA6;HOMER1;CHRNB2	0.219159	0.991208	biological_process
GO:0051898	negative regulation of protein kinase B signaling	19	12309	19	13332	0.00154359	0.00142514	1.08311	5527;55024;23252;51763;59338;1813;10519;5526;57761;79594;117145;9863;23612;5728;221496;55788;10399;6425;112464	PPP2R5C;BANK1;OTUD3;INPP5K;PLEKHA1;DRD2;CIB1;PPP2R5B;TRIB3;MUL1;THEM4;MAGI2;PHLDA3;PTEN;LEMD2;LMBRD1;RACK1;SFRP5;CAVIN3	0.219159	0.991208	biological_process
GO:0048488	synaptic vesicle endocytosis	19	12309	19	13332	0.00154359	0.00142514	1.08311	6857;90019;115548;57555;23513;85439;1020;29993;6453;127833;54413;57706;22871;4983;57502;23396;8867;22829;6861	SYT1;SYT8;FCHO2;NLGN2;SCRIB;STON2;CDK5;PACSIN1;ITSN1;SYT2;NLGN3;DENND1A;NLGN1;OPHN1;NLGN4X;PIP5K1C;SYNJ1;NLGN4Y;SYT5	0.219159	0.991208	biological_process
GO:0072332	intrinsic apoptotic signaling pathway by p53 class mediator	19	12309	19	13332	0.00154359	0.00142514	1.08311	84460;51315;64065;151126;5458;79750;3094;5164;60401;201181;79698;23567;64393;29108;5366;23378;23368;133746;3428	ZMAT1;KRCC1;PERP;ZNF385B;POU4F2;ZNF385D;HINT1;PDK2;EDA2R;ZNF385C;ZMAT4;ZNF346;ZMAT3;PYCARD;PMAIP1;RRP8;PPP1R13B;JMY;IFI16	0.219159	0.991208	biological_process
GO:0001837	epithelial to mesenchymal transition	19	12309	19	13332	0.00154359	0.00142514	1.08311	10155;7046;359845;9231;81610;57669;54361;10521;9820;7042;6662;51176;3182;9241;265;3516;2295;7481;5534	TRIM28;TGFBR1;RFLNB;DLG5;FAM83D;EPB41L5;WNT4;DDX17;CUL7;TGFB2;SOX9;LEF1;HNRNPAB;NOG;AMELX;RBPJ;FOXF2;WNT11;PPP3R1	0.219159	0.991208	biological_process
GO:0046580	negative regulation of Ras protein signal transduction	19	12309	19	13332	0.00154359	0.00142514	1.08311	23636;10617;5921;10252;10253;5922;8711;440730;8437;8831;100271927;64926;7042;5516;10156;9462;22821;79109;2048	NUP62;STAMBP;RASA1;SPRY1;SPRY2;RASA2;TNK1;TRIM67;RASAL1;SYNGAP1;RASA4B;RASAL3;TGFB2;PPP2CB;RASA4;RASAL2;RASA3;MAPKAP1;EPHB2	0.219159	0.991208	biological_process
GO:0043392	negative regulation of DNA binding	19	12309	19	13332	0.00154359	0.00142514	1.08311	4188;124857;9464;117581;23028;3398;51176;22927;8904;56998;4751;4781;146198;6672;58499;117166;6608;7023;3428	MDFI;WFIKKN2;HAND2;TWIST2;KDM1A;ID2;LEF1;HABP4;CPNE1;CTNNBIP1;NEK2;NFIB;ZFP90;SP100;ZNF462;WFIKKN1;SMO;TFAP4;IFI16	0.219159	0.991208	biological_process
GO:0007049	cell cycle	216	12309	230	13332	0.0175481	0.0172517	1.01718	60561;205564;346288;1389;347549;84101;79723;23326;5899;117583;6872;1020;23384;127829;387893;55615;54790;26060;57553;9221;9874;5581;64975;2773;6197;10982;6598;55183;647309;84552;8239;57542;60370;136647;23741;151011;55198;6737;6829;11334;2580;23331;4678;80174;83461;29901;124404;10296;200942;51530;55544;55207;6477;3192;9589;3993;286053;8208;23582;55914;25975;55355;83742;2035;55665;25847;5300;7329;55…	RINT1;SENP5;SEPTIN14;CREBL2;CENPVL3;USP44;SUV39H2;USP22;RALB;PARD3B;TAF1;CDK5;SPECC1L;ARL8A;KMT5A;PRR5;TET2;APPL1;MICAL3;NOLC1;TLK1;PRKCE;MRPL41;GNAI3;RPS6KA3;MAPRE2;SMARCB1;RIF1;GMNC;PARD6G;USP9X;KLHL42;AVPI1;MPLKIP;EID1;SEPTIN10;APPL2;TRIM21;SUPT5H;TUSC2;GAK;TTC28;NASP;DBF4B;CDCA3;SAC3D1;SEPTIN12;MAEA;KLHDC8B;ZC3HC1;RBM38;ARL8B;SIAH1;HNRNPU;WTAP;LLGL2;NSMCE2;CHAF1B;CCNDBP1;ERBIN;EGFL6;HJURP;MAR…	0.219474	0.991208	biological_process
GO:0005741	mitochondrial outer membrane	115	13656	122	14857	0.00842121	0.00821162	1.02552	51100;55847;5521;3032;23111;26056;10493;6547;57678;4830;126129;5298;8564;10651;55326;25875;1267;6233;64112;91137;84749;120892;4891;7417;55340;4580;22877;599;1591;2181;55154;57103;10953;32;125170;51703;56993;54832;11331;8408;56910;100188893;91445;9868;517;150763;201164;1386;10452;518;55669;57506;2043;401505;54470;1375;9830;597;5138;80347;54471;80179;493856;670;6843;65018;7419;55177;55750;79671;915…	SH3GLB1;CISD1;PPP2R2B;HADHB;SPART;RAB11FIP5;VAT1;SLC8A3;GPAM;NME1;CPT1C;PI4KB;KMO;MTX2;AGPAT5;LETMD1;CNP;RPS27A;MOAP1;SLC25A46;USP30;LRRK2;SLC11A2;VDAC2;GIMAP5;MTX1;MLXIP;BCL2L2;CYP24A1;ACSL3;MSTO1;TIGAR;TOMM34;ACACB;MIEF2;ACSL5;TOMM22;VPS13C;PHB2;ULK1;STARD7;TOMM6;RNF185;TOMM70;ATP5MC2;GPAT2;PLD6;ATF2;TOMM40;ATP5MC3;MFN1;MAVS;EPHA4;TOMM5;ARMCX6;CPT1B;TRIM14;BCL2A1;PDE2A;COASY;MIEF1;MYO19;CISD2;B…	0.220508	0.976314	cellular_component
GO:0006302	double-strand break repair	35	12309	36	13332	0.00284345	0.00270027	1.05302	7415;642636;157570;199720;10039;84057;4361;23064;10519;84142;2140;2138;9985;151636;54617;79913;322;10111;113130;9665;51720;83666;79184;10721;165918;9025;55218;146956;9577;29086;54840;9319;197342;85456;200558	VCP;RAD21L1;ESCO2;GGN;PARP3;MND1;MRE11;SETX;CIB1;ABRAXAS1;EYA3;EYA1;REC8;DTX3L;INO80;ACTR5;APBB1;RAD50;CDCA5;MARF1;UIMC1;PARP9;BRCC3;POLQ;RNF168;RNF8;EXD2;EME1;BABAM2;BABAM1;APTX;TRIP13;EME2;TNKS1BP1;APLF	0.225005	0.991208	biological_process
GO:0008333	endosome to lysosome transport	35	12309	36	13332	0.00284345	0.00270027	1.05302	55681;441925;83547;65082;64601;55823;22898;6272;57617;27072;9737;22906;4074;151636;63971;10042;81609;388;66008;64400;84067;29911;84376;7251;6845;63894;1045;23557;9482;23295;201475;22863;64089;51510;23339	SCYL2;BECN2;RILP;VPS33A;VPS16;VPS11;DENND3;SORT1;VPS18;VPS41;GPRASP1;TRAK1;M6PR;DTX3L;KIF13A;HMGXB4;SNX27;RHOB;TRAK2;AKTIP;FAM160A2;HOOK2;HOOK3;TSG101;VAMP7;VIPAS39;CDX2;SNAPIN;STX8;MGRN1;RAB12;ATG14;SNX16;CHMP5;VPS39	0.225005	0.991208	biological_process
GO:0051028	mRNA transport	35	12309	36	13332	0.00284345	0.00270027	1.05302	143244;4641;57097;4600;55677;144983;9908;7884;59343;8570;23299;10644;645177;64901;3297;55308;9444;9284;6830;10128;6396;1984;10204;55110;65110;2332;23039;3800;55421;55916;10643;3178;56648;6432;25909	EIF5AL1;MYO1C;PARP11;MX2;IWS1;HNRNPA1L2;G3BP2;SLBP;SENP2;KHSRP;BICD2;IGF2BP2;LOC645177;RANBP17;HSF1;DDX19A;QKI;NPIPA1;SUPT6H;LRPPRC;SEC13;EIF5A;NUTF2;MAGOHB;UPF3A;FMR1;XPO7;KIF5C;NCBP3;NXT2;IGF2BP3;HNRNPA1;EIF5A2;SRSF7;AHCTF1	0.225005	0.991208	biological_process
GO:0030968	endoplasmic reticulum unfolded protein response	35	12309	36	13332	0.00284345	0.00270027	1.05302	51360;7415;148327;10273;9451;1491;84699;27230;111089941;90993;7494;9666;55829;285533;91319;55432;80267;153222;55741;80279;168620;8614;26608;54956;22926;51009;56886;79139;8720;387923;55757;4780;84447;30001;55298	MBTPS2;VCP;CREB3L4;STUB1;EIF2AK3;CTH;CREB3L3;SERP1;MMP24-AS1-EDEM2;CREB3L1;XBP1;DZIP3;SELENOS;RNF175;DERL3;YOD1;EDEM3;CREBRF;EDEM2;CDK5RAP3;BHLHA15;STC2;TBL2;PARP16;ATF6;DERL2;UGGT1;DERL1;MBTPS1;SERP2;UGGT2;NFE2L2;SYVN1;ERO1A;RNF121	0.225005	0.991208	biological_process
GO:0046330	positive regulation of JNK cascade	35	12309	36	13332	0.00284345	0.00270027	1.05302	51384;6504;4296;54106;90441;5345;10125;8324;9821;1647;59341;22881;4217;2185;10392;60401;8767;50488;4055;9344;29108;27035;142679;64170;4294;51347;56940;6788;9965;10913;55504;5871;10371;222643;57551	WNT16;SLAMF1;MAP3K11;TLR9;ZNF622;SERPINF2;RASGRP1;FZD7;RB1CC1;GADD45A;TRPV4;ANKRD6;MAP3K5;PTK2B;NOD1;EDA2R;RIPK2;MINK1;LTBR;TAOK2;PYCARD;NOX1;DUSP19;CARD9;MAP3K10;TAOK3;DUSP22;STK3;FGF19;EDAR;TNFRSF19;MAP4K2;SEMA3A;UNC5CL;TAOK1	0.225005	0.991208	biological_process
GO:0033138	positive regulation of peptidyl-serine phosphorylation	35	12309	36	13332	0.00284345	0.00270027	1.05302	117854;85440;345611;9530;1389;10253;4908;65018;54386;65981;5008;8536;3059;8412;10411;57600;8767;799;6423;369;10178;9378;25865;7422;493;1981;9125;10268;29110;57521;89780;219736;5217;11235;85456	TRIM6;DOCK7;IRGM;BAG4;CREBL2;SPRY2;NTF3;PINK1;TERF2IP;CAPRIN2;OSM;CAMK1;HCLS1;BCAR3;RAPGEF3;FNIP2;RIPK2;CALCR;SFRP2;ARAF;TENM1;NRXN1;PRKD2;VEGFA;ATP2B4;EIF4G1;CNOT9;RAMP3;TBK1;RPTOR;WNT3A;STOX1;PFN2;PDCD10;TNKS1BP1	0.225005	0.991208	biological_process
GO:0048511	rhythmic process	35	12309	36	13332	0.00284345	0.00270027	1.05302	5599;4800;402055;79723;23291;55269;139135;25942;1390;1020;150094;85457;5562;2146;7153;54551;5563;1457;6667;55068;5468;7008;8850;10765;22871;10399;6096;5601;8242;1815;26224;102724428;84667;6839;9975	MAPK8;NFYA;SRRD;SUV39H2;FBXW11;PSPC1;PASD1;SIN3A;CREM;CDK5;SIK1;CIPC;PRKAA1;EZH2;TOP2A;MAGEL2;PRKAA2;CSNK2A1;SP1;ENOX1;PPARG;TEF;KAT2B;KDM5B;NLGN1;RACK1;RORB;MAPK9;KDM5C;DRD4;FBXL3;SIK1B;HES7;SUV39H1;NR1D2	0.225005	0.991208	biological_process
GO:0022617	extracellular matrix disassembly	35	12309	36	13332	0.00284345	0.00270027	1.05302	7092;2200;149371;285590;64147;222663;9507;5644;7177;1515;8751;23430;7093;1520;649;1513;3914;26254;80274;3915;2201;3817;5645;3918;124056;1215;7076;164656;10211;11096;3909;1511;4811;100287171;101	TLL1;FBN1;EXOC8;SH3PXD2B;KIF9;SCUBE3;ADAMTS4;PRSS1;TPSAB1;CTSV;ADAM15;TPSD1;TLL2;CTSS;BMP1;CTSK;LAMB3;OPTC;SCUBE1;LAMC1;FBN2;KLK2;PRSS2;LAMC2;NOXO1;CMA1;TIMP1;TMPRSS6;FLOT1;ADAMTS5;LAMA3;CTSG;NID1;WASHC1;ADAM8	0.225005	0.991208	biological_process
GO:0008380	RNA splicing	148	12309	157	13332	0.0120237	0.0117762	1.02102	9410;23435;27257;7919;6426;10150;140890;11129;9541;10147;378951;284434;9444;51319;10284;22927;5940;8458;6830;1659;55119;112268092;130916;284403;9343;3189;6625;146713;10946;9775;9584;6432;3550;9360;23076;144983;55234;8175;8882;55544;26993;22916;8487;100534012;23005;8233;10199;5725;6732;51329;9589;9991;6733;79228;4904;85437;84967;55599;5518;11319;10992;11066;84321;6634;378949;10081;282996;55131;229…	SNRNP40;TARDBP;LSM1;DDX39B;SRSF1;MBNL2;SREK1;CLASRP;CIR1;SUGP2;RBMY1J;NWD1;QKI;RSRC1;SAP18;HABP4;RBMY1A1;TTF2;SUPT6H;DHX8;PRPF38B;LOC112268092;MTERF4;WDR62;EFTUD2;HNRNPH3;SNRNP70;RBFOX3;SF3A3;EIF4A3;RBM39;SRSF7;IK;PPIG;RRP1B;HNRNPA1L2;SMU1;SF3A2;ZPR1;RBM38;AKAP8L;NCBP2;GEMIN2;TNFAIP8L2-SCNM1;MAPKBP1;ZRSR2;MPHOSPH10;PTBP1;SRPK1;ARL6IP4;WTAP;PTBP3;SRPK2;THOC6;YBX1;ZCRB1;LSM10;RNPC3;PPP2R1A;ECD;SF3B…	0.226266	0.991208	biological_process
GO:0005905	clathrin-coated pit	33	13656	34	14857	0.00241652	0.00228848	1.05595	25977;115548;8029;55040;22876;10188;22848;26020;1173;6272;4035;4036;57214;85021;10266;11021;23149;29967;79969;8301;4646;6453;9026;23677;10059;55707;351;130340;9892;81693;4037;408;1174	NECAP1;FCHO2;CUBN;EPN3;INPP5F;TNK2;AAK1;LRP10;AP2M1;SORT1;LRP1;LRP2;CEMIP;REPS1;RAMP2;RAB35;FCHO1;LRP12;ATAT1;PICALM;MYO6;ITSN1;HIP1R;SH3BP4;DNM1L;NECAP2;APP;AP1S3;SNAP91;AMN;LRP3;ARRB1;AP1S1	0.226818	0.976314	cellular_component
GO:0032436	positive regulation of proteasomal ubiquitin-dependent protein catabolic process	50	12309	52	13332	0.00406207	0.00390039	1.04145	7415;2931;10221;8554;122809;9817;55905;5716;1453;10273;7336;6872;115992;9604;65992;55070;57761;144165;90637;22933;54467;51667;10769;8078;28951;127544;10425;3300;120892;4092;91694;154214;23640;9655;131377;26263;25820;6613;10399;1454;255488;164832;9781;54941;85409;25897;285671;51444;79836;64326	VCP;GSK3A;TRIB1;PIAS1;SOCS4;KEAP1;RNF114;PSMD10;CSNK1D;STUB1;UBE2V2;TAF1;RNF166;RNF14;DDRGK1;DET1;TRIB3;PRICKLE1;ZFAND2A;SIRT2;ANKIB1;NUB1;PLK2;USP5;TRIB2;RNF19B;ARIH2;DNAJB2;LRRK2;SMAD7;LONRF1;RNF217;HSPBP1;SOCS5;KLHL40;FBXO22;ARIH1;SUMO2;RACK1;CSNK1E;RNF144B;LONRF2;RNF144A;RNF125;NKD2;RNF19A;RNF180;RNF138;LONRF3;COP1	0.227378	0.991208	biological_process
GO:0051965	positive regulation of synapse assembly	50	12309	52	13332	0.00406207	0.00390039	1.04145	23284;57555;2895;347731;441381;147381;11141;26050;23394;26045;22859;23769;577;347902;7336;139065;576;23316;64084;23768;84631;9231;57463;386724;79953;158038;94030;23767;7162;54413;9378;9746;2049;4914;22883;869;40;3556;84189;57408;29904;27286;22871;575;1946;80823;22865;654429;2047;2048	ADGRL3;NLGN2;GRID2;LRRTM3;LRRC24;CBLN2;IL1RAPL1;SLITRK5;ADNP;LRRTM2;ADGRL1;FLRT1;ADGRB3;AMIGO2;UBE2V2;SLITRK4;ADGRB2;CUX2;CLSTN2;FLRT2;SLITRK2;DLG5;AMIGO1;AMIGO3;SYNDIG1;LINGO2;LRRC4B;FLRT3;TPBG;NLGN3;NRXN1;CLSTN3;EPHB3;NTRK1;CLSTN1;CBLN1;ASIC2;IL1RAP;SLITRK6;LRTM1;EEF2K;SRPX2;NLGN1;ADGRB1;EFNA5;BHLHB9;SLITRK3;LRTM2;EPHB1;EPHB2	0.227378	0.991208	biological_process
GO:0008104	protein localization	50	12309	52	13332	0.00406207	0.00390039	1.04145	287;8985;65266;80323;11325;145508;3798;57863;23230;26960;1813;51596;2792;10566;11216;23431;7851;6549;11021;152189;23426;8878;2903;25776;83742;114569;90060;9179;10717;8408;146059;1718;642597;8447;11154;22924;9798;9465;4957;114790;4738;3800;11190;975;9696;9001;190;55909;10368;2905	ANK2;PLOD3;WNK4;CCDC68;DDX42;CEP128;KIF5A;CADM3;VPS13A;NBEA;DRD2;CUTA;GNGT1;AKAP3;AKAP10;AP4E1;MALL;SLC9A2;RAB35;CMTM8;GRIP1;SQSTM1;GRIN2A;CBY1;MARVELD1;MAL2;CCDC120;AP4M1;AP4B1;ULK1;CDAN1;DHCR24;AKAIN1;DOC2B;AP4S1;MAPRE3;IST1;AKAP7;ODF2;STK11IP;NEDD8;KIF5C;CEP250;CD81;CROCC;HAP1;NR0B1;BIN3;CACNG3;GRIN2C	0.227378	0.991208	biological_process
GO:0090263	positive regulation of canonical Wnt signaling pathway	93	12309	98	13332	0.00755545	0.00735074	1.02785	5715;5693;25805;5717;5683;5721;51704;5719;65981;55737;406;79971;84327;6233;5523;5702;7472;120892;54475;441478;1856;5713;23399;23198;5701;65125;5699;6907;5708;8629;1613;1453;51527;84870;7480;55366;5707;8549;55959;9101;5720;64750;5706;54361;5300;5684;5704;5685;340419;79705;5691;7482;51366;80351;3611;5688;9491;9679;59352;6422;5695;27123;55031;6423;54795;89780;10213;4040;5690;1654;9861;5714;5716;5711…	PSMD9;PSMB5;BAMBI;PSMD11;PSMA2;PSME2;GPRC5B;PSMD13;CAPRIN2;VPS35;ARNTL;WLS;ZBED3;RPS27A;PPP2R3A;PSMC3;WNT2;LRRK2;NLE1;NRARP;DVL2;PSMD7;CTDNEP1;PSME4;PSMC2;WNK1;PSMB10;TBL1X;PSMD2;JRK;DAPK3;CSNK1D;GSKIP;RSPO3;WNT10B;LGR4;PSMD1;LGR5;SULF2;USP8;PSME1;SMURF2;PSMC6;WNT4;PIN1;PSMA3;PSMC4;PSMA4;RSPO2;LRRK1;PSMB3;WNT2B;UBR5;TNKS2;ILK;PSMA7;PSMF1;FAM53B;LGR6;SFRP1;PSMB7;DKK2;USP47;SFRP2;TRPM4;WNT3A;PSMD14…	0.227383	0.991208	biological_process
GO:0031410	cytoplasmic vesicle	165	13656	176	14857	0.0120826	0.0118463	1.01995	51100;2028;5170;100533105;169026;54874;79890;397;53344;9784;113451;79971;51604;55245;23604;56893;23392;8492;161;22822;79585;9497;7016;57111;2098;120892;4891;59353;1856;8601;6737;4642;81611;6334;80319;84231;2242;9853;10463;10564;398;6317;7425;2914;100529144;148867;150696;59343;10682;3831;59341;149951;2643;10630;157753;643246;5872;57534;285973;8916;23138;10133;51458;5064;9344;1186;23046;51560;50632…	SH3GLB1;ENPEP;PDPK1;C8orf44-SGK3;SLC30A8;FNBP1L;RIN3;ARHGDIB;CHIC1;SNX17;AZIN2;WLS;PIGT;UQCC1;DAPK2;UBQLN4;ECPAS;PRSS12;AP2A2;PHLDA1;CORO7;SLC4A7;TESK1;RAB25;ESD;LRRK2;SLC11A2;TMEM35A;DVL2;RGS20;TRIM21;MYO1D;ANP32E;SCN8A;CXXC4;TRAF7;FES;RUSC2;SLC30A9;ARFGEF2;ARHGDIG;SERPINB3;VGF;GRM4;CORO7-PAM16;SLC30A7;PROM2;SENP2;EBP;KLC1;TRPV4;COMMD7;GCH1;PDPN;TMEM74;MAP1LC3B2;RAB13;MIB1;ATG9B;HERC3;N4BP3;OPTN…	0.228876	0.976314	cellular_component
GO:0016605	PML body	61	13656	64	14857	0.0044669	0.00430773	1.03695	6047;55159;8554;1613;6497;23137;9994;7290;4149;59343;26993;27252;23515;11262;266740;26036;219988;56478;90523;5987;4101;58476;406;286053;3669;55743;8878;81603;3297;11073;29855;26287;7329;6670;5728;147166;7181;51588;7156;10114;2872;201299;6613;3646;6672;57731;5888;6498;9063;4034;546;57451;10626;204851;2000;23001;84268;79677;6934;9683;54778	RNF4;RFWD3;PIAS1;DAPK3;SKI;SMC5;CASP8AP2;HIRA;MAX;SENP2;AKAP8L;KLHL20;MORC3;SP140;MAGEA2B;ZNF451;PATL1;EIF4ENIF1;MLIP;TRIM27;MAGEA2;TP53INP2;ARNTL;NSMCE2;ISG20;CHFR;SQSTM1;TRIM8;HSF1;TOPBP1;UBN1;ANKRD2;UBE2I;SP3;PTEN;TRIM16L;NR2C1;PIAS4;TOP3A;HIPK3;MKNK2;RDM1;SUMO2;EIF3E;SP100;SPTBN4;RAD51;SKIL;PIAS2;LRCH4;ATRX;TENM2;TRIM16;HIPK1;ELF4;WDFY3;RPAIN;SMC6;TCF7L2;N4BP1;RNF111	0.228983	0.976314	cellular_component
GO:0050839	cell adhesion molecule binding	36	11473	37	12391	0.0031378	0.00298604	1.05082	57555;55714;1525;57863;22859;26011;253559;199731;10666;57228;912;3695;10288;8170;5818;10178;54413;9378;259197;1363;5819;23705;56253;3728;201633;25945;57451;22871;57502;120425;11187;27020;7430;22829;9379;101	NLGN2;TENM3;CXADR;CADM3;ADGRL1;TENM4;CADM2;CADM4;CD226;SMAGP;CD1D;ITGB7;LILRB2;SLC14A2;NECTIN1;TENM1;NLGN3;NRXN1;NCR3;CPE;NECTIN2;CADM1;CRTAM;JUP;TIGIT;NECTIN3;TENM2;NLGN1;NLGN4X;JAML;PKP3;NPTN;EZR;NLGN4Y;NRXN2;ADAM8	0.229094	0.995871	molecular_function
GO:0098793	presynapse	47	13656	49	14857	0.00344171	0.00329811	1.04354	57586;774;9342;94122;341359;23513;94120;3312;11255;10458;8773;1020;23208;10815;84258;26258;60482;79953;64130;8618;3766;91752;594855;84932;6812;8938;27163;9256;8447;6572;51760;94121;2332;8411;89780;55327;6616;84958;22871;6536;23396;8867;8825;102724488;9379;6582;83849	SYT13;CACNA1B;SNAP29;SYTL5;SYT10;SCRIB;SYTL3;HSPA8;HRH3;BAIAP2;SNAP23;CDK5;SYT11;CPLX1;SYT3;BLOC1S6;SLC5A7;SYNDIG1;LIN7B;CADPS;KCNJ10;ZNF804A;CPLX3;RAB2B;STXBP1;BAIAP3;NAAA;TSPOAP1;DOC2B;SLC18A3;SYT17;SYTL4;FMR1;EEA1;WNT3A;LIN7C;SNAP25;SYTL1;NLGN1;SLC6A9;PIP5K1C;SYNJ1;LIN7A;LOC102724488;NRXN2;SLC22A2;SYT15	0.231132	0.976314	cellular_component
GO:0043015	gamma-tubulin binding	19	11473	19	12391	0.00165606	0.00153337	1.08001	9638;26056;29127;4830;128344;114791;27229;85378;282991;10844;80776;10426;5142;4067;440145;4692;285753;85458;84446	FEZ1;RAB11FIP5;RACGAP1;NME1;PIFO;TUBGCP5;TUBGCP4;TUBGCP6;BLOC1S2;TUBGCP2;B9D2;TUBGCP3;PDE4B;LYN;MZT1;NDN;CEP57L1;DIXDC1;BRSK1	0.231399	0.995871	molecular_function
GO:0051721	protein phosphatase 2A binding	19	11473	19	12391	0.00165606	0.00153337	1.08001	84930;8877;23381;3476;9887;5524;55917;10776;23141;2029;91272;116443;29966;3156;5515;5520;6198;51400;29888	MASTL;SPHK1;SMG5;IGBP1;SMG7;PTPA;CTTNBP2NL;ARPP19;ANKLE2;ENSA;BOD1;GRIN3A;STRN3;HMGCR;PPP2CA;PPP2R2A;RPS6KB1;PPME1;STRN4	0.231399	0.995871	molecular_function
GO:0070530	K63-linked polyubiquitin modification-dependent protein binding	19	11473	19	12391	0.00165606	0.00153337	1.08001	199990;84875;161725;10594;124997;84083;22890;8878;54764;10133;54629;51720;79155;56957;165918;83932;84126;254225;23118	FAAP20;PARP10;OTUD7A;PRPF8;WDR81;ZRANB3;ZBTB1;SQSTM1;ZRANB1;OPTN;MINDY2;UIMC1;TNIP2;OTUD7B;RNF168;SPRTN;ATRIP;RNF169;TAB2	0.231399	0.995871	molecular_function
GO:0005160	transforming growth factor beta receptor binding	19	11473	19	12391	0.00165606	0.00153337	1.08001	7044;4838;4088;83729;2661;151449;9210;2280;392255;4087;64750;7042;10220;2657;116844;3626;9958;10637;2662	LEFTY2;NODAL;SMAD3;INHBE;GDF9;GDF7;BMP15;FKBP1A;GDF6;SMAD2;SMURF2;TGFB2;GDF11;GDF1;LRG1;INHBC;USP15;LEFTY1;GDF10	0.231399	0.995871	molecular_function
GO:0005487	nucleocytoplasmic transporter activity	19	11473	19	12391	0.00165606	0.00153337	1.08001	100101267;57122;23636;65109;9883;23279;5901;285877;23742;55746;53371;129401;55696;10204;65110;54830;9972;9818;94026	POM121C;NUP107;NUP62;UPF3B;POM121;NUP160;RAN;POM121L12;NPAP1;NUP133;NUP54;NUP35;RBM22;NUTF2;UPF3A;NUP62CL;NUP153;NUP58;POM121L2	0.231399	0.995871	molecular_function
GO:0035255	ionotropic glutamate receptor binding	19	11473	19	12391	0.00165606	0.00153337	1.08001	23513;2778;4734;1742;1813;5867;8878;5913;85358;81832;81831;4905;10369;1740;50944;4983;2319;1741;22941	SCRIB;GNAS;NEDD4;DLG4;DRD2;RAB4A;SQSTM1;RAPSN;SHANK3;NETO1;NETO2;NSF;CACNG2;DLG2;SHANK1;OPHN1;FLOT2;DLG3;SHANK2	0.231399	0.995871	molecular_function
GO:0030515	snoRNA binding	19	11473	19	12391	0.00165606	0.00153337	1.08001	10607;55651;11164;131870;11163;55272;283927;8602;84309;10885;440672;102724159;55813;92856;51602;5822;9188;55127;10528	TBL3;NHP2;NUDT5;NUDT16;NUDT4;IMP3;NUDT7;NOP14;NUDT16L1;WDR3;NUDT4B;LOC102724159;UTP6;IMP4;NOP58;PWP2;DDX21;HEATR1;NOP56	0.231399	0.995871	molecular_function
GO:0005248	voltage-gated sodium channel activity	19	11473	19	12391	0.00165606	0.00153337	1.08001	117155;610;6323;6324;10021;8912;8911;6336;6332;6328;6326;55800;11280;6330;8913;6334;348980;57657;6331	CATSPER2;HCN2;SCN1A;SCN1B;HCN4;CACNA1H;CACNA1I;SCN10A;SCN7A;SCN3A;SCN2A;SCN3B;SCN11A;SCN4B;CACNA1G;SCN8A;HCN1;HCN3;SCN5A	0.231399	0.995871	molecular_function
GO:0002576	platelet degranulation	64	12309	67	13332	0.00519945	0.0050255	1.03461	7044;259215;83706;139322;5345;5341;29106;5874;10490;3273;66005;2316;87;334;55664;7873;54863;967;51368;3700;10184;3920;1521;5005;5919;54676;308;10916;5099;22927;5154;51706;5267;9948;5004;7094;6813;4067;3959;6812;29789;54495;374354;10447;8407;7423;197;110599563;7424;94121;3699;81;3671;23052;226;5768;27154;7076;3674;78991;5552;6694;51097;88	LEFTY2;LY6G6F;FERMT3;APOOL;SERPINF2;PLEK;SCG3;RAB27B;VTI1B;HRG;CHID1;FLNA;ACTN1;APLP2;CDC37L1;MANF;TOR4A;CD63;TEX264;ITIH4;LHFPL2;LAMP2;CTSW;ORM2;RARRES2;GTPBP2;ANXA5;MAGED2;PCDH7;HABP4;PDGFA;CYB5R1;SERPINA4;WDR1;ORM1;TLN1;STXBP2;LYN;LGALS3BP;STXBP1;OLA1;TMX3;NHLRC2;FAM3C;TAGLN2;VEGFB;AHSG;LY6G6F-LY6G6D;VEGFC;SYTL4;ITIH3;ACTN4;ISLR;ENDOD1;ALDOA;QSOX1;BRPF3;TIMP1;ITGA2B;PCYOX1L;SRGN;SPP2;SCCPDH;AC…	0.233799	0.991208	biological_process
GO:0007062	sister chromatid cohesion	78	12309	82	13332	0.00633683	0.00615062	1.03028	642636;11130;2491;10726;23279;79892;79172;23244;1780;25936;10274;55294;151246;3835;23332;348995;64946;401541;23047;79902;55920;220134;5048;1060;11331;9183;8379;147841;100527963;8243;5905;378708;23122;6249;25909;9793;55869;64105;51143;23137;9212;9735;80152;11004;9985;114799;151648;80776;54820;55746;113130;81929;54908;79682;79019;10735;3619;57122;84643;1783;55839;1062;55055;1781;1058;54821;23063;63…	RAD21L1;ZWINT;CENPI;NUDC;NUP160;MCMBP;CENPO;PDS5A;DYNC1I1;NSL1;STAG1;FBXW7;SGO2;KIF22;CLASP1;NUP43;CENPH;CENPP;PDS5B;NUP85;RCC2;SKA1;PAFAH1B1;CENPC;PHB2;ZW10;MAD1L1;SPC24;PMF1-BGLAP;SMC1A;RANGAP1;CENPS;CLASP2;CLIP1;AHCTF1;CKAP5;HDAC8;CENPK;DYNC1LI1;SMC5;AURKB;KNTC1;CENPT;KIF2C;REC8;ESCO1;SGO1;B9D2;NDE1;NUP133;CDCA5;SEH1L;SPDL1;CENPU;CENPM;STAG2;INCENP;NUP107;KIF2B;DYNC1LI2;CENPN;CENPE;ZWILCH;DYNC…	0.235991	0.991208	biological_process
GO:0006607	NLS-bearing protein import into nucleus	18	12309	18	13332	0.00146234	0.00135014	1.08311	2533;3839;3842;3837;473;3836;53371;402569;129401;3840;7227;3841;3843;23633;79711;3838;26953;30000	FYB1;KPNA3;TNPO1;KPNB1;RERE;KPNA1;NUP54;KPNA7;NUP35;KPNA4;TRPS1;KPNA5;IPO5;KPNA6;IPO4;KPNA2;RANBP6;TNPO2	0.2374	0.991208	biological_process
GO:0010718	positive regulation of epithelial to mesenchymal transition	18	12309	18	13332	0.00146234	0.00135014	1.08311	51176;7046;6317;152007;25937;286204;283149;4088;10439;10630;25805;80139;57669;2146;4087;28984;3670;7042	LEF1;TGFBR1;SERPINB3;GLIPR2;WWTR1;CRB2;BCL9L;SMAD3;OLFM1;PDPN;BAMBI;ZNF703;EPB41L5;EZH2;SMAD2;RGCC;ISL1;TGFB2	0.2374	0.991208	biological_process
GO:0042771	intrinsic apoptotic signaling pathway in response to DNA damage by p53 class mediator	18	12309	18	13332	0.00146234	0.00135014	1.08311	51246;5527;51065;8445;26471;29965;204851;29108;79073;7161;23612;27315;64782;3428;7917;602;22938;57646	SHISA5;PPP2R5C;RPS27L;DYRK2;NUPR1;CDIP1;HIPK1;PYCARD;TMEM109;TP73;PHLDA3;PGAP2;AEN;IFI16;BAG6;BCL3;SNW1;USP28	0.2374	0.991208	biological_process
GO:2000463	positive regulation of excitatory postsynaptic potential	18	12309	18	13332	0.00146234	0.00135014	1.08311	9699;23316;22999;22871;2185;57555;54413;9378;6804;50944;112755;1742;85358;1139;81832;10458;5590;54434	RIMS2;CUX2;RIMS1;NLGN1;PTK2B;NLGN2;NLGN3;NRXN1;STX1A;SHANK1;STX1B;DLG4;SHANK3;CHRNA7;NETO1;BAIAP2;PRKCZ;SSH1	0.2374	0.991208	biological_process
GO:0060999	positive regulation of dendritic spine development	18	12309	18	13332	0.00146234	0.00135014	1.08311	2332;54149;8536;3084;3190;22871;84298;55607;22849;9231;6792;50944;100132074;5879;85358;9148;23613;375	FMR1;C21orf91;CAMK1;NRG1;HNRNPK;NLGN1;LLPH;PPP1R9A;CPEB3;DLG5;CDKL5;SHANK1;FOXO6;RAC1;SHANK3;NEURL1;ZMYND8;ARF1	0.2374	0.991208	biological_process
GO:1903861	positive regulation of dendrite extension	18	12309	18	13332	0.00146234	0.00135014	1.08311	9699;3190;6857;9373;57154;127833;84258;151835;6860;22999;79594;50618;9362;57699;8437;23025;51760;23327	RIMS2;HNRNPK;SYT1;PLAA;SMURF1;SYT2;SYT3;CPNE9;SYT4;RIMS1;MUL1;ITSN2;CPNE6;CPNE5;RASAL1;UNC13A;SYT17;NEDD4L	0.2374	0.991208	biological_process
GO:1901673	regulation of mitotic spindle assembly	18	12309	18	13332	0.00146234	0.00135014	1.08311	9126;5119;8243;3304;9525;27243;57132;79598;128866;92421;25978;126731;3303;9750;10735;51510;10274;3192	SMC3;CHMP1A;SMC1A;HSPA1B;VPS4B;CHMP2A;CHMP1B;CEP97;CHMP4B;CHMP4C;CHMP2B;CCSAP;HSPA1A;RIPOR2;STAG2;CHMP5;STAG1;HNRNPU	0.2374	0.991208	biological_process
GO:0070317	negative regulation of G0 to G1 transition	18	12309	18	13332	0.00146234	0.00135014	1.08311	10138;80314;23269;6045;5928;83746;1911;84108;5526;6015;23468;100033411;80012;2146;79813;10919;7703;8409	YAF2;EPC1;MGA;RNF2;RBBP4;L3MBTL2;PHC1;PCGF6;PPP2R5B;RING1;CBX5;DUXB;PHC3;EZH2;EHMT1;EHMT2;PCGF2;UXT	0.2374	0.991208	biological_process
GO:0030866	cortical actin cytoskeleton organization	18	12309	18	13332	0.00146234	0.00135014	1.08311	2037;2036;23136;7094;3996;3071;382;5341;23433;5872;752;112464;2035;85369;114793;30846;6093;1020	EPB41L2;EPB41L1;EPB41L3;TLN1;LLGL1;NCKAP1L;ARF6;PLEK;RHOQ;RAB13;FMNL1;CAVIN3;EPB41;STRIP1;FMNL2;EHD2;ROCK1;CDK5	0.2374	0.991208	biological_process
GO:0010824	regulation of centrosome duplication	18	12309	18	13332	0.00146234	0.00135014	1.08311	26973;5119;84084;27243;57132;9525;10015;150786;128866;92421;54461;25978;22994;5870;100526767;348654;51652;51510	CHORDC1;CHMP1A;RAB6C;CHMP2A;CHMP1B;VPS4B;PDCD6IP;RAB6D;CHMP4B;CHMP4C;FBXW5;CHMP2B;CEP131;RAB6A;RNF103-CHMP3;GEN1;CHMP3;CHMP5	0.2374	0.991208	biological_process
GO:0000920	cell separation after cytokinesis	18	12309	18	13332	0.00146234	0.00135014	1.08311	27183;5119;29082;27243;10112;9525;57132;10015;129531;128866;25978;91782;100526767;55165;79643;92421;51652;51510	VPS4A;CHMP1A;CHMP4A;CHMP2A;KIF20A;VPS4B;CHMP1B;PDCD6IP;MITD1;CHMP4B;CHMP2B;CHMP7;RNF103-CHMP3;CEP55;CHMP6;CHMP4C;CHMP3;CHMP5	0.2374	0.991208	biological_process
GO:0001755	neural crest cell migration	18	12309	18	13332	0.00146234	0.00135014	1.08311	65979;1947;6899;90;58495;51176;6608;2637;9839;4902;2066;2668;5077;30812;23603;10512;3911;3670	PHACTR4;EFNB1;TBX1;ACVR1;OVOL2;LEF1;SMO;GBX2;ZEB2;NRTN;ERBB4;GDNF;PAX3;SOX8;CORO1C;SEMA3C;LAMA5;ISL1	0.2374	0.991208	biological_process
GO:0060079	excitatory postsynaptic potential	18	12309	18	13332	0.00146234	0.00135014	1.08311	23542;2030;124925;2931;1813;22930;8620;54413;2895;55607;120892;9162;4355;134;266743;135;1136;1020	MAPK8IP2;SLC29A1;SEZ6;GSK3A;DRD2;RAB3GAP1;NPFF;NLGN3;GRID2;PPP1R9A;LRRK2;DGKI;MPP2;ADORA1;NPAS4;ADORA2A;CHRNA3;CDK5	0.2374	0.991208	biological_process
GO:0006270	DNA replication initiation	18	12309	18	13332	0.00146234	0.00135014	1.08311	84296;56655;101930420;222229;5813;84515;157777;5558;23594;5001;254394;4176;647309;5557;4998;23649;11073;55388	GINS4;POLE4;LOC101930420;LRWD1;PURA;MCM8;MCMDC2;PRIM2;ORC6;ORC5;MCM9;MCM7;GMNC;PRIM1;ORC1;POLA2;TOPBP1;MCM10	0.2374	0.991208	biological_process
GO:0019433	triglyceride catabolic process	18	12309	18	13332	0.00146234	0.00135014	1.08311	646480;646486;345;2173;2168;8228;2172;57104;116519;150379;11343;2167;80339;2170;285848;2171;23259;2169	FABP9;FABP12;APOC3;FABP7;FABP1;PNPLA4;FABP6;PNPLA2;APOA5;PNPLA5;MGLL;FABP4;PNPLA3;FABP3;PNPLA1;FABP5;DDHD2;FABP2	0.2374	0.991208	biological_process
GO:0009083	branched-chain amino acid catabolic process	18	12309	18	13332	0.00146234	0.00135014	1.08311	586;152926;549;56922;3712;1738;3028;593;26275;27034;587;1629;64087;36;4329;38;11112;594	BCAT1;PPM1K;AUH;MCCC1;IVD;DLD;HSD17B10;BCKDHA;HIBCH;ACAD8;BCAT2;DBT;MCCC2;ACADSB;ALDH6A1;ACAT1;HIBADH;BCKDHB	0.2374	0.991208	biological_process
GO:0070507	regulation of microtubule cytoskeleton organization	18	12309	18	13332	0.00146234	0.00135014	1.08311	636;26146;23299;5048;10263;57662;55521;85458;23332;23187;1946;8045;90102;387;79969;57551;81930;89780	BICD1;TRAF3IP1;BICD2;PAFAH1B1;CDK2AP2;CAMSAP3;TRIM36;DIXDC1;CLASP1;PHLDB1;EFNA5;RASSF7;PHLDB2;RHOA;ATAT1;TAOK1;KIF18A;WNT3A	0.2374	0.991208	biological_process
GO:0048041	focal adhesion assembly	18	12309	18	13332	0.00146234	0.00135014	1.08311	89;5170;2185;9344;84962;29984;123720;8874;3911;7205;55920;395;5796;10420;87;10580;8394;88	ACTN3;PDPK1;PTK2B;TAOK2;AJUBA;RHOD;WHAMM;ARHGEF7;LAMA5;TRIP6;RCC2;ARHGAP6;PTPRK;TESK2;ACTN1;SORBS1;PIP5K1A;ACTN2	0.2374	0.991208	biological_process
GO:0006911	phagocytosis, engulfment	18	12309	18	13332	0.00146234	0.00135014	1.08311	4240;23616;107987044;3684;51411;54209;9844;51454;2207;1793;950;100423062;199;5879;94134;998;9938;6845	MFGE8;SH3BP1;LOC107987044;ITGAM;BIN2;TREM2;ELMO1;GULP1;FCER1G;DOCK1;SCARB2;IGLL5;AIF1;RAC1;ARHGAP12;CDC42;ARHGAP25;VAMP7	0.2374	0.991208	biological_process
GO:0030490	maturation of SSU-rRNA	18	12309	18	13332	0.00146234	0.00135014	1.08311	10199;84916;643802;153443;55781;4809;25926;115939;8602;11157;6208;10813;9724;10885;8780;28987;6234;83732	MPHOSPH10;UTP4;LOC643802;SRFBP1;RIOK2;SNU13;NOL11;TSR3;NOP14;LSM6;RPS14;UTP14A;UTP14C;WDR3;RIOK3;NOB1;RPS28;RIOK1	0.2374	0.991208	biological_process
GO:0043044	ATP-dependent chromatin remodeling	18	12309	18	13332	0.00146234	0.00135014	1.08311	5928;60;6598;86;6594;8467;8289;3065;9219;53615;6605;57459;6603;6599;1108;27443;6601;57680	RBBP4;ACTB;SMARCB1;ACTL6A;SMARCA1;SMARCA5;ARID1A;HDAC1;MTA2;MBD3;SMARCE1;GATAD2B;SMARCD2;SMARCC1;CHD4;CECR2;SMARCC2;CHD8	0.2374	0.991208	biological_process
GO:0006027	glycosaminoglycan catabolic process	18	12309	18	13332	0.00146234	0.00135014	1.08311	3425;3423;9672;60495;2817;4669;6448;10855;6383;23553;2517;2239;221914;10082;2990;138050;6385;2799	IDUA;IDS;SDC3;HPSE2;GPC1;NAGLU;SGSH;HPSE;SDC2;HYAL4;FUCA1;GPC4;GPC2;GPC6;GUSB;HGSNAT;SDC4;GNS	0.2374	0.991208	biological_process
GO:0048536	spleen development	18	12309	18	13332	0.00146234	0.00135014	1.08311	5585;579;5308;11035;10018;602;28982;6943;149041;56033;159296;3214;3720;54542;55795;80169;55012;2038	PKN1;NKX3-2;PITX2;RIPK3;BCL2L11;BCL3;FLVCR1;TCF21;RC3H1;BARX1;NKX2-3;HOXB4;JARID2;RC3H2;PCID2;CTC1;PPP2R3C;EPB42	0.2374	0.991208	biological_process
GO:0032839	dendrite cytoplasm	17	13656	17	14857	0.00124487	0.00114424	1.08795	66008;26090;9026;339451;79971;3798;6792;2899;120892;1742;84945;127933;7881;57576;2898;3208;79882	TRAK2;ABHD12;HIP1R;KLHL17;WLS;KIF5A;CDKL5;GRIK3;LRRK2;DLG4;ABHD13;UHMK1;KCNAB1;KIF17;GRIK2;HPCA;ZC3H14	0.238408	0.976314	cellular_component
GO:0030863	cortical cytoskeleton	17	13656	17	14857	0.00124487	0.00114424	1.08795	81;60;4354;7168;1627;2039;286;830;1742;7223;2035;2316;7111;26012;7430;2038;93661	ACTN4;ACTB;MPP1;TPM1;DBN1;DMTN;ANK1;CAPZA2;DLG4;TRPC4;EPB41;FLNA;TMOD1;NSMF;EZR;EPB42;CAPZA3	0.238408	0.976314	cellular_component
GO:0005771	multivesicular body	17	13656	17	14857	0.00124487	0.00114424	1.08795	2697;246213;23621;7783;7178;3916;1393;10013;23400;9227;972;23392;7251;1471;684;55240;23327	GJA1;SLC17A8;BACE1;ZP2;TPT1;LAMP1;CRHBP;HDAC6;ATP13A2;LRAT;CD74;ECPAS;TSG101;CST3;BST2;STEAP3;NEDD4L	0.238408	0.976314	cellular_component
GO:0000123	histone acetyltransferase complex	17	13656	17	14857	0.00124487	0.00114424	1.08795	3054;8518;84148;26610;284058;54934;11091;11143;151050;23338;9767;55683;79960;55250;51230;10445;55140	HCFC1;ELP1;KAT8;ELP4;KANSL1;KANSL2;WDR5;KAT7;KANSL1L;JADE2;JADE3;KANSL3;JADE1;ELP2;PHF20;MCRS1;ELP3	0.238408	0.976314	cellular_component
GO:0043034	costamere	17	13656	17	14857	0.00124487	0.00114424	1.08795	287;23336;288;8087;9456;7220;23676;2318;3880;6840;1756;5239;79026;3611;7414;113146;6385	ANK2;SYNM;ANK3;FXR1;HOMER1;TRPC1;SMPX;FLNC;KRT19;SVIL;DMD;PGM5;AHNAK;ILK;VCL;AHNAK2;SDC4	0.238408	0.976314	cellular_component
GO:0019901	protein kinase binding	248	11473	264	12391	0.021616	0.0213058	1.01456	56155;23177;257144;5771;5930;5170;143384;115703;80143;6497;57695;26228;2801;55857;26960;79931;3832;51704;29127;1020;5801;375748;23542;4217;7494;9541;200734;57533;10783;5606;55011;5073;161;6197;5066;85417;9759;7016;6812;148022;6009;25793;493;54461;441272;1856;54776;26608;6558;7855;25930;10112;65125;84978;9529;80174;55755;2181;5796;25998;10666;1488;9175;51422;51530;100310812;23328;100505767;151195;…	TEX14;CEP68;GCSAM;PTPN2;RBBP6;PDPK1;CACUL1;ARHGAP33;SIKE1;SKI;USP37;STAP1;GOLGA2;KIZ;NBEA;TNIP3;KIF11;GPRC5B;RACGAP1;CDK5;PTPRR;ERCC6L2;MAPK8IP2;MAP3K5;XBP1;CIR1;SPRED2;TBC1D14;NEK6;MAP2K3;PIH1D1;PARN;AP2A2;RPS6KA3;PAM;CCNB3;HDAC4;TESK1;STXBP1;TICAM1;RHEB;FBXO7;ATP2B4;FBXW5;SPDYE3;DVL2;PPP1R12C;TBL2;SLC12A2;FZD5;PTPN23;KIF20A;WNK1;FRMD5;BAG5;DBF4B;CDK5RAP2;ACSL3;PTPRK;IBTK;CD226;CTBP2;MAP3K13;PRK…	0.238485	0.995871	molecular_function
GO:0001570	vasculogenesis	34	12309	35	13332	0.00276221	0.00262526	1.05216	100129098;54345;5921;83605;93649;64321;8879;54922;10266;8322;22976;7137;9444;51564;25976;6862;5747;55273;3791;57493;100506013;23493;3685;10052;57178;4643;5308;4435;55109;51162;10352;8463;23414;6608	LOC100129098;SOX18;RASA1;CCM2;MYOCD;SOX17;SGPL1;RASIP1;RAMP2;FZD4;PAXIP1;TNNI3;QKI;HDAC7;TIPARP;TBXT;PTK2;TMEM100;KDR;HEG1;APELA;HEY2;ITGAV;GJC1;ZMIZ1;MYO1E;PITX2;CITED1;AGGF1;EGFL7;WARS2;TEAD2;ZFPM2;SMO	0.238666	0.991208	biological_process
GO:0009636	response to toxic substance	34	12309	35	13332	0.00276221	0.00262526	1.05216	10249;9963;11254;23657;9376;6722;1813;670;7097;23256;23428;6529;3352;79849;10202;8683;1267;1665;642;1066;4067;4357;23063;140803;57539;7274;196;26471;89872;10013;8242;7782;57165;3746	GLYAT;SLC23A1;SLC6A14;SLC7A11;SLC22A8;SRF;DRD2;BPHL;TLR2;SCFD1;SLC7A8;SLC6A1;HTR1D;PDZD3;DHRS2;SRSF9;CNP;DHX15;BLMH;CES1;LYN;MPST;WAPL;TRPM6;WDR35;TTPA;AHR;NUPR1;AQP10;HDAC6;KDM5C;SLC30A4;GJC2;KCNC1	0.238666	0.991208	biological_process
GO:0006006	glucose metabolic process	34	12309	35	13332	0.00276221	0.00262526	1.05216	1374;5161;9255;2200;7915;283450;51181;1737;27230;1390;221927;5562;4938;7021;11188;5164;6652;5160;1432;5166;10327;5165;5162;5163;390637;83440;680;5236;55276;8660;130589;23038;3767;115209	CPT1A;PDHA2;AIMP1;FBN1;ALDH5A1;HECTD4;DCXR;DLAT;SERP1;CREM;BRAT1;PRKAA1;OAS1;TFAP2B;NISCH;PDK2;SORD;PDHA1;MAPK14;PDK4;AKR1A1;PDK3;PDHB;PDK1;GDPGP1;ADPGK;BRS3;PGM1;PGM2;IRS2;GALM;WDTC1;KCNJ11;OMA1	0.238666	0.991208	biological_process
GO:0032868	response to insulin	34	12309	35	13332	0.00276221	0.00262526	1.05216	85569;7425;51052;4149;143686;7097;3795;51141;59341;9852;3667;6814;3291;3030;376497;7352;4067;6431;22937;3692;5798;2170;5350;130399;4435;107987248;5207;51083;83667;2692;139596;6429;3033;6272	GALP;VGF;PRLH;MAX;SESN3;TLR2;KHK;INSIG2;TRPV4;EPM2AIP1;IRS1;STXBP3;HSD11B2;HADHA;SLC27A1;UCP3;LYN;SRSF6;SCAP;EIF6;PTPRN;FABP3;PLN;ACVR1C;CITED1;LOC107987248;PFKFB1;GAL;SESN2;GHRHR;UPRT;SRSF4;HADH;SORT1	0.238666	0.991208	biological_process
GO:0071260	cellular response to mechanical stimulus	34	12309	35	13332	0.00276221	0.00262526	1.05216	27063;2697;9994;5138;1265;6548;642658;4214;1647;63895;476;9780;477;51311;767558;3759;9750;51284;441027;4055;6662;8740;22927;9759;8738;8795;5879;9020;54407;10746;7100;7481;50801;8797	ANKRD1;GJA1;CASP8AP2;PDE2A;CNN2;SLC9A1;SCX;MAP3K1;GADD45A;PIEZO2;ATP1A1;PIEZO1;ATP1A2;TLR8;LUZP6;KCNJ2;RIPOR2;TLR7;TMEM150C;LTBR;SOX9;TNFSF14;HABP4;HDAC4;CRADD;TNFRSF10B;RAC1;MAP3K14;SLC38A2;MAP3K2;TLR5;WNT11;KCNK4;TNFRSF10A	0.238666	0.991208	biological_process
GO:1903078	positive regulation of protein localization to plasma membrane	34	12309	35	13332	0.00276221	0.00262526	1.05216	5170;54209;382;27237;6711;22841;11079;65267;10519;4035;29098;6810;8878;5581;246329;101927572;10551;5357;391;10268;25999;10580;7429;89780;5583;6769;57628;245812;3675;85409;3767;6809;7430;2048	PDPK1;TREM2;ARF6;ARHGEF16;SPTBN1;RAB11FIP2;RER1;WNK3;CIB1;LRP1;RANGRF;STX4;SQSTM1;PRKCE;STAC3;LOC101927572;AGR2;PLS1;RHOG;RAMP3;CLIP3;SORBS1;VIL1;WNT3A;PRKCH;STAC;DPP10;CNPY4;ITGA3;NKD2;KCNJ11;STX3;EZR;EPHB2	0.238666	0.991208	biological_process
GO:0045732	positive regulation of protein catabolic process	49	12309	51	13332	0.00398083	0.00382538	1.04064	100129098;7415;2697;2931;51343;83547;4734;64321;6653;83737;80762;4035;140462;25807;26088;8450;11267;51160;84236;27352;6811;10769;112267947;6662;25976;5523;1457;51686;3416;9554;4905;51514;79888;85407;6642;153222;4947;10795;23163;10533;722;51079;23192;29116;8742;283106;112398;10193;23327	LOC100129098;VCP;GJA1;GSK3A;FZR1;RILP;NEDD4;SOX17;SORL1;ITCH;NDFIP1;LRP1;ASB9;RHBDD3;GGA1;CUL4B;SNF8;VPS28;RHBDD1;SGSM3;STX5;PLK2;LOC112267947;SOX9;TIPARP;PPP2R3A;CSNK2A1;OAZ3;IDE;SEC22B;NSF;DTL;LPCAT1;NKD1;SNX1;CREBRF;OAZ2;ZNF268;GGA3;ATG7;C4BPA;NDUFA13;ATG4B;MYLIP;TNFSF12;CSNK2A3;EGLN2;RNF41;NEDD4L	0.238911	0.991208	biological_process
GO:0007179	transforming growth factor beta receptor signaling pathway	49	12309	51	13332	0.00398083	0.00382538	1.04064	7044;50855;7791;50848;57154;4090;6497;4088;124857;8425;7122;8287;2661;9040;7046;3693;8928;2280;57530;6714;4087;1003;6233;7042;657;9372;5747;9110;90;23370;56288;10454;8239;4092;4086;56940;5590;4093;4053;51701;4435;9958;4738;6498;10637;4091;57045;5796;2662	LEFTY2;PARD6A;ZYX;F11R;SMURF1;SMAD5;SKI;SMAD3;WFIKKN2;LTBP4;CLDN5;USP9Y;GDF9;UBE2M;TGFBR1;ITGB5;FOXH1;FKBP1A;CGN;SRC;SMAD2;CDH5;RPS27A;TGFB2;BMPR1A;ZFYVE9;PTK2;MTMR4;ACVR1;ARHGEF18;PARD3;TAB1;USP9X;SMAD7;SMAD1;DUSP22;PRKCZ;SMAD9;LTBP2;NLK;CITED1;USP15;NEDD8;SKIL;LEFTY1;SMAD6;TWSG1;PTPRK;GDF10	0.238911	0.991208	biological_process
GO:0034220	ion transmembrane transport	119	12309	126	13332	0.00966772	0.00945095	1.02294	100533105;259232;10786;7809;6338;1831;309;495;50636;6233;362;23200;523;482;493;40;3777;22802;121601;221301;492;483;63982;23545;1187;487;53822;57578;1184;353174;527;444;1186;219931;8992;4284;55107;525;441168;6446;488;9311;9635;53373;133308;23678;526;50617;53828;27032;53826;245972;480;6337;100533181;476;477;359;10345;9296;28962;25769;344905;51802;155066;285175;1181;57719;41;491;1139;55129;90423;363…	C8orf44-SGK3;NALCN;SLC17A3;BSND;SCNN1B;TSC22D3;ANXA6;ATP4A;ANO7;RPS27A;AQP5;ATP11B;ATP6V1A;ATP1B2;ATP2B4;ASIC2;KCNK3;CLCA4;ANO4;CALHM4;ATP2B3;ATP1B3;ANO3;ATP6V0A2;CLCNKA;ATP2A1;FXYD7;UNC79;CLCN5;ZACN;ATP6V0C;ASPH;CLCN7;TPCN2;ATP6V0E1;MIP;ANO1;ATP6V1B1;CALHM6;SGK1;ATP2A2;ASIC3;CLCA2;TPCN1;SLC9B2;SGK3;ATP6V1B2;ATP6V0A4;FXYD4;ATP2C1;FXYD6;ATP6V0D2;ATP1A4;SCNN1A;FXYD6-FXYD2;ATP1A1;ATP1A2;AQP2;TRDN;AT…	0.239796	0.991208	biological_process
GO:0006366	transcription from RNA polymerase II promoter	186	12309	198	13332	0.0151109	0.0148515	1.01747	25850;6924;79724;4800;4784;8521;23435;6618;10915;6873;8464;5430;2960;1999;6875;80349;404672;6749;8861;2963;7494;2962;2957;5449;3096;9603;51513;6879;55870;579;57167;6830;5435;11108;6871;9247;1856;3665;5434;6829;9242;169792;7695;5452;864;5926;9646;10987;6908;23764;54738;10025;162699;22916;6297;2034;3661;5437;2551;51043;689;26015;26257;8731;6619;9611;4825;10522;8543;11198;6917;3975;3239;2626;25920;4…	ZNF345;ELOA;ZNF768;NFYA;NFIX;GCM1;TARDBP;SNAPC2;TCERG1;TAF2;SUPT3H;POLR2A;GTF2E1;ELF3;TAF4B;WDR61;GTF2H5;SSRP1;LDB1;GTF2F2;XBP1;GTF2F1;GTF2A1;POU1F1;HIVEP1;NFE2L3;ETV7;TAF7;ASH1L;NKX3-2;SALL4;SUPT6H;POLR2F;PRDM4;TADA2A;GCM2;DVL2;IRF7;POLR2E;SUPT5H;MSC;GLIS3;ZNF136;POU2F2;RUNX3;ARID4A;CTR9;COPS5;TBP;MAFF;FEV;MED16;ELOA3;NCBP2;SALL2;EPAS1;IRF3;POLR2H;GABPA;ZBTB7B;BTF3;RPAP1;NKX2-8;RNMT;SNAPC3;NCOR1…	0.239859	0.991208	biological_process
GO:0005881	cytoplasmic microtubule	32	13656	33	14857	0.00234329	0.00222118	1.05498	84080;54627;7461;7846;9545;11092;10376;51308;284451;332;51181;27230;59341;6288;51512;7283;403;6344;55829;10844;79827;145483;283987;27175;65983;54867;58477;10013;9751;23332;23122;6249	ENKD1;MAP10;CLIP2;TUBA1A;RAB3D;SPACA9;TUBA1B;REEP2;ODF3L2;BIRC5;DCXR;SERP1;TRPV4;SAA1;GTSE1;TUBG1;ARL3;SCTR;SELENOS;TUBGCP2;CLMP;FAM161B;HID1;TUBG2;GRAMD2B;TMEM214;SRPRB;HDAC6;SNPH;CLASP1;CLASP2;CLIP1	0.241358	0.976314	cellular_component
GO:0005244	voltage-gated ion channel activity	35	11473	36	12391	0.00305064	0.00290533	1.05001	89822;117155;56660;83795;55799;79073;9022;30820;6323;6324;259232;8912;6336;6327;30818;6332;6328;54207;56659;10089;6326;196527;3738;140738;55800;11280;53405;6330;255022;6334;29850;50801;80333;54102;6331	KCNK17;CATSPER2;KCNK12;KCNK16;CACNA2D3;TMEM109;CLIC3;KCNIP1;SCN1A;SCN1B;NALCN;CACNA1H;SCN10A;SCN2B;KCNIP3;SCN7A;SCN3A;KCNK10;KCNK13;KCNK7;SCN2A;ANO6;KCNA3;TMEM37;SCN3B;SCN11A;CLIC5;SCN4B;CALHM1;SCN8A;TRPM5;KCNK4;KCNIP4;CLIC6;SCN5A	0.242463	0.995871	molecular_function
GO:0001618	virus receptor activity	35	11473	36	12391	0.00305064	0.00290533	1.05001	79581;50848;6504;6317;3916;1525;222256;4864;9213;3693;26762;941;950;1380;3694;1948;55065;6575;3695;5818;3416;10332;3921;3678;5819;6554;388524;3685;290;1949;6510;975;10572;949;2838	SLC52A2;F11R;SLAMF1;SERPINB3;LAMP1;CXADR;CDHR3;NPC1;XPR1;ITGB5;HAVCR1;CD80;SCARB2;CR2;ITGB6;EFNB2;SLC52A1;SLC20A2;ITGB7;NECTIN1;IDE;CLEC4M;RPSA;ITGA5;NECTIN2;SLC10A1;RPSAP58;ITGAV;ANPEP;EFNB3;SLC1A5;CD81;SIVA1;SCARB1;GPR15	0.242463	0.995871	molecular_function
GO:0030336	negative regulation of cell migration	63	12309	66	13332	0.00511821	0.0049505	1.03388	5318;114882;57522;83481;8428;247;64411;393;23671;11057;6722;104;57826;1813;653464;684;8751;140;348110;89795;9747;11188;9231;5912;8519;58516;753;6781;6422;1602;23560;196528;54361;8434;23613;57152;9863;388;5365;6423;9901;5728;127435;1800;4092;60672;80199;9241;10076;56254;647135;79772;6910;286205;8646;57413;7481;5796;10193;57406;375056;23189;1809	PKP2;OSBPL8;SRGAP1;EPPK1;STK24;ALOX15B;ARAP3;ARHGAP4;TMEFF2;ABHD2;SRF;ADARB1;RAP2C;DRD2;SRGAP2C;BST2;ADAM15;ADORA3;ARPIN;NAV3;TCAF1;NISCH;DLG5;RAP2B;IFITM1;SINHCAF;LDLRAD4;STC1;SFRP1;DACH1;GTPBP4;ARID2;WNT4;RECK;ZMYND8;SLURP1;MAGI2;RHOB;PLXNB3;SFRP2;SRGAP3;PTEN;PODN;DPEP1;SMAD7;MIIP;FUZ;NOG;PTPRU;RNF20;SRGAP2B;MCTP1;TBX5;SCAI;CHRD;TMIGD3;WNT11;PTPRK;RNF41;ABHD6;MIA3;KANK1;DPYSL3	0.244188	0.991208	biological_process
GO:0005085	guanyl-nucleotide exchange factor activity	80	11473	84	12391	0.00697289	0.00677911	1.02858	10125;9138;51196;64283;83874;6453;50649;390637;9844;255426;2864;221472;10044;10564;85440;55103;5900;121512;5877;89846;11069;81704;23263;26084;9826;23370;10045;84079;9732;8874;23348;8729;80005;64857;57572;84315;25780;27237;221178;55619;29098;84033;126432;10411;25791;51735;266747;203228;55785;26130;50650;5924;11214;7410;389541;29;2642;10113;60626;139818;1795;128272;10565;9459;22930;8412;57449;22894…	RASGRP1;ARHGEF1;PLCE1;ARHGEF28;TBC1D10A;ITSN1;ARHGEF4;GDPGP1;ELMO1;RASGEF1C;FFAR1;FGD2;SH2D3C;ARFGEF2;DOCK7;RALGPS2;RALGDS;FGD4;RABIF;FGD3;RAPGEF4;DOCK8;MCF2L;ARHGEF26;ARHGEF11;ARHGEF18;SH2D3A;ANKRD27;DOCK4;ARHGEF7;DOCK9;GBF1;DOCK5;PLEKHG2;DOCK6;MON1A;RASGRP3;ARHGEF16;SPATA13;DOCK10;RANGRF;OBSCN;RINL;RAPGEF3;NGEF;RAPGEF6;RGL4;C9orf72;FGD6;GAPVD1;ARHGEF3;RASGRF2;AKAP13;VAV2;LAMTOR4;ABR;GCGR;PREB;R…	0.244783	0.995871	molecular_function
GO:0000922	spindle pole	86	13656	91	14857	0.0062976	0.00612506	1.02817	2801;199953;3832;150468;7369;56271;27229;64793;10783;1780;11073;8502;284403;151393;23331;55755;55200;3550;23636;145508;83473;79848;3192;80817;80254;9731;1432;9183;51164;84056;8379;83541;79184;5516;5515;84902;5905;79000;8409;9793;282809;51143;23255;93323;25886;9735;10300;1639;114791;23172;7840;168448;1068;55177;9055;151648;134492;91272;11104;4751;114327;54908;90417;123872;4957;51115;4739;85302;849…	GOLGA2;TMEM201;KIF11;CKAP2L;UMOD;BEX4;TUBGCP4;CEP85;NEK6;DYNC1I1;TOPBP1;PKP4;WDR62;RMDN2;TTC28;CDK5RAP2;PLEKHG6;IK;NUP62;CEP128;KATNAL2;CSPP1;HNRNPU;CEP44;CEP63;CEP104;MAPK14;ZW10;DCTN4;KATNAL1;MAD1L1;FAM110A;BRCC3;PPP2CB;PPP2CA;CEP89;RANGAP1;AUNIP;UXT;CKAP5;POC1B;DYNC1LI1;MTCL1;HAUS8;POC1A;KNTC1;KATNB1;DCTN1;TUBGCP5;ABRAXAS2;ALMS1;CDC14C;CETN1;RMDN3;PRC1;SGO1;NUDCD2;BOD1;KATNA1;NEK2;EFHC1;SPDL1;…	0.245355	0.976314	cellular_component
GO:0007267	cell-cell signaling	158	12309	168	13332	0.0128361	0.0126013	1.01864	9255;2516;146;9289;56140;2028;2259;56109;83550;114335;27253;9248;55423;2248;56110;1489;206338;1948;79368;56100;1943;55870;51294;1082;9752;56111;3992;30011;7472;8502;255061;56145;56136;6751;56113;5100;434;152;11165;11334;56103;389118;56114;56102;57165;970;56146;4012;1945;610;9402;9708;94027;56098;2706;2700;56112;944;3549;5097;3975;2626;1014;3640;1947;5154;56144;93659;4828;50846;65217;79690;168620;…	AIMP1;NR5A1;ADRA1D;ADGRG1;PCDHA8;ENPEP;FGF14;PCDHGA6;GPR101;CGB1;PCDH17;GPR50;SIRPG;FGF3;PCDHGA5;CTF1;LVRN;EFNB2;FCRL2;PCDHGB6;EFNA2;ASH1L;PCDH12;CGB3;PCDHA9;PCDHGA4;FADS1;SH3KBP1;WNT2;PKP4;TAC4;PCDHA3;PCDHA13;SSTR1;PCDHGA2;PCDH8;ASIP;ADRA2C;NUDT3;TUSC2;PCDHGB2;CDHR4;PCDHGA1;PCDHGB3;GJC2;CD70;PCDHA2;LNPEP;EFNA4;HCN2;GRAP2;PCDHGA8;CGB7;PCDHGC4;GJB2;GJA3;PCDHGA3;TNFSF8;IHH;PCDH1;LHX1;GATA4;CDH16;IN…	0.249369	0.991208	biological_process
GO:0016409	palmitoyltransferase activity	18	11473	18	12391	0.0015689	0.00145267	1.08001	54503;253832;55625;29800;51304;158866;51201;84243;84287;25921;23390;29801;64429;55733;84885;340481;51114;79683	ZDHHC13;ZDHHC20;ZDHHC7;ZDHHC1;ZDHHC3;ZDHHC15;ZDHHC2;ZDHHC18;ZDHHC16;ZDHHC5;ZDHHC17;ZDHHC8;ZDHHC6;HHAT;ZDHHC12;ZDHHC21;ZDHHC9;ZDHHC14	0.249944	0.995871	molecular_function
[truncated: 4,321 more rows]

## Sheet: 12h-KEGG
The GO and KEGG enrichment analysis of sponging miRNA targets for the dif-circRNA at 12 hpi.
KEGG pathway analysis of the target of dif-circRNA in HCT-8 cell at 12hpi
[truncated: 322 more rows]
